# Supplementary material for: Role of long non-coding RNA in regulatory network response to Candidatus Liberibacter asiaticus in citrus
Source: Front Plant Sci. 2023 Feb 20;14:1090711. doi: 10.3389/fpls.2023.1090711 (PMC9986497; doi:10.3389/fpls.2023.1090711)
Supplement: Supplementary file 2 [file DataSheet_2.xlsx]

## Sheet: Table S1
Table S1 Detailed information of plant materials and HLB test.
Tree code	Sample ID	Infection status	Cultivar (rootstock/scion)	Graft date	No. of graft stick / plant	HLB PCR test 1 (Nov,2011) 7 WAI	HLB PCR test 2 (Jan,2012) 17 WAI	HLB PCR test 3 (Feb,2012) 20 WAI	HLB symptom (Apr,2012) 34 WAI
1A	RH1	Healthy	Carrizo/Rough lemon	2011-09-13	2	Negative	Negative	Negative	No symptom
2B	RH2	Healthy	Carrizo/Rough lemon	2011-09-13	2	Negative	Negative	Negative	No symptom
3C	RH3	Healthy	Carrizo/Rough lemon	2011-09-13	2	Negative	Negative	Negative	No symptom
1D	VH1	Healthy	Carrizo/Valencia	2011-09-13	2	Negative	Negative	Negative	No symptom
2E	VH2	Healthy	Carrizo/Valencia	2011-09-13	2	Negative	Negative	Negative	No symptom
3F	VH3	Healthy	Carrizo/Valencia	2011-09-13	2	Negative	Negative	Negative	No symptom
5K	VD1	HLB	Carrizo/Valencia	2011-09-13	2	Negative	Negative	Positive (25.2)	No symptom
7M	VD2	HLB	Carrizo/Valencia	2011-09-13	2	Negative	Negative	Positive(28.5)	Symptom
9O	VD3	HLB	Carrizo/Valencia	2011-09-13	2	Negative	Negative	Positive(19.55)	Symptom
3R	RD1	HLB	Carrizo/Rough lemon	2011-09-13	2	Negative	Positive	Positive(19.7)	Symptom
5T	RD2	HLB	Carrizo/Rough lemon	2011-09-13	2	Negative	Positive	Positive(20.1)	No symptom
10Y	RD3	HLB	Carrizo/Rough lemon	2011-09-13	2	Negative	Positive	Positive(20.5)	Symptom

## Sheet: Table S2
Table S2 Identification of lncRNAs derived from mock-inoculated or Clas-inoculated plants of sweet orange and rough lemon.
Transcript ID	LncRNA ID	Class code	LncRNA type	LncRNA loci	Scaffold	Strand	Start	End	Num_exons	Transcript_length	Fickett_score	pI	Coding_probability	Label	PLncDB annotation	E-value	Confidence	CANTATADB annotatio	E-value	Novel lncRNAs
MSTRG.3.1	LNC_5	u	LINC	XLOC_000002	scaffold_1	+	1705	2636	2	932	0.33643	5.96356	0.0159077	noncoding	CSIN_LNC004485.1	2.84426e-13	High	--	--	--
MSTRG.6.2	LNC_2	u	LINC	XLOC_000001	scaffold_1	+	33	952	2	920	0.28465	11.191	0.0884131	noncoding	CCLE_LNC006210.2	0	High	--	--	--
MSTRG.7.1	LNC_3	u	LINC	XLOC_004103	scaffold_1	-	36	660	2	625	0.2547	12.0029	0.0354901	noncoding	CCLE_LNC006210.2	0	High	--	--	--
MSTRG.9.1	LNC_8	u	LINC	XLOC_004106	scaffold_1	-	6911	7569	2	659	0.37485	10.9752	0.124829	noncoding	CCLE_LNC000053.3	2.39276e-62	High	--	--	--
MSTRG.28.3	LNC_60	j	EXON	XLOC_004114	scaffold_1	-	101346	106455	9	5110	0.27517	10.244	0.0561951	noncoding	--	--	--	--	--	novel
MSTRG.28.8	LNC_65	j	EXON	XLOC_004114	scaffold_1	-	101718	106008	5	4291	0.25541	10.244	0.0597961	noncoding	--	--	--	--	--	novel
MSTRG.28.9	LNC_66	j	EXON	XLOC_004114	scaffold_1	-	101724	106008	8	4285	0.25541	10.244	0.0597961	noncoding	--	--	--	--	--	novel
MSTRG.28.10	LNC_67	j	EXON	XLOC_004114	scaffold_1	-	101729	106008	7	4280	0.25541	10.244	0.0597961	noncoding	--	--	--	--	--	novel
MSTRG.28.11	LNC_68	j	EXON	XLOC_004114	scaffold_1	-	101809	106008	8	4200	0.26189	10.244	0.0577773	noncoding	--	--	--	--	--	novel
MSTRG.28.12	LNC_69	j	EXON	XLOC_004114	scaffold_1	-	101897	106008	6	4112	0.26189	10.244	0.0577773	noncoding	--	--	--	--	--	novel
MSTRG.30.4	LNC_91	j	EXON	XLOC_000013	scaffold_1	+	119606	125838	7	6233	0.27265	10.1025	0.0518479	noncoding	novel	--	--	Csinensis_orange1.1g048408m	5.08256e-99	--
MSTRG.30.5	LNC_92	j	EXON	XLOC_000013	scaffold_1	+	119606	125838	5	6233	0.27265	10.1025	0.0518479	noncoding	novel	--	--	Csinensis_orange1.1g048408m	5.08256e-99	--
MSTRG.30.7	LNC_94	j	EXON	XLOC_000013	scaffold_1	+	119643	125838	6	6196	0.27265	10.1025	0.0518479	noncoding	novel	--	--	Csinensis_orange1.1g048408m	5.05225e-99	--
MSTRG.30.9	LNC_95	j	EXON	XLOC_000013	scaffold_1	+	119644	122357	3	2714	0.30695	10.2462	0.0329922	noncoding	novel	--	--	Csinensis_orange1.1g048408m	2.20306e-99	--
MSTRG.30.10	LNC_97	j	EXON	XLOC_000013	scaffold_1	+	119644	125838	6	6195	0.27265	10.1025	0.0518479	noncoding	novel	--	--	Csinensis_orange1.1g048408m	5.05143e-99	--
MSTRG.30.12	LNC_99	j	EXON	XLOC_000013	scaffold_1	+	119644	125838	4	6195	0.27265	10.1025	0.0518479	noncoding	novel	--	--	Csinensis_orange1.1g048408m	5.05143e-99	--
MSTRG.30.14	LNC_101	j	EXON	XLOC_000013	scaffold_1	+	119644	125838	7	6195	0.27265	10.1025	0.0518479	noncoding	novel	--	--	Csinensis_orange1.1g048408m	5.05143e-99	--
MSTRG.30.15	LNC_96	j	EXON	XLOC_000013	scaffold_1	+	119644	124755	6	5112	0.28159	4.65582	0.10054	noncoding	novel	--	--	Csinensis_orange1.1g048408m	4.16419e-99	--
MSTRG.30.17	LNC_104	o	GENIC	XLOC_000013	scaffold_1	+	119647	125838	6	6192	0.27265	10.1025	0.0518479	noncoding	novel	--	--	Csinensis_orange1.1g048408m	5.04897e-99	--
MSTRG.30.18	LNC_105	j	EXON	XLOC_000013	scaffold_1	+	119704	124755	4	5052	0.28159	4.65582	0.10054	noncoding	novel	--	--	Csinensis_orange1.1g048408m	4.11504e-99	--
MSTRG.30.19	LNC_106	o	GENIC	XLOC_000013	scaffold_1	+	119733	125838	6	6106	0.27265	10.1025	0.0518479	noncoding	novel	--	--	Csinensis_orange1.1g048408m	4.97852e-99	--
MSTRG.30.22	LNC_110	o	GENIC	XLOC_000013	scaffold_1	+	120799	125838	5	5040	0.2831	10.1025	0.0518918	noncoding	--	--	--	--	--	novel
MSTRG.30.24	LNC_112	j	EXON	XLOC_000013	scaffold_1	+	121059	125838	5	4780	0.29204	10.1025	0.0530063	noncoding	--	--	--	--	--	novel
MSTRG.66.1	LNC_198	u	LINC	XLOC_000024	scaffold_1	+	212614	213249	2	636	0.42554	8.80328	0.0992501	noncoding	CCLE_LNC006409.1	0	High	Csinensis_orange1.1g040893m	5.25477e-65	--
MSTRG.85.1	LNC_316	u	LINC	XLOC_004139	scaffold_1	-	355809	356510	2	702	0.37645	9.39777	0.0195766	noncoding	CCLE_LNC003236.1	2.28229e-142	High	Cclementina_Ciclev10002884m	1.18296e-106	--
MSTRG.105.1	LNC_381	j	EXON	XLOC_004143	scaffold_1	-	434999	441026	13	6028	0.2962	5.33478	0.232266	noncoding	CSIN_LNC002835.1	7.48693e-121	High	--	--	--
MSTRG.175.3	LNC_610	j	EXON	XLOC_000110	scaffold_1	+	753432	758372	3	4941	0.25541	8.97955	0.0721483	noncoding	novel	--	--	Cclementina_Ciclev10010137m	0	--
MSTRG.176.1	LNC_602	j	EXON	XLOC_004188	scaffold_1	-	746077	752961	14	6885	0.28726	5.27557	0.355018	noncoding	novel	--	--	CNT2023656	1.74881e-19	--
MSTRG.187.1	LNC_543	u	LINC	XLOC_004177	scaffold_1	-	640714	641294	2	581	0.31922	9.96893	0.00940334	noncoding	--	--	--	--	--	novel
MSTRG.195.6	LNC_564	j	EXON	XLOC_004180	scaffold_1	-	693109	695933	5	2825	0.26189	9.9516	0.0612266	noncoding	--	--	--	--	--	novel
MSTRG.195.7	LNC_565	j	EXON	XLOC_004180	scaffold_1	-	693164	695933	6	2770	0.27398	9.9516	0.0602838	noncoding	--	--	--	--	--	novel
MSTRG.202.1	LNC_626	u	LINC	XLOC_004193	scaffold_1	-	790699	791101	2	403	0.37771	8.50409	0.00703372	noncoding	--	--	--	--	--	novel
MSTRG.213.1	LNC_593	j	EXON	XLOC_004187	scaffold_1	-	735670	743767	10	8098	0.25541	5.25018	0.351312	noncoding	--	--	--	--	--	novel
MSTRG.213.2	LNC_594	j	EXON	XLOC_004187	scaffold_1	-	738040	743767	10	5728	0.26894	5.25018	0.2966	noncoding	--	--	--	--	--	novel
MSTRG.213.4	LNC_597	j	EXON	XLOC_004187	scaffold_1	-	738374	743767	10	5394	0.26894	5.25018	0.2966	noncoding	--	--	--	--	--	novel
MSTRG.217.1	LNC_637	u	LINC	XLOC_004198	scaffold_1	-	822405	822847	2	443	0.37815	5.46405	0.00728409	noncoding	--	--	--	--	--	novel
MSTRG.240.1	LNC_753	j	EXON	XLOC_000142	scaffold_1	+	965841	972206	11	6366	0.27057	9.20782	0.156354	noncoding	CMAX_LNC001665.1	7.68816e-141	High	CNT2040411	9.72839e-17	--
MSTRG.240.4	LNC_756	j	EXON	XLOC_000142	scaffold_1	+	966407	972206	11	5800	0.27057	9.20782	0.156354	noncoding	CMAX_LNC001665.1	7.00137e-141	High	CNT2040411	8.85948e-17	--
MSTRG.240.6	LNC_758	j	EXON	XLOC_000142	scaffold_1	+	966459	972206	11	5748	0.26553	9.20782	0.152798	noncoding	CMAX_LNC001665.1	6.93828e-141	High	CNT2040411	8.77966e-17	--
MSTRG.240.7	LNC_759	j	EXON	XLOC_000142	scaffold_1	+	966497	972206	11	5710	0.26553	9.20782	0.152798	noncoding	CMAX_LNC001665.1	6.89217e-141	High	CNT2040411	8.72132e-17	--
MSTRG.241.2	LNC_762	j	EXON	XLOC_004210	scaffold_1	-	972077	975539	3	3463	0.25289	10.1855	0.0550355	noncoding	CMAX_LNC002425.1	2.50707e-138	High	--	--	--
MSTRG.268.4	LNC_799	j	EXON	XLOC_004215	scaffold_1	-	1011130	1015266	5	4137	0.40556	7.85577	0.202389	noncoding	CSIN_LNC004819.1	5.58073e-61	High	Csinensis_orange1.1g033642m	1.0553e-14	--
MSTRG.268.5	LNC_800	j	EXON	XLOC_004215	scaffold_1	-	1011163	1015266	4	4104	0.40556	7.85577	0.202389	noncoding	CSIN_LNC004819.1	5.53589e-61	High	Csinensis_orange1.1g033642m	1.04682e-14	--
MSTRG.269.1	LNC_806	u	LINC	XLOC_000146	scaffold_1	+	1013053	1013471	2	419	0.34983	8.49615	0.00921464	noncoding	--	--	--	--	--	novel
MSTRG.291.13	LNC_869	u	LINC	XLOC_004231	scaffold_1	-	1103037	1111407	4	8371	0.28411	9.78473	0.0254756	noncoding	CMAX_LNC001669.2	0	High	Csinensis_orange1.1g034920m	0	--
MSTRG.313.1	LNC_937	u	LINC	XLOC_004252	scaffold_1	-	1243605	1244522	2	918	0.41209	9.30157	0.0213082	noncoding	--	--	--	--	--	novel
MSTRG.365.5	LNC_988	j	EXON	XLOC_000187	scaffold_1	+	1353811	1360559	10	6749	0.22328	8.90558	0.058237	noncoding	CCLE_LNC004623.1	4.46343e-24	High	--	--	--
MSTRG.387.1	LNC_1045	u	LINC	XLOC_004285	scaffold_1	-	1452472	1453115	2	644	0.34463	8.90619	0.141487	noncoding	CCLE_LNC005387.1	3.08647e-46	High	--	--	--
MSTRG.393.1	LNC_1080	u	LINC	XLOC_004292	scaffold_1	-	1504658	1507669	3	3012	0.38176	12.2723	0.240797	noncoding	--	--	--	--	--	novel
MSTRG.395.1	LNC_1084	u	LINC	XLOC_000207	scaffold_1	+	1512560	1514118	3	1559	0.30585	9.26129	0.0427074	noncoding	--	--	--	--	--	novel
MSTRG.396.1	LNC_1061	u	LINC	XLOC_004289	scaffold_1	-	1474706	1475619	2	914	0.33896	12.0085	0.0190597	noncoding	CCLE_LNC003807.1	1.83137e-129	High	--	--	--
MSTRG.412.1	LNC_1118	u	LINC	XLOC_000211	scaffold_1	+	1553890	1554650	2	761	0.36882	4.73468	0.0223688	noncoding	--	--	--	--	--	novel
MSTRG.414.1	LNC_1120	u	LINC	XLOC_000212	scaffold_1	+	1554819	1556664	3	1846	0.26456	10.1609	0.0233894	noncoding	CMAX_LNC003043.2	1.19227e-34	High	--	--	--
MSTRG.414.2	LNC_1121	u	LINC	XLOC_000212	scaffold_1	+	1555101	1556664	3	1564	0.27898	10.1609	0.0204793	noncoding	CMAX_LNC003043.2	1.00723e-34	High	--	--	--
MSTRG.419.1	LNC_1091	j	EXON	XLOC_000209	scaffold_1	+	1529360	1533293	9	3934	0.31596	9.80511	0.140862	noncoding	--	--	--	--	--	novel
MSTRG.445.1	LNC_1242	j	EXON	XLOC_004323	scaffold_1	-	1713378	1717998	10	4621	0.31255	7.81573	0.0751478	noncoding	--	--	--	--	--	novel
MSTRG.456.1	LNC_1281	u	LINC	XLOC_004325	scaffold_1	-	1753410	1753659	2	250	0.32277	10.4156	0.0251299	noncoding	--	--	--	--	--	novel
MSTRG.460.1	LNC_1283	u	LINC	XLOC_000238	scaffold_1	+	1756852	1757174	2	323	0.41004	5.98834	0.0094625	noncoding	CCLE_LNC006428.1	2.28397e-104	High	--	--	--
MSTRG.471.1	LNC_1309	j	EXON	XLOC_000243	scaffold_1	+	1781707	1785835	9	4129	0.27517	10.0366	0.0349082	noncoding	--	--	--	--	--	novel
MSTRG.476.1	LNC_1342	u	LINC	XLOC_004338	scaffold_1	-	1842877	1844917	2	2041	0.36234	5.90472	0.0840928	noncoding	CCLE_LNC006431.1	0	High	Csinensis_orange1.1g034221m	8.36227e-38	--
MSTRG.492.11	LNC_1262	j	EXON	XLOC_000235	scaffold_1	+	1732218	1735583	3	3366	0.27517	9.34161	0.0801702	noncoding	--	--	--	--	--	novel
MSTRG.492.21	LNC_1272	j	EXON	XLOC_000235	scaffold_1	+	1740586	1746247	19	5662	0.27517	7.77765	0.0799418	noncoding	--	--	--	--	--	novel
MSTRG.499.1	LNC_1364	j	EXON	XLOC_000256	scaffold_1	+	1876264	1882578	12	6315	0.25349	6.23907	0.171114	noncoding	CRUB_LNC001919.1	1.44945e-48	High	Csinensis_orange1.1g034301m	0	--
MSTRG.552.2	LNC_1488	j	EXON	XLOC_004369	scaffold_1	-	2096892	2101573	10	4682	0.32539	9.09906	0.0298504	noncoding	--	--	--	--	--	novel
MSTRG.552.5	LNC_1494	j	EXON	XLOC_004369	scaffold_1	-	2096895	2101573	9	4679	0.32539	9.09906	0.0298504	noncoding	--	--	--	--	--	novel
MSTRG.552.6	LNC_1490	j	EXON	XLOC_004369	scaffold_1	-	2096895	2098850	4	1956	0.31345	9.09906	0.028293	noncoding	--	--	--	--	--	novel
MSTRG.552.7	LNC_1495	j	EXON	XLOC_004369	scaffold_1	-	2096895	2101573	10	4679	0.32539	9.09906	0.0298504	noncoding	--	--	--	--	--	novel
MSTRG.552.10	LNC_1496	j	EXON	XLOC_004369	scaffold_1	-	2096907	2100382	7	3476	0.33395	9.09906	0.0313557	noncoding	--	--	--	--	--	novel
MSTRG.552.11	LNC_1498	j	EXON	XLOC_004369	scaffold_1	-	2097286	2101573	9	4288	0.35383	9.09906	0.0361616	noncoding	--	--	--	--	--	novel
MSTRG.563.1	LNC_1543	u	LINC	XLOC_004379	scaffold_1	-	2178175	2179469	2	1295	0.33722	9.74811	0.0182054	noncoding	CCLE_LNC006434.1	0	High	--	--	--
MSTRG.569.1	LNC_1407	j	EXON	XLOC_000272	scaffold_1	+	1969805	1977773	15	7969	0.31136	9.08429	0.120463	noncoding	CSIN_LNC005813.1	0	High	Cclementina_Ciclev10010854m	3.74728e-126	--
MSTRG.569.2	LNC_1408	j	EXON	XLOC_000272	scaffold_1	+	1969952	1977773	15	7822	0.31136	9.08429	0.120463	noncoding	CSIN_LNC005813.1	0	High	Cclementina_Ciclev10010854m	3.6779e-126	--
MSTRG.569.4	LNC_1410	j	EXON	XLOC_000272	scaffold_1	+	1970046	1977773	14	7728	0.31136	9.08429	0.120463	noncoding	CSIN_LNC005813.1	0	High	Cclementina_Ciclev10010854m	3.63353e-126	--
MSTRG.569.5	LNC_1411	j	EXON	XLOC_000272	scaffold_1	+	1970046	1977773	14	7728	0.31136	9.08429	0.120463	noncoding	CSIN_LNC005813.1	0	High	Cclementina_Ciclev10010854m	3.63353e-126	--
MSTRG.569.8	LNC_1414	j	EXON	XLOC_000272	scaffold_1	+	1970115	1977773	14	7659	0.31136	9.08429	0.120463	noncoding	CSIN_LNC005813.1	0	High	Cclementina_Ciclev10010854m	3.60096e-126	--
MSTRG.569.9	LNC_1415	j	EXON	XLOC_000272	scaffold_1	+	1970166	1977074	13	6909	0.31136	9.08429	0.120463	noncoding	CSIN_LNC005813.1	0	High	Cclementina_Ciclev10010854m	3.25124e-126	--
MSTRG.569.10	LNC_1416	j	EXON	XLOC_000272	scaffold_1	+	1970196	1977773	15	7578	0.31136	9.08429	0.120463	noncoding	CSIN_LNC005813.1	0	High	Cclementina_Ciclev10010854m	3.56739e-126	--
MSTRG.569.11	LNC_1417	j	EXON	XLOC_000272	scaffold_1	+	1970198	1977074	13	6877	0.31136	9.08429	0.120463	noncoding	CSIN_LNC005813.1	0	High	Cclementina_Ciclev10010854m	3.23612e-126	--
MSTRG.569.12	LNC_1418	j	EXON	XLOC_000272	scaffold_1	+	1970200	1977074	13	6875	0.31136	9.08429	0.120463	noncoding	CSIN_LNC005813.1	0	High	Cclementina_Ciclev10010854m	3.23517e-126	--
MSTRG.590.8	LNC_1508	j	EXON	XLOC_004372	scaffold_1	-	2116935	2119927	7	2993	0.26246	9.2171	0.021513	noncoding	--	--	--	--	--	novel
MSTRG.609.3	LNC_1678	j	EXON	XLOC_004413	scaffold_1	-	2420098	2421831	3	1734	0.31814	5.86224	0.0544288	noncoding	CSIN_LNC001851.1	0	High	--	--	--
MSTRG.609.4	LNC_1680	j	EXON	XLOC_004413	scaffold_1	-	2420103	2423274	4	3172	0.30733	5.86224	0.0541459	noncoding	CSIN_LNC001851.1	0	High	CNT2084536	8.02906e-20	--
MSTRG.609.7	LNC_1684	j	EXON	XLOC_004413	scaffold_1	-	2421832	2423274	2	1443	0.32741	5.75299	0.0142354	noncoding	novel	--	--	CNT2084536	3.61359e-20	--
MSTRG.637.1	LNC_1731	j	EXON	XLOC_000345	scaffold_1	+	2495620	2499415	9	3796	0.28719	9.67316	0.0592528	noncoding	--	--	--	--	--	novel
MSTRG.637.3	LNC_1733	j	EXON	XLOC_000345	scaffold_1	+	2495934	2499415	8	3482	0.32798	9.67316	0.0785646	noncoding	--	--	--	--	--	novel
MSTRG.644.7	LNC_1762	j	EXON	XLOC_000351	scaffold_1	+	2528291	2532007	4	3717	0.29178	9.30145	0.0461851	noncoding	CCLE_LNC000944.1	1.80192e-60	High	--	--	novel
MSTRG.650.1	LNC_1608	u	LINC	XLOC_004392	scaffold_1	-	2252790	2254853	2	2064	0.27571	8.73749	0.0119444	noncoding	CMAX_LNC002361.1	8.46765e-176	High	--	--	--
MSTRG.650.2	LNC_1609	u	LINC	XLOC_004392	scaffold_1	-	2252793	2254853	2	2061	0.27571	8.73749	0.0119444	noncoding	CMAX_LNC002361.1	3.93381e-174	High	--	--	--
MSTRG.672.1	LNC_1654	u	LINC	XLOC_004408	scaffold_1	-	2329648	2334145	2	4498	0.28411	6.70367	0.0160367	noncoding	CMAX_LNC002003.1	0	High	Cclementina_Ciclev10023413m	4.87197e-78	--
MSTRG.705.1	LNC_1811	j	EXON	XLOC_004437	scaffold_1	-	2599659	2603592	4	3934	0.34294	9.90961	0.310575	noncoding	--	--	--	--	--	novel
MSTRG.707.7	LNC_1873	j	EXON	XLOC_004451	scaffold_1	-	2678664	2681113	7	2450	0.32048	5.50909	0.0361123	noncoding	CMAX_LNC001689.1	6.74163e-98	High	Csinensis_orange1.1g034391m	3.03208e-162	--
MSTRG.712.2	LNC_1851	j	EXON	XLOC_000364	scaffold_1	+	2652542	2659442	13	6901	0.25685	4.92255	0.210944	noncoding	CSIN_LNC001846.1	4.24418e-74	High	--	--	--
MSTRG.712.4	LNC_1853	j	EXON	XLOC_000364	scaffold_1	+	2652640	2659442	12	6803	0.25685	4.92255	0.210944	noncoding	CSIN_LNC001846.1	4.192e-74	High	--	--	--
MSTRG.719.1	LNC_1900	u	LINC	XLOC_000371	scaffold_1	+	2715917	2718852	2	2936	0.2896	6.18011	0.467119	noncoding	CCLE_LNC001018.1	8.66939e-48	High	--	--	--
MSTRG.720.1	LNC_1902	u	LINC	XLOC_004454	scaffold_1	-	2716657	2718802	2	2146	0.28309	9.38397	0.236403	noncoding	CSIN_LNC002020.1	1.10468e-15	High	--	--	--
MSTRG.733.11	LNC_1917	j	EXON	XLOC_004456	scaffold_1	-	2730379	2734479	9	4101	0.3101	7.79132	0.0559978	noncoding	MDOM_LNC014502.6	1.6508e-11	Medium	--	--	--
MSTRG.744.1	LNC_1965	i	INTRONIC	XLOC_000380	scaffold_1	+	2780153	2781338	2	1186	0.27781	9.54865	0.0276589	noncoding	--	--	--	--	--	novel
MSTRG.744.2	LNC_1966	i	INTRONIC	XLOC_000380	scaffold_1	+	2780161	2781338	2	1178	0.29041	9.54865	0.026855	noncoding	--	--	--	--	--	novel
MSTRG.745.1	LNC_1967	i	INTRONIC	XLOC_004461	scaffold_1	-	2780558	2781132	2	575	0.32203	3.99884	0.00832243	noncoding	--	--	--	--	--	novel
MSTRG.746.1	LNC_1968	x	NAT	XLOC_004462	scaffold_1	-	2783329	2783642	2	314	0.33717	3.99884	0.00621031	noncoding	--	--	--	--	--	novel
MSTRG.747.3	LNC_1971	j	EXON	XLOC_004463	scaffold_1	-	2786194	2787063	3	870	0.3305	10.0422	0.0185855	noncoding	CMAX_LNC001690.1	3.87547e-106	High	--	--	--
MSTRG.776.2	LNC_2040	j	EXON	XLOC_004478	scaffold_1	-	2905391	2909943	12	4553	0.29374	10.5671	0.0499766	noncoding	--	--	--	--	--	novel
MSTRG.779.1	LNC_2047	j	EXON	XLOC_004479	scaffold_1	-	2910268	2914880	12	4613	0.30387	8.82465	0.0315465	noncoding	LJAP_LNC001088.1	3.08787e-14	High	--	--	--
MSTRG.779.2	LNC_2048	j	EXON	XLOC_004479	scaffold_1	-	2910268	2914880	12	4613	0.30387	8.82465	0.0315465	noncoding	LJAP_LNC001088.1	3.08787e-14	High	--	--	--
MSTRG.779.3	LNC_2050	j	EXON	XLOC_004479	scaffold_1	-	2910270	2914880	13	4611	0.30387	8.82465	0.0315465	noncoding	LJAP_LNC001088.1	3.08652e-14	High	--	--	--
MSTRG.779.13	LNC_2059	j	EXON	XLOC_004479	scaffold_1	-	2910404	2914038	9	3635	0.32244	8.82465	0.0341964	noncoding	LJAP_LNC001088.1	2.42893e-14	High	--	--	--
MSTRG.779.14	LNC_2060	j	EXON	XLOC_004479	scaffold_1	-	2910404	2914880	12	4477	0.30387	8.82465	0.0315465	noncoding	LJAP_LNC001088.1	2.99624e-14	High	--	--	--
MSTRG.779.19	LNC_2064	j	EXON	XLOC_004479	scaffold_1	-	2910492	2914038	6	3547	0.31035	8.82465	0.0322531	noncoding	LJAP_LNC001088.1	2.36963e-14	High	--	--	--
MSTRG.779.21	LNC_2067	j	EXON	XLOC_004479	scaffold_1	-	2910518	2914038	8	3521	0.31035	8.82465	0.0322531	noncoding	LJAP_LNC001088.1	2.35212e-14	High	--	--	--
MSTRG.779.23	LNC_2069	j	EXON	XLOC_004479	scaffold_1	-	2910586	2914038	5	3453	0.31035	8.82465	0.0322531	noncoding	LJAP_LNC001088.1	2.3063e-14	High	--	--	--
MSTRG.803.1	LNC_2101	j	EXON	XLOC_004485	scaffold_1	-	2950841	2954355	10	3515	0.29764	11.8826	0.041068	noncoding	CSIN_LNC001840.1	3.53356e-87	High	--	--	--
MSTRG.803.4	LNC_2104	j	EXON	XLOC_004485	scaffold_1	-	2951439	2954355	7	2917	0.30531	11.8826	0.0408602	noncoding	--	--	--	--	--	novel
MSTRG.822.3	LNC_2162	j	EXON	XLOC_004494	scaffold_1	-	3061413	3066306	9	4894	0.2906	8.76581	0.142887	noncoding	CCLE_LNC003224.1	8.8576e-35	High	Cclementina_Ciclev10003077m	9.3255e-41	--
MSTRG.822.4	LNC_2163	j	EXON	XLOC_004494	scaffold_1	-	3061466	3066306	9	4841	0.2906	8.76581	0.142887	noncoding	CCLE_LNC003224.1	8.76108e-35	High	Cclementina_Ciclev10003077m	9.2239e-41	--
MSTRG.833.1	LNC_2233	u	LINC	XLOC_004507	scaffold_1	-	3184282	3184570	2	289	0.37374	8.55463	0.0843032	noncoding	CCLE_LNC006452.1	1.46641e-150	High	--	--	--
MSTRG.853.1	LNC_2251	u	LINC	XLOC_000445	scaffold_1	+	3221272	3221640	2	369	0.35633	9.98798	0.133597	noncoding	--	--	--	--	--	novel
MSTRG.865.1	LNC_2271	j	EXON	XLOC_000448	scaffold_1	+	3254818	3258478	8	3661	0.2962	6.5141	0.0150314	noncoding	--	--	--	--	--	novel
MSTRG.865.4	LNC_2274	j	EXON	XLOC_000448	scaffold_1	+	3255132	3258478	8	3347	0.30085	6.5141	0.0145913	noncoding	--	--	--	--	--	novel
MSTRG.865.5	LNC_2276	j	EXON	XLOC_000448	scaffold_1	+	3255140	3258478	8	3339	0.30085	6.5141	0.0145913	noncoding	--	--	--	--	--	novel
MSTRG.865.8	LNC_2278	j	EXON	XLOC_000448	scaffold_1	+	3255142	3258478	8	3337	0.30085	6.5141	0.0145913	noncoding	--	--	--	--	--	novel
MSTRG.907.2	LNC_2348	j	EXON	XLOC_000477	scaffold_1	+	3407988	3414413	20	6426	0.27517	7.89117	0.0489601	noncoding	--	--	--	--	--	novel
MSTRG.907.3	LNC_2349	j	EXON	XLOC_000477	scaffold_1	+	3408025	3414413	20	6389	0.27517	7.89117	0.0489601	noncoding	--	--	--	--	--	novel
MSTRG.909.1	LNC_2341	j	EXON	XLOC_004534	scaffold_1	-	3396574	3400760	9	4187	0.30488	9.04926	0.179892	noncoding	CCLE_LNC005432.1	1.59292e-51	High	Csinensis_orange1.1g035210m	0	--
MSTRG.909.4	LNC_2344	j	EXON	XLOC_004534	scaffold_1	-	3397701	3400760	8	3060	0.32538	9.04926	0.229125	noncoding	novel	--	--	Csinensis_orange1.1g035210m	0	--
MSTRG.911.1	LNC_2378	u	LINC	XLOC_000479	scaffold_1	+	3434636	3436378	2	1743	0.29519	4.99677	0.0349764	noncoding	CCLE_LNC006458.2	0	High	--	--	--
MSTRG.911.2	LNC_2379	u	LINC	XLOC_000479	scaffold_1	+	3434659	3436378	2	1720	0.28474	4.99677	0.0403342	noncoding	CCLE_LNC006458.2	0	High	--	--	--
MSTRG.920.1	LNC_2353	j	EXON	XLOC_004537	scaffold_1	-	3419706	3426043	12	6338	0.25541	6.82697	0.14415	noncoding	--	--	--	--	--	novel
MSTRG.921.1	LNC_2358	j	EXON	XLOC_000478	scaffold_1	+	3426085	3434428	15	8344	0.27517	8.01825	0.0311192	noncoding	--	--	--	--	--	novel
MSTRG.921.2	LNC_2359	j	EXON	XLOC_000478	scaffold_1	+	3426159	3434428	15	8270	0.27517	8.01825	0.0311192	noncoding	--	--	--	--	--	novel
MSTRG.921.3	LNC_2360	j	EXON	XLOC_000478	scaffold_1	+	3426294	3434428	14	8135	0.27517	8.01825	0.0311192	noncoding	--	--	--	--	--	novel
MSTRG.921.4	LNC_2361	j	EXON	XLOC_000478	scaffold_1	+	3426296	3434428	15	8133	0.27517	8.01825	0.0311192	noncoding	--	--	--	--	--	novel
MSTRG.921.5	LNC_2362	j	EXON	XLOC_000478	scaffold_1	+	3426300	3434428	15	8129	0.27517	8.01825	0.0311192	noncoding	--	--	--	--	--	novel
MSTRG.921.6	LNC_2363	j	EXON	XLOC_000478	scaffold_1	+	3426300	3434428	15	8129	0.27517	8.01825	0.0311192	noncoding	--	--	--	--	--	novel
MSTRG.921.7	LNC_2364	j	EXON	XLOC_000478	scaffold_1	+	3426300	3434428	15	8129	0.27517	8.01825	0.0311192	noncoding	--	--	--	--	--	novel
MSTRG.921.8	LNC_2365	j	EXON	XLOC_000478	scaffold_1	+	3426364	3429905	10	3542	0.29827	9.58636	0.027901	noncoding	--	--	--	--	--	novel
MSTRG.921.9	LNC_2366	j	EXON	XLOC_000478	scaffold_1	+	3426383	3434428	15	8046	0.27517	8.01825	0.0311192	noncoding	--	--	--	--	--	novel
MSTRG.921.10	LNC_2367	j	EXON	XLOC_000478	scaffold_1	+	3426400	3434428	15	8029	0.27517	8.01825	0.0311192	noncoding	--	--	--	--	--	novel
MSTRG.921.11	LNC_2370	j	EXON	XLOC_000478	scaffold_1	+	3426407	3434428	15	8022	0.27517	8.01825	0.0311192	noncoding	--	--	--	--	--	novel
MSTRG.921.12	LNC_2368	j	EXON	XLOC_000478	scaffold_1	+	3426407	3429905	9	3499	0.29827	9.58636	0.027901	noncoding	--	--	--	--	--	novel
MSTRG.921.13	LNC_2371	j	EXON	XLOC_000478	scaffold_1	+	3426407	3434428	15	8022	0.27517	8.01825	0.0311192	noncoding	--	--	--	--	--	novel
MSTRG.921.15	LNC_2373	j	EXON	XLOC_000478	scaffold_1	+	3426407	3434428	15	8022	0.27517	8.01825	0.0311192	noncoding	--	--	--	--	--	novel
MSTRG.921.16	LNC_2374	j	EXON	XLOC_000478	scaffold_1	+	3426407	3434428	15	8022	0.27517	8.01825	0.0311192	noncoding	--	--	--	--	--	novel
MSTRG.921.18	LNC_2376	j	EXON	XLOC_000478	scaffold_1	+	3426407	3434428	15	8022	0.27517	8.01825	0.0311192	noncoding	--	--	--	--	--	novel
MSTRG.921.20	LNC_2377	j	EXON	XLOC_000478	scaffold_1	+	3426850	3428457	2	1608	0.27578	10.4465	0.0255308	noncoding	--	--	--	--	--	novel
MSTRG.934.1	LNC_2394	u	LINC	XLOC_004542	scaffold_1	-	3458024	3462416	2	4393	0.23537	10.0923	0.0420388	noncoding	CCLE_LNC006459.1	0	High	Cclementina_Ciclev10024415m	6.33086e-57	--
MSTRG.948.11	LNC_2412	j	EXON	XLOC_004544	scaffold_1	-	3475964	3477727	5	1764	0.3887	3.91632	0.162693	noncoding	--	--	--	--	--	novel
MSTRG.948.12	LNC_2431	j	EXON	XLOC_004544	scaffold_1	-	3492130	3496443	10	4314	0.3405	9.33685	0.130652	noncoding	CSIN_LNC000712.1	2.15379e-40	High	CNT2024700	5.12138e-13	--
MSTRG.951.1	LNC_2436	u	LINC	XLOC_004545	scaffold_1	-	3502650	3507018	4	4369	0.24797	10.0405	0.0705269	noncoding	CSIN_LNC001831.1	6.95678e-125	High	--	--	--
MSTRG.951.2	LNC_2437	u	LINC	XLOC_004545	scaffold_1	-	3504506	3507018	4	2513	0.27215	10.2191	0.0525165	noncoding	CSIN_LNC001831.1	3.98999e-125	High	--	--	--
MSTRG.963.1	LNC_2530	i	INTRONIC	XLOC_000508	scaffold_1	+	3610775	3611048	2	274	0.40982	8.3847	0.0063521	noncoding	--	--	--	--	--	novel
MSTRG.966.4	LNC_2564	j	EXON	XLOC_004566	scaffold_1	-	3664819	3666505	3	1687	0.27398	10.1122	0.0164832	noncoding	--	--	--	--	--	novel
MSTRG.973.2	LNC_2549	j	EXON	XLOC_000511	scaffold_1	+	3647320	3651618	5	4299	0.27661	4.7486	0.112204	noncoding	CSIN_LNC001830.8	0	High	--	--	--
MSTRG.973.3	LNC_2550	j	EXON	XLOC_000511	scaffold_1	+	3647322	3651618	4	4297	0.27661	4.7486	0.112204	noncoding	CSIN_LNC001830.8	0	High	--	--	--
MSTRG.973.4	LNC_2551	j	EXON	XLOC_000511	scaffold_1	+	3647491	3651618	5	4128	0.27661	4.7486	0.112204	noncoding	CSIN_LNC001830.8	0	High	--	--	--
MSTRG.973.5	LNC_2552	j	EXON	XLOC_000511	scaffold_1	+	3647522	3651618	4	4097	0.27661	4.7486	0.112204	noncoding	CSIN_LNC001830.8	0	High	--	--	--
MSTRG.984.1	LNC_2653	u	LINC	XLOC_000523	scaffold_1	+	3733790	3734608	2	819	0.37025	7.84625	0.0055071	noncoding	--	--	--	--	--	novel
MSTRG.989.2	LNC_2656	j	EXON	XLOC_004573	scaffold_1	-	3738779	3742978	3	4200	0.30059	9.61896	0.162504	noncoding	--	--	--	--	--	novel
MSTRG.989.4	LNC_2660	j	EXON	XLOC_004573	scaffold_1	-	3741817	3742978	3	1162	0.37244	9.36053	0.0271614	noncoding	--	--	--	--	--	novel
MSTRG.995.1	LNC_2682	u	LINC	XLOC_000529	scaffold_1	+	3770505	3771474	2	970	0.37012	12.1808	0.0194116	noncoding	--	--	--	--	--	novel
MSTRG.1012.1	LNC_2705	u	LINC	XLOC_000534	scaffold_1	+	3809095	3810116	2	1022	0.29585	10.0518	0.0404765	noncoding	CCLE_LNC001328.1	0	High	--	--	--
MSTRG.1017.2	LNC_2612	j	EXON	XLOC_000520	scaffold_1	+	3711712	3716671	9	4960	0.30488	9.15863	0.0259889	noncoding	CMAX_LNC000877.1	1.95715e-26	High	--	--	--
MSTRG.1017.3	LNC_2613	j	EXON	XLOC_000520	scaffold_1	+	3711712	3716671	9	4960	0.30488	9.15863	0.0259889	noncoding	CMAX_LNC000877.1	1.95715e-26	High	--	--	--
MSTRG.1017.6	LNC_2616	j	EXON	XLOC_000520	scaffold_1	+	3711805	3716671	9	4867	0.27618	9.15863	0.0267145	noncoding	CMAX_LNC000877.1	1.92023e-26	High	--	--	--
MSTRG.1017.7	LNC_2617	j	EXON	XLOC_000520	scaffold_1	+	3711822	3715915	8	4094	0.30488	9.15863	0.0259889	noncoding	CMAX_LNC000877.1	1.61336e-26	High	--	--	--
MSTRG.1037.2	LNC_2909	u	LINC	XLOC_004606	scaffold_1	-	4083991	4085029	2	1039	0.37272	6.50787	0.00925203	noncoding	CCLE_LNC001759.1	0	High	--	--	--
MSTRG.1037.3	LNC_2910	u	LINC	XLOC_004606	scaffold_1	-	4083991	4085029	2	1039	0.37272	6.50787	0.00925203	noncoding	CCLE_LNC001759.1	0	High	--	--	--
MSTRG.1037.4	LNC_2911	u	LINC	XLOC_004606	scaffold_1	-	4084037	4085029	2	993	0.36807	6.50787	0.00898435	noncoding	CCLE_LNC001759.1	0	High	--	--	--
MSTRG.1042.1	LNC_2916	u	LINC	XLOC_000574	scaffold_1	+	4089591	4090048	2	458	0.35869	9.6972	0.0100434	noncoding	--	--	--	--	--	novel
MSTRG.1099.3	LNC_3033	j	EXON	XLOC_004631	scaffold_1	-	4267951	4270329	3	2379	0.29519	9.62653	0.0468683	noncoding	--	--	--	--	--	novel
MSTRG.1099.4	LNC_3035	j	EXON	XLOC_004631	scaffold_1	-	4268832	4270329	2	1498	0.34699	9.62653	0.0676375	noncoding	--	--	--	--	--	novel
MSTRG.1136.1	LNC_3108	j	EXON	XLOC_000620	scaffold_1	+	4371167	4377162	10	5996	0.28808	10.1258	0.0426269	noncoding	CCLE_LNC002618.1	1.39549e-38	High	--	--	--
MSTRG.1136.2	LNC_3109	j	EXON	XLOC_000620	scaffold_1	+	4371288	4377162	9	5875	0.28808	10.1258	0.0426269	noncoding	CCLE_LNC002618.1	1.36719e-38	High	--	--	--
MSTRG.1136.3	LNC_3110	j	EXON	XLOC_000620	scaffold_1	+	4371288	4377162	9	5875	0.28808	10.1258	0.0426269	noncoding	CCLE_LNC002618.1	1.36719e-38	High	--	--	--
MSTRG.1136.4	LNC_3113	j	EXON	XLOC_000620	scaffold_1	+	4371293	4377162	9	5870	0.28808	10.1258	0.0426269	noncoding	CCLE_LNC002618.1	1.36602e-38	High	--	--	--
MSTRG.1136.10	LNC_3116	j	EXON	XLOC_000620	scaffold_1	+	4371319	4377162	9	5844	0.28808	10.1258	0.0426269	noncoding	CCLE_LNC002618.1	1.35994e-38	High	--	--	--
MSTRG.1136.11	LNC_3117	j	EXON	XLOC_000620	scaffold_1	+	4371319	4377162	10	5844	0.28808	10.1258	0.0426269	noncoding	CCLE_LNC002618.1	1.35994e-38	High	--	--	--
MSTRG.1136.12	LNC_3119	j	EXON	XLOC_000620	scaffold_1	+	4371335	4377162	9	5828	0.28808	10.1258	0.0426269	noncoding	CCLE_LNC002618.1	1.35619e-38	High	--	--	--
MSTRG.1138.1	LNC_3130	u	LINC	XLOC_004654	scaffold_1	-	4397058	4399786	2	2729	0.28694	8.51398	0.252516	noncoding	CSIN_LNC002224.1	1.18889e-135	High	--	--	--
MSTRG.1151.5	LNC_3136	j	EXON	XLOC_000625	scaffold_1	+	4404522	4409857	14	5336	0.2675	9.03217	0.0519777	noncoding	--	--	--	--	--	novel
MSTRG.1151.6	LNC_3137	j	EXON	XLOC_000625	scaffold_1	+	4404523	4409857	14	5335	0.2675	9.03217	0.0519777	noncoding	--	--	--	--	--	novel
MSTRG.1151.8	LNC_3139	j	EXON	XLOC_000625	scaffold_1	+	4404535	4409857	13	5323	0.2675	9.03217	0.0519777	noncoding	--	--	--	--	--	novel
MSTRG.1151.9	LNC_3140	j	EXON	XLOC_000625	scaffold_1	+	4404538	4409857	13	5320	0.2675	9.03217	0.0519777	noncoding	--	--	--	--	--	novel
MSTRG.1151.10	LNC_3141	j	EXON	XLOC_000625	scaffold_1	+	4404539	4409857	13	5319	0.2675	9.03217	0.0519777	noncoding	--	--	--	--	--	novel
MSTRG.1151.11	LNC_3142	j	EXON	XLOC_000625	scaffold_1	+	4404539	4409857	14	5319	0.2675	9.03217	0.0519777	noncoding	--	--	--	--	--	novel
MSTRG.1151.13	LNC_3144	j	EXON	XLOC_000625	scaffold_1	+	4404676	4409857	13	5182	0.2675	9.03217	0.0519777	noncoding	--	--	--	--	--	novel
MSTRG.1151.14	LNC_3145	j	EXON	XLOC_000625	scaffold_1	+	4404819	4409857	14	5039	0.2675	9.03217	0.0519777	noncoding	--	--	--	--	--	novel
MSTRG.1151.15	LNC_3146	j	EXON	XLOC_000625	scaffold_1	+	4404828	4409857	13	5030	0.2675	9.03217	0.0519777	noncoding	--	--	--	--	--	novel
MSTRG.1159.2	LNC_2734	j	EXON	XLOC_004586	scaffold_1	-	3843759	3850270	9	6512	0.31329	6.79266	0.176802	noncoding	--	--	--	--	--	novel
MSTRG.1159.3	LNC_2735	j	EXON	XLOC_004586	scaffold_1	-	3843789	3850270	12	6482	0.31329	6.79266	0.176802	noncoding	--	--	--	--	--	novel
MSTRG.1159.10	LNC_2742	j	EXON	XLOC_004586	scaffold_1	-	3844195	3850270	12	6076	0.33305	6.79266	0.208882	noncoding	--	--	--	--	--	novel
MSTRG.1159.13	LNC_2745	j	EXON	XLOC_004586	scaffold_1	-	3844452	3849537	7	5086	0.29059	6.79266	0.158529	noncoding	--	--	--	--	--	novel
MSTRG.1164.9	LNC_2763	j	EXON	XLOC_000541	scaffold_1	+	3862923	3867776	9	4854	0.2962	8.685	0.0247756	noncoding	CMAX_LNC001769.1	0	High	--	--	--
MSTRG.1164.11	LNC_2766	j	EXON	XLOC_000541	scaffold_1	+	3863011	3868392	8	5382	0.2962	8.685	0.0247756	noncoding	CMAX_LNC001769.1	0	High	--	--	--
MSTRG.1191.1	LNC_2843	u	LINC	XLOC_004596	scaffold_1	-	4005038	4005476	2	439	0.45808	9.84528	0.167735	noncoding	--	--	--	--	--	novel
MSTRG.1192.1	LNC_2844	u	LINC	XLOC_000560	scaffold_1	+	4005062	4005474	2	413	0.37704	8.85822	0.0447961	noncoding	--	--	--	--	--	novel
MSTRG.1201.3	LNC_3164	j	EXON	XLOC_004664	scaffold_1	-	4447521	4451139	3	3619	0.27517	7.81781	0.032664	noncoding	--	--	--	--	--	novel
MSTRG.1201.7	LNC_3168	j	EXON	XLOC_004664	scaffold_1	-	4447926	4451139	5	3214	0.25541	7.81781	0.0391359	noncoding	--	--	--	--	--	novel
MSTRG.1201.8	LNC_3169	j	EXON	XLOC_004664	scaffold_1	-	4447936	4451139	5	3204	0.25541	7.81781	0.0391359	noncoding	--	--	--	--	--	novel
MSTRG.1201.11	LNC_3172	j	EXON	XLOC_004664	scaffold_1	-	4448245	4451139	5	2895	0.25541	7.81781	0.0391359	noncoding	--	--	--	--	--	novel
MSTRG.1201.13	LNC_3175	j	EXON	XLOC_004664	scaffold_1	-	4448306	4451139	4	2834	0.25541	7.81781	0.0391359	noncoding	--	--	--	--	--	novel
MSTRG.1201.17	LNC_3182	j	EXON	XLOC_004664	scaffold_1	-	4448418	4451139	4	2722	0.25541	7.81781	0.0391359	noncoding	--	--	--	--	--	novel
MSTRG.1201.18	LNC_3183	j	EXON	XLOC_004664	scaffold_1	-	4448418	4451139	5	2722	0.25541	7.81781	0.0391359	noncoding	--	--	--	--	--	novel
MSTRG.1210.1	LNC_3210	x	NAT	XLOC_004673	scaffold_1	-	4504883	4505368	2	486	0.43503	10.347	0.00974008	noncoding	CMAX_LNC001779.1	4.78013e-73	High	--	--	--
MSTRG.1221.1	LNC_3228	j	EXON	XLOC_004678	scaffold_1	-	4535506	4538309	4	2804	0.31079	9.22614	0.0307405	noncoding	--	--	--	--	--	novel
MSTRG.1222.4	LNC_3233	j	EXON	XLOC_000647	scaffold_1	+	4538563	4541780	8	3218	0.2675	6.10699	0.191822	noncoding	--	--	--	--	--	novel
MSTRG.1222.5	LNC_3234	j	EXON	XLOC_000647	scaffold_1	+	4538571	4541780	7	3210	0.2675	6.10699	0.191822	noncoding	--	--	--	--	--	novel
MSTRG.1227.1	LNC_3248	u	LINC	XLOC_000649	scaffold_1	+	4572511	4573834	2	1324	0.30478	8.8017	0.0122189	noncoding	--	--	--	--	--	novel
MSTRG.1231.2	LNC_3265	j	EXON	XLOC_004683	scaffold_1	-	4600662	4603997	5	3336	0.27517	9.6817	0.0508473	noncoding	--	--	--	--	--	novel
MSTRG.1242.3	LNC_3288	j	EXON	XLOC_004693	scaffold_1	-	4635035	4638781	8	3747	0.31977	6.03815	0.0870255	noncoding	--	--	--	--	--	novel
MSTRG.1273.1	LNC_3341	o	GENIC	XLOC_004710	scaffold_1	-	4714557	4716841	2	2285	0.31678	10.5131	0.177582	noncoding	--	--	--	--	--	novel
MSTRG.1320.1	LNC_3410	j	EXON	XLOC_004735	scaffold_1	-	4844402	4850118	3	5717	0.28726	9.65399	0.0422625	noncoding	CSIN_LNC001808.1	6.61388e-171	High	Cclementina_Ciclev10009979m	4.19067e-174	--
MSTRG.1320.2	LNC_3411	j	EXON	XLOC_004735	scaffold_1	-	4844704	4850118	3	5415	0.27618	9.65399	0.0422507	noncoding	CSIN_LNC001808.1	6.26266e-171	High	Cclementina_Ciclev10009979m	3.96817e-174	--
MSTRG.1320.3	LNC_3412	x	NAT	XLOC_004735	scaffold_1	-	4845172	4847068	2	1897	0.30756	11.1943	0.0231399	noncoding	CSIN_LNC001808.1	2.17646e-171	High	Cclementina_Ciclev10009979m	1.37862e-174	--
MSTRG.1321.1	LNC_3414	o	GENIC	XLOC_000689	scaffold_1	+	4846062	4847325	2	1264	0.30231	9.90656	0.131923	noncoding	CSIN_LNC001808.1	1.43893e-171	High	Cclementina_Ciclev10009979m	9.13509e-175	--
MSTRG.1327.1	LNC_3427	j	EXON	XLOC_004737	scaffold_1	-	4861060	4866278	10	5219	0.27517	9.2514	0.0720819	noncoding	novel	--	--	Cclementina_Ciclev10010040m	0	--
MSTRG.1327.3	LNC_3429	j	EXON	XLOC_004737	scaffold_1	-	4861064	4866278	11	5215	0.27517	9.2514	0.0720819	noncoding	novel	--	--	Cclementina_Ciclev10010040m	0	--
MSTRG.1332.5	LNC_3439	j	EXON	XLOC_000693	scaffold_1	+	4875983	4880043	4	4061	0.27013	8.98932	0.0502057	noncoding	CSIN_LNC001807.1	0	High	Csinensis_orange1.1g034432m	9.9273e-45	--
MSTRG.1349.1	LNC_3480	u	LINC	XLOC_000701	scaffold_1	+	4946265	4946921	2	657	0.33637	4.26532	0.0187764	noncoding	CCLE_LNC006488.1	0	High	--	--	--
MSTRG.1359.6	LNC_3492	j	EXON	XLOC_004755	scaffold_1	-	4963628	4965703	4	2076	0.33779	3.77863	0.314728	noncoding	--	--	--	--	--	novel
MSTRG.1378.9	LNC_3516	j	EXON	XLOC_004759	scaffold_1	-	4995709	4999491	7	3783	0.25541	9.08014	0.073592	noncoding	--	--	--	--	--	novel
MSTRG.1461.1	LNC_3781	u	LINC	XLOC_000758	scaffold_1	+	5398515	5399640	2	1126	0.26963	7.82489	0.0113242	noncoding	CCLE_LNC001328.1	0	High	--	--	--
MSTRG.1476.1	LNC_3791	u	LINC	XLOC_000764	scaffold_1	+	5419974	5422538	2	2565	0.35163	9.69037	0.191366	noncoding	CCLE_LNC006647.1	0	High	Csinensis_orange1.1g034083m	1.18344e-136	--
MSTRG.1476.2	LNC_3794	u	LINC	XLOC_000764	scaffold_1	+	5420009	5422538	2	2530	0.35163	9.69037	0.191366	noncoding	CCLE_LNC006647.1	0	High	Csinensis_orange1.1g034083m	1.16711e-136	--
MSTRG.1482.1	LNC_3754	j	EXON	XLOC_004812	scaffold_1	-	5380897	5388215	15	7319	0.27517	9.82001	0.0948825	noncoding	OEUR_LNC006595.1	1.67766e-48	High	--	--	--
MSTRG.1482.5	LNC_3771	j	EXON	XLOC_004812	scaffold_1	-	5381313	5388215	15	6903	0.27517	9.82001	0.0948825	noncoding	OEUR_LNC006595.1	1.5819e-48	High	--	--	--
MSTRG.1482.6	LNC_3772	j	EXON	XLOC_004812	scaffold_1	-	5381313	5388215	14	6903	0.27517	9.82001	0.0948825	noncoding	OEUR_LNC006595.1	1.5819e-48	High	--	--	--
MSTRG.1482.7	LNC_3773	j	EXON	XLOC_004812	scaffold_1	-	5381313	5388215	14	6903	0.27517	9.82001	0.0948825	noncoding	OEUR_LNC006595.1	1.5819e-48	High	--	--	--
MSTRG.1487.7	LNC_3822	j	EXON	XLOC_000773	scaffold_1	+	5468999	5470241	2	1243	0.30469	6.21844	0.0153371	noncoding	--	--	--	--	--	novel
MSTRG.1489.1	LNC_3839	u	LINC	XLOC_000778	scaffold_1	+	5515664	5518667	2	3004	0.26785	8.12372	0.0475454	noncoding	CCLE_LNC001431.1	0	High	--	--	--
MSTRG.1500.5	LNC_3706	j	EXON	XLOC_004806	scaffold_1	-	5318598	5324592	11	5995	0.2675	6.5119	0.0543214	noncoding	CCLE_LNC006494.1	8.97382e-170	High	--	--	--
MSTRG.1500.6	LNC_3707	j	EXON	XLOC_004806	scaffold_1	-	5318600	5323136	8	4537	0.27618	4.56818	0.0980955	noncoding	CCLE_LNC006494.1	6.78038e-170	High	--	--	--
MSTRG.1500.8	LNC_3709	j	EXON	XLOC_004806	scaffold_1	-	5318859	5323451	9	4593	0.2962	4.56818	0.0727707	noncoding	CCLE_LNC006494.1	6.86463e-170	High	--	--	--
MSTRG.1500.11	LNC_3711	j	EXON	XLOC_004806	scaffold_1	-	5318993	5324863	11	5871	0.2675	6.5119	0.0543214	noncoding	CCLE_LNC006494.1	8.78727e-170	High	--	--	--
MSTRG.1509.1	LNC_3860	u	LINC	XLOC_004835	scaffold_1	-	5553794	5560918	2	7125	0.26407	9.39874	0.0299207	noncoding	CCLE_LNC004065.1	0	High	--	--	--
MSTRG.1552.1	LNC_3888	u	LINC	XLOC_000800	scaffold_1	+	5642836	5643260	2	425	0.40437	8.34491	0.00604261	noncoding	--	--	--	--	--	novel
MSTRG.1573.1	LNC_3920	u	LINC	XLOC_000813	scaffold_1	+	5764401	5764698	2	298	0.36683	5.27496	7.51993e-06	noncoding	--	--	--	--	--	novel
MSTRG.1663.3	LNC_4134	u	LINC	XLOC_000887	scaffold_1	+	6250875	6251405	2	531	0.41183	9.03314	0.0556876	noncoding	--	--	--	--	--	novel
MSTRG.1665.3	LNC_4126	j	EXON	XLOC_000886	scaffold_1	+	6235289	6238104	3	2816	0.29374	6.49188	0.0192387	noncoding	CMAX_LNC001136.1	7.38584e-133	High	Cclementina_Ciclev10010669m	1.79293e-90	--
MSTRG.1667.1	LNC_4138	u	LINC	XLOC_000890	scaffold_1	+	6257873	6258868	2	996	0.41487	6.6933	0.0292623	noncoding	--	--	--	--	--	novel
MSTRG.1678.1	LNC_4093	j	EXON	XLOC_000879	scaffold_1	+	6209347	6213913	8	4567	0.32437	4.95648	0.260035	noncoding	--	--	--	--	--	novel
MSTRG.1678.4	LNC_4096	j	EXON	XLOC_000879	scaffold_1	+	6209625	6213913	8	4289	0.32437	4.95648	0.260035	noncoding	--	--	--	--	--	novel
MSTRG.1679.6	LNC_4102	j	EXON	XLOC_004915	scaffold_1	-	6213808	6219163	12	5356	0.30387	10.6786	0.0455767	noncoding	--	--	--	--	--	novel
MSTRG.1679.15	LNC_4111	j	EXON	XLOC_004915	scaffold_1	-	6214713	6219163	12	4451	0.28411	10.6786	0.0444201	noncoding	--	--	--	--	--	novel
MSTRG.1691.1	LNC_4027	u	LINC	XLOC_000863	scaffold_1	+	6046926	6048996	2	2071	0.26715	10.4551	0.0522814	noncoding	CMAX_LNC001498.1	5.76727e-88	High	--	--	--
MSTRG.1692.1	LNC_4028	u	LINC	XLOC_004897	scaffold_1	-	6047350	6048603	2	1254	0.31015	10.6204	0.0192617	noncoding	CMAX_LNC001498.1	3.4598e-88	High	--	--	--
MSTRG.1693.1	LNC_4029	u	LINC	XLOC_004898	scaffold_1	-	6049293	6056705	2	7413	0.2675	9.18292	0.0697068	noncoding	CCLE_LNC006505.1	0	High	Csinensis_orange1.1g046686m	1.39552e-50	--
MSTRG.1693.2	LNC_4030	u	LINC	XLOC_004898	scaffold_1	-	6049414	6057223	2	7810	0.2675	9.18292	0.0697068	noncoding	CCLE_LNC006505.1	0	High	Csinensis_orange1.1g046686m	1.46863e-50	--
MSTRG.1697.1	LNC_4034	u	LINC	XLOC_000866	scaffold_1	+	6073342	6074544	2	1203	0.28938	9.8736	0.0359056	noncoding	--	--	--	--	--	novel
MSTRG.1697.2	LNC_4036	u	LINC	XLOC_000866	scaffold_1	+	6074114	6074735	2	622	0.25074	10.0168	0.0260283	noncoding	--	--	--	--	--	novel
MSTRG.1698.1	LNC_4035	u	LINC	XLOC_004900	scaffold_1	-	6073977	6074802	2	826	0.27823	10.1172	0.049325	noncoding	--	--	--	--	--	novel
MSTRG.1704.1	LNC_4042	u	LINC	XLOC_004904	scaffold_1	-	6104173	6107017	3	2845	0.29827	10.0583	0.110299	noncoding	CMAX_LNC003842.1	0	High	Cclementina_Ciclev10017365m	1.38076e-101	--
MSTRG.1704.2	LNC_4043	u	LINC	XLOC_004904	scaffold_1	-	6104201	6107017	2	2817	0.29827	10.0583	0.110299	noncoding	CMAX_LNC003842.1	0	High	Cclementina_Ciclev10017365m	1.36704e-101	--
MSTRG.1704.3	LNC_4044	u	LINC	XLOC_004904	scaffold_1	-	6104201	6107017	3	2817	0.29827	10.0583	0.110299	noncoding	CMAX_LNC003842.1	0	High	Cclementina_Ciclev10017365m	1.36704e-101	--
MSTRG.1704.4	LNC_4045	u	LINC	XLOC_004904	scaffold_1	-	6104215	6107017	2	2803	0.29827	10.0583	0.110299	noncoding	CMAX_LNC003842.1	0	High	Cclementina_Ciclev10017365m	1.36018e-101	--
MSTRG.1704.5	LNC_4046	u	LINC	XLOC_004904	scaffold_1	-	6104228	6107017	3	2790	0.29827	10.0583	0.110299	noncoding	CMAX_LNC003842.1	0	High	Cclementina_Ciclev10017365m	1.35381e-101	--
MSTRG.1704.6	LNC_4047	u	LINC	XLOC_004904	scaffold_1	-	6104228	6107017	3	2790	0.29827	10.0583	0.110299	noncoding	CMAX_LNC003842.1	0	High	Cclementina_Ciclev10017365m	1.35381e-101	--
MSTRG.1705.1	LNC_4048	u	LINC	XLOC_000869	scaffold_1	+	6104784	6106837	2	2054	0.30821	8.63568	0.0377379	noncoding	CMAX_LNC003842.1	0	High	Cclementina_Ciclev10017365m	9.93052e-102	--
MSTRG.1707.1	LNC_4050	u	LINC	XLOC_004906	scaffold_1	-	6117700	6118368	2	669	0.4152	5.94904	0.0350348	noncoding	--	--	--	--	--	novel
MSTRG.1710.1	LNC_4053	u	LINC	XLOC_000872	scaffold_1	+	6137304	6138127	2	824	0.27823	10.2321	0.049944	noncoding	--	--	--	--	--	novel
MSTRG.1712.1	LNC_4055	j	EXON	XLOC_004907	scaffold_1	-	6146357	6157178	16	10822	0.2675	8.26947	0.0720404	noncoding	CCLE_LNC003452.1	0	High	Csinensis_orange1.1g046686m	4.3787e-52	--
MSTRG.1712.2	LNC_4056	j	EXON	XLOC_004907	scaffold_1	-	6146443	6157178	15	10736	0.2675	8.26947	0.0720404	noncoding	CCLE_LNC003452.1	0	High	Csinensis_orange1.1g046686m	4.3438e-52	--
MSTRG.1712.3	LNC_4057	j	EXON	XLOC_004907	scaffold_1	-	6146521	6157178	15	10658	0.25541	8.26947	0.0757318	noncoding	CCLE_LNC003452.1	0	High	Csinensis_orange1.1g046686m	4.31216e-52	--
MSTRG.1712.4	LNC_4058	j	EXON	XLOC_004907	scaffold_1	-	6146524	6157178	15	10655	0.25541	8.26947	0.0757318	noncoding	CCLE_LNC003452.1	0	High	Csinensis_orange1.1g046686m	4.31094e-52	--
MSTRG.1712.11	LNC_4065	j	EXON	XLOC_004907	scaffold_1	-	6146854	6157178	16	10325	0.2675	8.26947	0.0720404	noncoding	CCLE_LNC003452.1	0	High	Csinensis_orange1.1g046686m	4.17705e-52	--
MSTRG.1712.13	LNC_4067	j	EXON	XLOC_004907	scaffold_1	-	6146882	6157178	16	10297	0.2675	8.26947	0.0720404	noncoding	CCLE_LNC003452.1	0	High	Csinensis_orange1.1g046686m	4.16569e-52	--
MSTRG.1721.1	LNC_4151	j	EXON	XLOC_000898	scaffold_1	+	6288381	6292155	8	3775	0.31136	8.43341	0.024592	noncoding	--	--	--	--	--	novel
MSTRG.1721.2	LNC_4152	j	EXON	XLOC_000898	scaffold_1	+	6288414	6292155	8	3742	0.31136	8.43341	0.024592	noncoding	--	--	--	--	--	novel
MSTRG.1721.4	LNC_4154	j	EXON	XLOC_000898	scaffold_1	+	6288428	6292155	8	3728	0.31136	8.43341	0.024592	noncoding	--	--	--	--	--	novel
MSTRG.1721.5	LNC_4155	j	EXON	XLOC_000898	scaffold_1	+	6288429	6292155	9	3727	0.31136	8.43341	0.024592	noncoding	--	--	--	--	--	novel
MSTRG.1722.1	LNC_4159	x	NAT	XLOC_004927	scaffold_1	-	6289842	6292116	2	2275	0.29025	11.1684	0.0446423	noncoding	--	--	--	--	--	novel
MSTRG.1728.1	LNC_4160	j	EXON	XLOC_000899	scaffold_1	+	6293521	6297066	5	3546	0.33112	9.91132	0.367283	noncoding	CCLE_LNC006505.1	1.88904e-174	High	--	--	--
MSTRG.1728.2	LNC_4161	j	EXON	XLOC_000899	scaffold_1	+	6293521	6297066	3	3546	0.33112	9.91132	0.367283	noncoding	CCLE_LNC006505.1	1.88904e-174	High	--	--	--
MSTRG.1732.1	LNC_4115	u	LINC	XLOC_000881	scaffold_1	+	6221487	6223905	2	2419	0.28731	9.18365	0.0208718	noncoding	--	--	--	--	--	novel
MSTRG.1741.1	LNC_4193	u	LINC	XLOC_000912	scaffold_1	+	6364401	6365829	2	1429	0.30433	10.3705	0.0344481	noncoding	CCLE_LNC001537.1	4.18429e-48	High	--	--	--
MSTRG.1742.1	LNC_4194	u	LINC	XLOC_004943	scaffold_1	-	6364516	6365994	2	1479	0.29833	10.5687	0.0351732	noncoding	CCLE_LNC001537.1	4.33373e-48	High	--	--	--
MSTRG.1772.1	LNC_4288	u	LINC	XLOC_000926	scaffold_1	+	6459453	6462955	2	3503	0.27146	10.2145	0.0561876	noncoding	CMAX_LNC000642.1	1.48386e-155	High	--	--	--
MSTRG.1796.1	LNC_4341	u	LINC	XLOC_000937	scaffold_1	+	6595466	6596070	2	605	0.37139	10.2374	0.0350983	noncoding	CCLE_LNC000777.1	1.70343e-58	High	--	--	--
MSTRG.1800.1	LNC_4335	j	EXON	XLOC_004970	scaffold_1	-	6586371	6587942	2	1572	0.27215	10.6464	0.0370063	noncoding	novel	--	--	Csinensis_orange1.1g035408m	0	--
MSTRG.1800.2	LNC_4336	j	EXON	XLOC_004970	scaffold_1	-	6586490	6587942	3	1453	0.28656	10.6464	0.0349765	noncoding	novel	--	--	Csinensis_orange1.1g035408m	0	--
MSTRG.1813.1	LNC_4386	j	EXON	XLOC_004982	scaffold_1	-	6655673	6657753	4	2081	0.35743	8.00677	0.0723465	noncoding	--	--	--	--	--	novel
MSTRG.1945.1	LNC_4553	j	EXON	XLOC_005036	scaffold_1	-	7007137	7010647	6	3511	0.28726	5.54291	0.238752	noncoding	novel	--	--	Cclementina_Ciclev10010058m	0	--
MSTRG.1945.2	LNC_4554	j	EXON	XLOC_005036	scaffold_1	-	7007235	7011979	10	4745	0.2962	5.54291	0.234738	noncoding	novel	--	--	Cclementina_Ciclev10010058m	0	--
MSTRG.2027.2	LNC_4759	u	LINC	XLOC_001056	scaffold_1	+	7454535	7455491	2	957	0.32983	11.1722	0.0124596	noncoding	CCLE_LNC003696.2	1.69801e-35	High	--	--	--
MSTRG.2030.5	LNC_4743	j	EXON	XLOC_005082	scaffold_1	-	7417345	7421085	11	3741	0.33446	8.66547	0.088753	noncoding	--	--	--	--	--	novel
MSTRG.2047.1	LNC_4770	u	LINC	XLOC_005091	scaffold_1	-	7474026	7477524	2	3499	0.25198	9.38239	0.03608	noncoding	CCLE_LNC006791.1	0	High	--	--	--
MSTRG.2097.1	LNC_4832	u	LINC	XLOC_005120	scaffold_1	-	7668527	7670262	2	1736	0.29984	4.35199	0.0726282	noncoding	CCLE_LNC006525.1	0	High	--	--	--
MSTRG.2134.2	LNC_4863	j	EXON	XLOC_005128	scaffold_1	-	7737496	7741317	7	3822	0.30387	4.95636	0.0809796	noncoding	novel	--	--	Cclementina_Ciclev10017374m	3.45525e-24	--
MSTRG.2134.3	LNC_4864	j	EXON	XLOC_005128	scaffold_1	-	7737499	7742327	8	4829	0.27517	4.95636	0.109314	noncoding	novel	--	--	Cclementina_Ciclev10017374m	4.37259e-24	--
MSTRG.2134.5	LNC_4874	j	EXON	XLOC_005128	scaffold_1	-	7737685	7742327	8	4643	0.27517	4.95636	0.109314	noncoding	novel	--	--	Cclementina_Ciclev10017374m	4.20315e-24	--
MSTRG.2134.6	LNC_4873	j	EXON	XLOC_005128	scaffold_1	-	7737685	7741317	7	3633	0.27517	4.95636	0.109314	noncoding	novel	--	--	Cclementina_Ciclev10017374m	3.28308e-24	--
MSTRG.2141.1	LNC_4918	j	EXON	XLOC_001103	scaffold_1	+	7842391	7844113	2	1723	0.26382	6.48956	0.147727	noncoding	novel	--	--	Cclementina_Ciclev10010139m	0	--
MSTRG.2141.2	LNC_4920	j	EXON	XLOC_001103	scaffold_1	+	7842826	7844113	2	1288	0.28703	6.48956	0.108391	noncoding	novel	--	--	Cclementina_Ciclev10010139m	0	--
MSTRG.2168.1	LNC_4984	o	GENIC	XLOC_001120	scaffold_1	+	7953369	7956525	2	3157	0.30433	8.83783	0.0435714	noncoding	CCLE_LNC006532.2	0	High	Cclementina_Ciclev10010829m	0	--
MSTRG.2168.2	LNC_4985	o	GENIC	XLOC_001120	scaffold_1	+	7953429	7956525	2	3097	0.30433	8.83783	0.0435714	noncoding	CCLE_LNC006532.2	0	High	Cclementina_Ciclev10010829m	0	--
MSTRG.2188.1	LNC_5000	u	LINC	XLOC_005169	scaffold_1	-	7980492	7983765	2	3274	0.30422	6.21503	0.0153895	noncoding	CCLE_LNC004054.1	0	High	Cclementina_Ciclev10010829m	0	--
MSTRG.2195.1	LNC_5013	j	EXON	XLOC_005171	scaffold_1	-	8007777	8010829	4	3053	0.28499	9.26678	0.0346902	noncoding	VRAD_LNC007605.2	5.54412e-30	High	CNT2073731	7.78001e-15	--
MSTRG.2244.1	LNC_5073	u	LINC	XLOC_001152	scaffold_1	+	8162783	8165507	2	2725	0.2962	4.48248	0.0598923	noncoding	novel	--	--	Csinensis_orange1.1g034778m	0	--
MSTRG.2267.1	LNC_5132	u	LINC	XLOC_005204	scaffold_1	-	8297839	8298756	2	918	0.33975	10.2888	0.0345124	noncoding	--	--	--	--	--	novel
MSTRG.2268.1	LNC_5133	u	LINC	XLOC_001170	scaffold_1	+	8297946	8298572	2	627	0.39131	4.25201	0.0116882	noncoding	--	--	--	--	--	novel
MSTRG.2292.1	LNC_5181	j	EXON	XLOC_001186	scaffold_1	+	8391844	8396702	8	4859	0.25049	6.79254	0.0695968	noncoding	novel	--	--	CNT2035121	2.07625e-12	--
MSTRG.2292.4	LNC_5184	j	EXON	XLOC_001186	scaffold_1	+	8392059	8396702	6	4644	0.25049	6.79254	0.0695968	noncoding	novel	--	--	CNT2035121	1.98383e-12	--
MSTRG.2292.8	LNC_5188	j	EXON	XLOC_001186	scaffold_1	+	8393993	8396702	3	2710	0.30229	6.79254	0.0458174	noncoding	--	--	--	--	--	novel
MSTRG.2293.4	LNC_5192	j	EXON	XLOC_005214	scaffold_1	-	8396611	8398453	4	1843	0.34107	9.29254	0.0527154	noncoding	--	--	--	--	--	novel
MSTRG.2325.1	LNC_5238	u	LINC	XLOC_005229	scaffold_1	-	8532070	8532338	2	269	0.43357	5.98578	0.00802276	noncoding	--	--	--	--	--	novel
MSTRG.2339.1	LNC_5255	u	LINC	XLOC_005234	scaffold_1	-	8576372	8577035	2	664	0.34025	6.00616	0.0102942	noncoding	--	--	--	--	--	novel
MSTRG.2353.7	LNC_5276	j	EXON	XLOC_001216	scaffold_1	+	8617823	8621835	3	4013	0.28812	9.84308	0.0270104	noncoding	CMAX_LNC002702.1	8.08734e-139	High	--	--	--
MSTRG.2353.9	LNC_5278	j	EXON	XLOC_001216	scaffold_1	+	8617940	8619913	2	1974	0.29136	9.60284	0.0162755	noncoding	CMAX_LNC002702.1	3.95655e-139	High	--	--	--
MSTRG.2354.1	LNC_5280	u	LINC	XLOC_005239	scaffold_1	-	8620502	8623366	3	2865	0.29279	8.7984	0.044597	noncoding	CSIN_LNC005800.1	7.05208e-178	High	Csinensis_orange1.1g046353m	1.15378e-52	--
MSTRG.2354.2	LNC_5281	u	LINC	XLOC_005239	scaffold_1	-	8620682	8623366	2	2685	0.31329	8.7984	0.0490287	noncoding	CSIN_LNC005800.1	6.60449e-178	High	Csinensis_orange1.1g046353m	1.08057e-52	--
MSTRG.2354.4	LNC_5283	u	LINC	XLOC_005239	scaffold_1	-	8620720	8623366	2	2647	0.31329	8.7984	0.0490287	noncoding	CSIN_LNC005800.1	6.50999e-178	High	Csinensis_orange1.1g046353m	1.06512e-52	--
MSTRG.2368.13	LNC_5305	j	EXON	XLOC_005241	scaffold_1	-	8670513	8673605	5	3093	0.32771	6.70416	0.0459843	noncoding	CCLE_LNC006546.1	3.10568e-87	High	--	--	--
MSTRG.2368.14	LNC_5306	j	EXON	XLOC_005241	scaffold_1	-	8670589	8673605	5	3017	0.34848	6.70416	0.0531967	noncoding	CCLE_LNC006546.1	3.02863e-87	High	--	--	--
MSTRG.2368.16	LNC_5316	j	EXON	XLOC_005241	scaffold_1	-	8670786	8673605	5	2820	0.30488	6.70416	0.0429243	noncoding	CCLE_LNC006546.1	2.83512e-87	High	--	--	--
MSTRG.2368.17	LNC_5317	j	EXON	XLOC_005241	scaffold_1	-	8670786	8673605	6	2820	0.30488	6.70416	0.0429243	noncoding	CCLE_LNC006546.1	2.83512e-87	High	--	--	--
MSTRG.2410.4	LNC_5405	j	EXON	XLOC_001250	scaffold_1	+	8854442	8858761	11	4320	0.27907	6.69122	0.0812823	noncoding	CMAX_LNC001904.1	1.64389e-51	High	--	--	--
MSTRG.2438.1	LNC_5446	u	LINC	XLOC_005282	scaffold_1	-	8965419	8972190	2	6772	0.27917	4.35248	0.180994	noncoding	CCLE_LNC002362.1	0	High	--	--	--
MSTRG.2456.1	LNC_5453	j	EXON	XLOC_001265	scaffold_1	+	8985627	8994693	11	9067	0.25289	7.75067	0.0330175	noncoding	CSIN_LNC001735.1	0	High	--	--	--
MSTRG.2456.2	LNC_5452	j	EXON	XLOC_001265	scaffold_1	+	8985627	8992235	10	6609	0.25541	7.75067	0.0317886	noncoding	CSIN_LNC001735.1	0	High	--	--	--
MSTRG.2456.3	LNC_5454	j	EXON	XLOC_001265	scaffold_1	+	8985848	8994693	11	8846	0.25289	7.75067	0.0330175	noncoding	CSIN_LNC001735.1	0	High	--	--	--
MSTRG.2456.4	LNC_5456	j	EXON	XLOC_001265	scaffold_1	+	8985903	8994693	11	8791	0.25289	7.75067	0.0330175	noncoding	CSIN_LNC001735.1	0	High	--	--	--
MSTRG.2456.6	LNC_5455	j	EXON	XLOC_001265	scaffold_1	+	8985903	8992235	8	6333	0.2675	7.75067	0.027436	noncoding	CSIN_LNC001735.1	0	High	--	--	--
MSTRG.2456.12	LNC_5463	j	EXON	XLOC_001265	scaffold_1	+	8985933	8994693	11	8761	0.25289	7.75067	0.0330175	noncoding	CSIN_LNC001735.1	0	High	--	--	--
MSTRG.2456.15	LNC_5466	j	EXON	XLOC_001265	scaffold_1	+	8985940	8992235	10	6296	0.2675	7.75067	0.027436	noncoding	CSIN_LNC001735.1	0	High	--	--	--
MSTRG.2464.8	LNC_5483	j	EXON	XLOC_005285	scaffold_1	-	9012606	9016258	9	3653	0.29374	3.96588	0.227955	noncoding	novel	--	--	Cclementina_Ciclev10010009m	3.11965e-64	--
MSTRG.2485.1	LNC_5504	u	LINC	XLOC_005294	scaffold_1	-	9102386	9105581	2	3196	0.31717	6.47699	0.0812659	noncoding	--	--	--	--	--	novel
MSTRG.2549.2	LNC_5619	j	EXON	XLOC_001326	scaffold_1	+	9358304	9385673	13	27370	0.23588	6.70953	0.224472	noncoding	CCLE_LNC000406.1	0	High	Csinensis_orange1.1g036886m	8.03654e-98	--
MSTRG.2631.1	LNC_5754	x	NAT	XLOC_001372	scaffold_1	+	9675978	9676882	2	905	0.39988	4.63629	0.0219467	noncoding	--	--	--	--	--	novel
MSTRG.2633.1	LNC_5776	u	LINC	XLOC_005368	scaffold_1	-	9733395	9734272	2	878	0.42716	9.99249	0.0217278	noncoding	--	--	--	--	--	novel
MSTRG.2643.1	LNC_5774	u	LINC	XLOC_001380	scaffold_1	+	9729678	9730237	2	560	0.45405	7.96295	0.0287691	noncoding	CSIN_LNC001746.1	0	High	--	--	--
MSTRG.2685.1	LNC_5812	u	LINC	XLOC_001400	scaffold_1	+	9826990	9827957	2	968	0.27641	9.98444	0.0113321	noncoding	CCLE_LNC002580.1	1.12873e-151	High	--	--	--
MSTRG.2689.1	LNC_5833	u	LINC	XLOC_005395	scaffold_1	-	9866934	9867305	2	372	0.32061	7.95367	0.00356967	noncoding	--	--	--	--	--	novel
MSTRG.2866.1	LNC_6027	j	EXON	XLOC_005465	scaffold_1	-	10358404	10362891	8	4488	0.26189	10.6229	0.0453406	noncoding	--	--	--	--	--	novel
MSTRG.2866.4	LNC_6031	i	INTRONIC	XLOC_005466	scaffold_1	-	10360832	10361600	2	769	0.31779	7.81451	0.0119799	noncoding	--	--	--	--	--	novel
MSTRG.2867.1	LNC_6030	i	INTRONIC	XLOC_001506	scaffold_1	+	10360805	10361341	2	537	0.33279	9.99469	0.0123878	noncoding	--	--	--	--	--	novel
MSTRG.2931.1	LNC_6122	u	LINC	XLOC_005497	scaffold_1	-	10546826	10550599	3	3774	0.24797	9.99628	0.0376828	noncoding	CCLE_LNC006573.3	4.41625e-161	High	--	--	--
MSTRG.3007.6	LNC_6209	j	EXON	XLOC_001576	scaffold_1	+	10813489	10826715	10	13227	0.25816	8.79999	0.111094	noncoding	CMAX_LNC000315.1	2.69344e-133	High	Cclementina_Ciclev10010077m	0	--
MSTRG.3013.1	LNC_6244	u	LINC	XLOC_001589	scaffold_1	+	10917029	10919731	3	2703	0.2962	7.7066	0.0200607	noncoding	CMAX_LNC004082.1	4.29518e-125	High	--	--	--
MSTRG.3013.2	LNC_6245	u	LINC	XLOC_001589	scaffold_1	+	10917056	10919731	3	2676	0.2962	7.7066	0.0200607	noncoding	CMAX_LNC004082.1	4.25181e-125	High	--	--	--
MSTRG.3049.3	LNC_6304	u	LINC	XLOC_005550	scaffold_1	-	11025769	11027365	2	1597	0.29889	6.80072	0.020859	noncoding	CMAX_LNC000897.1	1.13108e-148	High	Cclementina_Ciclev10023099m	0	--
MSTRG.3070.10	LNC_6297	j	EXON	XLOC_005548	scaffold_1	-	11010654	11012797	3	2144	0.30387	9.53754	0.163725	noncoding	BNAP_LNC023475.1	1.83376e-18	High	--	--	--
MSTRG.3070.11	LNC_6298	j	EXON	XLOC_005548	scaffold_1	-	11010654	11012797	5	2144	0.30387	9.53754	0.163725	noncoding	BNAP_LNC023475.1	1.83376e-18	High	--	--	--
MSTRG.3070.12	LNC_6299	j	EXON	XLOC_005548	scaffold_1	-	11010824	11012797	3	1974	0.28165	9.86249	0.164443	noncoding	BNAP_LNC023475.1	2.82188e-16	High	--	--	--
MSTRG.3081.1	LNC_6308	u	LINC	XLOC_005551	scaffold_1	-	11029412	11031322	2	1911	0.28868	5.48004	0.0408261	noncoding	CCLE_LNC004047.1	0	High	--	--	--
MSTRG.3125.1	LNC_6416	u	LINC	XLOC_005578	scaffold_1	-	11269344	11270319	2	976	0.39397	6.20319	0.00517457	noncoding	CSIN_LNC002581.2	2.75939e-68	High	--	--	--
MSTRG.3126.1	LNC_6417	u	LINC	XLOC_001659	scaffold_1	+	11269886	11270485	2	600	0.36175	11.5804	0.0218297	noncoding	CSIN_LNC005135.1	4.50001e-89	High	--	--	--
MSTRG.3142.1	LNC_6431	u	LINC	XLOC_005585	scaffold_1	-	11311045	11312209	2	1165	0.29554	9.4964	0.0132829	noncoding	CCLE_LNC001378.1	2.4695e-94	High	--	--	--
MSTRG.3148.1	LNC_6437	u	LINC	XLOC_005587	scaffold_1	-	11319074	11321651	2	2578	0.31631	6.82965	0.106866	noncoding	CMAX_LNC004075.1	0	High	--	--	--
MSTRG.3157.3	LNC_6391	j	EXON	XLOC_005574	scaffold_1	-	11230667	11236306	4	5640	0.25541	9.25201	0.0651349	noncoding	--	--	--	--	--	novel
MSTRG.3157.4	LNC_6397	j	EXON	XLOC_005574	scaffold_1	-	11230973	11238244	10	7272	0.28411	9.25201	0.0642748	noncoding	--	--	--	--	--	novel
MSTRG.3157.6	LNC_6392	j	EXON	XLOC_005574	scaffold_1	-	11230973	11236306	6	5334	0.25541	9.25201	0.0651349	noncoding	--	--	--	--	--	novel
MSTRG.3157.8	LNC_6400	j	EXON	XLOC_005574	scaffold_1	-	11230973	11238244	10	7272	0.28411	9.25201	0.0642748	noncoding	--	--	--	--	--	novel
MSTRG.3157.14	LNC_6402	j	EXON	XLOC_005574	scaffold_1	-	11231210	11237986	8	6777	0.28411	9.25201	0.0642748	noncoding	--	--	--	--	--	novel
MSTRG.3157.17	LNC_6405	j	EXON	XLOC_005574	scaffold_1	-	11236552	11237986	3	1435	0.41004	4.45599	0.320103	noncoding	--	--	--	--	--	novel
MSTRG.3238.1	LNC_6603	u	LINC	XLOC_001734	scaffold_1	+	11725813	11726100	2	288	0.38952	7.97723	0.00530377	noncoding	CCLE_LNC001758.1	5.36671e-135	High	--	--	--
MSTRG.3282.1	LNC_6623	u	LINC	XLOC_001748	scaffold_1	+	11799437	11800870	2	1434	0.30298	10.6318	0.023758	noncoding	--	--	--	--	--	novel
MSTRG.3315.22	LNC_6555	j	EXON	XLOC_005611	scaffold_1	-	11546504	11548070	5	1567	0.31073	10.2678	0.0623985	noncoding	--	--	--	--	--	novel
MSTRG.3351.1	LNC_6723	u	LINC	XLOC_001787	scaffold_1	+	12051697	12052427	2	731	0.30574	4.67706	0.0377733	noncoding	--	--	--	--	--	novel
MSTRG.3360.1	LNC_6737	u	LINC	XLOC_005676	scaffold_1	-	12082754	12084413	2	1660	0.30227	10.289	0.0110004	noncoding	CCLE_LNC000534.1	7.44037e-111	Medium	--	--	--
MSTRG.3399.1	LNC_6840	u	LINC	XLOC_001823	scaffold_1	+	12367040	12368037	2	998	0.37378	6.51044	0.0104526	noncoding	CSIN_LNC004219.1	3.865e-27	High	--	--	--
MSTRG.3404.2	LNC_6817	u	LINC	XLOC_001818	scaffold_1	+	12307715	12312583	2	4869	0.361	6.26312	0.123895	noncoding	CCLE_LNC005444.1	0	Medium	--	--	--
MSTRG.3404.3	LNC_6819	u	LINC	XLOC_001818	scaffold_1	+	12309624	12312583	2	2960	0.3631	9.90765	0.107292	noncoding	--	--	--	--	--	novel
MSTRG.3404.4	LNC_6820	u	LINC	XLOC_001818	scaffold_1	+	12309624	12312583	2	2960	0.3631	9.90765	0.107292	noncoding	--	--	--	--	--	novel
MSTRG.3404.5	LNC_6825	u	LINC	XLOC_001818	scaffold_1	+	12309649	12312583	2	2935	0.3631	9.90765	0.107292	noncoding	--	--	--	--	--	novel
MSTRG.3435.1	LNC_6749	u	LINC	XLOC_001798	scaffold_1	+	12106638	12107476	2	839	0.35341	7.82538	0.0179906	noncoding	CCLE_LNC006645.1	2.94752e-92	Medium	Csinensis_orange1.1g034466m	1.23193e-27	--
MSTRG.3436.1	LNC_6750	u	LINC	XLOC_005684	scaffold_1	-	12106887	12107730	2	844	0.45347	10.8342	0.357853	noncoding	CCLE_LNC006645.1	0	Medium	--	--	--
MSTRG.3445.1	LNC_6768	u	LINC	XLOC_005689	scaffold_1	-	12163617	12164631	2	1015	0.28459	7.79376	0.0242548	noncoding	CCLE_LNC001336.1	5.63234e-135	High	Csinensis_orange1.1g035387m	1.11061e-58	--
MSTRG.3480.1	LNC_6903	u	LINC	XLOC_001844	scaffold_1	+	12535647	12536042	2	396	0.42576	9.43085	0.0231627	noncoding	--	--	--	--	--	novel
MSTRG.3505.1	LNC_6930	u	LINC	XLOC_001862	scaffold_1	+	12614516	12615367	2	852	0.36771	5.58722	0.0111776	noncoding	CCLE_LNC000401.2	3.48394e-166	High	--	--	--
MSTRG.3514.1	LNC_6971	u	LINC	XLOC_001873	scaffold_1	+	12703381	12704436	2	1056	0.48228	5.39923	0.132538	noncoding	CCLE_LNC002715.1	0	High	--	--	--
MSTRG.3548.1	LNC_7008	u	LINC	XLOC_001891	scaffold_1	+	12821383	12825135	2	3753	0.26628	9.90143	0.0256389	noncoding	CCLE_LNC001607.1	0	Medium	--	--	--
MSTRG.3587.6	LNC_7034	j	EXON	XLOC_001901	scaffold_1	+	12890964	12896927	6	5964	0.27919	4.33429	0.281366	noncoding	--	--	--	--	--	novel
MSTRG.3588.1	LNC_7035	i	INTRONIC	XLOC_005794	scaffold_1	-	12891799	12892522	2	724	0.24967	9.16852	0.0271539	noncoding	--	--	--	--	--	novel
MSTRG.3600.10	LNC_7046	j	EXON	XLOC_005795	scaffold_1	-	12905102	12911548	6	6447	0.2675	8.93134	0.0563543	noncoding	--	--	--	--	--	novel
MSTRG.3600.11	LNC_7047	j	EXON	XLOC_005795	scaffold_1	-	12905113	12914835	8	9723	0.2675	8.93134	0.0563543	noncoding	--	--	--	--	--	novel
MSTRG.3600.18	LNC_7054	j	EXON	XLOC_005795	scaffold_1	-	12907402	12915605	5	8204	0.28411	8.93134	0.0565915	noncoding	--	--	--	--	--	novel
MSTRG.3600.20	LNC_7056	j	EXON	XLOC_005795	scaffold_1	-	12911659	12915605	5	3947	0.2962	10.4067	0.0580868	noncoding	--	--	--	--	--	novel
MSTRG.3635.2	LNC_7150	u	LINC	XLOC_001928	scaffold_1	+	13120190	13120513	2	324	0.33265	6.68475	0.00342121	noncoding	--	--	--	--	--	novel
MSTRG.3641.3	LNC_7157	j	EXON	XLOC_005823	scaffold_1	-	13129220	13136088	10	6869	0.25541	11.2538	0.0625771	noncoding	--	--	--	--	--	novel
MSTRG.3641.4	LNC_7158	j	EXON	XLOC_005823	scaffold_1	-	13129541	13136088	10	6548	0.25541	11.2538	0.0625771	noncoding	--	--	--	--	--	novel
MSTRG.3641.5	LNC_7159	j	EXON	XLOC_005823	scaffold_1	-	13132634	13136088	5	3455	0.30268	11.2538	0.0567178	noncoding	--	--	--	--	--	novel
MSTRG.3664.1	LNC_7208	u	LINC	XLOC_005835	scaffold_1	-	13227774	13228626	2	853	0.43105	6.34271	0.0924662	noncoding	--	--	--	--	--	novel
MSTRG.3673.1	LNC_7169	j	EXON	XLOC_005825	scaffold_1	-	13148547	13158647	7	10101	0.2962	8.86823	0.123712	noncoding	--	--	--	--	--	novel
MSTRG.3673.3	LNC_7174	j	EXON	XLOC_005825	scaffold_1	-	13148795	13158647	9	9853	0.2962	8.86823	0.123712	noncoding	--	--	--	--	--	novel
MSTRG.3682.1	LNC_7228	u	LINC	XLOC_001953	scaffold_1	+	13274216	13275704	2	1489	0.3823	8.8454	0.215758	noncoding	CCLE_LNC001470.1	0	High	--	--	--
MSTRG.3686.1	LNC_7232	u	LINC	XLOC_005844	scaffold_1	-	13280497	13281661	2	1165	0.35257	9.30231	0.0457338	noncoding	CCLE_LNC006647.1	0	High	--	--	--
MSTRG.3695.5	LNC_7107	j	EXON	XLOC_001920	scaffold_1	+	13032431	13040145	6	7715	0.26458	8.58221	0.0977298	noncoding	CCLE_LNC002808.1	7.55971e-107	High	Csinensis_orange1.1g040391m	2.88463e-107	--
MSTRG.3695.12	LNC_7116	j	EXON	XLOC_001920	scaffold_1	+	13032435	13035328	3	2894	0.30953	10.9313	0.0228662	noncoding	CSIN_LNC003518.1	3.92794e-56	High	--	--	--
MSTRG.3707.1	LNC_7253	u	LINC	XLOC_005853	scaffold_1	-	13337719	13339059	3	1341	0.27893	7.61945	0.0669563	noncoding	CSIN_LNC004070.1	5.57635e-161	High	--	--	--
MSTRG.3708.1	LNC_7254	u	LINC	XLOC_001960	scaffold_1	+	13338441	13339097	2	657	0.31455	8.76849	0.135671	noncoding	CSIN_LNC004070.1	2.67835e-161	High	--	--	--
MSTRG.3748.1	LNC_7303	u	LINC	XLOC_005874	scaffold_1	-	13507399	13508152	2	754	0.35463	8.784	0.374485	noncoding	--	--	--	--	--	novel
MSTRG.3762.1	LNC_7316	u	LINC	XLOC_001989	scaffold_1	+	13545125	13546707	2	1583	0.24797	10.035	0.0410279	noncoding	CSIN_LNC000198.1	0	High	--	--	--
MSTRG.3763.1	LNC_7317	u	LINC	XLOC_005882	scaffold_1	-	13545555	13546781	2	1227	0.3005	8.85309	0.018489	noncoding	CSIN_LNC000198.1	0	High	--	--	--
MSTRG.3770.3	LNC_7324	u	LINC	XLOC_005886	scaffold_1	-	13562710	13563641	2	932	0.31721	8.88153	0.0133419	noncoding	CCLE_LNC006617.1	0	High	--	--	--
MSTRG.3770.5	LNC_7327	u	LINC	XLOC_005886	scaffold_1	-	13570895	13572431	3	1537	0.25037	9.86993	0.0294703	noncoding	CSIN_LNC004065.1	0	High	Csinensis_orange1.1g035476m	0	--
MSTRG.3774.1	LNC_7340	u	LINC	XLOC_001998	scaffold_1	+	13599494	13599886	2	393	0.30638	9.3006	0.00948475	noncoding	--	--	--	--	--	novel
MSTRG.3821.1	LNC_7382	u	LINC	XLOC_002022	scaffold_1	+	13782719	13784665	2	1947	0.31833	8.8371	0.0437318	noncoding	CCLE_LNC006647.1	0	High	Csinensis_orange1.1g034083m	4.25411e-120	--
MSTRG.3821.2	LNC_7385	u	LINC	XLOC_002024	scaffold_1	+	13784222	13785843	2	1622	0.31	7.68719	0.0190452	noncoding	CCLE_LNC002705.1	0	High	Csinensis_orange1.1g034083m	9.55071e-141	--
MSTRG.3822.1	LNC_7383	u	LINC	XLOC_002023	scaffold_1	+	13783667	13785599	2	1933	0.29655	7.68719	0.0192632	noncoding	CCLE_LNC002705.1	0	High	Csinensis_orange1.1g034083m	1.14141e-140	--
MSTRG.3823.1	LNC_7384	u	LINC	XLOC_005908	scaffold_1	-	13784024	13785846	2	1823	0.30021	9.39288	0.107589	noncoding	CCLE_LNC002705.1	0	High	Csinensis_orange1.1g034083m	1.0755e-140	--
MSTRG.3826.1	LNC_7401	u	LINC	XLOC_005912	scaffold_1	-	13834012	13839059	2	5048	0.26407	10.0132	0.110539	noncoding	CCLE_LNC006624.1	0	High	Csinensis_orange1.1g038602m	1.72041e-172	--
MSTRG.3842.1	LNC_7415	u	LINC	XLOC_005916	scaffold_1	-	13854394	13855421	2	1028	0.28663	8.81635	0.0262413	noncoding	CSIN_LNC000403.2	3.68622e-82	High	--	--	--
MSTRG.3869.1	LNC_7441	u	LINC	XLOC_002045	scaffold_1	+	13901499	13901936	2	438	0.43661	9.18292	0.0206354	noncoding	--	--	--	--	--	novel
MSTRG.3871.1	LNC_7443	x	NAT	XLOC_002046	scaffold_1	+	13902060	13906054	3	3995	0.28227	8.37933	0.024645	noncoding	CMAX_LNC001525.1	5.54242e-41	High	Cclementina_Ciclev10010094m	0	--
MSTRG.3871.2	LNC_7444	x	NAT	XLOC_002046	scaffold_1	+	13902125	13906054	3	3930	0.25917	8.37933	0.0290915	noncoding	CMAX_LNC001525.1	5.45156e-41	High	Cclementina_Ciclev10010094m	0	--
MSTRG.3871.3	LNC_7445	x	NAT	XLOC_002046	scaffold_1	+	13902133	13906054	3	3922	0.25917	8.37933	0.0290915	noncoding	CMAX_LNC001525.1	5.44038e-41	High	Cclementina_Ciclev10010094m	0	--
MSTRG.3871.4	LNC_7446	x	NAT	XLOC_002046	scaffold_1	+	13902191	13906054	3	3864	0.28227	8.37933	0.024645	noncoding	CMAX_LNC001525.1	5.3593e-41	High	Cclementina_Ciclev10010094m	0	--
MSTRG.3871.5	LNC_7447	u	LINC	XLOC_002046	scaffold_1	+	13902195	13903214	2	1020	0.31562	7.99884	0.00672692	noncoding	CMAX_LNC001525.1	1.39177e-41	High	--	--	--
MSTRG.3871.6	LNC_7448	x	NAT	XLOC_002046	scaffold_1	+	13902195	13906054	4	3860	0.28227	8.37933	0.024645	noncoding	CMAX_LNC001525.1	5.35371e-41	High	Cclementina_Ciclev10010094m	0	--
MSTRG.3871.7	LNC_7452	x	NAT	XLOC_002046	scaffold_1	+	13902198	13905223	2	3026	0.29888	8.37933	0.023995	noncoding	CMAX_LNC001525.1	4.18791e-41	High	Cclementina_Ciclev10010094m	0	--
MSTRG.3871.9	LNC_7453	x	NAT	XLOC_002046	scaffold_1	+	13902198	13905223	2	3026	0.29888	8.37933	0.023995	noncoding	CMAX_LNC001525.1	4.18791e-41	High	Cclementina_Ciclev10010094m	0	--
MSTRG.3871.10	LNC_7450	u	LINC	XLOC_002046	scaffold_1	+	13902198	13904084	2	1887	0.29888	8.50385	0.0168165	noncoding	CMAX_LNC001525.1	2.60198e-41	High	Csinensis_orange1.1g037801m	4.74747e-20	--
MSTRG.3871.11	LNC_7454	x	NAT	XLOC_002046	scaffold_1	+	13902198	13906054	2	3857	0.27018	8.37933	0.0263125	noncoding	CMAX_LNC001525.1	5.34952e-41	High	Cclementina_Ciclev10010094m	0	--
MSTRG.3871.13	LNC_7455	x	NAT	XLOC_002046	scaffold_1	+	13902198	13906054	4	3857	0.27018	8.37933	0.0263125	noncoding	CMAX_LNC001525.1	5.34952e-41	High	Cclementina_Ciclev10010094m	0	--
MSTRG.3872.1	LNC_7456	u	LINC	XLOC_005927	scaffold_1	-	13902203	13903329	2	1127	0.33313	9.09808	0.0145121	noncoding	CMAX_LNC001525.1	1.5419e-41	High	--	--	--
MSTRG.3925.1	LNC_7562	u	LINC	XLOC_005957	scaffold_1	-	14163608	14165992	2	2385	0.26943	9.10016	0.0428155	noncoding	CSIN_LNC004059.1	0	High	--	--	--
MSTRG.3948.4	LNC_7511	j	EXON	XLOC_002071	scaffold_1	+	14094398	14097938	5	3541	0.32783	7.61749	0.0428399	noncoding	--	--	--	--	--	novel
MSTRG.3950.1	LNC_7534	i	INTRONIC	XLOC_002072	scaffold_1	+	14101161	14101837	2	677	0.35104	8.77094	0.0245345	noncoding	--	--	--	--	--	novel
MSTRG.3953.1	LNC_7590	u	LINC	XLOC_002104	scaffold_1	+	14242936	14244287	2	1352	0.32838	8.27472	0.0123927	noncoding	CSIN_LNC004054.1	1.01709e-103	High	--	--	--
MSTRG.3958.4	LNC_7598	j	EXON	XLOC_005964	scaffold_1	-	14257809	14260134	3	2326	0.22328	11.0001	0.0596474	noncoding	CMAX_LNC001553.8	6.44174e-93	High	--	--	--
MSTRG.3986.1	LNC_7612	u	LINC	XLOC_005969	scaffold_1	-	14304019	14305065	3	1047	0.33961	7.94769	0.0133518	noncoding	CSIN_LNC001746.1	0	High	--	--	--
MSTRG.3987.1	LNC_7613	u	LINC	XLOC_002114	scaffold_1	+	14304039	14305097	2	1059	0.3038	10.3692	0.0353876	noncoding	CSIN_LNC001746.1	0	High	--	--	--
MSTRG.3995.1	LNC_7643	x	NAT	XLOC_005977	scaffold_1	-	14407145	14407597	2	453	0.37121	6.4953	0.0027364	noncoding	--	--	--	--	--	novel
MSTRG.4007.1	LNC_7656	u	LINC	XLOC_005983	scaffold_1	-	14443596	14444404	2	809	0.31349	10.9483	0.0150287	noncoding	CSIN_LNC002108.1	2.98259e-57	High	--	--	--
MSTRG.4053.1	LNC_7731	u	LINC	XLOC_006007	scaffold_1	-	14642430	14644125	2	1696	0.30548	9.85309	0.0163191	noncoding	CCLE_LNC005164.1	0	High	--	--	--
MSTRG.4068.5	LNC_7755	j	EXON	XLOC_002166	scaffold_1	+	14695704	14707265	13	11562	0.2906	8.53436	0.203415	noncoding	--	--	--	--	--	novel
MSTRG.4074.1	LNC_7777	u	LINC	XLOC_006021	scaffold_1	-	14759969	14763966	2	3998	0.35673	10.4249	0.101342	noncoding	CCLE_LNC000867.1	2.95993e-123	High	--	--	--
MSTRG.4074.2	LNC_7778	u	LINC	XLOC_006021	scaffold_1	-	14760590	14763966	2	3377	0.35673	10.4249	0.101342	noncoding	CCLE_LNC000867.1	2.49669e-123	High	--	--	--
MSTRG.4074.4	LNC_7781	u	LINC	XLOC_006021	scaffold_1	-	14760698	14763966	2	3269	0.35673	10.4249	0.101342	noncoding	CCLE_LNC000867.1	2.41613e-123	High	--	--	--
MSTRG.4075.1	LNC_7780	u	LINC	XLOC_002169	scaffold_1	+	14760631	14762106	2	1476	0.34765	9.6972	0.0202752	noncoding	--	--	--	--	--	novel
MSTRG.4079.1	LNC_7771	u	LINC	XLOC_006015	scaffold_1	-	14739784	14740141	2	358	0.39241	10.1824	0.0281602	noncoding	--	--	--	--	--	novel
MSTRG.4094.1	LNC_7760	j	EXON	XLOC_002168	scaffold_1	+	14715031	14727066	19	12036	0.25541	9.84283	0.072178	noncoding	novel	--	--	Csinensis_orange1.1g035375m	0	--
MSTRG.4094.3	LNC_7762	j	EXON	XLOC_002168	scaffold_1	+	14715273	14727066	17	11794	0.25541	9.84283	0.072178	noncoding	novel	--	--	Csinensis_orange1.1g035375m	0	--
MSTRG.4135.1	LNC_7857	u	LINC	XLOC_002192	scaffold_1	+	14933223	14934052	2	830	0.35576	5.58014	0.129179	noncoding	CSIN_LNC004222.1	1.65774e-129	High	--	--	--
MSTRG.4139.1	LNC_7905	u	LINC	XLOC_006051	scaffold_1	-	15009628	15012254	2	2627	0.33065	10.7482	0.0230413	noncoding	CCLE_LNC006642.1	0	High	--	--	--
MSTRG.4152.1	LNC_7919	u	LINC	XLOC_006060	scaffold_1	-	15043980	15044214	2	235	0.47586	9.52264	0.0280762	noncoding	CSIN_LNC001494.1	1.25783e-100	High	--	--	--
MSTRG.4154.1	LNC_7921	u	LINC	XLOC_002206	scaffold_1	+	15044341	15045105	2	765	0.33283	10.2989	0.0344633	noncoding	CSIN_LNC001746.1	1.42941e-174	High	--	--	--
MSTRG.4155.1	LNC_7922	u	LINC	XLOC_002207	scaffold_1	+	15045224	15045996	2	773	0.36933	9.50909	0.103589	noncoding	CMAX_LNC002665.1	2.90614e-42	High	--	--	--
MSTRG.4172.1	LNC_7891	x	NAT	XLOC_002200	scaffold_1	+	14993664	14994010	2	347	0.37777	7.77057	0.0147822	noncoding	novel	--	--	Cclementina_Ciclev10010846m	4.38489e-103	--
MSTRG.4177.1	LNC_7951	u	LINC	XLOC_006069	scaffold_1	-	15140595	15140980	2	386	0.35218	10.2951	0.0203977	noncoding	--	--	--	--	--	novel
MSTRG.4187.1	LNC_7937	u	LINC	XLOC_002215	scaffold_1	+	15096761	15097337	2	577	0.26614	5.92523	0.106857	noncoding	CCLE_LNC000930.1	0	High	Cclementina_Ciclev10010296m	6.60868e-14	--
MSTRG.4200.2	LNC_7972	u	LINC	XLOC_006080	scaffold_1	-	15203245	15205606	2	2362	0.27667	10.8475	0.025669	noncoding	CMAX_LNC001856.1	0	High	--	--	--
MSTRG.4200.3	LNC_7975	o	GENIC	XLOC_006080	scaffold_1	-	15207671	15209660	2	1990	0.25917	10.8155	0.0478125	noncoding	CMAX_LNC001856.1	3.019e-155	High	Cclementina_Ciclev10010123m	0	--
MSTRG.4241.1	LNC_8013	u	LINC	XLOC_006098	scaffold_1	-	15323768	15324181	2	414	0.3959	11.699	0.0077759	noncoding	--	--	--	--	--	novel
MSTRG.4282.1	LNC_8049	u	LINC	XLOC_006116	scaffold_1	-	15449050	15450138	2	1089	0.33489	9.48444	0.236398	noncoding	CSIN_LNC005820.2	2.73835e-153	High	--	--	--
MSTRG.4294.1	LNC_8098	u	LINC	XLOC_002279	scaffold_1	+	15601854	15603393	2	1540	0.32667	10.3382	0.090632	noncoding	CSIN_LNC001746.1	0	High	--	--	--
MSTRG.4304.1	LNC_8108	u	LINC	XLOC_006138	scaffold_1	-	15612168	15612951	2	784	0.42026	10.6371	0.0494226	noncoding	CCLE_LNC006647.1	0	High	--	--	--
MSTRG.4321.1	LNC_8120	u	LINC	XLOC_002285	scaffold_1	+	15658904	15659645	2	742	0.35217	12.4051	0.181361	noncoding	--	--	--	--	--	novel
MSTRG.4335.1	LNC_8141	u	LINC	XLOC_002294	scaffold_1	+	15719251	15720070	2	820	0.34066	10.4553	0.0225169	noncoding	--	--	--	--	--	novel
MSTRG.4336.1	LNC_8130	u	LINC	XLOC_006149	scaffold_1	-	15687788	15689771	2	1984	0.36773	8.44977	0.0650674	noncoding	CCLE_LNC006647.1	0	High	Csinensis_orange1.1g034083m	4.21515e-140	--
MSTRG.4338.1	LNC_8145	u	LINC	XLOC_006155	scaffold_1	-	15726565	15727479	2	915	0.32023	5.30267	0.00678276	noncoding	CSIN_LNC002462.1	0	High	--	--	--
MSTRG.4352.2	LNC_8158	j	EXON	XLOC_006159	scaffold_1	-	15749731	15751629	5	1899	0.40611	9.57172	0.0475818	noncoding	CMAX_LNC001851.1	6.41059e-132	High	--	--	--
MSTRG.4352.5	LNC_8161	j	EXON	XLOC_006159	scaffold_1	-	15749999	15751629	5	1631	0.40611	9.57172	0.0475818	noncoding	CMAX_LNC001851.1	9.72493e-90	High	--	--	--
MSTRG.4365.1	LNC_8196	u	LINC	XLOC_006168	scaffold_1	-	15798188	15798587	2	400	0.44045	5.21906	0.0152692	noncoding	--	--	--	--	--	novel
MSTRG.4435.1	LNC_8343	u	LINC	XLOC_002349	scaffold_1	+	16037951	16039021	2	1071	0.38796	4.67047	0.265877	noncoding	CCLE_LNC001260.1	1.36338e-91	High	--	--	--
MSTRG.4436.1	LNC_8344	u	LINC	XLOC_006198	scaffold_1	-	16038089	16038984	2	896	0.35109	9.69476	0.0961551	noncoding	CCLE_LNC001260.1	1.13463e-91	High	--	--	--
MSTRG.4486.1	LNC_8394	u	LINC	XLOC_006223	scaffold_1	-	16159831	16163885	2	4055	0.24029	9.32892	0.127243	noncoding	CCLE_LNC006663.1	3.96722e-107	High	Csinensis_orange1.1g034880m	4.0318e-138	--
MSTRG.4526.1	LNC_8458	u	LINC	XLOC_006242	scaffold_1	-	16308826	16309179	2	354	0.46131	8.34454	0.00877841	noncoding	--	--	--	--	--	novel
MSTRG.4555.4	LNC_8489	j	EXON	XLOC_006255	scaffold_1	-	16370617	16375806	9	5190	0.25541	7.75018	0.259532	noncoding	CSIN_LNC000874.1	5.57586e-42	High	Csinensis_orange1.1g042347m	4.31879e-84	--
MSTRG.4555.5	LNC_8490	j	EXON	XLOC_006255	scaffold_1	-	16370731	16375806	8	5076	0.25541	7.75018	0.259532	noncoding	novel	--	--	Csinensis_orange1.1g042347m	4.22339e-84	--
MSTRG.4556.1	LNC_8494	i	INTRONIC	XLOC_002405	scaffold_1	+	16372424	16373481	2	1058	0.25294	6.81049	0.0268983	noncoding	--	--	--	--	--	novel
MSTRG.4563.1	LNC_8546	u	LINC	XLOC_006266	scaffold_1	-	16457860	16458128	2	269	0.39868	8.49847	0.00318767	noncoding	--	--	--	--	--	novel
MSTRG.4568.1	LNC_8505	j	EXON	XLOC_002409	scaffold_1	+	16406294	16414709	11	8416	0.25541	6.95807	0.0894235	noncoding	CMAX_LNC000122.2	8.85411e-57	High	--	--	--
MSTRG.4568.5	LNC_8507	j	EXON	XLOC_002409	scaffold_1	+	16406515	16411595	9	5081	0.26189	6.95807	0.0831642	noncoding	CMAX_LNC000122.2	5.34346e-57	High	--	--	--
MSTRG.4568.6	LNC_8508	j	EXON	XLOC_002409	scaffold_1	+	16407024	16411595	9	4572	0.26189	6.95807	0.0831642	noncoding	--	--	--	--	--	novel
MSTRG.4568.8	LNC_8510	j	EXON	XLOC_002409	scaffold_1	+	16407025	16411595	9	4571	0.26189	6.95807	0.0831642	noncoding	--	--	--	--	--	novel
MSTRG.4617.1	LNC_8618	u	LINC	XLOC_002446	scaffold_1	+	16647641	16650506	3	2866	0.31814	5.16815	0.0276711	noncoding	CCLE_LNC006676.2	0	High	Csinensis_orange1.1g034941m	2.62521e-14	--
MSTRG.4617.2	LNC_8619	u	LINC	XLOC_002446	scaffold_1	+	16647645	16650506	3	2862	0.31814	5.16815	0.0276711	noncoding	CCLE_LNC006676.2	0	High	Csinensis_orange1.1g034941m	2.62151e-14	--
MSTRG.4617.3	LNC_8620	u	LINC	XLOC_002446	scaffold_1	+	16648050	16650506	2	2457	0.30605	5.16815	0.0291034	noncoding	CCLE_LNC006676.2	0	High	Csinensis_orange1.1g034941m	2.24688e-14	--
MSTRG.4617.4	LNC_8621	u	LINC	XLOC_002446	scaffold_1	+	16648113	16649896	2	1784	0.29957	5.16815	0.0305818	noncoding	CCLE_LNC006676.2	0	High	--	--	--
MSTRG.4637.1	LNC_8670	u	LINC	XLOC_002456	scaffold_1	+	16718781	16719990	2	1210	0.36614	10.0601	0.0198952	noncoding	--	--	--	--	--	novel
MSTRG.4654.5	LNC_8649	j	EXON	XLOC_002453	scaffold_1	+	16687666	16695792	17	8127	0.27013	9.35223	0.053817	noncoding	--	--	--	--	--	novel
MSTRG.4654.6	LNC_8650	j	EXON	XLOC_002453	scaffold_1	+	16687689	16695792	18	8104	0.27013	9.35223	0.053817	noncoding	--	--	--	--	--	novel
MSTRG.4654.7	LNC_8651	j	EXON	XLOC_002453	scaffold_1	+	16687692	16695792	17	8101	0.27013	9.35223	0.053817	noncoding	--	--	--	--	--	novel
MSTRG.4654.8	LNC_8652	j	EXON	XLOC_002453	scaffold_1	+	16687714	16695792	16	8079	0.27013	9.35223	0.053817	noncoding	--	--	--	--	--	novel
MSTRG.4654.10	LNC_8654	j	EXON	XLOC_002453	scaffold_1	+	16687724	16695792	17	8069	0.27013	9.35223	0.053817	noncoding	--	--	--	--	--	novel
MSTRG.4654.11	LNC_8655	j	EXON	XLOC_002453	scaffold_1	+	16687724	16695792	18	8069	0.27013	9.35223	0.053817	noncoding	--	--	--	--	--	novel
MSTRG.4654.18	LNC_8663	j	EXON	XLOC_002453	scaffold_1	+	16696773	16700021	3	3249	0.30419	8.96002	0.159493	noncoding	--	--	--	--	--	novel
MSTRG.4670.1	LNC_8762	u	LINC	XLOC_006325	scaffold_1	-	16907389	16908518	2	1130	0.40366	10.0521	0.0834854	noncoding	CMAX_LNC000661.1	1.41025e-106	High	--	--	--
MSTRG.4691.1	LNC_8833	u	LINC	XLOC_002497	scaffold_1	+	17136169	17137202	2	1034	0.47971	9.27081	0.432505	noncoding	novel	--	--	Cclementina_Ciclev10026871m	7.59609e-160	--
MSTRG.4750.1	LNC_8784	u	LINC	XLOC_002481	scaffold_1	+	16965597	16967468	2	1872	0.31273	7.60724	0.0395727	noncoding	CCLE_LNC003485.3	0	High	--	--	--
MSTRG.4764.1	LNC_8806	i	INTRONIC	XLOC_006347	scaffold_1	-	17036076	17036704	2	629	0.41225	3.67023	0.0129221	noncoding	CCLE_LNC006678.5	0	High	--	--	--
MSTRG.4765.2	LNC_8808	u	LINC	XLOC_006348	scaffold_1	-	17038195	17038899	2	705	0.3193	3.42145	0.0535577	noncoding	--	--	--	--	--	novel
MSTRG.4768.1	LNC_8812	u	LINC	XLOC_002490	scaffold_1	+	17055317	17055952	3	636	0.31457	11.7114	0.0131751	noncoding	CCLE_LNC005280.1	8.41039e-52	High	--	--	--
MSTRG.4822.1	LNC_8975	j	EXON	XLOC_006400	scaffold_1	-	17456764	17462147	10	5384	0.27215	9.59137	0.0444813	noncoding	CMAX_LNC000315.1	2.38671e-125	High	--	--	--
MSTRG.4822.3	LNC_8977	j	EXON	XLOC_006400	scaffold_1	-	17457044	17462147	10	5104	0.30085	9.59137	0.0463002	noncoding	CMAX_LNC000315.1	2.26189e-125	High	--	--	--
MSTRG.4822.4	LNC_8978	j	EXON	XLOC_006400	scaffold_1	-	17457044	17462147	10	5104	0.30085	9.59137	0.0463002	noncoding	CMAX_LNC000315.1	2.26189e-125	High	--	--	--
MSTRG.4822.5	LNC_8982	j	EXON	XLOC_006400	scaffold_1	-	17457109	17462147	9	5039	0.29191	9.59137	0.0448594	noncoding	CMAX_LNC000315.1	2.23292e-125	High	--	--	--
MSTRG.4836.1	LNC_9069	u	LINC	XLOC_006407	scaffold_1	-	17563136	17564099	2	964	0.40822	9.0639	0.116527	noncoding	CMAX_LNC003513.1	0	High	--	--	--
MSTRG.4837.1	LNC_9070	u	LINC	XLOC_002552	scaffold_1	+	17563449	17564756	2	1308	0.34107	7.82465	0.0094786	noncoding	CMAX_LNC003513.1	0	High	--	--	--
MSTRG.4838.4	LNC_9060	j	EXON	XLOC_002548	scaffold_1	+	17552594	17554435	2	1842	0.30733	7.5899	0.0540785	noncoding	--	--	--	--	--	novel
MSTRG.4839.1	LNC_9062	x	NAT	XLOC_006405	scaffold_1	-	17554375	17556178	3	1804	0.36056	10.0522	0.0192743	noncoding	CCLE_LNC006696.1	9.82835e-155	High	Cclementina_Ciclev10010036m	0	--
MSTRG.4839.2	LNC_9063	x	NAT	XLOC_006405	scaffold_1	-	17554447	17556178	3	1732	0.35188	10.0522	0.0185182	noncoding	CCLE_LNC006696.1	9.42968e-155	High	Cclementina_Ciclev10010036m	0	--
MSTRG.4839.3	LNC_9065	x	NAT	XLOC_006405	scaffold_1	-	17554932	17556178	3	1247	0.40062	10.0522	0.0257251	noncoding	CCLE_LNC006696.1	6.76217e-155	High	Cclementina_Ciclev10010036m	0	--
MSTRG.4842.1	LNC_9034	x	NAT	XLOC_002541	scaffold_1	+	17504760	17506937	2	2178	0.40061	9.23077	0.225454	noncoding	CSIN_LNC001112.1	0	High	Cclementina_Ciclev10010026m	0	--
MSTRG.4865.2	LNC_9104	u	LINC	XLOC_006411	scaffold_1	-	17622732	17623330	2	599	0.45293	9.92255	0.182977	noncoding	--	--	--	--	--	novel
MSTRG.4881.1	LNC_9179	u	LINC	XLOC_006427	scaffold_1	-	17804078	17806041	2	1964	0.33186	6.22784	0.254562	noncoding	CCLE_LNC006697.1	2.50693e-96	High	--	--	--
MSTRG.4883.1	LNC_9184	u	LINC	XLOC_002580	scaffold_1	+	17814034	17819794	2	5761	0.26243	9.46906	0.0355963	noncoding	CMAX_LNC000788.1	2.0031e-116	High	--	--	--
MSTRG.4886.12	LNC_9199	j	EXON	XLOC_006431	scaffold_1	-	17831382	17834527	4	3146	0.33911	4.58124	0.0338659	noncoding	--	--	--	--	--	novel
MSTRG.4892.1	LNC_9212	u	LINC	XLOC_006434	scaffold_1	-	17868342	17869530	2	1189	0.24582	10.7484	0.105704	noncoding	--	--	--	--	--	novel
MSTRG.4922.1	LNC_9135	u	LINC	XLOC_006423	scaffold_1	-	17711674	17713380	2	1707	0.44197	7.61652	0.0738541	noncoding	--	--	--	--	--	novel
MSTRG.4922.2	LNC_9136	u	LINC	XLOC_006423	scaffold_1	-	17711891	17712909	2	1019	0.46128	7.61652	0.0875244	noncoding	--	--	--	--	--	novel
MSTRG.4928.1	LNC_9151	u	LINC	XLOC_002577	scaffold_1	+	17773291	17773883	2	593	0.35887	6.00165	0.0431744	noncoding	CSIN_LNC000095.1	0	High	--	--	--
MSTRG.4929.1	LNC_9157	u	LINC	XLOC_006425	scaffold_1	-	17781224	17783180	4	1957	0.30229	7.73273	0.0190788	noncoding	--	--	--	--	--	novel
MSTRG.4929.3	LNC_9159	u	LINC	XLOC_006425	scaffold_1	-	17781245	17783180	2	1936	0.30229	7.73273	0.0190788	noncoding	--	--	--	--	--	novel
MSTRG.4930.3	LNC_9175	u	LINC	XLOC_002578	scaffold_1	+	17800573	17803066	3	2494	0.35808	9.61066	0.0956512	noncoding	--	--	--	--	--	novel
MSTRG.4931.1	LNC_9177	u	LINC	XLOC_006426	scaffold_1	-	17801186	17803172	2	1987	0.31254	12.3043	0.018873	noncoding	--	--	--	--	--	novel
MSTRG.4940.4	LNC_9258	j	EXON	XLOC_006445	scaffold_1	-	17993618	17997668	8	4051	0.3398	8.67987	0.138945	noncoding	novel	--	--	Cclementina_Ciclev10010411m	2.09854e-56	--
MSTRG.4948.5	LNC_9301	j	EXON	XLOC_006449	scaffold_1	-	18052688	18056862	5	4175	0.30387	10.5485	0.0404681	noncoding	CMAX_LNC001752.1	7.71017e-20	High	Csinensis_orange1.1g033905m	7.45704e-86	--
MSTRG.4999.1	LNC_9402	u	LINC	XLOC_002640	scaffold_1	+	18260212	18261804	4	1593	0.35496	8.80255	0.0161055	noncoding	novel	--	--	Cclementina_Ciclev10010197m	6.50122e-38	--
MSTRG.4999.2	LNC_9403	u	LINC	XLOC_002640	scaffold_1	+	18260254	18261804	3	1551	0.35961	8.80255	0.0165411	noncoding	novel	--	--	Cclementina_Ciclev10010197m	6.32675e-38	--
MSTRG.5005.1	LNC_9406	u	LINC	XLOC_006477	scaffold_1	-	18266220	18268654	2	2435	0.26872	5.98041	0.0869842	noncoding	CCLE_LNC006709.1	0	High	--	--	--
MSTRG.5033.1	LNC_9456	u	LINC	XLOC_002652	scaffold_1	+	18386232	18390358	4	4127	0.29675	4.87018	0.386556	noncoding	CCLE_LNC006713.1	0	High	--	--	--
MSTRG.5033.2	LNC_9455	u	LINC	XLOC_002652	scaffold_1	+	18386232	18389148	3	2917	0.29927	4.87018	0.385493	noncoding	CMAX_LNC000794.2	0	High	--	--	--
MSTRG.5033.3	LNC_9457	u	LINC	XLOC_002652	scaffold_1	+	18386344	18390358	4	4015	0.29927	4.87018	0.385493	noncoding	CCLE_LNC006713.1	0	High	--	--	--
MSTRG.5033.4	LNC_9458	u	LINC	XLOC_002652	scaffold_1	+	18386397	18389148	2	2752	0.29927	4.87018	0.385493	noncoding	CMAX_LNC000794.2	0	High	--	--	--
MSTRG.5033.5	LNC_9459	u	LINC	XLOC_002652	scaffold_1	+	18386423	18390358	3	3936	0.29927	4.87018	0.385493	noncoding	CCLE_LNC006713.1	0	High	--	--	--
MSTRG.5033.6	LNC_9460	u	LINC	XLOC_002652	scaffold_1	+	18386441	18390358	2	3918	0.29927	4.87018	0.385493	noncoding	CCLE_LNC006713.1	0	High	--	--	--
MSTRG.5033.7	LNC_9461	u	LINC	XLOC_002652	scaffold_1	+	18386512	18389148	3	2637	0.29927	4.87018	0.385493	noncoding	CMAX_LNC000794.2	0	High	--	--	--
MSTRG.5036.6	LNC_9500	j	EXON	XLOC_002662	scaffold_1	+	18484692	18486055	4	1364	0.28726	6.2525	0.0420416	noncoding	CSIN_LNC000088.1	8.27794e-75	High	--	--	--
MSTRG.5103.3	LNC_9582	j	EXON	XLOC_002687	scaffold_1	+	18680250	18684817	7	4568	0.27517	6.50897	0.104087	noncoding	--	--	--	--	--	novel
MSTRG.5126.1	LNC_9655	j	EXON	XLOC_006549	scaffold_1	-	18802572	18805149	3	2578	0.37665	10.1539	0.35145	noncoding	--	--	--	--	--	novel
MSTRG.5132.1	LNC_9626	j	EXON	XLOC_006542	scaffold_1	-	18765655	18775438	24	9784	0.2962	5.18024	0.147742	noncoding	CCLE_LNC005258.1	4.89427e-40	High	--	--	--
MSTRG.5132.3	LNC_9628	j	EXON	XLOC_006542	scaffold_1	-	18766040	18775438	23	9399	0.2962	5.18024	0.147742	noncoding	CCLE_LNC005258.1	4.70107e-40	High	--	--	--
MSTRG.5132.4	LNC_9629	j	EXON	XLOC_006542	scaffold_1	-	18766093	18775438	23	9346	0.2962	5.18024	0.147742	noncoding	CCLE_LNC005258.1	4.67448e-40	High	--	--	--
MSTRG.5144.1	LNC_9592	u	LINC	XLOC_006534	scaffold_1	-	18695718	18696374	2	657	0.31573	9.62518	0.0186995	noncoding	--	--	--	--	--	novel
MSTRG.5146.1	LNC_9594	u	LINC	XLOC_006535	scaffold_1	-	18696543	18702766	8	6224	0.25289	6.15765	0.102106	noncoding	--	--	--	--	--	novel
MSTRG.5167.1	LNC_9683	x	NAT	XLOC_002722	scaffold_1	+	18874291	18880684	2	6394	0.25198	11.7636	0.0461206	noncoding	CMAX_LNC000799.4	0	High	Cclementina_Ciclev10010064m	0	--
MSTRG.5167.2	LNC_9684	x	NAT	XLOC_002722	scaffold_1	+	18874291	18880684	2	6394	0.25198	11.7636	0.0461206	noncoding	CMAX_LNC000799.4	0	High	Cclementina_Ciclev10010064m	0	--
MSTRG.5207.1	LNC_9764	o	GENIC	XLOC_006580	scaffold_1	-	19034671	19035968	4	1298	0.35495	8.76691	0.376437	noncoding	CSIN_LNC001692.1	4.80322e-62	Medium	CNT2068293	1.87451e-47	--
MSTRG.5215.1	LNC_9780	u	LINC	XLOC_002756	scaffold_1	+	19062837	19064766	2	1930	0.33333	8.43341	0.0657236	noncoding	CCLE_LNC005407.1	7.40189e-42	High	--	--	--
MSTRG.5217.1	LNC_9782	u	LINC	XLOC_002758	scaffold_1	+	19069101	19069803	2	703	0.37984	9.30182	0.00624193	noncoding	--	--	--	--	--	novel
MSTRG.5272.1	LNC_9821	u	LINC	XLOC_006605	scaffold_1	-	19177725	19179084	2	1360	0.2887	10.6581	0.0393225	noncoding	--	--	--	--	--	novel
MSTRG.5303.1	LNC_9884	u	LINC	XLOC_002796	scaffold_1	+	19307314	19307699	2	386	0.37763	8.31146	0.0583297	noncoding	CCLE_LNC003010.1	6.92644e-180	High	--	--	--
MSTRG.5343.1	LNC_9959	o	GENIC	XLOC_002808	scaffold_1	+	19490139	19490729	2	591	0.36188	8.16119	0.0630888	noncoding	CSIN_LNC001681.1	1.69775e-43	High	--	--	--
MSTRG.5379.1	LNC_9917	u	LINC	XLOC_002803	scaffold_1	+	19359998	19362568	2	2571	0.32351	8.80316	0.0250048	noncoding	CCLE_LNC002458.1	0	High	Csinensis_orange1.1g033919m	2.04197e-114	--
MSTRG.5385.1	LNC_9924	u	LINC	XLOC_006641	scaffold_1	-	19396740	19397741	2	1002	0.30656	5.96942	0.0229829	noncoding	novel	--	--	Csinensis_orange1.1g035055m	7.25137e-170	--
MSTRG.5386.1	LNC_9925	u	LINC	XLOC_002804	scaffold_1	+	19396989	19397315	2	327	0.37586	6.50287	0.00499117	noncoding	--	--	--	--	--	novel
MSTRG.5392.1	LNC_9943	u	LINC	XLOC_006646	scaffold_1	-	19452689	19453898	2	1210	0.27248	5.4505	0.0422807	noncoding	CCLE_LNC006741.1	0	High	Cclementina_Ciclev10002949m	2.66301e-110	--
MSTRG.5405.1	LNC_10113	u	LINC	XLOC_006683	scaffold_1	-	19697759	19699519	2	1761	0.33604	9.11896	0.123601	noncoding	CSIN_LNC001130.1	0	High	--	--	--
MSTRG.5414.1	LNC_10123	u	LINC	XLOC_006687	scaffold_1	-	19719635	19720579	2	945	0.35485	10.2775	0.0230866	noncoding	CCLE_LNC001551.1	0	High	--	--	--
MSTRG.5417.1	LNC_10156	u	LINC	XLOC_006696	scaffold_1	-	19794154	19795759	2	1606	0.34344	4.44452	0.0195104	noncoding	CCLE_LNC006734.1	0	High	--	--	--
MSTRG.5418.1	LNC_10128	u	LINC	XLOC_006689	scaffold_1	-	19736321	19736702	2	382	0.33917	8.49799	0.0795449	noncoding	--	--	--	--	--	novel
MSTRG.5424.2	LNC_10154	u	LINC	XLOC_002849	scaffold_1	+	19791701	19792201	2	501	0.45841	6.70795	0.0242258	noncoding	CSIN_LNC001685.6	0	High	--	--	--
MSTRG.5490.1	LNC_10293	u	LINC	XLOC_006736	scaffold_1	-	20072334	20072826	2	493	0.32829	9.49762	0.00806827	noncoding	--	--	--	--	--	novel
MSTRG.5522.1	LNC_10343	u	LINC	XLOC_002894	scaffold_1	+	20173998	20175890	2	1893	0.28922	4.05621	0.159988	noncoding	CCLE_LNC006749.1	0	High	--	--	--
MSTRG.5528.1	LNC_10360	u	LINC	XLOC_002899	scaffold_1	+	20222060	20222516	2	457	0.36611	6.508	0.0111391	noncoding	CCLE_LNC006750.1	0	High	--	--	--
MSTRG.5534.1	LNC_10205	u	LINC	XLOC_006714	scaffold_1	-	19914648	19920746	2	6099	0.35331	9.34344	0.0463241	noncoding	CCLE_LNC006779.1	0	High	Csinensis_orange1.1g045176m	5.07945e-84	--
MSTRG.5534.2	LNC_10207	u	LINC	XLOC_006714	scaffold_1	-	19918629	19920746	2	2118	0.37089	9.34344	0.0546309	noncoding	CMAX_LNC002277.1	7.16135e-132	High	Csinensis_orange1.1g045176m	8.26266e-73	--
MSTRG.5562.1	LNC_10380	u	LINC	XLOC_002910	scaffold_1	+	20318583	20319397	2	815	0.34849	9.74323	0.0161832	noncoding	--	--	--	--	--	novel
MSTRG.5563.1	LNC_10385	u	LINC	XLOC_006771	scaffold_1	-	20337010	20337697	3	688	0.39801	7.83734	0.0648884	noncoding	CCLE_LNC005404.1	1.33557e-144	High	--	--	--
MSTRG.5569.1	LNC_10389	u	LINC	XLOC_006773	scaffold_1	-	20346916	20347949	3	1034	0.37036	6.15216	0.0605686	noncoding	CSIN_LNC001706.1	0	High	--	--	--
MSTRG.5592.1	LNC_10423	j	EXON	XLOC_002924	scaffold_1	+	20467030	20474267	8	7238	0.27174	5.04559	0.0812291	noncoding	--	--	--	--	--	novel
MSTRG.5609.1	LNC_10455	u	LINC	XLOC_002935	scaffold_1	+	20529213	20529584	2	372	0.35229	9.29938	0.10912	noncoding	--	--	--	--	--	novel
MSTRG.5612.1	LNC_10461	j	EXON	XLOC_002937	scaffold_1	+	20535753	20542468	17	6716	0.26189	9.30157	0.0427126	noncoding	--	--	--	--	--	novel
MSTRG.5614.1	LNC_10468	j	EXON	XLOC_002938	scaffold_1	+	20546420	20550058	4	3639	0.22328	4.56952	0.380811	noncoding	--	--	--	--	--	novel
MSTRG.5614.2	LNC_10469	j	EXON	XLOC_002938	scaffold_1	+	20546420	20550058	3	3639	0.22328	4.56952	0.380811	noncoding	--	--	--	--	--	novel
MSTRG.5616.4	LNC_10476	j	EXON	XLOC_002939	scaffold_1	+	20550799	20553920	5	3122	0.2887	4.79694	0.109676	noncoding	MTRU_LNC002083.1	5.79231e-15	High	CNT20125227	1.29441e-32	--
MSTRG.5623.1	LNC_10486	u	LINC	XLOC_002941	scaffold_1	+	20567126	20569616	3	2491	0.30113	9.18243	0.0363008	noncoding	CCLE_LNC006757.1	0	High	Cclementina_Ciclev10006314m	4.01696e-156	--
MSTRG.5623.3	LNC_10488	u	LINC	XLOC_002941	scaffold_1	+	20567194	20569616	2	2423	0.30113	9.18243	0.0363008	noncoding	CCLE_LNC006757.1	0	High	Cclementina_Ciclev10006314m	3.90606e-156	--
MSTRG.5627.2	LNC_10499	u	LINC	XLOC_002943	scaffold_1	+	20635912	20636896	2	985	0.36235	5.89545	0.00517284	noncoding	CMAX_LNC001848.4	0	High	--	--	--
MSTRG.5635.1	LNC_10514	u	LINC	XLOC_006806	scaffold_1	-	20687137	20689136	2	2000	0.31596	7.64435	0.0455061	noncoding	CSIN_LNC000644.1	0	High	Csinensis_orange1.1g035350m	0	--
MSTRG.5635.2	LNC_10515	u	LINC	XLOC_006806	scaffold_1	-	20687222	20689136	3	1915	0.31596	7.64435	0.0455061	noncoding	CSIN_LNC000644.1	0	High	Csinensis_orange1.1g035350m	0	--
MSTRG.5635.3	LNC_10516	u	LINC	XLOC_006806	scaffold_1	-	20687222	20689136	3	1915	0.31596	7.64435	0.0455061	noncoding	CSIN_LNC000644.1	0	High	Csinensis_orange1.1g035350m	0	--
MSTRG.5635.4	LNC_10517	u	LINC	XLOC_006806	scaffold_1	-	20687353	20689136	2	1784	0.28411	7.64435	0.0428973	noncoding	CSIN_LNC000644.1	0	High	Csinensis_orange1.1g035350m	0	--
MSTRG.5649.1	LNC_10608	u	LINC	XLOC_006838	scaffold_1	-	20913586	20915136	2	1551	0.34201	10.798	0.049727	noncoding	CCLE_LNC003901.1	1.247e-58	High	--	--	--
MSTRG.5650.1	LNC_10609	u	LINC	XLOC_002971	scaffold_1	+	20913837	20914616	2	780	0.35722	9.68756	0.0952877	noncoding	CCLE_LNC003901.1	6.17263e-59	High	--	--	--
MSTRG.5651.1	LNC_10611	u	LINC	XLOC_006840	scaffold_1	-	20920077	20920943	2	867	0.4022	9.32892	0.0912178	noncoding	CCLE_LNC003901.1	6.78999e-69	High	--	--	--
MSTRG.5690.4	LNC_10627	j	EXON	XLOC_002979	scaffold_1	+	20960825	20967049	2	6225	0.25289	9.36823	0.11942	noncoding	CMAX_LNC000838.1	0	High	Csinensis_orange1.1g047743m	1.171e-50	--
MSTRG.5690.11	LNC_10635	j	EXON	XLOC_002979	scaffold_1	+	20960972	20967049	2	6078	0.25289	9.36823	0.11942	noncoding	CMAX_LNC000838.1	0	High	Csinensis_orange1.1g047743m	1.14321e-50	--
MSTRG.5701.1	LNC_10528	u	LINC	XLOC_006810	scaffold_1	-	20738564	20739521	2	958	0.3709	4.64166	0.0560642	noncoding	CCLE_LNC006762.2	2.88496e-23	High	--	--	--
MSTRG.5727.1	LNC_10560	u	LINC	XLOC_006829	scaffold_1	-	20833770	20834129	2	360	0.34382	12.0085	0.0252291	noncoding	CCLE_LNC006764.1	4.39186e-87	High	--	--	--
MSTRG.5735.1	LNC_10693	x	NAT	XLOC_002992	scaffold_1	+	21077082	21080205	5	3124	0.29927	11.7928	0.0333043	noncoding	CSIN_LNC001669.7	2.32435e-118	High	Cclementina_Ciclev10009940m	1.4442e-136	--
MSTRG.5748.1	LNC_10725	u	LINC	XLOC_006867	scaffold_1	-	21139298	21140089	2	792	0.38884	3.95905	0.0323037	noncoding	--	--	--	--	--	novel
MSTRG.5756.1	LNC_10724	x	NAT	XLOC_006866	scaffold_1	-	21134395	21134754	2	360	0.40157	4.20709	0.00603219	noncoding	--	--	--	--	--	novel
MSTRG.5781.2	LNC_10793	j	EXON	XLOC_003018	scaffold_1	+	21325780	21329909	8	4130	0.3398	7.82513	0.0352927	noncoding	CSIN_LNC004914.1	1.46377e-101	High	--	--	--
MSTRG.5783.1	LNC_10823	u	LINC	XLOC_003026	scaffold_1	+	21369998	21370550	2	553	0.43912	5.10846	0.204893	noncoding	--	--	--	--	--	novel
MSTRG.5790.1	LNC_10743	u	LINC	XLOC_003011	scaffold_1	+	21175092	21175957	2	866	0.37597	10.4079	0.0358484	noncoding	CMAX_LNC003839.1	1.83301e-89	High	--	--	--
MSTRG.5793.1	LNC_10748	u	LINC	XLOC_003012	scaffold_1	+	21198829	21199330	2	502	0.44414	4.19525	0.170968	noncoding	CSIN_LNC000377.1	9.49448e-155	High	Cclementina_Ciclev10003069m	7.43766e-08	--
MSTRG.5795.1	LNC_10750	u	LINC	XLOC_003013	scaffold_1	+	21213704	21215886	3	2183	0.26872	4.50702	0.120263	noncoding	CSIN_LNC005422.5	0	High	Csinensis_orange1.1g037180m	1.76753e-99	--
MSTRG.5795.2	LNC_10751	u	LINC	XLOC_003013	scaffold_1	+	21213844	21215726	2	1883	0.28132	4.50702	0.0929393	noncoding	CSIN_LNC005422.5	5.96368e-177	High	Csinensis_orange1.1g037180m	1.52147e-99	--
MSTRG.5795.3	LNC_10752	u	LINC	XLOC_003013	scaffold_1	+	21213879	21215886	2	2008	0.28132	4.50702	0.0929393	noncoding	CSIN_LNC005422.5	0	High	Csinensis_orange1.1g037180m	1.624e-99	--
MSTRG.5798.1	LNC_10755	u	LINC	XLOC_006876	scaffold_1	-	21222513	21223102	2	590	0.35987	6.21088	0.00900059	noncoding	CCLE_LNC003078.1	2.77634e-56	High	--	--	--
MSTRG.5811.1	LNC_10827	u	LINC	XLOC_003029	scaffold_1	+	21378720	21379068	2	349	0.37407	4.55658	0.0100799	noncoding	--	--	--	--	--	novel
MSTRG.5824.1	LNC_10831	u	LINC	XLOC_003031	scaffold_1	+	21388873	21391118	2	2246	0.33638	10.571	0.0577015	noncoding	CCLE_LNC006773.2	0	High	--	--	--
MSTRG.5876.1	LNC_10982	u	LINC	XLOC_003067	scaffold_1	+	21675652	21676268	2	617	0.32135	9.4964	0.0087754	noncoding	--	--	--	--	--	novel
MSTRG.5878.14	LNC_10918	j	EXON	XLOC_006916	scaffold_1	-	21479698	21480374	2	677	0.36339	9.35443	0.0964028	noncoding	--	--	--	--	--	novel
MSTRG.5894.1	LNC_10988	u	LINC	XLOC_006940	scaffold_1	-	21724896	21725908	2	1013	0.39894	6.69415	0.0262308	noncoding	--	--	--	--	--	novel
MSTRG.5901.1	LNC_10995	u	LINC	XLOC_003071	scaffold_1	+	21745576	21746135	2	560	0.25022	10.171	0.0191873	noncoding	CCLE_LNC001294.1	1.78876e-147	High	--	--	--
MSTRG.5922.1	LNC_11013	u	LINC	XLOC_003078	scaffold_1	+	21793554	21794943	2	1390	0.33556	8.31158	0.0198451	noncoding	CCLE_LNC002936.2	0	High	--	--	--
MSTRG.5922.2	LNC_11014	u	LINC	XLOC_003078	scaffold_1	+	21793579	21794943	2	1365	0.35122	8.31158	0.021714	noncoding	CCLE_LNC002936.2	0	High	--	--	--
MSTRG.5951.1	LNC_11105	u	LINC	XLOC_006969	scaffold_1	-	21922999	21927081	3	4083	0.33081	6.81439	0.0581884	noncoding	--	--	--	--	--	novel
MSTRG.5952.1	LNC_11107	u	LINC	XLOC_003100	scaffold_1	+	21923179	21924859	2	1681	0.35093	9.86957	0.0345684	noncoding	--	--	--	--	--	novel
MSTRG.5992.1	LNC_11302	u	LINC	XLOC_003121	scaffold_1	+	22134391	22136581	2	2191	0.38058	10.1749	0.161302	noncoding	CSIN_LNC005013.1	0	High	Csinensis_orange1.1g034739m	2.12312e-153	--
MSTRG.5993.1	LNC_11303	u	LINC	XLOC_006998	scaffold_1	-	22134456	22136460	2	2005	0.38289	6.03412	0.0604687	noncoding	CSIN_LNC005013.1	0	High	Csinensis_orange1.1g034739m	1.94055e-153	--
MSTRG.5998.1	LNC_11272	j	EXON	XLOC_006994	scaffold_1	-	22111243	22116864	8	5622	0.25541	6.6911	0.0581984	noncoding	CSIN_LNC001667.1	1.19308e-103	High	--	--	--
MSTRG.5998.4	LNC_11275	j	EXON	XLOC_006994	scaffold_1	-	22111296	22117101	8	5806	0.25541	6.6911	0.0581984	noncoding	CSIN_LNC001667.1	1.23234e-103	High	--	--	--
MSTRG.5998.5	LNC_11276	j	EXON	XLOC_006994	scaffold_1	-	22111297	22116545	6	5249	0.25541	6.6911	0.0581984	noncoding	CSIN_LNC001667.1	1.1135e-103	High	--	--	--
MSTRG.5998.6	LNC_11277	j	EXON	XLOC_006994	scaffold_1	-	22111399	22117101	9	5703	0.28411	6.6911	0.0418824	noncoding	CSIN_LNC001667.1	1.21036e-103	High	--	--	--
MSTRG.5998.8	LNC_11279	j	EXON	XLOC_006994	scaffold_1	-	22111726	22117101	9	5376	0.25541	6.6911	0.0581984	noncoding	CSIN_LNC001667.1	1.14059e-103	High	--	--	--
MSTRG.5998.11	LNC_11285	j	EXON	XLOC_006994	scaffold_1	-	22111808	22117101	9	5294	0.25541	6.6911	0.0581984	noncoding	CSIN_LNC001667.1	1.1231e-103	High	--	--	--
MSTRG.6015.1	LNC_11318	u	LINC	XLOC_007001	scaffold_1	-	22164225	22164761	2	537	0.26995	10.1874	0.0185294	noncoding	CSIN_LNC000005.1	3.33516e-40	High	--	--	--
MSTRG.6034.1	LNC_11134	u	LINC	XLOC_003104	scaffold_1	+	21973072	21974600	2	1529	0.32524	10.4182	0.17669	noncoding	CMAX_LNC002361.1	2.98724e-154	High	--	--	--
MSTRG.6036.1	LNC_11195	u	LINC	XLOC_006977	scaffold_1	-	21992839	21993111	2	273	0.40982	3.99884	0.0192647	noncoding	--	--	--	--	--	novel
MSTRG.6057.4	LNC_11433	j	EXON	XLOC_003145	scaffold_1	+	22390818	22394278	6	3461	0.29059	9.99274	0.182556	noncoding	--	--	--	--	--	novel
MSTRG.6068.1	LNC_11438	j	EXON	XLOC_007028	scaffold_1	-	22401734	22405829	10	4096	0.30387	6.48053	0.0571454	noncoding	CSIN_LNC001652.1	8.08249e-154	High	--	--	--
MSTRG.6073.1	LNC_11461	x	NAT	XLOC_007035	scaffold_1	-	22445724	22448895	2	3172	0.28519	10.7049	0.0570912	noncoding	--	--	--	--	--	novel
MSTRG.6075.4	LNC_11489	j	EXON	XLOC_007040	scaffold_1	-	22500823	22503003	2	2181	0.30576	11.4348	0.0407171	noncoding	--	--	--	--	--	novel
MSTRG.6077.1	LNC_11493	j	EXON	XLOC_003161	scaffold_1	+	22511014	22515875	8	4862	0.2675	7.77435	0.31162	noncoding	CMAX_LNC001876.1	3.50386e-143	High	--	--	--
MSTRG.6080.2	LNC_11500	j	EXON	XLOC_003162	scaffold_1	+	22517372	22520550	6	3179	0.29977	8.26056	0.0204238	noncoding	CSIN_LNC005814.1	6.57745e-119	High	--	--	--
MSTRG.6081.2	LNC_11480	u	LINC	XLOC_007039	scaffold_1	-	22482684	22484796	2	2113	0.30268	9.66669	0.0259135	noncoding	CSIN_LNC005145.1	0	High	Cclementina_Ciclev10003069m	1.24926e-140	--
MSTRG.6081.3	LNC_11481	u	LINC	XLOC_007039	scaffold_1	-	22482684	22484796	2	2113	0.30268	9.66669	0.0259135	noncoding	CSIN_LNC005145.1	0	High	Cclementina_Ciclev10003069m	1.24926e-140	--
MSTRG.6082.1	LNC_11482	u	LINC	XLOC_003154	scaffold_1	+	22482741	22484788	2	2048	0.28825	9.73114	0.147196	noncoding	CSIN_LNC005145.1	0	High	Cclementina_Ciclev10003069m	1.21032e-140	--
MSTRG.6094.1	LNC_11523	u	LINC	XLOC_003171	scaffold_1	+	22566851	22568005	2	1155	0.34316	8.36664	0.0357242	noncoding	CCLE_LNC006794.1	5.72731e-36	High	Csinensis_orange1.1g041174m	1.60579e-72	--
MSTRG.6116.1	LNC_11649	j	EXON	XLOC_003191	scaffold_1	+	22711107	22716940	8	5834	0.26189	10.5705	0.112523	noncoding	--	--	--	--	--	novel
MSTRG.6116.4	LNC_11652	j	EXON	XLOC_003191	scaffold_1	+	22711250	22716940	9	5691	0.26189	10.5705	0.112523	noncoding	--	--	--	--	--	novel
MSTRG.6138.1	LNC_11573	i	INTRONIC	XLOC_007056	scaffold_1	-	22632634	22633302	2	669	0.39943	9.56976	0.0971892	noncoding	--	--	--	--	--	novel
MSTRG.6165.9	LNC_11640	j	EXON	XLOC_003189	scaffold_1	+	22698723	22700435	2	1713	0.30268	10.1375	0.0510751	noncoding	--	--	--	--	--	novel
MSTRG.6179.3	LNC_11727	j	EXON	XLOC_003214	scaffold_1	+	22837386	22840814	6	3429	0.27863	8.69257	0.0264649	noncoding	CMAX_LNC002175.1	4.42673e-91	High	--	--	--
MSTRG.6179.5	LNC_11729	j	EXON	XLOC_003214	scaffold_1	+	22837616	22840814	5	3199	0.27215	8.69257	0.0273085	noncoding	CMAX_LNC002175.1	4.12719e-91	High	--	--	--
MSTRG.6197.1	LNC_11797	x	NAT	XLOC_003223	scaffold_1	+	22932123	22932752	2	630	0.39973	9.86017	0.0182874	noncoding	--	--	--	--	--	novel
MSTRG.6208.1	LNC_11842	j	EXON	XLOC_003233	scaffold_1	+	22997129	22998134	3	1006	0.33782	10.7364	0.043766	noncoding	novel	--	--	Cclementina_Ciclev10010136m	0	--
MSTRG.6251.2	LNC_11849	j	EXON	XLOC_003236	scaffold_1	+	23015786	23019439	5	3654	0.28499	4.4881	0.34514	noncoding	--	--	--	--	--	novel
MSTRG.6251.3	LNC_11850	j	EXON	XLOC_003236	scaffold_1	+	23015846	23019439	4	3594	0.26189	4.4881	0.444308	noncoding	--	--	--	--	--	novel
MSTRG.6358.2	LNC_12143	j	EXON	XLOC_003303	scaffold_1	+	23479948	23484231	11	4284	0.29059	9.69489	0.0711703	noncoding	--	--	--	--	--	novel
MSTRG.6360.1	LNC_12133	x	NAT	XLOC_003302	scaffold_1	+	23475087	23479156	3	4070	0.29027	8.93195	0.019072	noncoding	novel	--	--	Cclementina_Ciclev10010061m	0	--
MSTRG.6360.2	LNC_12134	x	NAT	XLOC_003302	scaffold_1	+	23475110	23479156	2	4047	0.29027	8.93195	0.019072	noncoding	novel	--	--	Cclementina_Ciclev10010061m	0	--
MSTRG.6360.3	LNC_12135	x	NAT	XLOC_003302	scaffold_1	+	23475126	23479156	3	4031	0.29027	8.93195	0.019072	noncoding	novel	--	--	Cclementina_Ciclev10010061m	0	--
MSTRG.6360.4	LNC_12136	x	NAT	XLOC_003302	scaffold_1	+	23475131	23479156	2	4026	0.29027	8.93195	0.019072	noncoding	novel	--	--	Cclementina_Ciclev10010061m	0	--
MSTRG.6360.5	LNC_12137	x	NAT	XLOC_003302	scaffold_1	+	23475136	23479156	3	4021	0.29027	8.93195	0.019072	noncoding	novel	--	--	Cclementina_Ciclev10010061m	0	--
MSTRG.6372.1	LNC_12206	j	EXON	XLOC_003313	scaffold_1	+	23553852	23557077	3	3226	0.30268	5.91107	0.0250646	noncoding	novel	--	--	Cclementina_Ciclev10010079m	0	--
MSTRG.6374.9	LNC_12177	j	EXON	XLOC_007180	scaffold_1	-	23515985	23522324	18	6340	0.25541	9.91022	0.0681009	noncoding	CCLE_LNC006808.1	5.96095e-137	High	--	--	--
MSTRG.6374.10	LNC_12178	j	EXON	XLOC_007180	scaffold_1	-	23515991	23522324	19	6334	0.25541	9.91022	0.0681009	noncoding	CCLE_LNC006808.1	5.95528e-137	High	--	--	--
MSTRG.6374.13	LNC_12181	j	EXON	XLOC_007180	scaffold_1	-	23516363	23522324	18	5962	0.25541	9.91022	0.0681009	noncoding	CCLE_LNC006808.1	5.60386e-137	High	--	--	--
MSTRG.6374.15	LNC_12183	j	EXON	XLOC_007180	scaffold_1	-	23517072	23522324	16	5253	0.25541	9.91022	0.0681009	noncoding	CCLE_LNC006808.1	4.93408e-137	High	--	--	--
MSTRG.6379.6	LNC_12280	j	EXON	XLOC_007189	scaffold_1	-	23655749	23658378	6	2630	0.31369	7.8172	0.044549	noncoding	--	--	--	--	--	novel
MSTRG.6399.1	LNC_12299	u	LINC	XLOC_007197	scaffold_1	-	23693454	23693897	2	444	0.35657	5.73724	0.0132844	noncoding	--	--	--	--	--	novel
MSTRG.6422.6	LNC_12235	x	NAT	XLOC_007186	scaffold_1	-	23591441	23596884	6	5444	0.2962	8.78009	0.0259712	noncoding	novel	--	--	Csinensis_orange1.1g034918m	0	--
MSTRG.6422.7	LNC_12236	x	NAT	XLOC_007186	scaffold_1	-	23591441	23596884	6	5444	0.2962	8.78009	0.0259712	noncoding	novel	--	--	Csinensis_orange1.1g034918m	0	--
MSTRG.6422.8	LNC_12237	x	NAT	XLOC_007186	scaffold_1	-	23591441	23596884	7	5444	0.2962	8.78009	0.0259712	noncoding	novel	--	--	Csinensis_orange1.1g034918m	0	--
MSTRG.6422.12	LNC_12241	u	LINC	XLOC_007186	scaffold_1	-	23591910	23596545	7	4636	0.2962	8.78009	0.0259712	noncoding	novel	--	--	Csinensis_orange1.1g034918m	0	--
MSTRG.6422.14	LNC_12243	u	LINC	XLOC_007186	scaffold_1	-	23592011	23596884	5	4874	0.2962	8.78009	0.0259712	noncoding	novel	--	--	Csinensis_orange1.1g034918m	0	--
MSTRG.6422.17	LNC_12246	u	LINC	XLOC_007186	scaffold_1	-	23593330	23596884	3	3555	0.2962	6.08795	0.0308289	noncoding	novel	--	--	Csinensis_orange1.1g034918m	0	--
MSTRG.6444.4	LNC_12381	j	EXON	XLOC_003350	scaffold_1	+	23809144	23813407	10	4264	0.25541	7.56537	0.0894549	noncoding	--	--	--	--	--	novel
MSTRG.6444.5	LNC_12382	j	EXON	XLOC_003350	scaffold_1	+	23809146	23813407	10	4262	0.25541	7.56537	0.0894549	noncoding	--	--	--	--	--	novel
MSTRG.6453.1	LNC_12427	i	INTRONIC	XLOC_003356	scaffold_1	+	23849033	23849394	2	362	0.34428	5.75299	1.79302e-05	noncoding	--	--	--	--	--	novel
MSTRG.6464.12	LNC_12397	j	EXON	XLOC_003351	scaffold_1	+	23820499	23823562	8	3064	0.29827	4.94	0.111837	noncoding	--	--	--	--	--	novel
MSTRG.6464.13	LNC_12398	j	EXON	XLOC_003351	scaffold_1	+	23820583	23823562	6	2980	0.27851	4.94	0.135413	noncoding	--	--	--	--	--	novel
MSTRG.6464.15	LNC_12400	j	EXON	XLOC_003351	scaffold_1	+	23820632	23823562	6	2931	0.27851	4.94	0.135413	noncoding	--	--	--	--	--	novel
MSTRG.6464.16	LNC_12401	j	EXON	XLOC_003351	scaffold_1	+	23820635	23823562	8	2928	0.27851	4.94	0.135413	noncoding	--	--	--	--	--	novel
MSTRG.6464.17	LNC_12402	j	EXON	XLOC_003351	scaffold_1	+	23820643	23823562	7	2920	0.27851	4.94	0.135413	noncoding	--	--	--	--	--	novel
MSTRG.6464.18	LNC_12403	j	EXON	XLOC_003351	scaffold_1	+	23820643	23823562	8	2920	0.27851	4.94	0.135413	noncoding	--	--	--	--	--	novel
MSTRG.6467.1	LNC_12532	j	EXON	XLOC_003373	scaffold_1	+	24039291	24046762	5	7472	0.26407	9.69269	0.0410599	noncoding	CCLE_LNC006827.1	0	High	Csinensis_orange1.1g033712m	0	--
MSTRG.6467.4	LNC_12534	j	EXON	XLOC_003373	scaffold_1	+	24040143	24046513	4	6371	0.26407	9.69269	0.0410599	noncoding	CCLE_LNC006827.1	0	High	Csinensis_orange1.1g033712m	0	--
MSTRG.6467.5	LNC_12536	j	EXON	XLOC_003373	scaffold_1	+	24040277	24046338	3	6062	0.28717	9.69269	0.0390206	noncoding	CCLE_LNC006827.1	0	High	Csinensis_orange1.1g033712m	0	--
MSTRG.6467.7	LNC_12538	j	EXON	XLOC_003373	scaffold_1	+	24040282	24046338	4	6057	0.28717	9.69269	0.0390206	noncoding	CCLE_LNC006827.1	0	High	Csinensis_orange1.1g033712m	0	--
MSTRG.6467.8	LNC_12540	u	LINC	XLOC_003373	scaffold_1	+	24045377	24046762	3	1386	0.33978	4.41315	0.0262905	noncoding	novel	--	--	Csinensis_orange1.1g033712m	0	--
MSTRG.6468.1	LNC_12535	x	NAT	XLOC_007238	scaffold_1	-	24040186	24046440	2	6255	0.26407	10.1973	0.0570432	noncoding	CCLE_LNC006827.1	0	High	Csinensis_orange1.1g033712m	0	--
MSTRG.6482.1	LNC_12557	u	LINC	XLOC_003382	scaffold_1	+	24078414	24078680	2	267	0.43497	9.36066	0.0799846	noncoding	--	--	--	--	--	novel
MSTRG.6483.1	LNC_12558	u	LINC	XLOC_007241	scaffold_1	-	24078445	24078700	2	256	0.34331	9.185	0.00852485	noncoding	--	--	--	--	--	novel
MSTRG.6495.1	LNC_12592	x	NAT	XLOC_003392	scaffold_1	+	24122352	24123260	2	909	0.35019	5.73724	0.0239203	noncoding	CSIN_LNC001624.1	7.18052e-64	High	Cclementina_Ciclev10010110m	0	--
MSTRG.6524.1	LNC_12488	x	NAT	XLOC_007227	scaffold_1	-	23916513	23926703	2	10191	0.26982	12.0428	0.206403	noncoding	CCLE_LNC000282.1	0	High	Cclementina_Ciclev10010296m	2.60718e-14	--
MSTRG.6544.1	LNC_12706	j	EXON	XLOC_003407	scaffold_1	+	24228749	24231886	5	3138	0.25905	6.16339	0.221951	noncoding	CSIN_LNC001623.1	8.45731e-113	High	CNT2018360	2.19267e-25	--
MSTRG.6548.1	LNC_12723	j	EXON	XLOC_007260	scaffold_1	-	24251464	24258031	13	6568	0.30268	6.54388	0.194714	noncoding	novel	--	--	CNT20238346	1.28941e-20	--
MSTRG.6548.2	LNC_12724	j	EXON	XLOC_007260	scaffold_1	-	24251489	24258031	13	6543	0.30268	6.54388	0.194714	noncoding	novel	--	--	CNT20238346	1.28448e-20	--
MSTRG.6548.3	LNC_12725	j	EXON	XLOC_007260	scaffold_1	-	24251489	24258031	12	6543	0.30268	6.54388	0.194714	noncoding	novel	--	--	CNT20238346	1.28448e-20	--
MSTRG.6549.2	LNC_12716	u	LINC	XLOC_003411	scaffold_1	+	24240284	24241411	2	1128	0.30446	4.19257	0.0770192	noncoding	--	--	--	--	--	novel
MSTRG.6561.1	LNC_12668	j	EXON	XLOC_007257	scaffold_1	-	24193475	24198211	11	4737	0.29708	9.69733	0.0930515	noncoding	CCLE_LNC006832.1	4.8406e-77	High	--	--	--
MSTRG.6561.3	LNC_12670	j	EXON	XLOC_007257	scaffold_1	-	24193494	24198211	12	4718	0.29708	9.69733	0.0930515	noncoding	CCLE_LNC006832.1	4.82106e-77	High	--	--	--
MSTRG.6561.6	LNC_12673	j	EXON	XLOC_007257	scaffold_1	-	24193817	24198211	13	4395	0.29708	9.69733	0.0930515	noncoding	--	--	--	--	--	novel
MSTRG.6561.10	LNC_12677	j	EXON	XLOC_007257	scaffold_1	-	24193853	24198211	12	4359	0.29708	9.69733	0.0930515	noncoding	--	--	--	--	--	novel
MSTRG.6578.1	LNC_12797	u	LINC	XLOC_007275	scaffold_1	-	24358893	24361490	2	2598	0.3167	10.7288	0.0270006	noncoding	CCLE_LNC006837.1	0	High	--	--	--
MSTRG.6578.2	LNC_12798	u	LINC	XLOC_007275	scaffold_1	-	24358894	24361490	2	2597	0.3167	10.7288	0.0270006	noncoding	CCLE_LNC006837.1	0	High	--	--	--
MSTRG.6578.3	LNC_12799	u	LINC	XLOC_007275	scaffold_1	-	24359591	24361490	2	1900	0.34817	10.7288	0.0298502	noncoding	CCLE_LNC006837.2	6.10413e-167	High	--	--	--
MSTRG.6584.1	LNC_12755	u	LINC	XLOC_003420	scaffold_1	+	24292369	24293321	2	953	0.3893	8.65668	0.01702	noncoding	CMAX_LNC001359.1	1.5864e-80	High	Csinensis_orange1.1g040893m	1.29971e-82	--
MSTRG.6585.1	LNC_12756	u	LINC	XLOC_003421	scaffold_1	+	24293463	24294376	2	914	0.33494	9.92975	0.0602707	noncoding	--	--	--	--	--	novel
MSTRG.6594.1	LNC_12809	j	EXON	XLOC_007278	scaffold_1	-	24389988	24394520	9	4533	0.33194	5.58746	0.0466391	noncoding	CSIN_LNC000978.2	2.50643e-149	High	--	--	--
MSTRG.6594.2	LNC_12810	j	EXON	XLOC_007278	scaffold_1	-	24389988	24398764	10	8777	0.26189	5.58746	0.0763973	noncoding	CSIN_LNC000978.2	4.85915e-149	High	--	--	--
MSTRG.6594.3	LNC_12811	j	EXON	XLOC_007278	scaffold_1	-	24390365	24391708	4	1344	0.30817	9.39764	0.0175404	noncoding	--	--	--	--	--	novel
MSTRG.6606.1	LNC_12868	u	LINC	XLOC_003446	scaffold_1	+	24471410	24471824	2	415	0.40097	10.5486	0.0272793	noncoding	MDOM_LNC010129.1	1.19733e-28	High	--	--	--
MSTRG.6610.4	LNC_12867	j	EXON	XLOC_003445	scaffold_1	+	24468125	24471023	5	2899	0.28411	9.42987	0.0334777	noncoding	OBRA_LNC000607.1	2.52382e-08	High	--	--	--
MSTRG.6612.2	LNC_12842	j	EXON	XLOC_007282	scaffold_1	-	24426614	24434342	14	7729	0.25541	6.51617	0.121502	noncoding	MTRU_LNC008347.1	2.39168e-17	High	CNT20211506	3.28235e-17	--
MSTRG.6642.1	LNC_12904	j	EXON	XLOC_007296	scaffold_1	-	24532856	24536900	9	4045	0.28411	9.97662	0.0226571	noncoding	--	--	--	--	--	novel
MSTRG.6642.2	LNC_12906	j	EXON	XLOC_007296	scaffold_1	-	24532858	24536900	9	4043	0.28411	9.97662	0.0226571	noncoding	--	--	--	--	--	novel
MSTRG.6642.3	LNC_12905	j	EXON	XLOC_007296	scaffold_1	-	24532858	24536382	7	3525	0.32318	11.4348	0.0254811	noncoding	--	--	--	--	--	novel
MSTRG.6644.1	LNC_12909	u	LINC	XLOC_003464	scaffold_1	+	24538686	24540742	3	2057	0.26894	4.37933	0.161541	noncoding	novel	--	--	CNT2044076	1.43052e-25	--
MSTRG.6645.2	LNC_12910	j	EXON	XLOC_007297	scaffold_1	-	24540919	24544640	11	3722	0.2675	6.80939	0.0502739	noncoding	--	--	--	--	--	novel
MSTRG.6655.3	LNC_12919	j	EXON	XLOC_003465	scaffold_1	+	24547199	24549192	2	1994	0.40238	10.0202	0.0654411	noncoding	--	--	--	--	--	novel
MSTRG.6657.1	LNC_12962	u	LINC	XLOC_007302	scaffold_1	-	24608952	24610362	2	1411	0.31287	4.90472	0.371045	noncoding	novel	--	--	Cclementina_Ciclev10024635m	0	--
MSTRG.6682.6	LNC_13022	j	EXON	XLOC_003487	scaffold_1	+	24712165	24715584	5	3420	0.30488	8.97833	0.0384437	noncoding	--	--	--	--	--	novel
MSTRG.6687.1	LNC_13031	j	EXON	XLOC_007316	scaffold_1	-	24738988	24741191	4	2204	0.29326	9.09882	0.064572	noncoding	ATHA_LNC000119.1	6.59323e-38	High	CNT20181118	1.90209e-54	--
MSTRG.6687.2	LNC_13032	j	EXON	XLOC_007316	scaffold_1	-	24739223	24741191	4	1969	0.25588	9.09882	0.0634668	noncoding	ATHA_LNC000119.1	5.88086e-38	High	CNT20181118	1.69667e-54	--
MSTRG.6691.1	LNC_13041	j	EXON	XLOC_007318	scaffold_1	-	24754099	24761357	6	7259	0.25541	9.21417	0.190514	noncoding	CSIN_LNC005145.1	0	High	Cclementina_Ciclev10003069m	1.50214e-164	--
MSTRG.6696.1	LNC_13063	u	LINC	XLOC_007322	scaffold_1	-	24783066	24783885	2	820	0.38514	9.03583	0.0231382	noncoding	CMAX_LNC001963.1	0	High	Cclementina_Ciclev10002884m	3.94693e-92	--
MSTRG.6718.1	LNC_13100	j	EXON	XLOC_003505	scaffold_1	+	24837302	24840263	7	2962	0.30531	5.85687	0.068796	noncoding	CSIN_LNC000229.2	1.14761e-36	High	Cclementina_Ciclev10022940m	1.59911e-26	--
MSTRG.6746.1	LNC_13197	u	LINC	XLOC_007347	scaffold_1	-	25031181	25036249	2	5069	0.28159	6.01324	0.0410616	noncoding	CMAX_LNC001972.2	0	High	--	--	--
MSTRG.6746.2	LNC_13198	u	LINC	XLOC_007347	scaffold_1	-	25031186	25036249	2	5064	0.28159	6.01324	0.0410616	noncoding	CMAX_LNC001972.2	0	High	--	--	--
MSTRG.6746.3	LNC_13199	u	LINC	XLOC_007347	scaffold_1	-	25031373	25036249	2	4877	0.28159	6.01324	0.0410616	noncoding	CMAX_LNC001972.2	0	High	--	--	--
MSTRG.6746.4	LNC_13200	u	LINC	XLOC_007347	scaffold_1	-	25031455	25036249	2	4795	0.28159	6.01324	0.0410616	noncoding	CMAX_LNC001972.2	0	High	--	--	--
MSTRG.6756.1	LNC_13232	i	INTRONIC	XLOC_003529	scaffold_1	+	25089047	25089649	2	603	0.42297	11.2029	0.122161	noncoding	--	--	--	--	--	novel
MSTRG.6785.1	LNC_13248	u	LINC	XLOC_007356	scaffold_1	-	25110703	25111701	2	999	0.3368	8.17511	0.0593379	noncoding	--	--	--	--	--	novel
MSTRG.6785.3	LNC_13251	u	LINC	XLOC_007356	scaffold_1	-	25110914	25111701	2	788	0.36538	8.17511	0.0789612	noncoding	--	--	--	--	--	novel
MSTRG.6791.4	LNC_13278	j	EXON	XLOC_003544	scaffold_1	+	25161784	25169377	13	7594	0.33345	8.96295	0.124297	noncoding	--	--	--	--	--	novel
MSTRG.6791.6	LNC_13279	j	EXON	XLOC_003544	scaffold_1	+	25161786	25165842	7	4057	0.39741	8.96295	0.270705	noncoding	--	--	--	--	--	novel
MSTRG.6825.1	LNC_13332	j	EXON	XLOC_003553	scaffold_1	+	25227971	25234391	14	6421	0.2675	4.49493	0.262584	noncoding	--	--	--	--	--	novel
MSTRG.6825.2	LNC_13333	j	EXON	XLOC_003553	scaffold_1	+	25227975	25234391	14	6417	0.2675	4.49493	0.262584	noncoding	--	--	--	--	--	novel
MSTRG.6825.3	LNC_13334	j	EXON	XLOC_003553	scaffold_1	+	25227976	25234391	14	6416	0.2675	4.49493	0.262584	noncoding	--	--	--	--	--	novel
MSTRG.6825.7	LNC_13338	j	EXON	XLOC_003553	scaffold_1	+	25227984	25230868	4	2885	0.30488	4.49493	0.054095	noncoding	--	--	--	--	--	novel
MSTRG.6829.1	LNC_13351	x	NAT	XLOC_007373	scaffold_1	-	25251510	25252130	2	621	0.35574	4.57501	0.138719	noncoding	--	--	--	--	--	novel
MSTRG.6836.3	LNC_13408	u	LINC	XLOC_007378	scaffold_1	-	25332677	25334039	2	1363	0.33576	6.5069	0.00610796	noncoding	--	--	--	--	--	novel
MSTRG.6839.1	LNC_13409	j	EXON	XLOC_003567	scaffold_1	+	25334053	25337879	7	3827	0.29594	11.4926	0.0555606	noncoding	--	--	--	--	--	novel
MSTRG.6839.10	LNC_13418	j	EXON	XLOC_003567	scaffold_1	+	25334160	25337879	6	3720	0.28726	11.4926	0.0551439	noncoding	--	--	--	--	--	novel
MSTRG.6839.12	LNC_13420	j	EXON	XLOC_003567	scaffold_1	+	25334191	25337879	7	3689	0.29594	11.4926	0.0555606	noncoding	--	--	--	--	--	novel
MSTRG.6839.13	LNC_13421	j	EXON	XLOC_003567	scaffold_1	+	25334192	25337879	7	3688	0.29594	11.4926	0.0555606	noncoding	--	--	--	--	--	novel
MSTRG.6839.14	LNC_13422	j	EXON	XLOC_003567	scaffold_1	+	25334265	25337879	7	3615	0.29594	11.4926	0.0555606	noncoding	--	--	--	--	--	novel
MSTRG.6847.1	LNC_13469	u	LINC	XLOC_003580	scaffold_1	+	25415214	25417311	2	2098	0.30371	8.71063	0.0167133	noncoding	CCLE_LNC002077.1	0	High	--	--	--
MSTRG.6898.1	LNC_13533	u	LINC	XLOC_007408	scaffold_1	-	25526712	25527175	2	464	0.41539	9.80402	0.103911	noncoding	--	--	--	--	--	novel
MSTRG.6908.5	LNC_13553	j	EXON	XLOC_007412	scaffold_1	-	25594088	25597780	7	3693	0.27517	9.85541	0.0516915	noncoding	--	--	--	--	--	novel
MSTRG.6910.1	LNC_13557	u	LINC	XLOC_007413	scaffold_1	-	25599550	25600629	2	1080	0.31774	3.99884	0.0421342	noncoding	--	--	--	--	--	novel
MSTRG.6913.1	LNC_13568	j	EXON	XLOC_003615	scaffold_1	+	25618545	25622075	8	3531	0.31035	9.91241	0.072977	noncoding	CMAX_LNC001359.1	3.49992e-97	High	Csinensis_orange1.1g040893m	2.24946e-90	--
MSTRG.6913.3	LNC_13570	j	EXON	XLOC_003615	scaffold_1	+	25618741	25622075	8	3335	0.31035	9.91241	0.072977	noncoding	CMAX_LNC001359.1	3.30398e-97	High	Csinensis_orange1.1g040893m	2.12356e-90	--
MSTRG.6913.4	LNC_13571	j	EXON	XLOC_003615	scaffold_1	+	25618777	25622075	8	3299	0.31035	9.91241	0.072977	noncoding	CMAX_LNC001359.1	3.26799e-97	High	Csinensis_orange1.1g040893m	2.10044e-90	--
MSTRG.6913.5	LNC_13572	j	EXON	XLOC_003615	scaffold_1	+	25618804	25627129	7	8326	0.29302	9.91241	0.0652045	noncoding	CCLE_LNC006864.1	5.91955e-153	High	Csinensis_orange1.1g040893m	5.32255e-90	--
MSTRG.6913.8	LNC_13575	x	NAT	XLOC_003615	scaffold_1	+	25624090	25626691	6	2602	0.34222	10.7502	0.0435542	noncoding	CCLE_LNC006864.1	1.84296e-153	High	Csinensis_orange1.1g037116m	1.03944e-57	--
MSTRG.6913.9	LNC_13576	u	LINC	XLOC_003615	scaffold_1	+	25624162	25625772	4	1611	0.33929	7.71088	0.015002	noncoding	CCLE_LNC006864.1	1.13314e-153	High	Csinensis_orange1.1g037116m	6.39251e-58	--
MSTRG.6913.10	LNC_13579	u	LINC	XLOC_003615	scaffold_1	+	25624373	25625289	2	917	0.34286	7.71088	0.0152457	noncoding	novel	--	--	Csinensis_orange1.1g037116m	3.59824e-58	--
MSTRG.6913.11	LNC_13580	u	LINC	XLOC_003615	scaffold_1	+	25624415	25625772	4	1358	0.34534	7.71088	0.015432	noncoding	CCLE_LNC006864.1	9.51922e-154	High	Csinensis_orange1.1g037116m	5.38118e-58	--
MSTRG.6915.1	LNC_13582	u	LINC	XLOC_007417	scaffold_1	-	25625838	25626200	2	363	0.43255	10.9162	0.0250334	noncoding	--	--	--	--	--	novel
MSTRG.6921.3	LNC_13588	j	EXON	XLOC_003616	scaffold_1	+	25632063	25636567	13	4505	0.32783	8.39691	0.165	noncoding	--	--	--	--	--	novel
MSTRG.6923.1	LNC_13612	j	EXON	XLOC_007422	scaffold_1	-	25667674	25674660	10	6987	0.33363	10.2586	0.370907	noncoding	--	--	--	--	--	novel
MSTRG.6939.1	LNC_13669	j	EXON	XLOC_007431	scaffold_1	-	25729947	25733540	8	3594	0.31601	5.05365	0.0309747	noncoding	--	--	--	--	--	novel
MSTRG.6951.1	LNC_13696	o	GENIC	XLOC_003638	scaffold_1	+	25778715	25781456	2	2742	0.27517	9.07062	0.0486305	noncoding	STUB_LNC007003.1	1.8443e-09	High	Cclementina_Ciclev10010070m	0	--
MSTRG.6951.2	LNC_13697	o	GENIC	XLOC_003638	scaffold_1	+	25778715	25781456	2	2742	0.27517	9.07062	0.0486305	noncoding	STUB_LNC007003.1	1.8443e-09	High	Cclementina_Ciclev10010070m	0	--
MSTRG.6952.1	LNC_13661	j	EXON	XLOC_003629	scaffold_1	+	25724607	25728961	8	4355	0.36604	8.70905	0.0782998	noncoding	--	--	--	--	--	novel
MSTRG.6979.3	LNC_13733	j	EXON	XLOC_007447	scaffold_1	-	25835954	25837269	2	1316	0.40564	11.8839	0.0742455	noncoding	--	--	--	--	--	novel
MSTRG.6980.1	LNC_13743	u	LINC	XLOC_003651	scaffold_1	+	25849642	25850028	2	387	0.38633	9.10101	0.0125385	noncoding	CCLE_LNC005369.1	2.01491e-150	High	--	--	--
MSTRG.6995.13	LNC_13758	j	EXON	XLOC_007450	scaffold_1	-	25857329	25860042	3	2714	0.31596	9.13483	0.285966	noncoding	--	--	--	--	--	novel
MSTRG.7006.1	LNC_13811	j	EXON	XLOC_007459	scaffold_1	-	25931278	25938427	10	7150	0.28686	9.76312	0.109709	noncoding	CMAX_LNC002425.1	1.0997e-149	High	CNT207938	1.40417e-20	--
MSTRG.7007.1	LNC_13815	i	INTRONIC	XLOC_003665	scaffold_1	+	25934620	25936240	2	1621	0.27508	6.14789	0.0299817	noncoding	CMAX_LNC002425.1	2.46832e-150	High	--	--	--
MSTRG.7070.3	LNC_13981	j	EXON	XLOC_007483	scaffold_1	-	26143643	26157306	25	13664	0.25541	6.34869	0.208479	noncoding	CSIN_LNC001593.1	0	High	--	--	--
MSTRG.7070.6	LNC_13985	j	EXON	XLOC_007483	scaffold_1	-	26143662	26157306	25	13645	0.25541	6.34869	0.208479	noncoding	CSIN_LNC001593.1	0	High	--	--	--
MSTRG.7070.8	LNC_13986	j	EXON	XLOC_007483	scaffold_1	-	26154828	26157306	4	2479	0.27919	7.64984	0.0434402	noncoding	--	--	--	--	--	novel
MSTRG.7074.6	LNC_14025	j	EXON	XLOC_003704	scaffold_1	+	26221677	26227869	8	6193	0.2675	5.96735	0.199976	noncoding	--	--	--	--	--	novel
MSTRG.7077.1	LNC_14029	j	EXON	XLOC_007491	scaffold_1	-	26236766	26239835	6	3070	0.27517	5.68439	0.0501853	noncoding	--	--	--	--	--	novel
MSTRG.7077.2	LNC_14030	j	EXON	XLOC_007491	scaffold_1	-	26236936	26239835	6	2900	0.27517	5.68439	0.0501853	noncoding	--	--	--	--	--	novel
MSTRG.7077.5	LNC_14033	j	EXON	XLOC_007491	scaffold_1	-	26237787	26239835	6	2049	0.2962	5.68439	0.0398637	noncoding	--	--	--	--	--	novel
MSTRG.7099.3	LNC_14043	j	EXON	XLOC_003708	scaffold_1	+	26260113	26269933	19	9821	0.22328	8.60187	0.122723	noncoding	CMAX_LNC001987.1	5.43918e-149	High	--	--	--
MSTRG.7099.5	LNC_14046	j	EXON	XLOC_003708	scaffold_1	+	26260671	26269933	17	9263	0.22328	8.60187	0.122723	noncoding	CMAX_LNC001987.1	5.12916e-149	High	--	--	--
MSTRG.7099.6	LNC_14047	j	EXON	XLOC_003708	scaffold_1	+	26260712	26269933	15	9222	0.22328	8.60187	0.122723	noncoding	CMAX_LNC001987.1	5.10638e-149	High	--	--	--
MSTRG.7107.1	LNC_14065	u	LINC	XLOC_003709	scaffold_1	+	26292369	26293246	2	878	0.32045	9.99603	0.0163233	noncoding	CCLE_LNC006741.1	0	High	Cclementina_Ciclev10002949m	4.05959e-122	--
MSTRG.7119.12	LNC_14102	j	EXON	XLOC_003713	scaffold_1	+	26352128	26355381	5	3254	0.28719	8.66364	0.0760361	noncoding	--	--	--	--	--	novel
MSTRG.7146.1	LNC_14184	x	NAT	XLOC_007531	scaffold_1	-	26485169	26486013	2	845	0.41204	5.51984	0.025881	noncoding	--	--	--	--	--	novel
MSTRG.7147.1	LNC_14186	j	EXON	XLOC_007532	scaffold_1	-	26490393	26491819	2	1427	0.30119	11.0406	0.0557223	noncoding	novel	--	--	Cclementina_Ciclev10010003m	0	--
MSTRG.7178.1	LNC_14242	j	EXON	XLOC_007541	scaffold_1	-	26571234	26575860	7	4627	0.35029	12.5329	0.0817257	noncoding	--	--	--	--	--	novel
MSTRG.7178.2	LNC_14243	j	EXON	XLOC_007541	scaffold_1	-	26571694	26575860	6	4167	0.36289	12.5329	0.0941052	noncoding	--	--	--	--	--	novel
MSTRG.7178.3	LNC_14244	j	EXON	XLOC_007541	scaffold_1	-	26571796	26575860	7	4065	0.36289	12.5329	0.0941052	noncoding	--	--	--	--	--	novel
MSTRG.7178.6	LNC_14247	j	EXON	XLOC_007541	scaffold_1	-	26571873	26575860	6	3988	0.36289	12.5329	0.0941052	noncoding	--	--	--	--	--	novel
MSTRG.7184.1	LNC_14221	j	EXON	XLOC_007538	scaffold_1	-	26543311	26564726	38	21416	0.25541	10.1389	0.0901807	noncoding	novel	--	--	Csinensis_orange1.1g045179m	5.07033e-69	--
MSTRG.7184.2	LNC_14225	j	EXON	XLOC_007538	scaffold_1	-	26543311	26564726	38	21416	0.25541	10.1389	0.0901807	noncoding	novel	--	--	Csinensis_orange1.1g045179m	5.07033e-69	--
MSTRG.7184.3	LNC_14226	j	EXON	XLOC_007538	scaffold_1	-	26543311	26564726	38	21416	0.25541	10.1389	0.0901807	noncoding	novel	--	--	Csinensis_orange1.1g045179m	5.07033e-69	--
MSTRG.7185.6	LNC_14272	j	EXON	XLOC_003754	scaffold_1	+	26615112	26625910	20	10799	0.26189	9.46527	0.148604	noncoding	CMAX_LNC003054.1	1.59424e-179	High	Cclementina_Ciclev10010842m	0	--
MSTRG.7185.8	LNC_14274	j	EXON	XLOC_003754	scaffold_1	+	26615112	26625910	21	10799	0.26189	9.46527	0.148604	noncoding	CMAX_LNC003054.1	1.59424e-179	High	Cclementina_Ciclev10010842m	0	--
MSTRG.7185.11	LNC_14276	j	EXON	XLOC_003754	scaffold_1	+	26616611	26620828	7	4218	0.2909	6.68927	0.025335	noncoding	--	--	--	--	--	novel
MSTRG.7208.1	LNC_14343	u	LINC	XLOC_003767	scaffold_1	+	26715398	26716951	2	1554	0.33948	9.83698	0.146524	noncoding	CCLE_LNC006873.1	7.10604e-96	High	--	--	--
MSTRG.7217.1	LNC_14423	u	LINC	XLOC_007575	scaffold_1	-	26831873	26833046	2	1174	0.32387	9.51056	0.0198309	noncoding	--	--	--	--	--	novel
MSTRG.7232.7	LNC_14415	j	EXON	XLOC_003776	scaffold_1	+	26814999	26817105	3	2107	0.33289	8.82025	0.0504784	noncoding	--	--	--	--	--	novel
MSTRG.7240.1	LNC_14436	u	LINC	XLOC_003784	scaffold_1	+	26845692	26846370	2	679	0.43145	11.1367	0.15738	noncoding	--	--	--	--	--	novel
MSTRG.7246.6	LNC_14364	j	EXON	XLOC_003771	scaffold_1	+	26727597	26729762	7	2166	0.33375	6.51447	0.0407596	noncoding	--	--	--	--	--	novel
MSTRG.7254.1	LNC_14465	u	LINC	XLOC_007586	scaffold_1	-	26884317	26885464	2	1148	0.26684	5.72748	0.0113586	noncoding	--	--	--	--	--	novel
MSTRG.7294.1	LNC_14537	j	EXON	XLOC_007603	scaffold_1	-	26975246	26979027	9	3782	0.31136	10.1064	0.0336336	noncoding	--	--	--	--	--	novel
MSTRG.7295.1	LNC_14542	j	EXON	XLOC_003803	scaffold_1	+	26979164	26984036	8	4873	0.28979	8.90692	0.107105	noncoding	--	--	--	--	--	novel
MSTRG.7295.2	LNC_14543	j	EXON	XLOC_003803	scaffold_1	+	26979251	26984036	8	4786	0.31289	8.90692	0.131509	noncoding	--	--	--	--	--	novel
MSTRG.7295.3	LNC_14544	j	EXON	XLOC_003803	scaffold_1	+	26979370	26984036	7	4667	0.34159	8.90692	0.183046	noncoding	--	--	--	--	--	novel
MSTRG.7295.12	LNC_14553	j	EXON	XLOC_003803	scaffold_1	+	26981460	26984036	2	2577	0.3513	8.90692	0.206357	noncoding	--	--	--	--	--	novel
MSTRG.7302.8	LNC_14647	j	EXON	XLOC_003818	scaffold_1	+	27128361	27132040	5	3680	0.28726	5.41534	0.0647689	noncoding	--	--	--	--	--	novel
MSTRG.7306.6	LNC_14610	j	EXON	XLOC_007617	scaffold_1	-	27088284	27095766	12	7483	0.25541	6.7049	0.201432	noncoding	CCLE_LNC006876.1	0	High	--	--	--
MSTRG.7307.2	LNC_14588	j	EXON	XLOC_007608	scaffold_1	-	27046198	27049188	3	2991	0.29059	10.6602	0.0412449	noncoding	--	--	--	--	--	novel
MSTRG.7308.3	LNC_14572	j	EXON	XLOC_003805	scaffold_1	+	27018773	27024405	9	5633	0.26189	8.84943	0.0655968	noncoding	novel	--	--	Csinensis_orange1.1g045915m	1.2148e-134	--
MSTRG.7308.6	LNC_14575	j	EXON	XLOC_003805	scaffold_1	+	27018824	27024405	9	5582	0.26189	8.84943	0.0655968	noncoding	novel	--	--	Csinensis_orange1.1g045915m	1.20374e-134	--
MSTRG.7308.7	LNC_14576	j	EXON	XLOC_003805	scaffold_1	+	27020152	27024405	8	4254	0.27863	8.84943	0.0650487	noncoding	--	--	--	--	--	novel
MSTRG.7325.5	LNC_14629	j	EXON	XLOC_003815	scaffold_1	+	27111451	27114658	4	3208	0.25685	9.77728	0.0716152	noncoding	CCLE_LNC000228.1	2.71169e-28	High	Csinensis_orange1.1g034471m	0	--
MSTRG.7356.1	LNC_14762	j	EXON	XLOC_003846	scaffold_1	+	27293752	27296268	4	2517	0.34124	9.98395	0.0296256	noncoding	CMAX_LNC003259.1	2.56334e-77	High	--	--	--
MSTRG.7360.4	LNC_14770	j	EXON	XLOC_003848	scaffold_1	+	27300419	27305141	7	4723	0.2962	6.39105	0.0766887	noncoding	--	--	--	--	--	novel
MSTRG.7387.2	LNC_14782	j	EXON	XLOC_007643	scaffold_1	-	27329344	27333871	3	4528	0.22328	9.4549	0.0861017	noncoding	--	--	--	--	--	novel
MSTRG.7406.1	LNC_14860	u	LINC	XLOC_003878	scaffold_1	+	27473182	27474128	2	947	0.29949	8.02338	0.00640737	noncoding	CMAX_LNC002942.1	7.8705e-29	High	--	--	--
MSTRG.7434.5	LNC_14906	j	EXON	XLOC_003886	scaffold_1	+	27529849	27535286	21	5438	0.29059	4.72101	0.282637	noncoding	--	--	--	--	--	novel
MSTRG.7469.1	LNC_14963	u	LINC	XLOC_007695	scaffold_1	-	27629527	27630460	2	934	0.30202	9.60504	0.0299829	noncoding	CMAX_LNC001107.1	2.75148e-38	High	Cclementina_Ciclev10022940m	5.01973e-17	--
MSTRG.7498.5	LNC_14992	j	EXON	XLOC_007699	scaffold_1	-	27651835	27653909	6	2075	0.29059	9.05731	0.0165903	noncoding	--	--	--	--	--	novel
MSTRG.7502.1	LNC_15040	u	LINC	XLOC_007709	scaffold_1	-	27739253	27739635	2	383	0.27057	6.78949	0.0187124	noncoding	CMAX_LNC000126.2	1.06793e-48	High	--	--	--
MSTRG.7506.1	LNC_15024	j	EXON	XLOC_007705	scaffold_1	-	27723032	27727529	7	4498	0.28726	8.59174	0.0346424	noncoding	novel	--	--	Cclementina_Ciclev10009988m	0	--
MSTRG.7506.5	LNC_15028	j	EXON	XLOC_007705	scaffold_1	-	27723624	27727529	3	3906	0.27517	8.59174	0.0353413	noncoding	novel	--	--	Cclementina_Ciclev10009988m	0	--
MSTRG.7530.1	LNC_15068	j	EXON	XLOC_007715	scaffold_1	-	27782594	27790536	11	7943	0.31596	6.12885	0.0625183	noncoding	CSIN_LNC002113.1	3.3742e-155	High	Cclementina_Ciclev10002884m	1.38191e-105	--
MSTRG.7530.2	LNC_15069	j	EXON	XLOC_007715	scaffold_1	-	27783034	27790536	11	7503	0.28726	6.12885	0.0650891	noncoding	CSIN_LNC002113.1	3.18655e-155	High	Cclementina_Ciclev10002884m	1.30677e-105	--
MSTRG.7543.1	LNC_15108	u	LINC	XLOC_003938	scaffold_1	+	27850573	27852491	2	1919	0.31945	10.0031	0.0953358	noncoding	CCLE_LNC004243.1	0	High	--	--	--
MSTRG.7550.4	LNC_15126	j	EXON	XLOC_007727	scaffold_1	-	27889582	27892169	4	2588	0.30488	8.90717	0.0454975	noncoding	TAES_LNC027758.1	1.04698e-06	High	--	--	--
MSTRG.7561.1	LNC_15136	i	INTRONIC	XLOC_003945	scaffold_1	+	27898809	27899634	2	826	0.38762	9.4068	0.200714	noncoding	--	--	--	--	--	novel
MSTRG.7577.1	LNC_15240	u	LINC	XLOC_007740	scaffold_1	-	28015931	28016722	2	792	0.42177	4.75067	0.261604	noncoding	CSIN_LNC000288.1	9.9164e-97	High	Csinensis_orange1.1g045176m	1.91485e-35	--
MSTRG.7615.1	LNC_15370	j	EXON	XLOC_007767	scaffold_1	-	28208423	28211327	6	2905	0.33305	6.68524	0.153475	noncoding	CMAX_LNC001203.1	0	High	--	--	--
MSTRG.7653.1	LNC_15418	u	LINC	XLOC_004001	scaffold_1	+	28279655	28280124	2	470	0.39737	7.95319	0.00522876	noncoding	--	--	--	--	--	novel
MSTRG.7674.1	LNC_15442	u	LINC	XLOC_004005	scaffold_1	+	28324639	28326219	2	1581	0.34747	8.44525	0.0197489	noncoding	--	--	--	--	--	novel
MSTRG.7675.12	LNC_15456	j	EXON	XLOC_007784	scaffold_1	-	28332691	28336767	3	4077	0.28385	9.13751	0.08087	noncoding	--	--	--	--	--	novel
MSTRG.7694.1	LNC_15537	j	EXON	XLOC_007794	scaffold_1	-	28409504	28413903	7	4400	0.26189	9.05902	0.150536	noncoding	PTRE_LNC002518.1	1.33165e-32	High	CNT2074325	3.76269e-64	--
MSTRG.7716.1	LNC_15627	j	EXON	XLOC_007808	scaffold_1	-	28521243	28524922	6	3680	0.27398	9.55231	0.0950759	noncoding	CSIN_LNC001556.1	6.74155e-25	High	--	--	--
MSTRG.7734.3	LNC_15643	u	LINC	XLOC_007810	scaffold_1	-	28539879	28542216	2	2338	0.29374	8.68182	0.00994716	noncoding	CMAX_LNC001126.1	1.47284e-54	High	Cclementina_Ciclev10024415m	1.21526e-51	--
MSTRG.7734.4	LNC_15644	u	LINC	XLOC_007810	scaffold_1	-	28539879	28542216	2	2338	0.29374	8.68182	0.00994716	noncoding	CMAX_LNC001126.1	1.47284e-54	High	Cclementina_Ciclev10024415m	1.21526e-51	--
MSTRG.7746.6	LNC_15764	j	EXON	XLOC_007826	scaffold_1	-	28716808	28730388	22	13581	0.25541	7.89752	0.0971415	noncoding	--	--	--	--	--	novel
MSTRG.7761.1	LNC_15830	u	LINC	XLOC_007838	scaffold_1	-	28818172	28818901	2	730	0.35416	6.70197	0.0126385	noncoding	CCLE_LNC003807.1	1.8118e-153	High	--	--	--
MSTRG.7771.1	LNC_15871	j	EXON	XLOC_004087	scaffold_1	+	28868667	28873972	9	5306	0.33906	7.75238	0.0367433	noncoding	--	--	--	--	--	novel
MSTRG.7771.2	LNC_15872	j	EXON	XLOC_004087	scaffold_1	+	28868675	28873972	7	5298	0.33906	7.75238	0.0367433	noncoding	--	--	--	--	--	novel
MSTRG.7771.3	LNC_15873	j	EXON	XLOC_004087	scaffold_1	+	28868722	28873972	8	5251	0.33906	7.75238	0.0367433	noncoding	--	--	--	--	--	novel
MSTRG.7771.4	LNC_15874	j	EXON	XLOC_004087	scaffold_1	+	28868722	28873972	9	5251	0.33906	7.75238	0.0367433	noncoding	--	--	--	--	--	novel
MSTRG.7771.5	LNC_15875	j	EXON	XLOC_004087	scaffold_1	+	28868753	28873972	9	5220	0.33906	7.75238	0.0367433	noncoding	--	--	--	--	--	novel
MSTRG.7778.1	LNC_15700	u	LINC	XLOC_007819	scaffold_1	-	28630205	28630857	2	653	0.40697	9.14972	0.0376865	noncoding	CCLE_LNC002810.2	3.77426e-95	High	--	--	--
MSTRG.7792.4	LNC_15733	j	EXON	XLOC_007823	scaffold_1	-	28667631	28670754	9	3124	0.2962	4.63385	0.0494402	noncoding	--	--	--	--	--	novel
MSTRG.7839.1	LNC_15912	j	EXON	XLOC_007855	scaffold_1	-	28927473	28933169	5	5697	0.29456	9.99188	0.250944	noncoding	CSIN_LNC002113.1	1.24378e-83	High	Cclementina_Ciclev10010836m	0	--
MSTRG.7839.2	LNC_15913	j	EXON	XLOC_007855	scaffold_1	-	28927659	28933169	5	5511	0.29456	9.99188	0.250944	noncoding	CSIN_LNC002113.1	1.20296e-83	High	Cclementina_Ciclev10010836m	0	--
MSTRG.7839.3	LNC_15914	j	EXON	XLOC_007855	scaffold_1	-	28927735	28933169	5	5435	0.29456	9.99188	0.250944	noncoding	CSIN_LNC002113.1	5.59788e-72	High	Cclementina_Ciclev10010836m	0	--
MSTRG.7876.1	LNC_15987	u	LINC	XLOC_007938	scaffold_10	-	139720	139990	2	271	0.44339	4.85333	0.00483027	noncoding	CSIN_LNC000290.1	2.1536e-09	High	--	--	--
MSTRG.7940.2	LNC_15998	j	EXON	XLOC_007890	scaffold_10	+	172859	174454	2	1596	0.28455	8.09857	0.0233268	noncoding	CCLE_LNC004276.1	0	High	--	--	--
MSTRG.7948.3	LNC_16088	u	LINC	XLOC_007964	scaffold_1004	+	1123	3192	2	2070	0.31149	11.9537	0.141169	noncoding	CCLE_LNC006398.3	0	High	--	--	--
MSTRG.7944.4	LNC_16096	u	LINC	XLOC_007967	scaffold_1007	-	567	4967	2	4401	0.24981	10.9031	0.0775393	noncoding	CCLE_LNC003809.1	0	High	--	--	--
MSTRG.7945.1	LNC_16097	u	LINC	XLOC_007965	scaffold_1007	+	584	2625	2	2042	0.25195	12.3024	0.0861282	noncoding	CCLE_LNC000650.5	0	High	--	--	--
MSTRG.7957.1	LNC_16104	u	LINC	XLOC_007970	scaffold_1011	+	2170	4942	2	2773	0.28587	11.8643	0.0531975	noncoding	CCLE_LNC003740.2	0	High	--	--	--
MSTRG.7949.1	LNC_16105	u	LINC	XLOC_007972	scaffold_1012	-	216	2641	2	2426	0.28279	11.6288	0.228775	noncoding	CCLE_LNC004779.1	0	High	--	--	--
MSTRG.7949.2	LNC_16106	u	LINC	XLOC_007972	scaffold_1012	-	289	1892	2	1604	0.25969	11.6288	0.182641	noncoding	CCLE_LNC003710.2	0	High	--	--	--
MSTRG.7949.3	LNC_16107	u	LINC	XLOC_007972	scaffold_1012	-	621	2588	2	1968	0.25969	11.6288	0.182641	noncoding	CCLE_LNC004779.1	0	High	--	--	--
MSTRG.7950.1	LNC_16110	u	LINC	XLOC_007971	scaffold_1012	+	1926	3280	2	1355	0.25999	11.6714	0.149685	noncoding	CCLE_LNC006097.10	0	High	--	--	--
MSTRG.7969.1	LNC_16112	u	LINC	XLOC_007976	scaffold_1017	-	102	4807	2	4706	0.25717	11.0439	0.137796	noncoding	CCLE_LNC001188.1	0	High	--	--	--
MSTRG.7969.2	LNC_16113	u	LINC	XLOC_007976	scaffold_1017	-	203	1623	2	1421	0.25717	10.6136	0.0796459	noncoding	CCLE_LNC005069.1	0	High	--	--	--
MSTRG.7970.1	LNC_16114	u	LINC	XLOC_007973	scaffold_1017	+	1040	3556	2	2517	0.27087	0	1.60505e-06	noncoding	CCLE_LNC003761.2	0	High	--	--	--
MSTRG.7956.1	LNC_16120	u	LINC	XLOC_007979	scaffold_1026	-	2	1628	2	1627	0.27595	11.1653	0.0576945	noncoding	CCLE_LNC006377.1	0	High	--	--	--
MSTRG.7956.2	LNC_16121	u	LINC	XLOC_007979	scaffold_1026	-	7	4904	2	4898	0.25969	11.4357	0.0779385	noncoding	CCLE_LNC003214.2	0	High	--	--	--
MSTRG.7956.4	LNC_16123	u	LINC	XLOC_007979	scaffold_1026	-	7	4904	4	4898	0.25969	11.4357	0.0779385	noncoding	CCLE_LNC003214.2	0	High	--	--	--
MSTRG.7956.6	LNC_16130	u	LINC	XLOC_007979	scaffold_1026	-	3477	4904	2	1428	0.25969	11.6592	0.0605824	noncoding	CCLE_LNC006377.3	0	High	--	--	--
MSTRG.7956.8	LNC_16131	u	LINC	XLOC_007979	scaffold_1026	-	3477	4904	2	1428	0.25969	11.6592	0.0605824	noncoding	CCLE_LNC006377.3	0	High	--	--	--
MSTRG.7956.9	LNC_16126	u	LINC	XLOC_007979	scaffold_1026	-	3477	4349	2	873	0.31674	11.8098	0.0544537	noncoding	CCLE_LNC006378.2	0	High	--	--	--
MSTRG.7956.10	LNC_16127	u	LINC	XLOC_007979	scaffold_1026	-	3477	4904	2	1428	0.25969	11.6592	0.0605824	noncoding	CCLE_LNC006377.3	0	High	--	--	--
MSTRG.7961.1	LNC_16134	u	LINC	XLOC_007982	scaffold_1039	+	1682	2944	2	1263	0.24981	11.8397	0.0812913	noncoding	CCLE_LNC006376.1	0	High	--	--	--
MSTRG.7958.1	LNC_16137	u	LINC	XLOC_007985	scaffold_1041	+	147	1006	2	860	0.28027	11.2556	0.0772164	noncoding	CCLE_LNC002162.2	0	High	--	--	--
MSTRG.7959.1	LNC_16138	u	LINC	XLOC_007986	scaffold_1041	-	147	3635	2	3489	0.2479	0	8.74995e-06	noncoding	CCLE_LNC001188.1	0	High	--	--	--
MSTRG.7965.1	LNC_16139	u	LINC	XLOC_007987	scaffold_1045	+	2	2629	2	2628	0.28279	11.9537	0.109558	noncoding	CCLE_LNC006351.1	0	High	--	--	--
MSTRG.7965.2	LNC_16140	u	LINC	XLOC_007987	scaffold_1045	+	2	4437	2	4436	0.28279	11.5095	0.164102	noncoding	CCLE_LNC003214.3	0	High	--	--	--
MSTRG.7965.3	LNC_16142	u	LINC	XLOC_007987	scaffold_1045	+	7	2087	2	2081	0.25969	11.9537	0.10367	noncoding	CCLE_LNC006351.1	0	High	--	--	--
MSTRG.7965.4	LNC_16143	u	LINC	XLOC_007987	scaffold_1045	+	7	4703	3	4697	0.28279	11.5095	0.164102	noncoding	CCLE_LNC003214.2	0	High	--	--	--
MSTRG.7965.6	LNC_16147	u	LINC	XLOC_007987	scaffold_1045	+	2772	4703	2	1932	0.28279	11.5095	0.164102	noncoding	CCLE_LNC003165.2	0	High	--	--	--
MSTRG.7968.1	LNC_16149	u	LINC	XLOC_007990	scaffold_1045	-	2813	4559	2	1747	0.2479	11.4196	0.0399786	noncoding	CCLE_LNC003165.2	0	High	--	--	--
MSTRG.7963.1	LNC_16150	u	LINC	XLOC_007991	scaffold_1048	+	1	993	2	993	0.32358	11.0311	0.102757	noncoding	CCLE_LNC006370.1	0	High	--	--	--
MSTRG.7963.3	LNC_16152	u	LINC	XLOC_007991	scaffold_1048	+	376	993	2	618	0.32106	11.0311	0.100322	noncoding	CCLE_LNC006369.1	0	High	--	--	--
MSTRG.7963.4	LNC_16153	u	LINC	XLOC_007991	scaffold_1048	+	4068	4926	2	859	0.25969	11.0351	0.0595568	noncoding	CCLE_LNC006369.9	0	High	--	--	--
MSTRG.7974.1	LNC_16158	u	LINC	XLOC_007996	scaffold_1054	+	5787	7316	2	1530	0.25717	12.1075	0.0537325	noncoding	CCLE_LNC003740.2	0	High	--	--	--
MSTRG.7984.2	LNC_16161	u	LINC	XLOC_007998	scaffold_1058	+	30	4913	4	4884	0.24981	11.1937	0.0881492	noncoding	CCLE_LNC000013.1	0	High	--	--	--
MSTRG.7984.4	LNC_16163	u	LINC	XLOC_007998	scaffold_1058	+	846	4913	3	4068	0.24981	11.1937	0.0881492	noncoding	CCLE_LNC000013.1	0	High	--	--	--
MSTRG.7984.6	LNC_16165	u	LINC	XLOC_007998	scaffold_1058	+	1009	4913	2	3905	0.24981	11.1655	0.0783339	noncoding	CCLE_LNC006334.1	0	High	--	--	--
MSTRG.7984.7	LNC_16166	u	LINC	XLOC_007998	scaffold_1058	+	1216	4913	4	3698	0.27291	11.3372	0.0699108	noncoding	CCLE_LNC000013.2	0	High	--	--	--
MSTRG.7984.10	LNC_16170	u	LINC	XLOC_007998	scaffold_1058	+	2160	4913	3	2754	0.27627	11.7343	0.0453073	noncoding	CCLE_LNC000650.4	0	High	--	--	--
MSTRG.7984.11	LNC_16171	u	LINC	XLOC_007998	scaffold_1058	+	2160	4913	3	2754	0.27627	11.7343	0.0453073	noncoding	CCLE_LNC000650.4	0	High	--	--	--
MSTRG.7985.1	LNC_16168	u	LINC	XLOC_007999	scaffold_1058	-	1223	4913	3	3691	0.26063	12.0832	0.141179	noncoding	CCLE_LNC000013.2	0	High	--	--	--
MSTRG.7985.4	LNC_16174	u	LINC	XLOC_007999	scaffold_1058	-	2643	4913	3	2271	0.26063	12.0832	0.141179	noncoding	CCLE_LNC000650.4	0	High	--	--	--
MSTRG.7979.2	LNC_16176	u	LINC	XLOC_008000	scaffold_1059	+	1631	4779	2	3149	0.26572	11.2233	0.190869	noncoding	CCLE_LNC006356.1	0	High	--	--	--
MSTRG.7998.1	LNC_16179	u	LINC	XLOC_008002	scaffold_106	+	1822	6267	2	4446	0.25969	11.9736	0.154298	noncoding	CCLE_LNC001188.1	0	High	--	--	--
MSTRG.7998.3	LNC_16181	u	LINC	XLOC_008003	scaffold_106	+	3043	3911	2	869	0.25969	11.8972	0.0524661	noncoding	CCLE_LNC002162.2	0	High	--	--	--
MSTRG.7998.4	LNC_16183	u	LINC	XLOC_008003	scaffold_106	+	3292	5075	2	1784	0.27508	10.1207	0.0786434	noncoding	CCLE_LNC001188.1	0	High	--	--	--
MSTRG.7998.8	LNC_16188	u	LINC	XLOC_008003	scaffold_106	+	13518	15250	2	1733	0.32688	11.7342	0.161777	noncoding	CCLE_LNC003761.2	0	High	--	--	--
MSTRG.7998.12	LNC_16192	u	LINC	XLOC_008003	scaffold_106	+	18305	26589	3	8285	0.27256	11.9517	0.27729	noncoding	CCLE_LNC001188.1	0	High	--	--	--
MSTRG.7998.13	LNC_16193	u	LINC	XLOC_008003	scaffold_106	+	18502	21548	2	3047	0.25969	12.0132	0.0799857	noncoding	CCLE_LNC001188.1	0	High	--	--	--
MSTRG.7998.14	LNC_16194	u	LINC	XLOC_008003	scaffold_106	+	18556	24981	2	6426	0.27256	11.9517	0.27729	noncoding	CCLE_LNC001188.1	0	High	--	--	--
MSTRG.8000.1	LNC_16185	u	LINC	XLOC_008004	scaffold_106	+	6367	7155	2	789	0.25969	11.5864	0.0523586	noncoding	CCLE_LNC002162.2	0	High	--	--	--
MSTRG.7983.1	LNC_16197	u	LINC	XLOC_008008	scaffold_1061	-	41	3858	2	3818	0.24981	11.8563	0.0887339	noncoding	CCLE_LNC000013.1	0	High	--	--	--
MSTRG.7988.2	LNC_16199	u	LINC	XLOC_008009	scaffold_1062	+	5071	5676	2	606	0.31421	12.0119	0.141995	noncoding	CCLE_LNC003720.2	0	High	--	--	--
MSTRG.7996.1	LNC_16205	u	LINC	XLOC_008015	scaffold_1066	-	245	4802	2	4558	0.25969	11.926	0.19737	noncoding	CCLE_LNC003214.3	0	High	--	--	--
MSTRG.7993.1	LNC_16211	u	LINC	XLOC_008019	scaffold_107	-	6412	14008	2	7597	0.27595	11.9128	0.0894508	noncoding	CCLE_LNC006366.2	0	High	--	--	--
MSTRG.7986.1	LNC_16214	u	LINC	XLOC_008021	scaffold_1071	-	1629	3304	2	1676	0.26063	12.0034	0.0498048	noncoding	CCLE_LNC006348.1	0	High	--	--	--
MSTRG.8006.1	LNC_16216	u	LINC	XLOC_008024	scaffold_1076	-	15	2434	2	2420	0.28882	11.6547	0.266638	noncoding	CCLE_LNC006347.4	0	High	--	--	--
MSTRG.8006.2	LNC_16219	u	LINC	XLOC_008025	scaffold_1076	-	1655	4394	2	2740	0.29145	11.5429	0.223823	noncoding	CCLE_LNC003710.2	0	High	--	--	--
MSTRG.8006.3	LNC_16220	u	LINC	XLOC_008026	scaffold_1076	-	2207	4500	3	2294	0.29145	11.5429	0.223823	noncoding	CCLE_LNC003710.2	0	High	--	--	--
MSTRG.8008.1	LNC_16218	u	LINC	XLOC_008023	scaffold_1076	+	272	2414	2	2143	0.27109	12.0994	0.102251	noncoding	CCLE_LNC006097.3	0	High	--	--	--
MSTRG.8017.1	LNC_16233	u	LINC	XLOC_008036	scaffold_1091	-	23	3414	2	3392	0.27627	11.8986	0.0848491	noncoding	CCLE_LNC000650.4	0	High	--	--	--
MSTRG.8017.4	LNC_16237	u	LINC	XLOC_008036	scaffold_1091	-	1447	4831	2	3385	0.24981	10.2772	0.0615032	noncoding	CCLE_LNC000650.5	0	High	--	--	--
MSTRG.8017.6	LNC_16238	u	LINC	XLOC_008036	scaffold_1091	-	2058	2748	2	691	0.33221	11.8911	0.0243123	noncoding	CCLE_LNC004947.1	0	High	--	--	--
MSTRG.8017.7	LNC_16240	u	LINC	XLOC_008036	scaffold_1091	-	2131	4831	2	2701	0.31294	10.2772	0.0633702	noncoding	CCLE_LNC006335.3	0	High	--	--	--
MSTRG.8022.1	LNC_16245	u	LINC	XLOC_008041	scaffold_1093	+	2679	3535	2	857	0.29886	11.8911	0.0264341	noncoding	CCLE_LNC006334.2	0	High	--	--	--
MSTRG.8033.1	LNC_16258	u	LINC	XLOC_008053	scaffold_1106	+	175	4442	3	4268	0.25717	11.6672	0.157006	noncoding	CCLE_LNC001188.1	0	High	--	--	--
MSTRG.8033.2	LNC_16259	u	LINC	XLOC_008053	scaffold_1106	+	770	4442	3	3673	0.28587	11.6672	0.198424	noncoding	CCLE_LNC003740.2	0	High	--	--	--
MSTRG.8043.1	LNC_16264	u	LINC	XLOC_008060	scaffold_111	-	8192	10005	4	1814	0.28719	5.76251	0.113283	noncoding	CMAX_LNC003815.1	3.86978e-94	High	--	--	--
MSTRG.8043.2	LNC_16265	u	LINC	XLOC_008060	scaffold_111	-	8192	10713	7	2522	0.25905	5.76251	0.153774	noncoding	CSIN_LNC002499.1	6.19917e-178	High	--	--	--
MSTRG.8043.3	LNC_16266	u	LINC	XLOC_008060	scaffold_111	-	8208	10713	5	2506	0.25905	5.76251	0.153774	noncoding	CSIN_LNC002499.1	6.15938e-178	High	--	--	--
MSTRG.8043.4	LNC_16267	u	LINC	XLOC_008060	scaffold_111	-	8208	10713	6	2506	0.25905	5.76251	0.153774	noncoding	CSIN_LNC002499.1	6.15938e-178	High	--	--	--
MSTRG.8043.5	LNC_16268	u	LINC	XLOC_008060	scaffold_111	-	8216	10005	5	1790	0.29367	5.76251	0.110083	noncoding	CMAX_LNC003815.1	3.81775e-94	High	--	--	--
MSTRG.8043.6	LNC_16269	u	LINC	XLOC_008060	scaffold_111	-	8220	10713	5	2494	0.25905	5.76251	0.153774	noncoding	CSIN_LNC002499.1	6.12954e-178	High	--	--	--
MSTRG.8062.1	LNC_16281	u	LINC	XLOC_008065	scaffold_1111	+	80	4602	2	4523	0.27139	12.1075	0.202037	noncoding	CCLE_LNC001188.1	0	High	--	--	--
MSTRG.8062.2	LNC_16282	u	LINC	XLOC_008065	scaffold_1111	+	81	3666	3	3586	0.27139	12.1075	0.202037	noncoding	CCLE_LNC001188.1	0	High	--	--	--
MSTRG.8048.3	LNC_16285	u	LINC	XLOC_008066	scaffold_1120	+	24	4644	2	4621	0.25717	12.0136	0.103338	noncoding	CCLE_LNC003214.2	0	High	--	--	--
MSTRG.8048.5	LNC_16288	u	LINC	XLOC_008066	scaffold_1120	+	3326	4152	2	827	0.25969	12.0185	0.052178	noncoding	CCLE_LNC006325.3	0	High	--	--	--
MSTRG.8065.1	LNC_16297	u	LINC	XLOC_008073	scaffold_1126	+	9	4602	2	4594	0.24981	10.8867	0.0774757	noncoding	CCLE_LNC006320.1	0	High	--	--	--
MSTRG.8065.3	LNC_16299	u	LINC	XLOC_008073	scaffold_1126	+	371	4602	2	4232	0.27291	10.8867	0.0711524	noncoding	CCLE_LNC006320.1	0	High	--	--	--
MSTRG.8051.2	LNC_16314	u	LINC	XLOC_008082	scaffold_1136	+	1063	4363	2	3301	0.25317	10.3725	0.0748648	noncoding	CCLE_LNC006314.1	0	High	--	--	--
MSTRG.8061.1	LNC_16319	u	LINC	XLOC_008087	scaffold_1138	+	2121	4878	3	2758	0.29665	11.8116	0.292211	noncoding	CCLE_LNC004779.1	0	High	--	--	--
MSTRG.8066.2	LNC_16333	u	LINC	XLOC_008090	scaffold_1140	-	60	2788	3	2729	0.24981	11.6768	0.086979	noncoding	CCLE_LNC005137.1	0	High	--	--	--
MSTRG.8067.2	LNC_16336	u	LINC	XLOC_008092	scaffold_1142	+	830	2859	2	2030	0.27265	4.4278	0.0321263	noncoding	CCLE_LNC006779.1	3.23698e-120	High	--	--	--
MSTRG.8075.1	LNC_16351	u	LINC	XLOC_008099	scaffold_1162	+	1	4521	3	4521	0.28279	11.9734	0.0431646	noncoding	CCLE_LNC003214.3	0	High	--	--	--
MSTRG.8075.2	LNC_16352	u	LINC	XLOC_008099	scaffold_1162	+	1	4521	2	4521	0.28279	11.9734	0.0431646	noncoding	CCLE_LNC003214.3	0	High	--	--	--
MSTRG.8075.5	LNC_16355	u	LINC	XLOC_008099	scaffold_1162	+	3	4521	2	4519	0.28279	11.9734	0.0431646	noncoding	CCLE_LNC003214.3	0	High	--	--	--
MSTRG.8075.7	LNC_16357	u	LINC	XLOC_008099	scaffold_1162	+	9	4521	2	4513	0.28279	11.9734	0.0431646	noncoding	CCLE_LNC003214.3	0	High	--	--	--
MSTRG.8083.1	LNC_16374	u	LINC	XLOC_008112	scaffold_1185	-	1924	2837	2	914	0.3332	9.84015	0.024734	noncoding	CMAX_LNC000918.1	8.70328e-113	High	--	--	--
MSTRG.8093.1	LNC_16379	u	LINC	XLOC_008117	scaffold_1188	-	34	2056	2	2023	0.24981	12.1342	0.0496809	noncoding	CCLE_LNC002184.1	0	High	--	--	--
MSTRG.8101.1	LNC_16389	u	LINC	XLOC_008125	scaffold_1204	-	1299	4057	2	2759	0.25195	0	6.18624e-06	noncoding	CCLE_LNC000013.2	0	High	--	--	--
MSTRG.8102.1	LNC_16390	u	LINC	XLOC_008124	scaffold_1204	+	1312	4454	2	3143	0.24981	11.097	0.0619457	noncoding	CCLE_LNC000650.4	0	High	--	--	--
MSTRG.8102.2	LNC_16391	u	LINC	XLOC_008124	scaffold_1204	+	1312	4454	3	3143	0.24981	11.097	0.0619457	noncoding	CCLE_LNC000650.4	0	High	--	--	--
MSTRG.8102.3	LNC_16392	u	LINC	XLOC_008124	scaffold_1204	+	1312	4454	3	3143	0.24981	11.097	0.0619457	noncoding	CCLE_LNC000650.4	0	High	--	--	--
MSTRG.8119.2	LNC_16395	u	LINC	XLOC_008128	scaffold_1206	-	7	4531	3	4525	0.25717	11.9073	0.134759	noncoding	CCLE_LNC001188.1	0	High	--	--	--
MSTRG.8119.5	LNC_16398	u	LINC	XLOC_008128	scaffold_1206	-	45	3324	2	3280	0.25717	11.5109	0.119481	noncoding	CCLE_LNC001188.1	0	High	--	--	--
MSTRG.8119.6	LNC_16399	u	LINC	XLOC_008128	scaffold_1206	-	95	4531	2	4437	0.25717	11.9073	0.134759	noncoding	CCLE_LNC001188.1	0	High	--	--	--
MSTRG.8119.9	LNC_16404	u	LINC	XLOC_008128	scaffold_1206	-	988	4531	3	3544	0.25717	11.9073	0.134759	noncoding	CCLE_LNC003761.2	0	High	--	--	--
MSTRG.8120.1	LNC_16400	u	LINC	XLOC_008126	scaffold_1206	+	221	4438	3	4218	0.2501	12.0034	0.161268	noncoding	CCLE_LNC003761.2	0	High	--	--	--
MSTRG.8121.1	LNC_16402	u	LINC	XLOC_008127	scaffold_1206	+	974	3284	3	2311	0.2501	0	7.23037e-06	noncoding	CCLE_LNC003761.2	0	High	--	--	--
MSTRG.8108.1	LNC_16415	u	LINC	XLOC_008134	scaffold_1211	+	28	2657	2	2630	0.24981	12.2136	0.0886937	noncoding	CCLE_LNC006334.1	0	High	--	--	--
MSTRG.8108.2	LNC_16416	u	LINC	XLOC_008134	scaffold_1211	+	51	4301	4	4251	0.27291	12.2136	0.0789988	noncoding	CCLE_LNC005137.1	0	High	--	--	--
MSTRG.8108.3	LNC_16418	u	LINC	XLOC_008134	scaffold_1211	+	2938	4301	2	1364	0.32703	11.0478	0.138567	noncoding	CCLE_LNC005137.1	0	High	--	--	--
MSTRG.8109.1	LNC_16417	u	LINC	XLOC_008135	scaffold_1211	-	2800	4278	2	1479	0.32452	0	5.19219e-07	noncoding	CCLE_LNC005137.1	0	High	--	--	--
MSTRG.8113.1	LNC_16422	u	LINC	XLOC_008139	scaffold_1216	+	25	4862	2	4838	0.27139	11.7868	0.242097	noncoding	CCLE_LNC006271.3	0	High	--	--	--
MSTRG.8118.1	LNC_16426	u	LINC	XLOC_008142	scaffold_122	+	22536	23689	3	1154	0.39398	9.85565	0.0319567	noncoding	novel	--	--	Csinensis_orange1.1g044011m	3.44836e-74	--
MSTRG.8122.2	LNC_16430	u	LINC	XLOC_008145	scaffold_1228	+	117	3251	2	3135	0.25969	11.9002	0.0524613	noncoding	CCLE_LNC001188.1	0	High	--	--	--
MSTRG.8122.4	LNC_16437	u	LINC	XLOC_008145	scaffold_1228	+	316	4372	2	4057	0.25717	11.9002	0.0542274	noncoding	CCLE_LNC001188.1	0	High	--	--	--
MSTRG.8122.6	LNC_16435	u	LINC	XLOC_008145	scaffold_1228	+	316	1995	2	1680	0.25717	11.9002	0.0542274	noncoding	CCLE_LNC005829.1	0	High	--	--	--
MSTRG.8123.1	LNC_16432	u	LINC	XLOC_008146	scaffold_1228	-	122	4400	2	4279	0.2501	0	7.23037e-06	noncoding	CCLE_LNC001188.1	0	High	--	--	--
MSTRG.8123.2	LNC_16434	u	LINC	XLOC_008146	scaffold_1228	-	267	3800	2	3534	0.2479	0	8.74995e-06	noncoding	CCLE_LNC001188.1	0	High	--	--	--
MSTRG.8126.1	LNC_16439	u	LINC	XLOC_008147	scaffold_1232	+	145	1061	2	917	0.30815	11.2701	0.0551475	noncoding	CMAX_LNC004006.1	0	High	--	--	--
MSTRG.8128.1	LNC_16442	u	LINC	XLOC_008150	scaffold_1236	-	401	2439	2	2039	0.2725	11.3965	0.448353	noncoding	CCLE_LNC006318.2	0	High	--	--	--
MSTRG.8134.1	LNC_16443	u	LINC	XLOC_008151	scaffold_1236	-	3660	4743	2	1084	0.24729	10.3497	0.106491	noncoding	CCLE_LNC002165.2	0	High	--	--	--
MSTRG.8138.1	LNC_16447	u	LINC	XLOC_008155	scaffold_1246	+	39	4662	3	4624	0.26963	11.77	0.304736	noncoding	CCLE_LNC000650.4	0	High	--	--	--
MSTRG.8130.3	LNC_16451	u	LINC	XLOC_008156	scaffold_1250	+	444	4328	2	3885	0.25969	11.0822	0.129967	noncoding	CCLE_LNC003214.3	0	High	--	--	--
MSTRG.8130.4	LNC_16450	u	LINC	XLOC_008156	scaffold_1250	+	444	3604	3	3161	0.25969	11.0822	0.129967	noncoding	CCLE_LNC000690.2	0	High	--	--	--
MSTRG.8143.1	LNC_16457	u	LINC	XLOC_008161	scaffold_1265	-	14	3317	3	3304	0.25317	12.2706	0.0717483	noncoding	CCLE_LNC006314.1	0	High	--	--	--
MSTRG.8143.3	LNC_16459	u	LINC	XLOC_008161	scaffold_1265	-	287	3317	2	3031	0.25317	12.2706	0.0717483	noncoding	CCLE_LNC006314.1	0	High	--	--	--
MSTRG.8143.4	LNC_16460	u	LINC	XLOC_008161	scaffold_1265	-	287	4480	2	4194	0.24905	12.3167	0.145708	noncoding	CCLE_LNC006314.1	0	High	--	--	--
MSTRG.8152.1	LNC_16465	u	LINC	XLOC_008164	scaffold_1271	-	2855	3765	2	911	0.28839	11.628	0.114208	noncoding	CCLE_LNC005069.1	0	High	--	--	--
MSTRG.8153.1	LNC_16471	u	LINC	XLOC_008169	scaffold_1282	-	1556	4261	3	2706	0.25969	11.6811	0.297878	noncoding	CCLE_LNC006049.8	0	High	--	--	--
MSTRG.8153.2	LNC_16470	u	LINC	XLOC_008169	scaffold_1282	-	1556	3352	2	1797	0.25969	12.0727	0.0996673	noncoding	CCLE_LNC004779.1	0	High	--	--	--
MSTRG.8158.1	LNC_16476	u	LINC	XLOC_008175	scaffold_1289	-	68	1773	2	1706	0.24981	12.1605	0.0840119	noncoding	CCLE_LNC006231.1	0	High	--	--	--
MSTRG.8158.3	LNC_16478	u	LINC	XLOC_008175	scaffold_1289	-	2439	4275	2	1837	0.24981	12.1605	0.0840119	noncoding	CCLE_LNC006231.1	0	High	--	--	--
MSTRG.8159.1	LNC_16479	u	LINC	XLOC_008174	scaffold_1289	+	2440	3768	2	1329	0.26063	12.127	0.0357344	noncoding	CCLE_LNC006231.1	0	High	--	--	--
MSTRG.8172.1	LNC_16553	u	LINC	XLOC_008207	scaffold_13	+	177920	179543	2	1624	0.25514	5.82025	0.050463	noncoding	CMAX_LNC001260.2	0	High	--	--	--
MSTRG.8175.2	LNC_16547	x	NAT	XLOC_008205	scaffold_13	+	167155	170225	2	3071	0.30461	7.91559	0.0138345	noncoding	CCLE_LNC006228.1	0	High	Csinensis_orange1.1g035265m	0	--
MSTRG.8240.10	LNC_16524	u	LINC	XLOC_008212	scaffold_13	-	61306	62818	2	1513	0.34076	5.86639	0.121591	noncoding	CSIN_LNC001160.2	0	High	Cclementina_Ciclev10013622m	6.21268e-33	--
MSTRG.8243.1	LNC_16518	u	LINC	XLOC_008195	scaffold_13	+	49518	51383	3	1866	0.31883	10.0284	0.00961733	noncoding	CMAX_LNC001254.2	0	High	--	--	--
MSTRG.8199.6	LNC_16567	u	LINC	XLOC_008228	scaffold_131	+	2947	4613	2	1667	0.2619	11.8172	0.0729145	noncoding	CCLE_LNC000650.5	0	High	--	--	--
MSTRG.8199.11	LNC_16576	u	LINC	XLOC_008228	scaffold_131	+	15891	21767	2	5877	0.27291	12.0834	0.110257	noncoding	CCLE_LNC003809.1	0	High	--	--	--
MSTRG.8199.12	LNC_16577	u	LINC	XLOC_008228	scaffold_131	+	16228	21767	2	5540	0.27291	12.0834	0.110257	noncoding	CCLE_LNC003809.1	0	High	--	--	--
MSTRG.8199.13	LNC_16578	u	LINC	XLOC_008228	scaffold_131	+	17701	21767	3	4067	0.28677	12.0834	0.119551	noncoding	CCLE_LNC003809.1	0	High	--	--	--
MSTRG.8199.14	LNC_16579	u	LINC	XLOC_008228	scaffold_131	+	17718	21767	2	4050	0.28677	12.0834	0.119551	noncoding	CCLE_LNC003809.1	0	High	--	--	--
MSTRG.8199.15	LNC_16580	u	LINC	XLOC_008228	scaffold_131	+	18723	19318	2	596	0.25621	11.8911	0.0980632	noncoding	CCLE_LNC002202.1	0	High	--	--	--
MSTRG.8185.1	LNC_16582	u	LINC	XLOC_008234	scaffold_1312	-	66	4344	2	4279	0.27291	10.8909	0.0647	noncoding	CCLE_LNC006209.4	0	High	--	--	--
MSTRG.8187.1	LNC_16585	u	LINC	XLOC_008236	scaffold_1316	+	427	2180	2	1754	0.25195	5.27496	0.00971729	noncoding	CCLE_LNC006207.1	0	High	--	--	--
MSTRG.8193.1	LNC_16591	u	LINC	XLOC_008242	scaffold_1327	+	480	1700	2	1221	0.30897	12.2621	0.123095	noncoding	CCLE_LNC006202.1	0	High	--	--	--
MSTRG.8193.2	LNC_16592	u	LINC	XLOC_008242	scaffold_1327	+	978	2631	2	1654	0.25717	11.5268	0.0785257	noncoding	CCLE_LNC005905.1	0	High	--	--	--
MSTRG.8196.2	LNC_16597	u	LINC	XLOC_008245	scaffold_1331	+	2589	4201	2	1613	0.35925	7.48883	0.144859	noncoding	CCLE_LNC006199.2	0	High	--	--	--
MSTRG.8196.3	LNC_16598	u	LINC	XLOC_008245	scaffold_1331	+	2589	4201	3	1613	0.35925	7.48883	0.144859	noncoding	CCLE_LNC006199.2	0	High	--	--	--
MSTRG.8208.1	LNC_16599	u	LINC	XLOC_008246	scaffold_1333	+	431	2132	2	1702	0.285	12.0112	0.0289886	noncoding	CCLE_LNC005137.1	0	High	--	--	--
MSTRG.8214.1	LNC_16603	u	LINC	XLOC_008252	scaffold_1335	-	161	4185	3	4025	0.36218	4.50568	0.0146134	noncoding	CCLE_LNC006194.8	0	High	--	--	--
MSTRG.8214.2	LNC_16604	u	LINC	XLOC_008252	scaffold_1335	-	177	4185	3	4009	0.36218	4.50568	0.0146134	noncoding	CCLE_LNC006194.8	0	High	--	--	--
MSTRG.8214.3	LNC_16605	u	LINC	XLOC_008252	scaffold_1335	-	177	4185	3	4009	0.36218	4.50568	0.0146134	noncoding	CCLE_LNC006194.8	0	High	--	--	--
MSTRG.8214.4	LNC_16613	u	LINC	XLOC_008252	scaffold_1335	-	625	4185	2	3561	0.36218	4.50568	0.0146134	noncoding	CCLE_LNC006194.8	0	High	--	--	--
MSTRG.8214.5	LNC_16614	u	LINC	XLOC_008252	scaffold_1335	-	625	4185	2	3561	0.36218	4.50568	0.0146134	noncoding	CCLE_LNC006194.8	0	High	--	--	--
MSTRG.8214.6	LNC_16615	u	LINC	XLOC_008252	scaffold_1335	-	625	4185	2	3561	0.36218	4.50568	0.0146134	noncoding	CCLE_LNC006194.8	0	High	--	--	--
MSTRG.8214.7	LNC_16616	u	LINC	XLOC_008252	scaffold_1335	-	625	4185	2	3561	0.36218	4.50568	0.0146134	noncoding	CCLE_LNC006194.8	0	High	--	--	--
MSTRG.8214.8	LNC_16617	u	LINC	XLOC_008252	scaffold_1335	-	625	4185	2	3561	0.36218	4.50568	0.0146134	noncoding	CCLE_LNC006194.8	0	High	--	--	--
MSTRG.8215.1	LNC_16606	u	LINC	XLOC_008250	scaffold_1335	+	591	3779	2	3189	0.36985	11.9045	0.202944	noncoding	CCLE_LNC006194.8	0	High	--	--	--
MSTRG.8215.2	LNC_16607	u	LINC	XLOC_008250	scaffold_1335	+	591	3779	2	3189	0.36985	11.9045	0.202944	noncoding	CCLE_LNC006194.8	0	High	--	--	--
MSTRG.8215.3	LNC_16608	u	LINC	XLOC_008250	scaffold_1335	+	591	3779	2	3189	0.36985	11.9045	0.202944	noncoding	CCLE_LNC006194.8	0	High	--	--	--
MSTRG.8215.4	LNC_16609	u	LINC	XLOC_008250	scaffold_1335	+	601	3779	2	3179	0.36985	11.9045	0.202944	noncoding	CCLE_LNC006194.8	0	High	--	--	--
MSTRG.8215.5	LNC_16610	u	LINC	XLOC_008250	scaffold_1335	+	601	3779	2	3179	0.36985	11.9045	0.202944	noncoding	CCLE_LNC006194.8	0	High	--	--	--
MSTRG.8215.6	LNC_16611	u	LINC	XLOC_008250	scaffold_1335	+	618	3779	2	3162	0.36985	11.9045	0.202944	noncoding	CCLE_LNC006194.8	0	High	--	--	--
MSTRG.8215.7	LNC_16612	u	LINC	XLOC_008250	scaffold_1335	+	618	3779	2	3162	0.36985	11.9045	0.202944	noncoding	CCLE_LNC006194.8	0	High	--	--	--
MSTRG.8215.8	LNC_16618	u	LINC	XLOC_008250	scaffold_1335	+	628	3779	2	3152	0.36985	11.9045	0.202944	noncoding	CCLE_LNC006194.8	0	High	--	--	--
MSTRG.8215.9	LNC_16619	u	LINC	XLOC_008250	scaffold_1335	+	649	3779	2	3131	0.36985	11.9045	0.202944	noncoding	CCLE_LNC006194.8	0	High	--	--	--
MSTRG.8215.10	LNC_16620	u	LINC	XLOC_008250	scaffold_1335	+	848	3779	2	2932	0.38813	11.9045	0.261626	noncoding	CCLE_LNC006194.8	0	High	--	--	--
MSTRG.8215.11	LNC_16621	u	LINC	XLOC_008251	scaffold_1335	+	2225	4187	2	1963	0.37474	11.9045	0.216974	noncoding	CCLE_LNC006194.8	0	High	--	--	--
MSTRG.8204.1	LNC_16625	u	LINC	XLOC_008257	scaffold_134	-	12	14656	4	14645	0.24981	12.0106	0.0957062	noncoding	CCLE_LNC005137.1	0	High	--	--	--
MSTRG.8204.2	LNC_16626	u	LINC	XLOC_008257	scaffold_134	-	1129	18384	4	17256	0.24981	12.0106	0.0957062	noncoding	CCLE_LNC005137.1	0	High	--	--	--
MSTRG.8204.3	LNC_16628	u	LINC	XLOC_008257	scaffold_134	-	14790	18384	2	3595	0.24981	12.2287	0.0499432	noncoding	CCLE_LNC005137.1	0	High	--	--	--
MSTRG.8209.2	LNC_16630	u	LINC	XLOC_008259	scaffold_1346	-	1476	2626	2	1151	0.28027	12.0709	0.102773	noncoding	CCLE_LNC001211.1	0	High	--	--	--
MSTRG.8210.1	LNC_16632	u	LINC	XLOC_008258	scaffold_1346	+	3303	4916	2	1614	0.2501	11.8073	0.13642	noncoding	CCLE_LNC001211.1	0	High	--	--	--
MSTRG.8216.1	LNC_16641	u	LINC	XLOC_008269	scaffold_1354	+	23	906	2	884	0.34118	6.37323	0.0772186	noncoding	CMAX_LNC001724.3	9.55052e-23	High	--	--	--
MSTRG.8224.1	LNC_16644	u	LINC	XLOC_008272	scaffold_1356	+	27	1828	2	1802	0.33744	10.4349	0.196948	noncoding	CCLE_LNC003740.4	0	High	--	--	--
MSTRG.8226.1	LNC_16645	u	LINC	XLOC_008273	scaffold_1359	-	14	3245	2	3232	0.26192	11.8002	0.170763	noncoding	CCLE_LNC000013.2	0	High	--	--	--
MSTRG.8229.1	LNC_16647	u	LINC	XLOC_008275	scaffold_136	+	8	19232	3	19225	0.24981	11.7559	0.157195	noncoding	CCLE_LNC003809.1	0	High	--	--	--
MSTRG.8229.3	LNC_16650	u	LINC	XLOC_008275	scaffold_136	+	3812	19232	3	15421	0.24981	11.6068	0.113666	noncoding	CCLE_LNC003809.1	0	High	--	--	--
MSTRG.8230.1	LNC_16649	u	LINC	XLOC_008276	scaffold_136	-	2711	3714	2	1004	0.28933	0	6.83463e-07	noncoding	CCLE_LNC004914.3	0	High	--	--	--
MSTRG.8275.1	LNC_16658	u	LINC	XLOC_008281	scaffold_1366	-	543	3360	3	2818	0.27943	11.5123	0.0383007	noncoding	CCLE_LNC006180.8	0	High	--	--	--
MSTRG.8275.2	LNC_16659	u	LINC	XLOC_008281	scaffold_1366	-	543	3360	3	2818	0.27943	11.5123	0.0383007	noncoding	CCLE_LNC006180.8	0	High	--	--	--
MSTRG.8275.3	LNC_16662	u	LINC	XLOC_008281	scaffold_1366	-	543	4112	3	3570	0.27691	11.5123	0.0389485	noncoding	CCLE_LNC006180.8	0	High	--	--	--
MSTRG.8275.4	LNC_16663	u	LINC	XLOC_008281	scaffold_1366	-	543	4112	3	3570	0.27691	11.5123	0.0389485	noncoding	CCLE_LNC006180.8	0	High	--	--	--
MSTRG.8275.5	LNC_16664	u	LINC	XLOC_008281	scaffold_1366	-	543	4112	3	3570	0.27691	11.5123	0.0389485	noncoding	CCLE_LNC006180.8	0	High	--	--	--
MSTRG.8275.6	LNC_16665	u	LINC	XLOC_008281	scaffold_1366	-	543	4112	4	3570	0.27691	11.5123	0.0389485	noncoding	CCLE_LNC006180.8	0	High	--	--	--
MSTRG.8275.7	LNC_16666	u	LINC	XLOC_008281	scaffold_1366	-	543	4112	2	3570	0.27691	11.5123	0.0389485	noncoding	CCLE_LNC006180.8	0	High	--	--	--
MSTRG.8275.8	LNC_16671	u	LINC	XLOC_008281	scaffold_1366	-	558	3360	2	2803	0.27943	11.5123	0.0383007	noncoding	CCLE_LNC006180.8	0	High	--	--	--
MSTRG.8275.9	LNC_16677	u	LINC	XLOC_008281	scaffold_1366	-	558	4112	2	3555	0.27691	11.5123	0.0389485	noncoding	CCLE_LNC006180.8	0	High	--	--	--
MSTRG.8275.10	LNC_16672	u	LINC	XLOC_008281	scaffold_1366	-	558	4112	3	3555	0.27691	11.5123	0.0389485	noncoding	CCLE_LNC006180.8	0	High	--	--	--
MSTRG.8275.11	LNC_16673	u	LINC	XLOC_008281	scaffold_1366	-	558	4112	3	3555	0.27691	11.5123	0.0389485	noncoding	CCLE_LNC006180.8	0	High	--	--	--
MSTRG.8275.12	LNC_16674	u	LINC	XLOC_008281	scaffold_1366	-	558	4112	3	3555	0.27691	11.5123	0.0389485	noncoding	CCLE_LNC006180.8	0	High	--	--	--
MSTRG.8275.13	LNC_16675	u	LINC	XLOC_008281	scaffold_1366	-	558	4112	3	3555	0.27691	11.5123	0.0389485	noncoding	CCLE_LNC006180.8	0	High	--	--	--
MSTRG.8275.14	LNC_16676	u	LINC	XLOC_008281	scaffold_1366	-	558	4112	4	3555	0.27691	11.5123	0.0389485	noncoding	CCLE_LNC006180.8	0	High	--	--	--
MSTRG.8275.15	LNC_16679	u	LINC	XLOC_008281	scaffold_1366	-	573	4112	3	3540	0.27943	11.5123	0.0383007	noncoding	CCLE_LNC006180.8	0	High	--	--	--
MSTRG.8275.16	LNC_16680	u	LINC	XLOC_008281	scaffold_1366	-	573	4112	3	3540	0.27943	11.5123	0.0383007	noncoding	CCLE_LNC006180.8	0	High	--	--	--
MSTRG.8275.17	LNC_16681	u	LINC	XLOC_008281	scaffold_1366	-	573	4112	3	3540	0.27943	11.5123	0.0383007	noncoding	CCLE_LNC006180.8	0	High	--	--	--
MSTRG.8275.18	LNC_16678	u	LINC	XLOC_008281	scaffold_1366	-	573	3360	3	2788	0.27943	11.5123	0.0383007	noncoding	CCLE_LNC006180.8	0	High	--	--	--
MSTRG.8275.19	LNC_16682	u	LINC	XLOC_008281	scaffold_1366	-	575	4112	3	3538	0.27943	11.5123	0.0383007	noncoding	CCLE_LNC006180.8	0	High	--	--	--
MSTRG.8275.20	LNC_16683	u	LINC	XLOC_008281	scaffold_1366	-	583	3360	3	2778	0.27943	11.5123	0.0383007	noncoding	CCLE_LNC006180.8	0	High	--	--	--
MSTRG.8275.21	LNC_16684	u	LINC	XLOC_008281	scaffold_1366	-	593	4112	4	3520	0.27943	11.5123	0.0383007	noncoding	CCLE_LNC006180.8	0	High	--	--	--
MSTRG.8275.22	LNC_16685	u	LINC	XLOC_008281	scaffold_1366	-	593	4112	3	3520	0.27943	11.5123	0.0383007	noncoding	CCLE_LNC006180.8	0	High	--	--	--
MSTRG.8275.23	LNC_16686	u	LINC	XLOC_008281	scaffold_1366	-	595	4112	2	3518	0.27943	11.5123	0.0383007	noncoding	CCLE_LNC006180.8	0	High	--	--	--
MSTRG.8275.24	LNC_16687	u	LINC	XLOC_008281	scaffold_1366	-	596	3980	4	3385	0.27691	11.5123	0.0389485	noncoding	CCLE_LNC006180.8	0	High	--	--	--
MSTRG.8275.25	LNC_16690	u	LINC	XLOC_008281	scaffold_1366	-	1555	4112	2	2558	0.27943	11.5123	0.0383007	noncoding	CCLE_LNC006180.8	0	High	--	--	--
MSTRG.8275.26	LNC_16691	u	LINC	XLOC_008281	scaffold_1366	-	1555	4112	3	2558	0.27943	11.5123	0.0383007	noncoding	CCLE_LNC006180.8	0	High	--	--	--
MSTRG.8275.27	LNC_16692	u	LINC	XLOC_008281	scaffold_1366	-	1570	4112	3	2543	0.27943	11.5123	0.0383007	noncoding	CCLE_LNC006180.8	0	High	--	--	--
MSTRG.8275.28	LNC_16693	u	LINC	XLOC_008281	scaffold_1366	-	1570	4112	3	2543	0.27943	11.5123	0.0383007	noncoding	CCLE_LNC006180.8	0	High	--	--	--
MSTRG.8275.29	LNC_16694	u	LINC	XLOC_008281	scaffold_1366	-	1580	4112	3	2533	0.27943	11.5123	0.0383007	noncoding	CCLE_LNC006180.8	0	High	--	--	--
MSTRG.8275.30	LNC_16695	u	LINC	XLOC_008281	scaffold_1366	-	1590	4112	3	2523	0.27943	11.5123	0.0383007	noncoding	CCLE_LNC006180.8	0	High	--	--	--
MSTRG.8275.31	LNC_16696	u	LINC	XLOC_008281	scaffold_1366	-	1763	4112	3	2350	0.27691	11.5123	0.0389485	noncoding	CCLE_LNC006180.8	0	High	--	--	--
MSTRG.8275.32	LNC_16698	u	LINC	XLOC_008281	scaffold_1366	-	2552	4112	2	1561	0.29152	11.5123	0.0361689	noncoding	CCLE_LNC006180.8	0	High	--	--	--
MSTRG.8275.33	LNC_16699	u	LINC	XLOC_008281	scaffold_1366	-	3549	4112	2	564	0.32144	11.5123	0.0357572	noncoding	CCLE_LNC006180.11	0	High	--	--	--
MSTRG.8276.1	LNC_16660	u	LINC	XLOC_008279	scaffold_1366	+	543	4059	2	3517	0.25797	10.5319	0.108487	noncoding	CCLE_LNC006180.8	0	High	--	--	--
MSTRG.8276.2	LNC_16661	u	LINC	XLOC_008279	scaffold_1366	+	543	4059	3	3517	0.25797	10.5319	0.108487	noncoding	CCLE_LNC006180.8	0	High	--	--	--
MSTRG.8276.3	LNC_16667	u	LINC	XLOC_008279	scaffold_1366	+	544	4059	3	3516	0.25797	10.5319	0.108487	noncoding	CCLE_LNC006180.8	0	High	--	--	--
MSTRG.8276.4	LNC_16668	u	LINC	XLOC_008279	scaffold_1366	+	558	1981	2	1424	0.29996	10.5319	0.139489	noncoding	CCLE_LNC006180.8	0	High	--	--	--
MSTRG.8276.5	LNC_16669	u	LINC	XLOC_008279	scaffold_1366	+	558	2978	2	2421	0.25797	10.5319	0.108487	noncoding	CCLE_LNC006180.8	0	High	--	--	--
MSTRG.8276.6	LNC_16670	u	LINC	XLOC_008279	scaffold_1366	+	558	2978	3	2421	0.25797	10.5319	0.108487	noncoding	CCLE_LNC006180.8	0	High	--	--	--
MSTRG.8276.7	LNC_16688	u	LINC	XLOC_008279	scaffold_1366	+	1540	4059	2	2520	0.26182	10.5319	0.108878	noncoding	CCLE_LNC006180.8	0	High	--	--	--
MSTRG.8276.8	LNC_16689	u	LINC	XLOC_008279	scaffold_1366	+	1541	4059	3	2519	0.26182	10.5319	0.108878	noncoding	CCLE_LNC006180.8	0	High	--	--	--
MSTRG.8276.9	LNC_16697	u	LINC	XLOC_008279	scaffold_1366	+	2537	4059	2	1523	0.31438	10.5319	0.16355	noncoding	CCLE_LNC006180.8	0	High	--	--	--
MSTRG.8270.1	LNC_16706	u	LINC	XLOC_008288	scaffold_1370	+	265	3977	2	3713	0.24981	12.1324	0.0496746	noncoding	CCLE_LNC005137.1	0	High	--	--	--
MSTRG.8261.1	LNC_16715	u	LINC	XLOC_008297	scaffold_1384	-	401	3413	2	3013	0.27256	12.2314	0.131785	noncoding	CCLE_LNC006167.2	0	High	--	--	--
MSTRG.8261.2	LNC_16717	u	LINC	XLOC_008297	scaffold_1384	-	419	4190	3	3772	0.27256	12.2314	0.131785	noncoding	CCLE_LNC004779.7	0	High	--	--	--
MSTRG.8261.3	LNC_16718	u	LINC	XLOC_008297	scaffold_1384	-	522	2898	2	2377	0.29566	12.2314	0.164672	noncoding	CCLE_LNC006167.2	0	High	--	--	--
MSTRG.8286.1	LNC_16722	u	LINC	XLOC_008301	scaffold_1396	+	9	2020	2	2012	0.25285	10.6269	0.0689009	noncoding	CCLE_LNC000650.5	0	High	--	--	--
MSTRG.8285.1	LNC_16733	u	LINC	XLOC_008309	scaffold_1404	+	3	4526	3	4524	0.29888	11.9002	0.406485	noncoding	CCLE_LNC000013.2	0	High	--	--	--
MSTRG.8308.1	LNC_16745	u	LINC	XLOC_008319	scaffold_1418	+	1	4117	2	4117	0.27256	11.0751	0.0993487	noncoding	CCLE_LNC006147.2	0	High	--	--	--
MSTRG.8308.2	LNC_16747	u	LINC	XLOC_008319	scaffold_1418	+	5	1552	2	1548	0.30897	11.9002	0.0407556	noncoding	CCLE_LNC006147.2	0	High	--	--	--
MSTRG.8308.4	LNC_16750	u	LINC	XLOC_008319	scaffold_1418	+	6	1552	2	1547	0.30897	11.9002	0.0407556	noncoding	CCLE_LNC006147.2	0	High	--	--	--
MSTRG.8308.5	LNC_16751	u	LINC	XLOC_008319	scaffold_1418	+	1874	4117	3	2244	0.25969	11.6542	0.0524773	noncoding	CCLE_LNC006147.2	0	High	--	--	--
MSTRG.8308.6	LNC_16752	u	LINC	XLOC_008319	scaffold_1418	+	1874	4117	3	2244	0.25969	11.6542	0.0524773	noncoding	CCLE_LNC006147.2	0	High	--	--	--
MSTRG.8308.7	LNC_16753	u	LINC	XLOC_008319	scaffold_1418	+	1875	4117	2	2243	0.25969	11.6542	0.0524773	noncoding	CCLE_LNC006147.2	0	High	--	--	--
MSTRG.8309.1	LNC_16746	u	LINC	XLOC_008320	scaffold_1418	-	2	1449	2	1448	0.25878	11.8321	0.060666	noncoding	CCLE_LNC006147.2	0	High	--	--	--
MSTRG.8309.2	LNC_16749	u	LINC	XLOC_008320	scaffold_1418	-	6	1449	2	1444	0.25878	11.8321	0.060666	noncoding	CCLE_LNC006147.2	0	High	--	--	--
MSTRG.8307.1	LNC_16755	u	LINC	XLOC_008321	scaffold_142	-	1665	2126	2	462	0.44319	12.0717	0.240882	noncoding	CCLE_LNC002162.2	0	High	--	--	--
MSTRG.8293.2	LNC_16762	u	LINC	XLOC_008326	scaffold_1433	+	1451	2868	2	1418	0.25285	10.7228	0.0814052	noncoding	CCLE_LNC002200.1	0	High	--	--	--
MSTRG.8293.3	LNC_16764	u	LINC	XLOC_008327	scaffold_1433	+	2581	4332	3	1752	0.26572	11.8307	0.146585	noncoding	CCLE_LNC006139.5	0	High	--	--	--
MSTRG.8302.1	LNC_16771	u	LINC	XLOC_008335	scaffold_1441	+	2189	2857	2	669	0.25734	10.8109	0.0555833	noncoding	--	--	--	--	--	novel
MSTRG.8330.1	LNC_16773	u	LINC	XLOC_008338	scaffold_1443	-	681	2636	2	1956	0.29312	11.9108	0.0480555	noncoding	CCLE_LNC006097.5	0	High	--	--	--
MSTRG.8324.1	LNC_16777	u	LINC	XLOC_008342	scaffold_1455	+	1916	2477	2	562	0.25878	0	3.60629e-06	noncoding	CCLE_LNC003740.2	0	High	--	--	--
MSTRG.8325.1	LNC_16778	u	LINC	XLOC_008343	scaffold_1455	-	2018	3648	2	1631	0.25717	11.8663	0.0630461	noncoding	CCLE_LNC003740.2	0	High	--	--	--
MSTRG.8327.1	LNC_16779	u	LINC	XLOC_008344	scaffold_1456	+	109	4729	3	4621	0.27078	12.217	0.364903	noncoding	CCLE_LNC003710.2	0	High	--	--	--
MSTRG.8327.2	LNC_16781	u	LINC	XLOC_008344	scaffold_1456	+	996	4729	2	3734	0.26835	12.217	0.352437	noncoding	CCLE_LNC003710.2	0	High	--	--	--
MSTRG.8327.3	LNC_16782	u	LINC	XLOC_008344	scaffold_1456	+	997	4729	3	3733	0.26835	12.217	0.352437	noncoding	CCLE_LNC003710.2	0	High	--	--	--
MSTRG.8327.6	LNC_16785	u	LINC	XLOC_008344	scaffold_1456	+	3561	4729	2	1169	0.25969	11.866	0.0578345	noncoding	CCLE_LNC006097.3	0	High	--	--	--
MSTRG.8316.1	LNC_16788	u	LINC	XLOC_008348	scaffold_1469	+	2533	3789	2	1257	0.2479	11.7089	0.100777	noncoding	CCLE_LNC006128.1	0	High	--	--	--
MSTRG.8317.1	LNC_16790	u	LINC	XLOC_008349	scaffold_1469	-	2700	3838	2	1139	0.25969	12.0185	0.0591063	noncoding	CCLE_LNC006128.1	0	High	--	--	--
MSTRG.8319.1	LNC_16798	u	LINC	XLOC_008354	scaffold_1474	+	3608	4206	2	599	0.285	12.1324	0.0286466	noncoding	CCLE_LNC006126.4	0	High	--	--	--
MSTRG.8321.1	LNC_16794	u	LINC	XLOC_008353	scaffold_1474	+	27	899	2	873	0.24981	12.1342	0.0496809	noncoding	CCLE_LNC006126.2	0	High	--	--	--
MSTRG.8321.2	LNC_16795	u	LINC	XLOC_008353	scaffold_1474	+	200	2880	2	2681	0.27291	11.7303	0.0463596	noncoding	CCLE_LNC006126.2	0	High	--	--	--
MSTRG.8322.1	LNC_16796	u	LINC	XLOC_008355	scaffold_1474	-	1489	3266	2	1778	0.26063	11.8321	0.0539176	noncoding	CCLE_LNC006126.2	0	High	--	--	--
MSTRG.8361.1	LNC_16802	u	LINC	XLOC_008364	scaffold_149	-	39	4188	5	4150	0.24981	12.2161	0.0836598	noncoding	CCLE_LNC006116.2	0	High	--	--	--
MSTRG.8364.1	LNC_16807	u	LINC	XLOC_008365	scaffold_149	-	4657	8625	2	3969	0.24981	12.0895	0.0617121	noncoding	CCLE_LNC006116.2	0	High	--	--	--
MSTRG.8364.4	LNC_16810	u	LINC	XLOC_008365	scaffold_149	-	4744	16021	3	11278	0.25317	11.5633	0.102072	noncoding	CCLE_LNC003809.1	0	High	--	--	--
MSTRG.8364.5	LNC_16811	u	LINC	XLOC_008365	scaffold_149	-	4744	19175	4	14432	0.25317	11.5633	0.102072	noncoding	CCLE_LNC003809.1	0	High	--	--	--
MSTRG.8364.8	LNC_16814	u	LINC	XLOC_008365	scaffold_149	-	5288	14239	3	8952	0.25317	11.1655	0.0851424	noncoding	CCLE_LNC003809.1	0	High	--	--	--
MSTRG.8364.9	LNC_16817	u	LINC	XLOC_008365	scaffold_149	-	10609	14239	2	3631	0.27291	9.93463	0.063116	noncoding	CCLE_LNC006116.2	0	High	--	--	--
MSTRG.8364.10	LNC_16818	u	LINC	XLOC_008365	scaffold_149	-	10992	14616	2	3625	0.27291	11.5633	0.100826	noncoding	CCLE_LNC006116.2	0	High	--	--	--
MSTRG.8365.2	LNC_16816	u	LINC	XLOC_008362	scaffold_149	+	5683	9678	2	3996	0.25195	12.1711	0.475646	noncoding	CCLE_LNC006116.2	0	High	--	--	--
MSTRG.8358.1	LNC_16841	u	LINC	XLOC_008387	scaffold_1510	+	3	1305	2	1303	0.27078	10.7022	0.229867	noncoding	CCLE_LNC006097.1	0	High	--	--	--
MSTRG.8358.3	LNC_16843	u	LINC	XLOC_008387	scaffold_1510	+	826	1305	2	480	0.25717	11.9002	0.0542274	noncoding	CCLE_LNC006097.10	0	High	--	--	--
MSTRG.8358.4	LNC_16845	u	LINC	XLOC_008387	scaffold_1510	+	2632	3528	2	897	0.28895	11.7149	0.0545317	noncoding	CCLE_LNC006097.10	0	High	--	--	--
MSTRG.8360.1	LNC_16847	u	LINC	XLOC_008389	scaffold_1510	-	3044	3500	2	457	0.29089	0	6.50042e-07	noncoding	CCLE_LNC006097.1	0	High	--	--	--
MSTRG.8389.3	LNC_16856	u	LINC	XLOC_008393	scaffold_1518	+	31	1258	2	1228	0.28027	11.8015	0.114589	noncoding	CCLE_LNC006093.4	0	High	--	--	--
MSTRG.8389.6	LNC_16860	u	LINC	XLOC_008393	scaffold_1518	+	32	3969	2	3938	0.26572	11.4051	0.279704	noncoding	CCLE_LNC003761.2	0	High	--	--	--
MSTRG.8389.11	LNC_16864	u	LINC	XLOC_008393	scaffold_1518	+	41	3969	2	3929	0.26572	11.4051	0.279704	noncoding	CCLE_LNC003761.2	0	High	--	--	--
MSTRG.8389.12	LNC_16865	u	LINC	XLOC_008393	scaffold_1518	+	41	3969	3	3929	0.26572	11.4051	0.279704	noncoding	CCLE_LNC003761.2	0	High	--	--	--
MSTRG.8390.1	LNC_16854	u	LINC	XLOC_008394	scaffold_1518	-	6	2058	2	2053	0.26241	11.6667	0.116826	noncoding	CCLE_LNC002161.3	0	High	--	--	--
MSTRG.8382.2	LNC_16879	u	LINC	XLOC_008403	scaffold_1528	-	2100	4825	2	2726	0.26835	9.92096	0.130995	noncoding	CCLE_LNC003168.1	0	High	--	--	--
MSTRG.8379.1	LNC_16890	u	LINC	XLOC_008412	scaffold_1546	+	859	3758	2	2900	0.25717	11.7997	0.054258	noncoding	CCLE_LNC006249.3	0	High	--	--	--
MSTRG.8380.1	LNC_16893	u	LINC	XLOC_008413	scaffold_1546	-	3015	3761	2	747	0.2501	11.9247	0.0672965	noncoding	CCLE_LNC006081.3	0	High	--	--	--
MSTRG.8383.2	LNC_16897	u	LINC	XLOC_008415	scaffold_1552	-	20	3381	2	3362	0.27291	12.2757	0.0993406	noncoding	CCLE_LNC005137.1	0	High	--	--	--
MSTRG.8399.1	LNC_16899	u	LINC	XLOC_008416	scaffold_1555	+	284	4151	2	3868	0.26192	12.1089	0.211746	noncoding	CCLE_LNC000013.2	0	High	--	--	--
MSTRG.8399.2	LNC_16901	u	LINC	XLOC_008416	scaffold_1555	+	1822	4151	2	2330	0.27291	11.5253	0.0743787	noncoding	CCLE_LNC000013.2	0	High	--	--	--
MSTRG.8401.4	LNC_16909	u	LINC	XLOC_008422	scaffold_1560	-	153	3732	2	3580	0.27627	12.343	0.0755043	noncoding	CCLE_LNC006067.1	0	High	--	--	--
MSTRG.8401.6	LNC_16911	u	LINC	XLOC_008422	scaffold_1560	-	153	3732	3	3580	0.27627	12.343	0.0755043	noncoding	CCLE_LNC006067.1	0	High	--	--	--
MSTRG.8401.7	LNC_16912	u	LINC	XLOC_008422	scaffold_1560	-	153	3732	3	3580	0.27627	12.343	0.0755043	noncoding	CCLE_LNC006067.1	0	High	--	--	--
MSTRG.8397.1	LNC_16918	u	LINC	XLOC_008425	scaffold_1569	+	68	4102	2	4035	0.30465	12.3813	0.0627112	noncoding	CCLE_LNC006065.1	0	High	--	--	--
MSTRG.8395.1	LNC_16921	u	LINC	XLOC_008427	scaffold_1571	-	1854	3650	2	1797	0.37387	8.55292	0.121293	noncoding	CSIN_LNC002508.1	7.62155e-151	High	--	--	--
MSTRG.8403.1	LNC_16925	u	LINC	XLOC_008429	scaffold_1576	-	27	2886	3	2860	0.25717	12.0871	0.20121	noncoding	CCLE_LNC003740.2	0	High	--	--	--
MSTRG.8421.1	LNC_16932	u	LINC	XLOC_008438	scaffold_159	-	13	8338	3	8326	0.25969	11.7664	0.215979	noncoding	CCLE_LNC003214.2	0	High	--	--	--
MSTRG.8421.2	LNC_16933	u	LINC	XLOC_008438	scaffold_159	-	13	9360	2	9348	0.25969	11.7664	0.215979	noncoding	CCLE_LNC003214.2	0	High	--	--	--
MSTRG.8421.3	LNC_16935	u	LINC	XLOC_008438	scaffold_159	-	616	6920	2	6305	0.25969	12.0165	0.0521843	noncoding	CCLE_LNC003214.2	0	High	--	--	--
MSTRG.8421.5	LNC_16942	u	LINC	XLOC_008438	scaffold_159	-	715	14410	2	13696	0.25969	11.8257	0.31008	noncoding	CCLE_LNC003214.2	0	High	--	--	--
MSTRG.8421.10	LNC_16943	u	LINC	XLOC_008438	scaffold_159	-	764	9360	2	8597	0.25969	12.0727	0.100714	noncoding	CCLE_LNC003214.2	0	High	--	--	--
MSTRG.8421.12	LNC_16944	u	LINC	XLOC_008438	scaffold_159	-	766	6920	2	6155	0.25969	12.0165	0.0521843	noncoding	CCLE_LNC003214.2	0	High	--	--	--
MSTRG.8421.14	LNC_16953	u	LINC	XLOC_008438	scaffold_159	-	13071	14410	2	1340	0.29413	12.1369	0.10862	noncoding	CCLE_LNC006097.3	0	High	--	--	--
MSTRG.8422.1	LNC_16934	u	LINC	XLOC_008436	scaffold_159	+	62	7650	2	7589	0.2479	11.6315	0.131642	noncoding	CCLE_LNC003214.2	0	High	--	--	--
MSTRG.8407.1	LNC_16956	u	LINC	XLOC_008441	scaffold_1591	-	1384	1797	2	414	0.45011	9.51923	0.132698	noncoding	CMAX_LNC003910.3	0	High	--	--	--
MSTRG.8410.1	LNC_16959	u	LINC	XLOC_008444	scaffold_1597	-	733	2594	2	1862	0.33224	12.0165	0.0577721	noncoding	CCLE_LNC003740.2	0	High	--	--	--
MSTRG.8413.1	LNC_16961	u	LINC	XLOC_008446	scaffold_1599	-	95	3649	2	3555	0.25717	11.6573	0.157551	noncoding	CCLE_LNC003214.1	0	High	--	--	--
MSTRG.8413.3	LNC_16962	u	LINC	XLOC_008446	scaffold_1599	-	95	3649	2	3555	0.25717	11.6573	0.157551	noncoding	CCLE_LNC003214.1	0	High	--	--	--
MSTRG.8415.1	LNC_16968	u	LINC	XLOC_008458	scaffold_16	-	52	2871	11	2820	0.30387	9.12836	0.0402975	noncoding	CSIN_LNC005761.1	1.57855e-139	High	--	--	--
MSTRG.8415.2	LNC_16969	u	LINC	XLOC_008458	scaffold_16	-	53	2871	11	2819	0.30387	9.12836	0.0402975	noncoding	CSIN_LNC005761.1	5.67546e-139	High	--	--	--
MSTRG.8415.3	LNC_16970	u	LINC	XLOC_008458	scaffold_16	-	56	2871	9	2816	0.30387	9.12836	0.0402975	noncoding	CSIN_LNC005761.1	2.63769e-137	High	--	--	--
MSTRG.8415.4	LNC_16971	u	LINC	XLOC_008458	scaffold_16	-	59	2871	9	2813	0.30387	9.12836	0.0402975	noncoding	CSIN_LNC005761.1	1.22588e-135	High	--	--	--
MSTRG.8415.5	LNC_16972	u	LINC	XLOC_008458	scaffold_16	-	1302	2871	5	1570	0.28726	4.14252	0.0663982	noncoding	CCLE_LNC006040.1	9.15818e-105	High	--	--	--
MSTRG.8497.1	LNC_16974	u	LINC	XLOC_008447	scaffold_16	+	31205	32735	2	1531	0.24002	7.81073	0.0192713	noncoding	CCLE_LNC006038.1	0	High	--	--	--
MSTRG.8499.20	LNC_16994	u	LINC	XLOC_008460	scaffold_16	-	46184	48813	9	2630	0.36366	4.50702	0.106302	noncoding	CCLE_LNC006040.1	7.1918e-103	High	--	--	--
MSTRG.8499.21	LNC_17005	u	LINC	XLOC_008460	scaffold_16	-	94703	98740	8	4038	0.30268	9.22931	0.103736	noncoding	CSIN_LNC005761.1	0	High	--	--	--
MSTRG.8499.22	LNC_17002	u	LINC	XLOC_008460	scaffold_16	-	94703	98147	9	3445	0.32318	9.22931	0.127539	noncoding	CSIN_LNC005761.1	0	High	--	--	--
MSTRG.8499.23	LNC_17003	u	LINC	XLOC_008460	scaffold_16	-	94703	98147	9	3445	0.32318	9.22931	0.127539	noncoding	CSIN_LNC005761.1	0	High	--	--	--
MSTRG.8499.24	LNC_17009	u	LINC	XLOC_008460	scaffold_16	-	94703	99016	9	4314	0.30268	9.22931	0.103736	noncoding	CSIN_LNC005761.1	0	High	--	--	--
MSTRG.8499.25	LNC_17004	u	LINC	XLOC_008460	scaffold_16	-	94703	98242	10	3540	0.32318	9.22931	0.127539	noncoding	CSIN_LNC005761.1	0	High	--	--	--
MSTRG.8499.26	LNC_17007	u	LINC	XLOC_008460	scaffold_16	-	94703	98757	10	4055	0.30268	9.22931	0.103736	noncoding	CSIN_LNC005761.1	0	High	--	--	--
MSTRG.8499.27	LNC_17010	u	LINC	XLOC_008460	scaffold_16	-	94703	99016	10	4314	0.30268	9.22931	0.103736	noncoding	CSIN_LNC005761.1	0	High	--	--	--
MSTRG.8499.28	LNC_17011	u	LINC	XLOC_008460	scaffold_16	-	94703	99016	11	4314	0.30268	9.22931	0.103736	noncoding	CSIN_LNC005761.1	0	High	--	--	--
MSTRG.8499.30	LNC_17012	u	LINC	XLOC_008460	scaffold_16	-	94703	99016	11	4314	0.30268	9.22931	0.103736	noncoding	CSIN_LNC005761.1	0	High	--	--	--
MSTRG.8499.31	LNC_17013	u	LINC	XLOC_008460	scaffold_16	-	94703	99016	11	4314	0.30268	9.22931	0.103736	noncoding	CSIN_LNC005761.1	0	High	--	--	--
MSTRG.8499.32	LNC_17014	u	LINC	XLOC_008460	scaffold_16	-	94703	99016	12	4314	0.30268	9.22931	0.103736	noncoding	CSIN_LNC005761.1	0	High	--	--	--
MSTRG.8499.33	LNC_17008	u	LINC	XLOC_008460	scaffold_16	-	94703	98757	12	4055	0.30268	9.22931	0.103736	noncoding	CSIN_LNC005761.1	0	High	--	--	--
MSTRG.8499.35	LNC_17016	u	LINC	XLOC_008460	scaffold_16	-	94703	99016	12	4314	0.30268	9.22931	0.103736	noncoding	CSIN_LNC005761.1	0	High	--	--	--
MSTRG.8499.39	LNC_17020	u	LINC	XLOC_008460	scaffold_16	-	94703	99016	13	4314	0.30268	9.22931	0.103736	noncoding	CSIN_LNC005761.1	0	High	--	--	--
MSTRG.8499.40	LNC_17021	u	LINC	XLOC_008460	scaffold_16	-	94705	98757	8	4053	0.30268	9.22931	0.103736	noncoding	CSIN_LNC005761.1	0	High	--	--	--
MSTRG.8499.42	LNC_17023	u	LINC	XLOC_008460	scaffold_16	-	94705	98840	10	4136	0.30268	9.22931	0.103736	noncoding	CSIN_LNC005761.1	0	High	--	--	--
MSTRG.8499.43	LNC_17024	u	LINC	XLOC_008460	scaffold_16	-	94705	98840	11	4136	0.30268	9.22931	0.103736	noncoding	CSIN_LNC005761.1	0	High	--	--	--
MSTRG.8499.44	LNC_17025	u	LINC	XLOC_008460	scaffold_16	-	94705	99016	12	4312	0.30268	9.22931	0.103736	noncoding	CSIN_LNC005761.1	0	High	--	--	--
MSTRG.8499.45	LNC_17026	u	LINC	XLOC_008460	scaffold_16	-	95563	98242	9	2680	0.32318	9.22931	0.127539	noncoding	CSIN_LNC005761.1	0	High	--	--	--
MSTRG.8506.1	LNC_17027	u	LINC	XLOC_008455	scaffold_16	+	98228	98894	2	667	0.40107	6.55389	0.0310686	noncoding	--	--	--	--	--	novel
MSTRG.8430.1	LNC_17034	u	LINC	XLOC_008467	scaffold_160	-	15377	16006	3	630	0.39959	9.51923	0.0669485	noncoding	CCLE_LNC006037.1	0	High	--	--	--
MSTRG.8431.1	LNC_17038	u	LINC	XLOC_008469	scaffold_1604	+	59	1539	2	1481	0.27627	12.3093	0.0683444	noncoding	CCLE_LNC006034.1	0	High	--	--	--
MSTRG.8432.1	LNC_17039	u	LINC	XLOC_008470	scaffold_1604	-	1133	2081	2	949	0.26063	0	3.14724e-06	noncoding	CCLE_LNC006034.1	0	High	--	--	--
MSTRG.8457.1	LNC_17042	u	LINC	XLOC_008476	scaffold_161	-	100	18385	6	18286	0.26824	11.8857	0.328419	noncoding	CCLE_LNC003214.2	0	High	--	--	--
MSTRG.8457.3	LNC_17044	u	LINC	XLOC_008476	scaffold_161	-	290	9424	2	9135	0.26824	11.8857	0.328419	noncoding	CCLE_LNC004779.7	0	High	--	--	--
MSTRG.8457.6	LNC_17047	u	LINC	XLOC_008476	scaffold_161	-	454	19523	5	19070	0.26824	11.9819	0.281112	noncoding	CCLE_LNC003214.2	0	High	--	--	--
MSTRG.8457.7	LNC_17048	u	LINC	XLOC_008476	scaffold_161	-	1072	17664	3	16593	0.26824	11.9819	0.281112	noncoding	CCLE_LNC003214.2	0	High	--	--	--
MSTRG.8457.8	LNC_17050	u	LINC	XLOC_008476	scaffold_161	-	2570	16758	4	14189	0.26824	11.9754	0.188802	noncoding	CCLE_LNC003214.2	0	High	--	--	--
MSTRG.8457.9	LNC_17051	u	LINC	XLOC_008476	scaffold_161	-	2863	7384	3	4522	0.26572	10.45	0.232188	noncoding	CCLE_LNC003214.3	0	High	--	--	--
MSTRG.8460.1	LNC_17054	u	LINC	XLOC_008475	scaffold_161	+	12696	15147	2	2452	0.2479	11.9523	0.119711	noncoding	CCLE_LNC004779.1	0	High	--	--	--
MSTRG.8435.1	LNC_17055	u	LINC	XLOC_008478	scaffold_1611	-	384	3417	2	3034	0.25195	11.7859	0.0577597	noncoding	CCLE_LNC006030.1	0	High	--	--	--
MSTRG.8436.1	LNC_17056	u	LINC	XLOC_008477	scaffold_1611	+	415	2161	2	1747	0.24981	12.0112	0.0491654	noncoding	CCLE_LNC006030.1	0	High	--	--	--
MSTRG.8447.1	LNC_17061	u	LINC	XLOC_008481	scaffold_162	+	2	2853	2	2852	0.24981	10.5909	0.0763598	noncoding	CCLE_LNC000013.2	0	High	--	--	--
MSTRG.8447.5	LNC_17067	u	LINC	XLOC_008481	scaffold_162	+	8910	14693	3	5784	0.24981	11.6804	0.0824027	noncoding	CCLE_LNC005137.1	0	High	--	--	--
MSTRG.8448.1	LNC_17062	u	LINC	XLOC_008482	scaffold_162	-	179	7391	2	7213	0.27083	11.8979	0.164478	noncoding	CCLE_LNC000013.1	0	High	--	--	--
MSTRG.8449.1	LNC_17068	u	LINC	XLOC_008483	scaffold_162	-	10727	14746	2	4020	0.25195	11.5229	0.0316071	noncoding	CCLE_LNC006027.1	0	High	--	--	--
MSTRG.8473.4	LNC_17080	u	LINC	XLOC_008491	scaffold_1649	-	1253	3262	2	2010	0.25969	11.8067	0.0525545	noncoding	CCLE_LNC006013.3	0	High	--	--	--
MSTRG.8473.5	LNC_17081	u	LINC	XLOC_008491	scaffold_1649	-	1254	4113	2	2860	0.26268	12.1878	0.0949532	noncoding	CCLE_LNC006013.3	0	High	--	--	--
MSTRG.8473.6	LNC_17082	u	LINC	XLOC_008491	scaffold_1649	-	1305	3262	2	1958	0.25285	11.8067	0.0576493	noncoding	CCLE_LNC006013.3	0	High	--	--	--
MSTRG.8474.1	LNC_17077	u	LINC	XLOC_008489	scaffold_1649	+	1210	3248	2	2039	0.2479	11.6417	0.0694963	noncoding	CCLE_LNC006013.3	0	High	--	--	--
MSTRG.8445.1	LNC_17085	u	LINC	XLOC_008495	scaffold_1654	-	20	1384	2	1365	0.25969	11.4072	0.0623719	noncoding	CCLE_LNC006011.2	0	High	--	--	--
MSTRG.8451.1	LNC_17087	u	LINC	XLOC_008496	scaffold_1658	-	40	3562	3	3523	0.25969	11.8326	0.137947	noncoding	CCLE_LNC003214.1	0	High	--	--	--
MSTRG.8464.1	LNC_17096	u	LINC	XLOC_008502	scaffold_1669	+	1216	2090	2	875	0.30897	11.4238	0.0439577	noncoding	CCLE_LNC003740.2	0	High	--	--	--
MSTRG.8466.1	LNC_17098	u	LINC	XLOC_008503	scaffold_1669	+	2229	3141	2	913	0.29236	11.2164	0.0793046	noncoding	CCLE_LNC003740.2	0	High	--	--	--
MSTRG.8472.2	LNC_17107	u	LINC	XLOC_008511	scaffold_1677	-	24	1161	2	1138	0.29455	11.7266	0.0877883	noncoding	CCLE_LNC003740.2	0	High	--	--	--
MSTRG.8480.2	LNC_17111	u	LINC	XLOC_008514	scaffold_1679	-	5	970	2	966	0.28505	11.6454	0.14959	noncoding	CSIN_LNC005820.2	9.08463e-123	High	--	--	--
MSTRG.8479.1	LNC_17115	u	LINC	XLOC_008517	scaffold_1691	-	777	1291	2	515	0.361	8.68536	0.0215168	noncoding	CMAX_LNC001174.8	0	High	--	--	--
MSTRG.8482.1	LNC_17117	u	LINC	XLOC_008519	scaffold_1691	-	2753	3496	4	744	0.36078	4.36908	0.0255226	noncoding	CMAX_LNC001174.8	5.21115e-144	High	Csinensis_orange1.1g041935m	1.3679e-46	--
MSTRG.8482.2	LNC_17118	u	LINC	XLOC_008519	scaffold_1691	-	2753	3496	4	744	0.36078	4.36908	0.0255226	noncoding	CMAX_LNC001174.8	5.21115e-144	High	Csinensis_orange1.1g041935m	1.3679e-46	--
MSTRG.8482.4	LNC_17120	u	LINC	XLOC_008519	scaffold_1691	-	2755	3496	3	742	0.36078	4.36908	0.0255226	noncoding	CMAX_LNC001174.8	5.1966e-144	High	Csinensis_orange1.1g041935m	1.36409e-46	--
MSTRG.8482.5	LNC_17121	u	LINC	XLOC_008519	scaffold_1691	-	2755	3496	4	742	0.36078	4.36908	0.0255226	noncoding	CMAX_LNC001174.8	5.1966e-144	High	Csinensis_orange1.1g041935m	1.36409e-46	--
MSTRG.8482.7	LNC_17123	u	LINC	XLOC_008519	scaffold_1691	-	2971	3496	2	526	0.3944	7.961	0.0105513	noncoding	CMAX_LNC001176.1	1.03333e-129	High	Csinensis_orange1.1g041935m	9.55024e-47	--
MSTRG.8475.1	LNC_17124	u	LINC	XLOC_008520	scaffold_1692	-	5	2928	2	2924	0.24981	12.136	0.0691061	noncoding	CCLE_LNC005990.1	0	High	--	--	--
MSTRG.8483.1	LNC_17133	u	LINC	XLOC_008524	scaffold_1696	+	191	581	2	391	0.34942	11.9484	0.161827	noncoding	CCLE_LNC001211.1	0	High	--	--	--
MSTRG.8483.3	LNC_17135	u	LINC	XLOC_008524	scaffold_1696	+	1673	3315	2	1643	0.30897	10.9307	0.349302	noncoding	CCLE_LNC006158.1	0	High	--	--	--
MSTRG.8483.4	LNC_17137	u	LINC	XLOC_008524	scaffold_1696	+	1997	4241	2	2245	0.30897	10.9307	0.349302	noncoding	CCLE_LNC001211.1	0	High	--	--	--
MSTRG.8486.1	LNC_17138	u	LINC	XLOC_008526	scaffold_1698	-	1173	1740	2	568	0.37147	12.1369	0.159089	noncoding	CCLE_LNC002210.4	0	High	--	--	--
MSTRG.8487.1	LNC_17139	u	LINC	XLOC_008525	scaffold_1698	+	1252	1722	2	471	0.34843	0	1.16854e-06	noncoding	CCLE_LNC005986.2	0	High	--	--	--
MSTRG.8517.3	LNC_17148	u	LINC	XLOC_008530	scaffold_17	-	72081	72614	2	534	0.29881	11.7236	0.0267275	noncoding	CCLE_LNC003720.2	0	High	--	--	--
MSTRG.8518.1	LNC_17141	u	LINC	XLOC_008531	scaffold_17	-	12218	49813	2	37596	0.24981	10.8983	0.284275	noncoding	CCLE_LNC006366.2	0	High	--	--	--
MSTRG.8518.3	LNC_17143	u	LINC	XLOC_008531	scaffold_17	-	12298	34791	2	22494	0.24981	11.3284	0.198695	noncoding	CCLE_LNC006366.2	0	High	--	--	--
MSTRG.8519.3	LNC_17147	u	LINC	XLOC_008527	scaffold_17	+	66659	72614	2	5956	0.26666	11.9081	0.0614197	noncoding	CCLE_LNC003720.2	0	High	--	--	--
MSTRG.8491.1	LNC_17160	u	LINC	XLOC_008538	scaffold_1705	-	1387	1818	2	432	0.39711	5.27289	0.0294517	noncoding	--	--	--	--	--	novel
MSTRG.8525.2	LNC_17166	u	LINC	XLOC_008543	scaffold_1715	+	11	3399	3	3389	0.25285	11.6356	0.114308	noncoding	CCLE_LNC005975.9	0	High	--	--	--
MSTRG.8525.3	LNC_17167	u	LINC	XLOC_008543	scaffold_1715	+	13	3399	2	3387	0.25285	11.6356	0.114308	noncoding	CCLE_LNC005975.9	0	High	--	--	--
MSTRG.8525.4	LNC_17168	u	LINC	XLOC_008543	scaffold_1715	+	33	3399	3	3367	0.25285	11.6356	0.114308	noncoding	CCLE_LNC005975.9	0	High	--	--	--
MSTRG.8525.5	LNC_17169	u	LINC	XLOC_008543	scaffold_1715	+	563	2524	3	1962	0.26572	11.6356	0.113944	noncoding	CCLE_LNC005975.9	0	High	--	--	--
MSTRG.8525.6	LNC_17170	u	LINC	XLOC_008543	scaffold_1715	+	689	3399	3	2711	0.26824	11.6356	0.114656	noncoding	CCLE_LNC005975.9	0	High	--	--	--
MSTRG.8526.1	LNC_17171	u	LINC	XLOC_008544	scaffold_1715	-	737	2129	2	1393	0.33908	11.6297	0.387891	noncoding	CCLE_LNC005975.9	0	High	--	--	--
MSTRG.8528.1	LNC_17185	u	LINC	XLOC_008555	scaffold_1731	-	364	1720	2	1357	0.28027	10.7502	0.0297157	noncoding	CCLE_LNC003740.2	0	High	--	--	--
MSTRG.8529.1	LNC_17186	u	LINC	XLOC_008556	scaffold_1731	-	1879	3136	2	1258	0.35201	11.8572	0.112625	noncoding	CCLE_LNC003168.1	0	High	--	--	--
MSTRG.8534.1	LNC_17187	u	LINC	XLOC_008557	scaffold_1733	+	67	3793	2	3727	0.26268	11.7394	0.402756	noncoding	CCLE_LNC003165.2	0	High	--	--	--
MSTRG.8534.2	LNC_17188	u	LINC	XLOC_008557	scaffold_1733	+	67	3793	2	3727	0.26268	11.7394	0.402756	noncoding	CCLE_LNC003165.2	0	High	--	--	--
MSTRG.8536.1	LNC_17198	u	LINC	XLOC_008562	scaffold_1745	+	1119	1795	2	677	0.27291	12.1342	0.0334401	noncoding	CCLE_LNC006314.1	0	High	--	--	--
MSTRG.8545.1	LNC_17199	u	LINC	XLOC_008563	scaffold_1750	-	171	3368	2	3198	0.24981	11.8034	0.0573379	noncoding	CCLE_LNC005137.1	0	High	--	--	--
MSTRG.8527.1	LNC_17202	u	LINC	XLOC_008564	scaffold_1751	-	7	3528	2	3522	0.24729	10.9426	0.190504	noncoding	CCLE_LNC005137.1	0	High	--	--	--
MSTRG.8527.2	LNC_17203	u	LINC	XLOC_008564	scaffold_1751	-	1172	3528	2	2357	0.27595	11.4011	0.128329	noncoding	CCLE_LNC005137.1	0	High	--	--	--
MSTRG.8551.1	LNC_17220	u	LINC	XLOC_008577	scaffold_1773	-	1	3508	2	3508	0.27256	11.7418	0.257304	noncoding	CCLE_LNC006281.2	0	High	--	--	--
MSTRG.8551.3	LNC_17222	u	LINC	XLOC_008577	scaffold_1773	-	1	3508	3	3508	0.27256	11.7418	0.257304	noncoding	CCLE_LNC006281.2	0	High	--	--	--
MSTRG.8551.4	LNC_17223	u	LINC	XLOC_008577	scaffold_1773	-	1	3508	3	3508	0.27256	11.7418	0.257304	noncoding	CCLE_LNC006281.2	0	High	--	--	--
MSTRG.8551.5	LNC_17224	u	LINC	XLOC_008577	scaffold_1773	-	1	3508	4	3508	0.27256	11.7418	0.257304	noncoding	CCLE_LNC006281.2	0	High	--	--	--
MSTRG.8565.1	LNC_17234	u	LINC	XLOC_008587	scaffold_179	-	2193	17846	5	15654	0.24981	11.8455	0.160735	noncoding	CCLE_LNC005137.1	0	High	--	--	--
MSTRG.8565.3	LNC_17238	u	LINC	XLOC_008587	scaffold_179	-	5472	17846	3	12375	0.24981	11.8455	0.160735	noncoding	CCLE_LNC005137.1	0	High	--	--	--
MSTRG.8567.1	LNC_17237	u	LINC	XLOC_008586	scaffold_179	+	3459	17842	3	14384	0.25195	11.9664	0.149439	noncoding	CCLE_LNC005137.1	0	High	--	--	--
MSTRG.8557.1	LNC_17253	u	LINC	XLOC_008592	scaffold_1796	+	26	3295	2	3270	0.24981	11.3648	0.0785757	noncoding	CCLE_LNC000650.4	0	High	--	--	--
MSTRG.8563.1	LNC_17254	u	LINC	XLOC_008594	scaffold_1798	-	55	3648	3	3594	0.26835	12.076	0.178725	noncoding	CCLE_LNC005926.6	0	High	--	--	--
MSTRG.8563.3	LNC_17257	u	LINC	XLOC_008594	scaffold_1798	-	2002	2898	2	897	0.30874	11.7392	0.0421442	noncoding	CCLE_LNC005926.1	0	High	--	--	--
MSTRG.8564.1	LNC_17256	u	LINC	XLOC_008593	scaffold_1798	+	766	3652	3	2887	0.26374	0	2.52822e-06	noncoding	CCLE_LNC005926.3	0	High	--	--	--
MSTRG.8560.1	LNC_17258	u	LINC	XLOC_008595	scaffold_1799	+	276	1465	2	1190	0.30897	10.0748	0.0243775	noncoding	CCLE_LNC006202.1	0	High	--	--	--
MSTRG.8560.2	LNC_17259	u	LINC	XLOC_008596	scaffold_1799	+	818	2362	2	1545	0.28027	11.9002	0.0449492	noncoding	CCLE_LNC005905.2	0	High	--	--	--
MSTRG.8574.1	LNC_17323	u	LINC	XLOC_008609	scaffold_18	+	102474	107179	2	4706	0.28589	11.5059	0.0616409	noncoding	CCLE_LNC001710.2	0	High	Csinensis_orange1.1g034083m	2.81888e-135	--
MSTRG.8602.2	LNC_17266	x	NAT	XLOC_008611	scaffold_18	-	1	2741	2	2741	0.28671	5.06354	0.340015	noncoding	CCLE_LNC005921.1	0	High	--	--	--
MSTRG.8602.3	LNC_17273	x	NAT	XLOC_008611	scaffold_18	-	1	2741	2	2741	0.28671	5.06354	0.340015	noncoding	CCLE_LNC005921.1	0	High	--	--	--
MSTRG.8602.7	LNC_17275	x	NAT	XLOC_008611	scaffold_18	-	1	2741	2	2741	0.28671	5.06354	0.340015	noncoding	CCLE_LNC005921.1	0	High	--	--	--
MSTRG.8602.8	LNC_17276	x	NAT	XLOC_008611	scaffold_18	-	1	2741	2	2741	0.28671	5.06354	0.340015	noncoding	CCLE_LNC005921.1	0	High	--	--	--
MSTRG.8602.9	LNC_17277	x	NAT	XLOC_008611	scaffold_18	-	1	2741	2	2741	0.28671	5.06354	0.340015	noncoding	CCLE_LNC005921.1	0	High	--	--	--
MSTRG.8602.10	LNC_17260	x	NAT	XLOC_008611	scaffold_18	-	1	2741	2	2741	0.28671	5.06354	0.340015	noncoding	CCLE_LNC005921.1	0	High	--	--	--
MSTRG.8602.17	LNC_17263	x	NAT	XLOC_008611	scaffold_18	-	1	2741	2	2741	0.28671	5.06354	0.340015	noncoding	CCLE_LNC005921.1	0	High	--	--	--
MSTRG.8602.18	LNC_17264	x	NAT	XLOC_008611	scaffold_18	-	1	2741	2	2741	0.28671	5.06354	0.340015	noncoding	CCLE_LNC005921.1	0	High	--	--	--
MSTRG.8602.23	LNC_17270	x	NAT	XLOC_008611	scaffold_18	-	1	2741	2	2741	0.28671	5.06354	0.340015	noncoding	CCLE_LNC005921.1	0	High	--	--	--
MSTRG.8583.2	LNC_17328	u	LINC	XLOC_008620	scaffold_180	+	29	2733	2	2705	0.24981	11.7621	0.164447	noncoding	CCLE_LNC000650.5	0	High	--	--	--
MSTRG.8583.3	LNC_17331	u	LINC	XLOC_008621	scaffold_180	+	1933	18056	4	16124	0.24729	11.1441	0.316464	noncoding	CCLE_LNC003809.1	0	High	--	--	--
MSTRG.8583.4	LNC_17332	u	LINC	XLOC_008621	scaffold_180	+	1952	16226	3	14275	0.24981	11.1441	0.324032	noncoding	CCLE_LNC003809.1	0	High	--	--	--
MSTRG.8583.5	LNC_17333	u	LINC	XLOC_008621	scaffold_180	+	1966	16226	2	14261	0.24981	11.1441	0.324032	noncoding	CCLE_LNC003809.1	0	High	--	--	--
MSTRG.8583.7	LNC_17335	u	LINC	XLOC_008621	scaffold_180	+	7478	18056	2	10579	0.24729	11.1441	0.316464	noncoding	CCLE_LNC003809.1	0	High	--	--	--
MSTRG.8584.1	LNC_17329	u	LINC	XLOC_008622	scaffold_180	-	57	17442	2	17386	0.25195	12.0937	0.213313	noncoding	CCLE_LNC003809.1	0	High	--	--	--
MSTRG.8585.1	LNC_17337	u	LINC	XLOC_008623	scaffold_180	-	9976	17980	2	8005	0.25739	12.0937	0.224817	noncoding	CCLE_LNC005137.1	0	High	--	--	--
MSTRG.8618.1	LNC_17343	u	LINC	XLOC_008629	scaffold_1815	+	2	2999	2	2998	0.26835	11.8066	0.160052	noncoding	CCLE_LNC002229.19	0	High	--	--	--
MSTRG.8618.2	LNC_17345	u	LINC	XLOC_008629	scaffold_1815	+	8	4497	3	4490	0.27052	11.9149	7.58926e-06	noncoding	CCLE_LNC002229.19	0	High	--	--	--
MSTRG.8618.4	LNC_17346	u	LINC	XLOC_008629	scaffold_1815	+	8	4497	3	4490	0.27052	11.9149	7.58926e-06	noncoding	CCLE_LNC002229.19	0	High	--	--	--
MSTRG.8618.6	LNC_17348	u	LINC	XLOC_008629	scaffold_1815	+	226	2999	3	2774	0.26835	11.8066	0.160052	noncoding	CCLE_LNC002229.19	0	High	--	--	--
MSTRG.8618.8	LNC_17350	u	LINC	XLOC_008629	scaffold_1815	+	674	2999	3	2326	0.27078	11.827	0.108954	noncoding	CCLE_LNC002229.19	0	High	--	--	--
MSTRG.8618.9	LNC_17351	u	LINC	XLOC_008629	scaffold_1815	+	1463	2999	2	1537	0.25969	11.827	0.107681	noncoding	CCLE_LNC002229.19	0	High	--	--	--
MSTRG.8619.1	LNC_17352	u	LINC	XLOC_008630	scaffold_1815	-	1473	2831	2	1359	0.2479	11.2637	0.140679	noncoding	CCLE_LNC002229.19	0	High	--	--	--
MSTRG.8619.2	LNC_17353	u	LINC	XLOC_008630	scaffold_1815	-	1475	2129	2	655	0.27343	11.6461	0.0551416	noncoding	CCLE_LNC005913.1	0	High	--	--	--
MSTRG.8595.1	LNC_17357	u	LINC	XLOC_008632	scaffold_182	+	21	17574	2	17554	0.25717	12.0165	0.184498	noncoding	CCLE_LNC006366.2	0	High	--	--	--
MSTRG.8595.3	LNC_17359	u	LINC	XLOC_008632	scaffold_182	+	4332	13579	3	9248	0.25969	12.0558	0.184002	noncoding	CCLE_LNC003214.2	0	High	--	--	--
MSTRG.8587.1	LNC_17362	u	LINC	XLOC_008633	scaffold_1821	-	1215	3226	2	2012	0.31765	11.4135	0.0822897	noncoding	CCLE_LNC005905.1	0	High	--	--	--
MSTRG.8587.2	LNC_17363	u	LINC	XLOC_008633	scaffold_1821	-	1257	2056	2	800	0.35024	11.4135	0.111833	noncoding	CCLE_LNC005905.1	0	High	--	--	--
MSTRG.8600.3	LNC_17375	u	LINC	XLOC_008642	scaffold_1827	-	19	3228	2	3210	0.26021	11.9002	0.0521199	noncoding	CCLE_LNC001188.1	0	High	--	--	--
MSTRG.8626.1	LNC_17398	u	LINC	XLOC_008659	scaffold_1858	-	10	3171	3	3162	0.24981	11.5449	0.177599	noncoding	CCLE_LNC005137.1	0	High	--	--	--
MSTRG.8631.4	LNC_17403	u	LINC	XLOC_008661	scaffold_1866	-	329	1512	2	1184	0.25969	11.3082	0.0785309	noncoding	CCLE_LNC005883.4	0	High	--	--	--
MSTRG.8627.1	LNC_17412	u	LINC	XLOC_008664	scaffold_1872	+	1032	3405	2	2374	0.25969	12.1404	0.0972908	noncoding	CCLE_LNC004779.1	0	High	--	--	--
MSTRG.8627.2	LNC_17413	u	LINC	XLOC_008664	scaffold_1872	+	1488	2044	2	557	0.31742	11.5728	0.089088	noncoding	CCLE_LNC006097.4	0	High	--	--	--
MSTRG.8638.1	LNC_17410	u	LINC	XLOC_008663	scaffold_1872	+	10	764	2	755	0.28981	11.9031	0.0416788	noncoding	CCLE_LNC003165.2	0	High	--	--	--
MSTRG.8630.1	LNC_17415	u	LINC	XLOC_008665	scaffold_1874	-	1	1385	2	1385	0.33336	9.1955	0.144828	noncoding	CCLE_LNC005875.1	1.07238e-83	High	--	--	--
MSTRG.8630.3	LNC_17417	u	LINC	XLOC_008665	scaffold_1874	-	6	1385	3	1380	0.33336	9.3493	0.148377	noncoding	CCLE_LNC005875.1	1.06843e-83	High	--	--	--
MSTRG.8644.2	LNC_17426	u	LINC	XLOC_008674	scaffold_189	-	12517	22100	3	9584	0.22964	12.054	0.115648	noncoding	CCLE_LNC002212.1	0	High	--	--	--
MSTRG.8645.1	LNC_17427	u	LINC	XLOC_008673	scaffold_189	+	19077	22096	2	3020	0.26956	11.6767	0.143554	noncoding	CCLE_LNC002212.1	0	High	--	--	--
MSTRG.8636.1	LNC_17428	u	LINC	XLOC_008675	scaffold_1891	+	123	2076	2	1954	0.28027	10.9697	0.23751	noncoding	CCLE_LNC001211.1	0	High	--	--	--
MSTRG.8653.1	LNC_17430	u	LINC	XLOC_008678	scaffold_1892	-	2031	3473	2	1443	0.26021	11.8972	0.0521252	noncoding	CCLE_LNC005860.1	0	High	--	--	--
MSTRG.8653.2	LNC_17431	u	LINC	XLOC_008678	scaffold_1892	-	2054	3473	2	1420	0.26021	11.8972	0.0521252	noncoding	CCLE_LNC005860.1	0	High	--	--	--
MSTRG.8650.1	LNC_17433	u	LINC	XLOC_008679	scaffold_1894	+	1203	1906	2	704	0.25969	11.9002	0.0524613	noncoding	CCLE_LNC001186.3	0	High	--	--	--
MSTRG.8652.1	LNC_17436	u	LINC	XLOC_008682	scaffold_1896	+	1665	3097	2	1433	0.25969	11.4421	0.0942885	noncoding	CCLE_LNC003740.2	0	High	--	--	--
MSTRG.8649.1	LNC_17439	u	LINC	XLOC_008685	scaffold_1901	+	1068	2237	2	1170	0.3896	7.90741	0.0254154	noncoding	CCLE_LNC005857.1	0	High	--	--	--
MSTRG.8660.1	LNC_17444	u	LINC	XLOC_008691	scaffold_1914	-	10	2076	2	2067	0.33227	10.09	0.038221	noncoding	CMAX_LNC001264.9	0	Medium	Cclementina_Ciclev10027653m	3.4209e-136	--
MSTRG.8663.1	LNC_17449	u	LINC	XLOC_008694	scaffold_1924	-	17	3020	2	3004	0.24729	11.8882	0.0511694	noncoding	CCLE_LNC006348.1	0	High	--	--	--
MSTRG.8663.2	LNC_17450	u	LINC	XLOC_008694	scaffold_1924	-	371	3020	2	2650	0.24729	11.8882	0.0511694	noncoding	CCLE_LNC006348.1	0	High	--	--	--
MSTRG.8665.1	LNC_17453	u	LINC	XLOC_008696	scaffold_193	+	2974	9335	2	6362	0.27139	9.50006	0.186417	noncoding	CCLE_LNC005023.1	0	High	--	--	--
MSTRG.8670.1	LNC_17457	u	LINC	XLOC_008700	scaffold_1937	-	2439	2985	2	547	0.37072	11.3029	0.257826	noncoding	CCLE_LNC006352.1	0	High	--	--	--
MSTRG.8675.4	LNC_17467	u	LINC	XLOC_008705	scaffold_1941	-	3211	4345	2	1135	0.28719	12.2314	0.031411	noncoding	CCLE_LNC005830.4	0	High	--	--	--
MSTRG.8674.1	LNC_17468	u	LINC	XLOC_008706	scaffold_1943	+	33	2115	3	2083	0.25969	12.1089	0.0584371	noncoding	CCLE_LNC005829.3	0	High	--	--	--
MSTRG.8674.2	LNC_17469	u	LINC	XLOC_008706	scaffold_1943	+	46	484	2	439	0.34408	11.9002	0.045882	noncoding	CCLE_LNC005829.3	0	High	--	--	--
MSTRG.8674.4	LNC_17471	u	LINC	XLOC_008706	scaffold_1943	+	1677	2115	2	439	0.32106	11.9002	0.041609	noncoding	CCLE_LNC005829.1	0	High	--	--	--
MSTRG.8677.1	LNC_17472	u	LINC	XLOC_008707	scaffold_1947	+	4	2980	2	2977	0.25969	12.0185	0.0591063	noncoding	CCLE_LNC005824.1	0	High	--	--	--
MSTRG.8677.4	LNC_17475	u	LINC	XLOC_008707	scaffold_1947	+	31	2298	2	2268	0.25969	12.0185	0.0591063	noncoding	CCLE_LNC005824.1	0	High	--	--	--
MSTRG.8684.1	LNC_17478	u	LINC	XLOC_008709	scaffold_195	-	2	16465	3	16464	0.24981	10.9772	0.205039	noncoding	CCLE_LNC005137.1	0	High	--	--	--
MSTRG.8685.1	LNC_17481	u	LINC	XLOC_008710	scaffold_195	-	12691	13773	2	1083	0.24729	12.1324	0.0526175	noncoding	CCLE_LNC002165.2	0	High	--	--	--
MSTRG.8686.1	LNC_17482	u	LINC	XLOC_008711	scaffold_1951	+	8	861	2	854	0.29545	12.1342	0.0261809	noncoding	CCLE_LNC005822.2	0	High	--	--	--
MSTRG.8686.3	LNC_17484	u	LINC	XLOC_008711	scaffold_1951	+	117	3335	3	3219	0.31524	10.8824	0.0993972	noncoding	CCLE_LNC005137.1	0	High	--	--	--
MSTRG.8686.5	LNC_17486	u	LINC	XLOC_008711	scaffold_1951	+	170	3335	3	3166	0.32392	10.8824	0.108009	noncoding	CCLE_LNC005137.1	0	High	--	--	--
MSTRG.8687.1	LNC_17489	u	LINC	XLOC_008713	scaffold_1958	-	10	1935	2	1926	0.27078	10.1358	0.465112	noncoding	CCLE_LNC002161.1	0	High	--	--	--
MSTRG.8688.1	LNC_17491	u	LINC	XLOC_008714	scaffold_1961	+	1	972	2	972	0.41111	5.47833	0.055358	noncoding	CSIN_LNC002308.9	0	High	Csinensis_orange1.1g040893m	2.85086e-84	--
MSTRG.8689.1	LNC_17492	u	LINC	XLOC_008715	scaffold_1961	-	215	746	2	532	0.35431	5.30267	0.00372451	noncoding	CSIN_LNC002308.9	2.70901e-180	High	Csinensis_orange1.1g040893m	1.52828e-84	--
MSTRG.8695.1	LNC_17499	u	LINC	XLOC_008722	scaffold_1976	-	4	1530	2	1527	0.25969	12.0165	0.101584	noncoding	CCLE_LNC005799.1	0	High	--	--	--
MSTRG.8695.2	LNC_17500	u	LINC	XLOC_008722	scaffold_1976	-	828	3305	2	2478	0.27002	11.7546	0.405854	noncoding	CCLE_LNC005799.1	0	High	--	--	--
MSTRG.8695.5	LNC_17503	u	LINC	XLOC_008722	scaffold_1976	-	1178	3305	2	2128	0.27002	11.7546	0.405854	noncoding	CCLE_LNC005799.1	0	High	--	--	--
MSTRG.8695.6	LNC_17504	u	LINC	XLOC_008722	scaffold_1976	-	1179	3305	3	2127	0.27002	11.7546	0.405854	noncoding	CCLE_LNC005799.1	0	High	--	--	--
MSTRG.8704.1	LNC_17507	u	LINC	XLOC_008724	scaffold_1993	+	10	2988	2	2979	0.26911	12.2287	0.0363936	noncoding	CCLE_LNC005792.3	0	High	--	--	--
MSTRG.8704.2	LNC_17511	u	LINC	XLOC_008724	scaffold_1993	+	88	3339	3	3252	0.27154	12.2626	0.0833709	noncoding	CCLE_LNC005792.3	0	High	--	--	--
MSTRG.8704.5	LNC_17512	u	LINC	XLOC_008724	scaffold_1993	+	88	3339	3	3252	0.27154	12.2626	0.0833709	noncoding	CCLE_LNC005792.3	0	High	--	--	--
MSTRG.8704.7	LNC_17513	u	LINC	XLOC_008724	scaffold_1993	+	154	3339	4	3186	0.27154	12.2626	0.0833709	noncoding	CCLE_LNC005792.3	0	High	--	--	--
MSTRG.8704.8	LNC_17515	u	LINC	XLOC_008724	scaffold_1993	+	450	3339	3	2890	0.29464	12.2626	0.0894973	noncoding	CCLE_LNC005792.5	0	High	--	--	--
MSTRG.8704.10	LNC_17516	u	LINC	XLOC_008724	scaffold_1993	+	712	1428	2	717	0.297	12.3063	0.0249789	noncoding	CCLE_LNC005792.4	0	High	--	--	--
MSTRG.8704.13	LNC_17519	u	LINC	XLOC_008724	scaffold_1993	+	1895	2988	2	1094	0.25317	12.2287	0.0481022	noncoding	CCLE_LNC005792.5	0	High	--	--	--
MSTRG.8704.14	LNC_17520	u	LINC	XLOC_008724	scaffold_1993	+	1897	2988	2	1092	0.25317	12.2287	0.0481022	noncoding	CCLE_LNC005792.5	0	High	--	--	--
MSTRG.8693.1	LNC_17522	u	LINC	XLOC_008726	scaffold_1996	-	23	3335	2	3313	0.26192	12.1342	0.0390886	noncoding	CCLE_LNC004928.3	0	High	--	--	--
MSTRG.8693.2	LNC_17523	u	LINC	XLOC_008726	scaffold_1996	-	2106	3335	2	1230	0.25285	12.1342	0.0465157	noncoding	CCLE_LNC003720.2	0	High	--	--	--
MSTRG.8700.1	LNC_17527	u	LINC	XLOC_008729	scaffold_1999	-	202	2692	2	2491	0.27628	0	1.18998e-06	noncoding	CCLE_LNC003723.1	0	High	--	--	--
MSTRG.8711.1	LNC_17558	j	EXON	XLOC_013693	scaffold_2	-	99742	104667	3	4926	0.25816	9.20355	0.0921031	noncoding	CCLE_LNC005462.1	8.42528e-75	High	Cclementina_Ciclev10017316m	0	--
MSTRG.8712.3	LNC_17544	j	EXON	XLOC_013692	scaffold_2	-	77304	81798	3	4495	0.25541	6.12372	0.0770813	noncoding	--	--	--	--	--	novel
MSTRG.8716.1	LNC_17581	j	EXON	XLOC_013696	scaffold_2	-	133292	137309	8	4018	0.31596	7.8808	0.127443	noncoding	CSIN_LNC004931.1	1.92165e-70	High	--	--	--
MSTRG.8716.2	LNC_17582	j	EXON	XLOC_013696	scaffold_2	-	133359	137309	8	3951	0.31035	7.8808	0.121322	noncoding	CSIN_LNC004931.1	1.88936e-70	High	--	--	--
MSTRG.8716.5	LNC_17585	j	EXON	XLOC_013696	scaffold_2	-	133780	137309	8	3530	0.34294	7.8808	0.169088	noncoding	CSIN_LNC004931.1	1.6865e-70	High	--	--	--
MSTRG.8730.1	LNC_17646	j	EXON	XLOC_008756	scaffold_2	+	224761	229750	15	4990	0.3127	10.8442	0.116686	noncoding	CSIN_LNC003720.1	1.42828e-72	High	--	--	--
MSTRG.8735.1	LNC_17599	j	EXON	XLOC_013698	scaffold_2	-	155571	163788	17	8218	0.28411	10.1057	0.0919448	noncoding	CSIN_LNC003724.1	0	High	--	--	--
MSTRG.8735.2	LNC_17600	j	EXON	XLOC_013698	scaffold_2	-	155676	163788	17	8113	0.28411	10.1057	0.0919448	noncoding	CSIN_LNC003724.1	0	High	--	--	--
MSTRG.8743.1	LNC_17699	x	NAT	XLOC_013714	scaffold_2	-	278892	279909	2	1018	0.37547	10.075	0.113885	noncoding	novel	--	--	Cclementina_Ciclev10017215m	0	--
MSTRG.8748.1	LNC_17688	j	EXON	XLOC_013713	scaffold_2	-	269694	276775	14	7082	0.26189	11.8621	0.0586819	noncoding	--	--	--	--	--	novel
MSTRG.8748.2	LNC_17689	j	EXON	XLOC_013713	scaffold_2	-	269970	276775	14	6806	0.26189	11.8621	0.0586819	noncoding	--	--	--	--	--	novel
MSTRG.8748.3	LNC_17690	j	EXON	XLOC_013713	scaffold_2	-	269970	276775	14	6806	0.26189	11.8621	0.0586819	noncoding	--	--	--	--	--	novel
MSTRG.8748.8	LNC_17695	j	EXON	XLOC_013713	scaffold_2	-	270202	276775	14	6574	0.26189	11.8621	0.0586819	noncoding	--	--	--	--	--	novel
MSTRG.8766.4	LNC_17658	j	EXON	XLOC_013708	scaffold_2	-	238559	239435	3	877	0.33014	5.49786	0.0118442	noncoding	CSIN_LNC003003.1	7.88093e-153	High	Cclementina_Ciclev10018072m	5.62975e-71	--
MSTRG.8769.2	LNC_17727	j	EXON	XLOC_008768	scaffold_2	+	347492	354915	11	7424	0.27517	6.53326	0.0731007	noncoding	--	--	--	--	--	novel
MSTRG.8769.6	LNC_17731	j	EXON	XLOC_008768	scaffold_2	+	347559	350978	7	3420	0.31092	6.53326	0.0680688	noncoding	--	--	--	--	--	novel
MSTRG.8774.8	LNC_17725	o	GENIC	XLOC_013721	scaffold_2	-	343370	345586	2	2217	0.29423	9.8338	0.122479	noncoding	--	--	--	--	--	novel
MSTRG.8810.1	LNC_17837	j	EXON	XLOC_008782	scaffold_2	+	479364	485208	7	5845	0.32318	9.03546	0.0381617	noncoding	CMAX_LNC000457.1	1.1891e-133	High	--	--	--
MSTRG.8810.4	LNC_17840	j	EXON	XLOC_008782	scaffold_2	+	479405	485208	6	5804	0.32318	9.03546	0.0381617	noncoding	CMAX_LNC000457.1	1.18071e-133	High	--	--	--
MSTRG.8810.8	LNC_17844	j	EXON	XLOC_008782	scaffold_2	+	479425	485208	6	5784	0.32318	9.03546	0.0381617	noncoding	CMAX_LNC000457.1	1.17662e-133	High	--	--	--
MSTRG.8810.9	LNC_17845	j	EXON	XLOC_008782	scaffold_2	+	479425	485208	6	5784	0.32318	9.03546	0.0381617	noncoding	CMAX_LNC000457.1	1.17662e-133	High	--	--	--
MSTRG.8810.10	LNC_17846	j	EXON	XLOC_008782	scaffold_2	+	479426	485208	7	5783	0.32318	9.03546	0.0381617	noncoding	CMAX_LNC000457.1	1.17642e-133	High	--	--	--
MSTRG.8810.11	LNC_17847	j	EXON	XLOC_008782	scaffold_2	+	479427	485208	6	5782	0.32318	9.03546	0.0381617	noncoding	CMAX_LNC000457.1	1.17621e-133	High	--	--	--
MSTRG.8810.12	LNC_17848	j	EXON	XLOC_008782	scaffold_2	+	479427	485208	7	5782	0.32318	9.03546	0.0381617	noncoding	CMAX_LNC000457.1	1.17621e-133	High	--	--	--
MSTRG.8812.4	LNC_17854	j	EXON	XLOC_008783	scaffold_2	+	486535	488311	2	1777	0.27023	4.93561	0.148371	noncoding	--	--	--	--	--	novel
MSTRG.8868.1	LNC_17987	u	LINC	XLOC_013782	scaffold_2	-	768272	770384	2	2113	0.28112	6.20013	0.0335757	noncoding	CCLE_LNC005374.1	5.8444e-93	High	--	--	--
MSTRG.8971.1	LNC_18140	u	LINC	XLOC_008869	scaffold_2	+	1106849	1107452	2	604	0.36338	10.2147	0.0594247	noncoding	CCLE_LNC005169.1	0	High	--	--	--
MSTRG.8977.4	LNC_18120	i	INTRONIC	XLOC_013821	scaffold_2	-	1038024	1038648	2	625	0.41362	5.75055	0.0104671	noncoding	--	--	--	--	--	novel
MSTRG.8982.1	LNC_18127	i	INTRONIC	XLOC_013822	scaffold_2	-	1056938	1057649	2	712	0.32328	6.69672	0.00451287	noncoding	--	--	--	--	--	novel
MSTRG.8989.1	LNC_18168	u	LINC	XLOC_013836	scaffold_2	-	1231284	1232086	2	803	0.26189	9.38007	0.0261158	noncoding	CCLE_LNC005290.1	0	High	Csinensis_orange1.1g034083m	6.19443e-120	--
MSTRG.8997.1	LNC_18171	u	LINC	XLOC_013837	scaffold_2	-	1259023	1262017	3	2995	0.27398	6.66913	0.0599771	noncoding	CMAX_LNC004067.1	0	High	Csinensis_orange1.1g043714m	4.07217e-97	--
MSTRG.8997.2	LNC_18172	u	LINC	XLOC_013837	scaffold_2	-	1259148	1262017	4	2870	0.29059	6.66913	0.0546977	noncoding	CMAX_LNC004067.1	0	High	Csinensis_orange1.1g043714m	3.90061e-97	--
MSTRG.8997.3	LNC_18173	u	LINC	XLOC_013837	scaffold_2	-	1259413	1262017	3	2605	0.29059	6.66913	0.0546977	noncoding	CMAX_LNC004067.1	0	High	Csinensis_orange1.1g043714m	3.5369e-97	--
MSTRG.9023.1	LNC_18197	u	LINC	XLOC_008892	scaffold_2	+	1355317	1355737	2	421	0.41688	6.48737	0.0030894	noncoding	novel	--	--	CNT20112099	2.2042e-12	--
MSTRG.9029.1	LNC_18199	j	EXON	XLOC_013853	scaffold_2	-	1381203	1384957	4	3755	0.35487	9.40875	0.114896	noncoding	CMAX_LNC004067.1	6.32011e-85	High	--	--	--
MSTRG.9035.1	LNC_18232	u	LINC	XLOC_013877	scaffold_2	-	1530609	1533050	2	2442	0.31418	5.42548	0.0114053	noncoding	CCLE_LNC000981.1	0	High	--	--	--
MSTRG.9036.1	LNC_18233	u	LINC	XLOC_008899	scaffold_2	+	1530686	1532490	2	1805	0.29585	8.98663	0.0225798	noncoding	CCLE_LNC000981.1	0	High	--	--	--
MSTRG.9038.1	LNC_18240	u	LINC	XLOC_008901	scaffold_2	+	1562657	1563097	2	441	0.36352	10.1154	0.0483463	noncoding	--	--	--	--	--	novel
MSTRG.9047.1	LNC_18245	u	LINC	XLOC_008905	scaffold_2	+	1579557	1581062	2	1506	0.2979	6.24762	0.0881273	noncoding	CMAX_LNC002425.1	1.05793e-153	High	--	--	--
MSTRG.9048.1	LNC_18246	u	LINC	XLOC_013884	scaffold_2	-	1579876	1581180	2	1305	0.29554	8.34515	0.0137577	noncoding	CMAX_LNC002425.1	9.13959e-154	High	--	--	--
MSTRG.9061.1	LNC_18249	u	LINC	XLOC_008907	scaffold_2	+	1587803	1590366	2	2564	0.29376	9.58868	0.0334015	noncoding	CSIN_LNC003171.1	3.40252e-71	High	--	--	--
MSTRG.9061.2	LNC_18250	u	LINC	XLOC_008907	scaffold_2	+	1587803	1590366	2	2564	0.29376	9.58868	0.0334015	noncoding	CSIN_LNC003171.1	3.40252e-71	High	--	--	--
MSTRG.9130.1	LNC_18309	u	LINC	XLOC_013907	scaffold_2	-	1810527	1811237	2	711	0.43191	5.8233	0.0094882	noncoding	CCLE_LNC000933.1	0	High	--	--	--
MSTRG.9154.1	LNC_18370	j	EXON	XLOC_013929	scaffold_2	-	2014273	2020547	4	6275	0.30085	10.6473	0.0583906	noncoding	CSIN_LNC004228.1	4.34028e-173	High	Csinensis_orange1.1g034559m	0	--
MSTRG.9155.1	LNC_18371	u	LINC	XLOC_013930	scaffold_2	-	2015383	2015836	2	454	0.31138	5.93439	0.00979053	noncoding	novel	--	--	Csinensis_orange1.1g034559m	9.51032e-121	--
MSTRG.9190.2	LNC_18389	u	LINC	XLOC_013940	scaffold_2	-	2074259	2075994	2	1736	0.31585	7.0257	0.16312	noncoding	CCLE_LNC000939.1	0	High	--	--	--
MSTRG.9227.1	LNC_18420	u	LINC	XLOC_008986	scaffold_2	+	2157476	2158412	2	937	0.41006	8.88483	0.0142038	noncoding	CSIN_LNC005454.1	0	High	--	--	--
MSTRG.9303.1	LNC_18514	u	LINC	XLOC_009034	scaffold_2	+	2488403	2489022	2	620	0.35203	8.76007	0.167876	noncoding	CCLE_LNC005177.1	7.26111e-137	High	--	--	--
MSTRG.9324.1	LNC_18528	u	LINC	XLOC_009042	scaffold_2	+	2558526	2560170	2	1645	0.29839	10.3101	0.0271124	noncoding	CCLE_LNC000346.1	0	High	Csinensis_orange1.1g034083m	1.28926e-119	--
MSTRG.9326.1	LNC_18531	u	LINC	XLOC_009043	scaffold_2	+	2559390	2561372	2	1983	0.30159	6.81085	0.0671245	noncoding	CCLE_LNC000346.1	0	High	Csinensis_orange1.1g034083m	1.55875e-119	--
MSTRG.9366.1	LNC_18570	j	EXON	XLOC_014018	scaffold_2	-	2675727	2680361	10	4635	0.33906	11.608	0.0917427	noncoding	SMIL_LNC000128.1	2.33161e-35	Medium	--	--	--
MSTRG.9374.1	LNC_18597	u	LINC	XLOC_014030	scaffold_2	-	2744780	2746199	2	1420	0.47401	6.10663	0.10524	noncoding	CSIN_LNC002040.1	1.4433e-72	High	--	--	--
MSTRG.9400.1	LNC_18620	u	LINC	XLOC_009083	scaffold_2	+	2808312	2809087	2	776	0.32931	8.76886	0.0288942	noncoding	--	--	--	--	--	novel
MSTRG.9412.1	LNC_18634	u	LINC	XLOC_009092	scaffold_2	+	2853281	2855204	3	1924	0.30606	6.00739	0.0350438	noncoding	CMAX_LNC001617.2	0	High	--	--	--
MSTRG.9464.2	LNC_18714	o	GENIC	XLOC_014066	scaffold_2	-	2994043	2994722	2	680	0.32469	4.01447	0.0345363	noncoding	novel	--	--	Cclementina_Ciclev10017451m	7.18619e-74	--
MSTRG.9473.1	LNC_18719	x	NAT	XLOC_009117	scaffold_2	+	3003090	3004610	2	1521	0.36044	11.3283	0.178826	noncoding	CCLE_LNC005187.1	2.03112e-61	High	--	--	--
MSTRG.9562.2	LNC_18845	o	GENIC	XLOC_014112	scaffold_2	-	3345887	3348692	2	2806	0.29969	10.0709	0.0409842	noncoding	CSIN_LNC004331.3	0	High	Cclementina_Ciclev10018392m	0	--
MSTRG.9562.4	LNC_18847	o	GENIC	XLOC_014112	scaffold_2	-	3345910	3348692	2	2783	0.29969	10.0709	0.0409842	noncoding	CSIN_LNC004331.3	0	High	Cclementina_Ciclev10018392m	0	--
MSTRG.9562.5	LNC_18848	o	GENIC	XLOC_014112	scaffold_2	-	3345962	3348692	3	2731	0.29969	10.0709	0.0409842	noncoding	CSIN_LNC004331.3	0	High	Cclementina_Ciclev10018392m	0	--
MSTRG.9562.6	LNC_18849	u	LINC	XLOC_014112	scaffold_2	-	3346010	3347065	2	1056	0.2384	8.58856	0.189148	noncoding	CSIN_LNC004331.3	0	High	--	--	--
MSTRG.9562.8	LNC_18851	o	GENIC	XLOC_014112	scaffold_2	-	3346030	3348692	3	2663	0.29969	10.0709	0.0409842	noncoding	CSIN_LNC004331.3	0	High	Cclementina_Ciclev10018392m	0	--
MSTRG.9612.1	LNC_18915	u	LINC	XLOC_014136	scaffold_2	-	3559707	3561341	2	1635	0.36711	6.0097	0.0613368	noncoding	CCLE_LNC005209.1	0	Medium	Csinensis_orange1.1g033661m	5.01664e-59	--
MSTRG.9651.1	LNC_18984	u	LINC	XLOC_014157	scaffold_2	-	3715944	3716480	2	537	0.44133	9.11359	0.12217	noncoding	--	--	--	--	--	novel
MSTRG.9706.1	LNC_19023	j	EXON	XLOC_009235	scaffold_2	+	3836342	3846273	7	9932	0.25289	11.3146	0.0785103	noncoding	CCLE_LNC003321.1	0	High	Csinensis_orange1.1g033642m	2.54073e-14	--
MSTRG.9706.3	LNC_19026	j	EXON	XLOC_009235	scaffold_2	+	3841758	3846273	8	4516	0.2675	7.88495	0.0289874	noncoding	LANG_LNC002915.1	3.80078e-33	High	--	--	--
MSTRG.9706.5	LNC_19028	j	EXON	XLOC_009235	scaffold_2	+	3841869	3846273	7	4405	0.2675	7.88495	0.0289874	noncoding	LANG_LNC002915.1	3.70673e-33	High	--	--	--
MSTRG.9706.6	LNC_19032	j	EXON	XLOC_009235	scaffold_2	+	3841921	3846273	7	4353	0.2675	7.88495	0.0289874	noncoding	LANG_LNC002915.1	3.66268e-33	High	--	--	--
MSTRG.9750.4	LNC_19119	j	EXON	XLOC_009260	scaffold_2	+	4036391	4041346	10	4956	0.27517	10.076	0.0319192	noncoding	--	--	--	--	--	novel
MSTRG.9750.9	LNC_19124	j	EXON	XLOC_009260	scaffold_2	+	4037278	4041346	5	4069	0.27517	10.076	0.0319192	noncoding	--	--	--	--	--	novel
MSTRG.9780.1	LNC_19187	u	LINC	XLOC_009276	scaffold_2	+	4251579	4253933	3	2355	0.29717	6.5213	0.0204434	noncoding	CCLE_LNC005201.2	0	High	--	--	--
MSTRG.9780.2	LNC_19186	u	LINC	XLOC_009276	scaffold_2	+	4251579	4253513	2	1935	0.30712	6.5213	0.0196436	noncoding	CCLE_LNC005201.2	0	High	--	--	--
MSTRG.9780.3	LNC_19188	u	LINC	XLOC_009276	scaffold_2	+	4251874	4253513	2	1640	0.29503	6.5213	0.0207003	noncoding	CCLE_LNC005201.2	0	High	--	--	--
MSTRG.9812.1	LNC_19212	j	EXON	XLOC_014238	scaffold_2	-	4316578	4320817	5	4240	0.2675	9.72662	0.0405562	noncoding	CMAX_LNC000594.1	0	High	Csinensis_orange1.1g035176m	0	--
MSTRG.9812.3	LNC_19214	j	EXON	XLOC_014238	scaffold_2	-	4317087	4320817	4	3731	0.27215	9.72662	0.0398536	noncoding	CMAX_LNC000594.1	0	High	Csinensis_orange1.1g035176m	0	--
MSTRG.9812.4	LNC_19215	j	EXON	XLOC_014238	scaffold_2	-	4317202	4320817	5	3616	0.27863	9.72662	0.0392961	noncoding	CMAX_LNC000594.1	0	High	Csinensis_orange1.1g035176m	0	--
MSTRG.9842.5	LNC_19280	j	EXON	XLOC_014255	scaffold_2	-	4446842	4450964	5	4123	0.29764	8.4295	0.0733243	noncoding	--	--	--	--	--	novel
MSTRG.9866.1	LNC_19314	j	EXON	XLOC_014266	scaffold_2	-	4499159	4511982	20	12824	0.2962	9.51263	0.119619	noncoding	--	--	--	--	--	novel
MSTRG.9866.3	LNC_19316	j	EXON	XLOC_014266	scaffold_2	-	4499305	4508289	11	8985	0.3167	9.51263	0.147837	noncoding	--	--	--	--	--	novel
MSTRG.9866.4	LNC_19317	j	EXON	XLOC_014266	scaffold_2	-	4499413	4511982	20	12570	0.2962	9.51263	0.119619	noncoding	--	--	--	--	--	novel
MSTRG.9866.5	LNC_19318	j	EXON	XLOC_014266	scaffold_2	-	4499413	4511982	20	12570	0.2962	9.51263	0.119619	noncoding	--	--	--	--	--	novel
MSTRG.9878.1	LNC_19354	u	LINC	XLOC_014276	scaffold_2	-	4578275	4581865	5	3591	0.28411	8.09552	0.15598	noncoding	CMAX_LNC002512.1	0	High	Cclementina_Ciclev10024090m	1.76873e-91	--
MSTRG.9878.2	LNC_19355	u	LINC	XLOC_014276	scaffold_2	-	4578365	4581865	5	3501	0.28411	8.09552	0.15598	noncoding	CMAX_LNC002512.1	0	High	Cclementina_Ciclev10024090m	1.72404e-91	--
MSTRG.9878.3	LNC_19356	u	LINC	XLOC_014276	scaffold_2	-	4578373	4581865	5	3493	0.28411	8.09552	0.15598	noncoding	CMAX_LNC002512.1	0	High	Cclementina_Ciclev10024090m	1.72007e-91	--
MSTRG.9878.4	LNC_19357	u	LINC	XLOC_014276	scaffold_2	-	4578389	4581865	4	3477	0.27907	8.09552	0.151886	noncoding	CMAX_LNC002512.1	0	High	Cclementina_Ciclev10024090m	1.71212e-91	--
MSTRG.9879.1	LNC_19358	u	LINC	XLOC_009323	scaffold_2	+	4580461	4581383	2	923	0.31514	9.80389	0.0480322	noncoding	CMAX_LNC002512.1	0	High	--	--	--
MSTRG.9888.1	LNC_19386	u	LINC	XLOC_009332	scaffold_2	+	4637625	4638674	2	1050	0.31207	9.30219	0.0184107	noncoding	--	--	--	--	--	novel
MSTRG.9906.1	LNC_19378	u	LINC	XLOC_009331	scaffold_2	+	4627463	4634076	4	6614	0.28159	10.7032	0.183882	noncoding	CCLE_LNC003001.1	0	High	Csinensis_orange1.1g042549m	4.02541e-125	--
MSTRG.9906.2	LNC_19379	u	LINC	XLOC_009331	scaffold_2	+	4628162	4635469	6	7308	0.28807	10.7032	0.196931	noncoding	CCLE_LNC003001.1	0	High	Cclementina_Ciclev10024090m	1.68163e-89	--
MSTRG.9906.3	LNC_19380	u	LINC	XLOC_009331	scaffold_2	+	4631141	4634076	5	2936	0.33906	10.7032	0.377548	noncoding	CMAX_LNC002513.1	0	High	Cclementina_Ciclev10024090m	6.72609e-90	--
MSTRG.9906.4	LNC_19381	u	LINC	XLOC_009331	scaffold_2	+	4631170	4634076	5	2907	0.31596	10.7032	0.279411	noncoding	CMAX_LNC002513.1	0	High	Cclementina_Ciclev10024090m	6.65902e-90	--
MSTRG.9907.1	LNC_19384	u	LINC	XLOC_014287	scaffold_2	-	4632465	4633125	2	661	0.32264	6.50897	0.00588915	noncoding	CMAX_LNC002513.1	1.19019e-15	High	Cclementina_Ciclev10024090m	1.46814e-90	--
MSTRG.9940.1	LNC_19509	u	LINC	XLOC_014322	scaffold_2	-	4887765	4890876	4	3112	0.32697	5.97308	0.101764	noncoding	--	--	--	--	--	novel
MSTRG.9969.1	LNC_19454	u	LINC	XLOC_014309	scaffold_2	-	4783943	4784467	2	525	0.25514	9.78217	0.0251879	noncoding	CSIN_LNC004975.1	0	High	--	--	--
MSTRG.9984.1	LNC_19532	u	LINC	XLOC_009378	scaffold_2	+	4971949	4973667	2	1719	0.39927	6.51862	0.0470538	noncoding	CSIN_LNC004305.1	0	High	--	--	--
MSTRG.10002.12	LNC_19572	j	EXON	XLOC_014330	scaffold_2	-	5044008	5048794	7	4787	0.26189	7.4317	0.0832689	noncoding	--	--	--	--	--	novel
MSTRG.10063.1	LNC_19741	u	LINC	XLOC_009437	scaffold_2	+	5409939	5412735	2	2797	0.37252	7.69965	0.125799	noncoding	CMAX_LNC000951.6	0	High	Csinensis_orange1.1g035387m	5.23934e-51	--
MSTRG.10078.7	LNC_19666	j	EXON	XLOC_009414	scaffold_2	+	5230763	5235822	7	5060	0.29279	4.42694	0.0953925	noncoding	CSIN_LNC004168.1	6.0177e-151	High	Cclementina_Ciclev10017422m	0	--
MSTRG.10078.11	LNC_19670	j	EXON	XLOC_009414	scaffold_2	+	5232233	5235822	4	3590	0.31977	4.42694	0.0814815	noncoding	CSIN_LNC004168.1	4.25905e-151	High	Cclementina_Ciclev10017422m	0	--
MSTRG.10078.12	LNC_19671	j	EXON	XLOC_009414	scaffold_2	+	5232500	5235822	4	3323	0.33953	4.42694	0.0860645	noncoding	CSIN_LNC004168.1	3.93962e-151	High	Cclementina_Ciclev10017422m	0	--
MSTRG.10131.1	LNC_19798	u	LINC	XLOC_014400	scaffold_2	-	5567942	5568975	2	1034	0.38481	9.7265	0.0410444	noncoding	CCLE_LNC005215.1	2.78673e-103	High	--	--	--
MSTRG.10148.6	LNC_19831	j	EXON	XLOC_009465	scaffold_2	+	5623935	5628625	8	4691	0.27517	9.7276	0.0338711	noncoding	CMAX_LNC000484.1	2.66884e-129	High	--	--	--
MSTRG.10156.7	LNC_19820	j	EXON	XLOC_009464	scaffold_2	+	5615524	5621306	19	5783	0.31136	7.78046	0.102498	noncoding	VVIN_LNC001680.1	1.37453e-23	High	--	--	--
MSTRG.10160.1	LNC_19875	u	LINC	XLOC_014418	scaffold_2	-	5732247	5734923	2	2677	0.25049	9.42975	0.0240662	noncoding	--	--	--	--	--	novel
MSTRG.10160.2	LNC_19876	u	LINC	XLOC_014418	scaffold_2	-	5732521	5734923	2	2403	0.25049	9.42975	0.0240662	noncoding	--	--	--	--	--	novel
MSTRG.10160.3	LNC_19878	u	LINC	XLOC_014418	scaffold_2	-	5733027	5734923	2	1897	0.25049	9.42975	0.0240662	noncoding	--	--	--	--	--	novel
MSTRG.10164.2	LNC_19853	u	LINC	XLOC_014411	scaffold_2	-	5689954	5693291	3	3338	0.25289	5.4046	0.0914682	noncoding	CSIN_LNC001687.1	0	High	Csinensis_orange1.1g034212m	6.43325e-31	--
MSTRG.10164.4	LNC_19855	u	LINC	XLOC_014411	scaffold_2	-	5690079	5693291	4	3213	0.25289	5.4046	0.0914682	noncoding	CSIN_LNC001687.1	0	High	Csinensis_orange1.1g034212m	6.19945e-31	--
MSTRG.10164.8	LNC_19859	u	LINC	XLOC_014411	scaffold_2	-	5690507	5693291	2	2785	0.26982	5.4046	0.0617825	noncoding	CSIN_LNC001687.1	0	High	Csinensis_orange1.1g034212m	5.36637e-31	--
MSTRG.10172.1	LNC_19867	j	EXON	XLOC_014414	scaffold_2	-	5708678	5712036	4	3359	0.29191	7.76776	0.0526895	noncoding	CMAX_LNC002994.1	0	High	Cclementina_Ciclev10017312m	9.07727e-154	--
MSTRG.10209.1	LNC_19951	u	LINC	XLOC_009500	scaffold_2	+	5887951	5890380	2	2430	0.29558	10.166	0.02228	noncoding	CMAX_LNC004171.18	0	High	--	--	--
MSTRG.10209.2	LNC_19952	u	LINC	XLOC_009500	scaffold_2	+	5888964	5889400	2	437	0.4181	7.85712	0.00941668	noncoding	CMAX_LNC004141.1	2.49808e-90	High	--	--	--
MSTRG.10226.2	LNC_19988	j	EXON	XLOC_009510	scaffold_2	+	5963554	5967914	7	4361	0.2675	8.55206	0.0477633	noncoding	--	--	--	--	--	novel
MSTRG.10226.5	LNC_19992	x	NAT	XLOC_009511	scaffold_2	+	5968504	5970321	3	1818	0.31369	9.73077	0.0400348	noncoding	novel	--	--	Cclementina_Ciclev10018194m	4.1992e-80	--
MSTRG.10227.1	LNC_19990	x	NAT	XLOC_014460	scaffold_2	-	5967860	5968952	2	1093	0.31619	7.87982	0.0576996	noncoding	novel	--	--	Cclementina_Ciclev10018194m	1.48566e-87	--
MSTRG.10228.2	LNC_19994	j	EXON	XLOC_014461	scaffold_2	-	5969929	5971123	2	1195	0.33177	5.784	0.0369056	noncoding	--	--	--	--	--	novel
MSTRG.10243.1	LNC_19975	u	LINC	XLOC_014455	scaffold_2	-	5946528	5947101	2	574	0.3834	10.763	0.0106098	noncoding	CCLE_LNC004446.1	1.27281e-44	High	--	--	--
MSTRG.10254.4	LNC_20051	j	EXON	XLOC_014480	scaffold_2	-	6097866	6102303	3	4438	0.30461	9.21735	0.102288	noncoding	--	--	--	--	--	novel
MSTRG.10320.1	LNC_20102	u	LINC	XLOC_014491	scaffold_2	-	6212330	6213257	2	928	0.36785	11.5816	0.0239442	noncoding	CSIN_LNC004156.1	4.88773e-170	High	--	--	--
MSTRG.10391.1	LNC_20210	u	LINC	XLOC_009579	scaffold_2	+	6450131	6452601	3	2471	0.31938	6.15216	0.0316096	noncoding	CSIN_LNC001706.1	0	High	Csinensis_orange1.1g034885m	0	--
MSTRG.10391.3	LNC_20212	u	LINC	XLOC_009579	scaffold_2	+	6450529	6452601	3	2073	0.36482	6.15216	0.0411507	noncoding	CSIN_LNC001706.1	0	High	Csinensis_orange1.1g034885m	0	--
MSTRG.10418.1	LNC_20305	j	EXON	XLOC_009599	scaffold_2	+	6610955	6619567	13	8613	0.26189	9.69305	0.170249	noncoding	CCLE_LNC003302.1	0	High	Cclementina_Ciclev10013245m	6.77918e-124	--
MSTRG.10418.2	LNC_20306	j	EXON	XLOC_009599	scaffold_2	+	6611655	6619567	13	7913	0.26189	9.51349	0.0436527	noncoding	CCLE_LNC003302.1	0	High	--	--	--
MSTRG.10423.3	LNC_20286	u	LINC	XLOC_014548	scaffold_2	-	6563643	6564995	2	1353	0.29678	6.52325	0.0280063	noncoding	CCLE_LNC005240.2	1.47449e-22	High	--	--	--
MSTRG.10438.2	LNC_20352	j	EXON	XLOC_009604	scaffold_2	+	6644180	6647814	5	3635	0.34159	8.53876	0.103482	noncoding	novel	--	--	Cclementina_Ciclev10017354m	0	--
MSTRG.10438.3	LNC_20353	j	EXON	XLOC_009604	scaffold_2	+	6644250	6647814	5	3565	0.34159	8.53876	0.103482	noncoding	novel	--	--	Cclementina_Ciclev10017354m	0	--
MSTRG.10438.7	LNC_20357	j	EXON	XLOC_009604	scaffold_2	+	6644329	6646917	4	2589	0.30641	9.04559	0.0363579	noncoding	novel	--	--	Cclementina_Ciclev10017354m	0	--
MSTRG.10450.4	LNC_20392	u	LINC	XLOC_009611	scaffold_2	+	6688983	6689427	2	445	0.39873	8.13861	0.0229337	noncoding	CSIN_LNC000969.3	4.08462e-118	High	--	--	--
MSTRG.10451.10	LNC_20384	u	LINC	XLOC_014564	scaffold_2	-	6688645	6689580	2	936	0.38144	4.58014	0.173093	noncoding	CMAX_LNC000500.11	5.07272e-150	High	CNT2012375	2.92253e-39	--
MSTRG.10451.14	LNC_20391	u	LINC	XLOC_014564	scaffold_2	-	6688671	6689580	2	910	0.38144	4.59015	0.152735	noncoding	CMAX_LNC000500.11	4.92746e-150	High	--	--	--
MSTRG.10451.15	LNC_20396	u	LINC	XLOC_014564	scaffold_2	-	6698919	6699781	2	863	0.38419	4.48724	0.179857	noncoding	CMAX_LNC000500.11	0	High	CNT20239218	1.57252e-56	--
MSTRG.10451.17	LNC_20398	u	LINC	XLOC_014564	scaffold_2	-	6698940	6699781	2	842	0.38419	4.42694	0.164056	noncoding	CMAX_LNC000500.11	0	High	CNT20239218	2.56529e-54	--
MSTRG.10464.1	LNC_20445	x	NAT	XLOC_009627	scaffold_2	+	6776337	6777422	2	1086	0.34964	7.8349	0.0124975	noncoding	--	--	--	--	--	novel
MSTRG.10478.1	LNC_20436	j	EXON	XLOC_014573	scaffold_2	-	6767695	6771328	10	3634	0.31596	8.987	0.149537	noncoding	--	--	--	--	--	novel
MSTRG.10493.6	LNC_20461	j	EXON	XLOC_014579	scaffold_2	-	6801104	6807085	11	5982	0.31814	4.43964	0.206176	noncoding	CCLE_LNC001431.1	2.36287e-26	High	--	--	--
MSTRG.10493.7	LNC_20462	j	EXON	XLOC_014579	scaffold_2	-	6801106	6802429	3	1324	0.32485	10.8409	0.0295012	noncoding	--	--	--	--	--	novel
MSTRG.10493.8	LNC_20463	j	EXON	XLOC_014579	scaffold_2	-	6804420	6806229	2	1810	0.33886	4.81268	0.0355491	noncoding	CCLE_LNC001431.1	7.0834e-27	High	--	--	--
MSTRG.10512.1	LNC_20560	u	LINC	XLOC_014598	scaffold_2	-	6958171	6959412	2	1242	0.34294	4.41962	0.0376557	noncoding	--	--	--	--	--	novel
MSTRG.10561.1	LNC_20636	u	LINC	XLOC_009672	scaffold_2	+	7117345	7118149	2	805	0.33734	9.7785	0.0584196	noncoding	--	--	--	--	--	novel
MSTRG.10596.1	LNC_20667	j	EXON	XLOC_014629	scaffold_2	-	7176659	7184860	12	8202	0.26189	5.20734	0.282733	noncoding	--	--	--	--	--	novel
MSTRG.10596.2	LNC_20668	j	EXON	XLOC_014629	scaffold_2	-	7176912	7184860	12	7949	0.26189	5.20734	0.282733	noncoding	--	--	--	--	--	novel
MSTRG.10596.3	LNC_20669	j	EXON	XLOC_014629	scaffold_2	-	7176967	7184860	11	7894	0.26189	5.20734	0.282733	noncoding	--	--	--	--	--	novel
MSTRG.10596.4	LNC_20670	j	EXON	XLOC_014629	scaffold_2	-	7176967	7184860	12	7894	0.26189	5.20734	0.282733	noncoding	--	--	--	--	--	novel
MSTRG.10596.10	LNC_20678	j	EXON	XLOC_014629	scaffold_2	-	7177136	7184659	11	7524	0.26189	5.20734	0.282733	noncoding	--	--	--	--	--	novel
MSTRG.10596.12	LNC_20680	j	EXON	XLOC_014629	scaffold_2	-	7177136	7184860	12	7725	0.26189	5.20734	0.282733	noncoding	--	--	--	--	--	novel
MSTRG.10596.17	LNC_20683	j	EXON	XLOC_014629	scaffold_2	-	7178704	7184860	9	6157	0.26189	9.74188	0.0563775	noncoding	--	--	--	--	--	novel
MSTRG.10596.18	LNC_20684	j	EXON	XLOC_014629	scaffold_2	-	7179125	7184860	9	5736	0.26189	9.74188	0.0563775	noncoding	--	--	--	--	--	novel
MSTRG.10596.19	LNC_20685	j	EXON	XLOC_014629	scaffold_2	-	7179319	7184860	9	5542	0.26189	9.74188	0.0563775	noncoding	--	--	--	--	--	novel
MSTRG.10620.1	LNC_20863	o	GENIC	XLOC_014651	scaffold_2	-	7425596	7428906	2	3311	0.33419	5.18646	0.292517	noncoding	novel	--	--	Cclementina_Ciclev10017291m	0	--
MSTRG.10620.2	LNC_20864	j	EXON	XLOC_014651	scaffold_2	-	7425962	7428598	2	2637	0.33419	8.81586	0.0275745	noncoding	novel	--	--	Cclementina_Ciclev10017291m	0	--
MSTRG.10625.1	LNC_20860	u	LINC	XLOC_009713	scaffold_2	+	7418834	7419611	2	778	0.2783	9.966	0.0285537	noncoding	--	--	--	--	--	novel
MSTRG.10638.2	LNC_20757	j	EXON	XLOC_009698	scaffold_2	+	7313718	7318196	4	4479	0.23588	8.67828	0.0501764	noncoding	CCLE_LNC001140.1	4.67342e-62	High	--	--	--
MSTRG.10638.3	LNC_20758	j	EXON	XLOC_009698	scaffold_2	+	7313718	7318196	3	4479	0.23588	8.67828	0.0501764	noncoding	CCLE_LNC001140.1	4.67342e-62	High	--	--	--
MSTRG.10638.4	LNC_20759	j	EXON	XLOC_009698	scaffold_2	+	7313751	7318196	4	4446	0.23588	8.67828	0.0501764	noncoding	CCLE_LNC001140.1	4.63876e-62	High	--	--	--
MSTRG.10638.5	LNC_20760	j	EXON	XLOC_009698	scaffold_2	+	7313751	7318196	5	4446	0.23588	8.67828	0.0501764	noncoding	CCLE_LNC001140.1	4.63876e-62	High	--	--	--
MSTRG.10638.8	LNC_20763	j	EXON	XLOC_009698	scaffold_2	+	7313962	7318196	6	4235	0.24456	8.67828	0.0434883	noncoding	CCLE_LNC001140.1	4.41711e-62	High	--	--	--
MSTRG.10638.14	LNC_20769	j	EXON	XLOC_009698	scaffold_2	+	7315570	7318196	3	2627	0.25665	8.67828	0.0375908	noncoding	CCLE_LNC001140.1	2.73409e-62	High	--	--	--
MSTRG.10638.15	LNC_20770	j	EXON	XLOC_009698	scaffold_2	+	7315614	7318196	3	2583	0.25665	8.67828	0.0375908	noncoding	CCLE_LNC001140.1	2.68779e-62	High	--	--	--
MSTRG.10638.19	LNC_20773	j	EXON	XLOC_009698	scaffold_2	+	7316119	7318196	3	2078	0.27618	8.67828	0.0332299	noncoding	--	--	--	--	--	novel
MSTRG.10638.22	LNC_20780	j	EXON	XLOC_009698	scaffold_2	+	7330319	7336966	13	6648	0.28165	11.6237	0.0528214	noncoding	CMAX_LNC003869.1	1.05359e-129	High	Csinensis_orange1.1g033810m	5.86138e-44	--
MSTRG.10638.23	LNC_20781	j	EXON	XLOC_009698	scaffold_2	+	7330319	7336966	13	6648	0.28165	11.6237	0.0528214	noncoding	CMAX_LNC003869.1	1.05359e-129	High	Csinensis_orange1.1g033810m	5.86138e-44	--
MSTRG.10638.24	LNC_20782	j	EXON	XLOC_009698	scaffold_2	+	7330319	7336966	13	6648	0.28165	11.6237	0.0528214	noncoding	CMAX_LNC003869.1	1.05359e-129	High	Csinensis_orange1.1g033810m	5.86138e-44	--
MSTRG.10638.25	LNC_20783	j	EXON	XLOC_009698	scaffold_2	+	7330319	7336966	13	6648	0.28165	11.6237	0.0528214	noncoding	CMAX_LNC003869.1	1.05359e-129	High	Csinensis_orange1.1g033810m	5.86138e-44	--
MSTRG.10638.26	LNC_20784	j	EXON	XLOC_009698	scaffold_2	+	7330319	7336966	13	6648	0.28165	11.6237	0.0528214	noncoding	CMAX_LNC003869.1	1.05359e-129	High	Csinensis_orange1.1g033810m	5.86138e-44	--
MSTRG.10638.27	LNC_20785	j	EXON	XLOC_009698	scaffold_2	+	7330319	7336966	13	6648	0.28165	11.6237	0.0528214	noncoding	CMAX_LNC003869.1	1.05359e-129	High	Csinensis_orange1.1g033810m	5.86138e-44	--
MSTRG.10638.28	LNC_20786	j	EXON	XLOC_009698	scaffold_2	+	7330319	7336966	13	6648	0.28165	11.6237	0.0528214	noncoding	CMAX_LNC003869.1	1.05359e-129	High	Csinensis_orange1.1g033810m	5.86138e-44	--
MSTRG.10638.30	LNC_20787	j	EXON	XLOC_009698	scaffold_2	+	7330321	7336966	13	6646	0.28165	11.6237	0.0528214	noncoding	CMAX_LNC003869.1	1.05327e-129	High	Csinensis_orange1.1g033810m	5.85961e-44	--
MSTRG.10638.31	LNC_20788	j	EXON	XLOC_009698	scaffold_2	+	7330334	7336966	13	6633	0.28165	11.6237	0.0528214	noncoding	CMAX_LNC003869.1	1.05121e-129	High	Csinensis_orange1.1g033810m	5.8481e-44	--
MSTRG.10638.32	LNC_20789	j	EXON	XLOC_009698	scaffold_2	+	7330338	7336966	13	6629	0.2921	11.6237	0.052245	noncoding	CMAX_LNC003869.1	1.05057e-129	High	Csinensis_orange1.1g033810m	5.84455e-44	--
MSTRG.10638.33	LNC_20790	j	EXON	XLOC_009698	scaffold_2	+	7330340	7336966	13	6627	0.28165	11.6237	0.0528214	noncoding	CMAX_LNC003869.1	1.05025e-129	High	Csinensis_orange1.1g033810m	5.84278e-44	--
MSTRG.10638.34	LNC_20791	j	EXON	XLOC_009698	scaffold_2	+	7330340	7336966	13	6627	0.28165	11.6237	0.0528214	noncoding	CMAX_LNC003869.1	1.05025e-129	High	Csinensis_orange1.1g033810m	5.84278e-44	--
MSTRG.10638.35	LNC_20792	j	EXON	XLOC_009698	scaffold_2	+	7330341	7336966	13	6626	0.28165	11.6237	0.0528214	noncoding	CMAX_LNC003869.1	1.05009e-129	High	Csinensis_orange1.1g033810m	5.8419e-44	--
MSTRG.10638.36	LNC_20793	j	EXON	XLOC_009698	scaffold_2	+	7332714	7336966	9	4253	0.33289	6.05414	0.0595302	noncoding	CMAX_LNC003869.1	6.72306e-130	High	Csinensis_orange1.1g033810m	3.74051e-44	--
MSTRG.10658.1	LNC_20961	u	LINC	XLOC_009732	scaffold_2	+	7573482	7576001	2	2520	0.30761	8.34406	0.0114576	noncoding	CCLE_LNC001805.1	0	High	Cclementina_Ciclev10010296m	6.40919e-15	--
MSTRG.10682.1	LNC_20992	j	EXON	XLOC_014676	scaffold_2	-	7626758	7629672	6	2915	0.28851	8.57074	0.0370325	noncoding	--	--	--	--	--	novel
MSTRG.10682.2	LNC_20993	j	EXON	XLOC_014676	scaffold_2	-	7626758	7632071	8	5314	0.31601	10.0709	0.0620026	noncoding	CCLE_LNC000941.1	1.0729e-138	High	--	--	--
MSTRG.10682.3	LNC_20994	j	EXON	XLOC_014676	scaffold_2	-	7626758	7632071	8	5314	0.31601	10.0709	0.0620026	noncoding	CCLE_LNC000941.1	1.0729e-138	High	--	--	--
MSTRG.10682.4	LNC_20995	j	EXON	XLOC_014676	scaffold_2	-	7626810	7632071	8	5262	0.31601	10.0709	0.0620026	noncoding	CCLE_LNC000941.1	1.06234e-138	High	--	--	--
MSTRG.10682.5	LNC_20996	j	EXON	XLOC_014676	scaffold_2	-	7626864	7632071	8	5208	0.31136	10.0709	0.0600271	noncoding	CCLE_LNC000941.1	1.05137e-138	High	--	--	--
MSTRG.10682.6	LNC_20997	j	EXON	XLOC_014676	scaffold_2	-	7626950	7632071	8	5122	0.31601	10.0709	0.0620026	noncoding	CCLE_LNC000941.1	1.03391e-138	High	--	--	--
MSTRG.10682.7	LNC_20998	j	EXON	XLOC_014676	scaffold_2	-	7627205	7632071	8	4867	0.31136	10.0709	0.0600271	noncoding	CCLE_LNC000941.1	9.82135e-139	High	--	--	--
MSTRG.10682.8	LNC_21000	j	EXON	XLOC_014676	scaffold_2	-	7627242	7632071	8	4830	0.31136	10.0709	0.0600271	noncoding	CCLE_LNC000941.1	9.74622e-139	High	--	--	--
MSTRG.10682.11	LNC_21002	j	EXON	XLOC_014676	scaffold_2	-	7627282	7629672	6	2391	0.31973	8.57074	0.0414637	noncoding	--	--	--	--	--	novel
MSTRG.10692.1	LNC_20943	u	LINC	XLOC_014661	scaffold_2	-	7537729	7538433	2	705	0.38316	7.72003	0.0344686	noncoding	CMAX_LNC000835.1	6.32894e-148	High	--	--	--
MSTRG.10709.1	LNC_21063	j	EXON	XLOC_014681	scaffold_2	-	7711131	7715318	3	4188	0.28384	8.98798	0.0305775	noncoding	novel	--	--	Cclementina_Ciclev10017415m	0	--
MSTRG.10709.2	LNC_21064	o	GENIC	XLOC_014681	scaffold_2	-	7711447	7715318	3	3872	0.28132	8.98798	0.0307081	noncoding	novel	--	--	Cclementina_Ciclev10017415m	0	--
MSTRG.10719.1	LNC_21079	u	LINC	XLOC_014686	scaffold_2	-	7750506	7751879	2	1374	0.45276	6.66534	0.304809	noncoding	novel	--	--	Cclementina_Ciclev10029706m	2.64358e-26	--
MSTRG.10730.1	LNC_21117	o	GENIC	XLOC_009774	scaffold_2	+	7842731	7846578	2	3848	0.28116	10.7108	0.063352	noncoding	CSIN_LNC000961.1	3.58137e-142	High	Cclementina_Ciclev10017395m	0	--
MSTRG.10731.1	LNC_21114	u	LINC	XLOC_009772	scaffold_2	+	7830243	7832666	3	2424	0.22328	5.57355	0.169799	noncoding	CMAX_LNC000524.1	0	High	Cclementina_Ciclev10017395m	1.22533e-71	--
MSTRG.10732.1	LNC_21115	u	LINC	XLOC_014700	scaffold_2	-	7832026	7834029	2	2004	0.25198	7.77008	0.0610799	noncoding	CMAX_LNC000524.1	0	High	--	--	--
MSTRG.10739.1	LNC_21137	u	LINC	XLOC_014704	scaffold_2	-	7873401	7873828	2	428	0.32451	10.4393	0.0161052	noncoding	--	--	--	--	--	novel
MSTRG.10759.1	LNC_21165	u	LINC	XLOC_009786	scaffold_2	+	7907620	7913858	2	6239	0.30158	9.99738	0.03962	noncoding	CMAX_LNC000525.1	0	High	--	--	--
MSTRG.10761.1	LNC_21167	u	LINC	XLOC_009787	scaffold_2	+	7911701	7912288	2	588	0.40132	10.0163	0.0176133	noncoding	--	--	--	--	--	novel
MSTRG.10790.1	LNC_21219	j	EXON	XLOC_009802	scaffold_2	+	8015925	8019966	7	4042	0.31329	7.64142	0.0869497	noncoding	novel	--	--	Csinensis_orange1.1g033786m	0	--
MSTRG.10790.8	LNC_21226	j	EXON	XLOC_009802	scaffold_2	+	8016102	8019966	7	3865	0.33305	7.64142	0.102878	noncoding	novel	--	--	Csinensis_orange1.1g033786m	0	--
MSTRG.10815.1	LNC_21263	j	EXON	XLOC_009810	scaffold_2	+	8071197	8077310	13	6114	0.29059	7.6944	0.122361	noncoding	PGIN_LNC004971.2	1.86712e-27	High	--	--	--
MSTRG.10824.1	LNC_21334	x	NAT	XLOC_009822	scaffold_2	+	8168117	8168766	2	650	0.28312	9.88702	0.0323985	noncoding	--	--	--	--	--	novel
MSTRG.10852.1	LNC_21350	x	NAT	XLOC_009827	scaffold_2	+	8204120	8205512	2	1393	0.28691	9.33099	0.0471457	noncoding	CSIN_LNC000954.1	1.7547e-101	High	Csinensis_orange1.1g039545m	2.08715e-22	--
MSTRG.10858.1	LNC_21357	u	LINC	XLOC_009831	scaffold_2	+	8218026	8220745	2	2720	0.23537	5.77704	0.0800034	noncoding	CSIN_LNC005567.1	1.23631e-105	High	--	--	--
MSTRG.10865.1	LNC_21390	j	EXON	XLOC_009840	scaffold_2	+	8275015	8277470	4	2456	0.26894	9.50775	0.0504506	noncoding	--	--	--	--	--	novel
MSTRG.10875.18	LNC_21441	j	EXON	XLOC_014761	scaffold_2	-	8315009	8318488	5	3480	0.28787	9.66669	0.0300681	noncoding	--	--	--	--	--	novel
MSTRG.10877.1	LNC_21412	j	EXON	XLOC_009846	scaffold_2	+	8307325	8310128	4	2804	0.31903	10.9532	0.0221151	noncoding	CSIN_LNC000145.1	0	High	--	--	--
MSTRG.10877.4	LNC_21415	j	EXON	XLOC_009846	scaffold_2	+	8307570	8310128	4	2559	0.31903	10.9532	0.0221151	noncoding	CSIN_LNC000145.1	0	High	--	--	--
MSTRG.10877.9	LNC_21420	j	EXON	XLOC_009846	scaffold_2	+	8307616	8310128	3	2513	0.31255	4.52826	0.0242122	noncoding	CSIN_LNC000145.1	0	High	--	--	--
MSTRG.10879.3	LNC_21445	u	LINC	XLOC_009849	scaffold_2	+	8325234	8327281	2	2048	0.30511	9.42914	0.039353	noncoding	CCLE_LNC003999.1	4.53468e-69	High	--	--	--
MSTRG.10879.5	LNC_21447	j	EXON	XLOC_009849	scaffold_2	+	8325251	8336836	13	11586	0.25541	4.73444	0.481935	noncoding	CCLE_LNC003944.1	0	High	Cclementina_Ciclev10023518m	1.36981e-17	--
MSTRG.10879.6	LNC_21449	j	EXON	XLOC_009849	scaffold_2	+	8327459	8336836	12	9378	0.2675	4.73444	0.41439	noncoding	CCLE_LNC003912.1	9.66267e-72	High	Cclementina_Ciclev10023518m	1.10808e-17	--
MSTRG.10879.8	LNC_21451	j	EXON	XLOC_009849	scaffold_2	+	8327652	8336836	12	9185	0.2675	4.73444	0.41439	noncoding	CSIN_LNC002481.1	2.04841e-68	High	Cclementina_Ciclev10023518m	1.0852e-17	--
MSTRG.10879.9	LNC_21452	j	EXON	XLOC_009849	scaffold_2	+	8327652	8336836	12	9185	0.2675	4.73444	0.41439	noncoding	CSIN_LNC002481.1	2.04841e-68	High	Cclementina_Ciclev10023518m	1.0852e-17	--
MSTRG.10879.13	LNC_21456	j	EXON	XLOC_009849	scaffold_2	+	8327746	8336836	12	9091	0.25541	4.73444	0.481935	noncoding	CSIN_LNC002481.1	2.02738e-68	High	Cclementina_Ciclev10023518m	1.07406e-17	--
MSTRG.10879.14	LNC_21457	j	EXON	XLOC_009849	scaffold_2	+	8327746	8336836	11	9091	0.25541	4.73444	0.481935	noncoding	CSIN_LNC002481.1	2.02738e-68	High	Cclementina_Ciclev10023518m	1.07406e-17	--
MSTRG.10886.4	LNC_21402	j	EXON	XLOC_014760	scaffold_2	-	8295107	8298257	4	3151	0.27215	9.55829	0.0242966	noncoding	--	--	--	--	--	novel
MSTRG.10900.1	LNC_21462	u	LINC	XLOC_014764	scaffold_2	-	8343883	8344979	2	1097	0.33167	6.50116	0.00311702	noncoding	CSIN_LNC004519.1	0	High	--	--	--
MSTRG.10902.5	LNC_21397	j	EXON	XLOC_009841	scaffold_2	+	8291267	8294305	2	3039	0.35313	9.55402	0.238594	noncoding	--	--	--	--	--	novel
MSTRG.10905.1	LNC_21515	u	LINC	XLOC_009861	scaffold_2	+	8431655	8432024	2	370	0.44605	5.20367	0.0203375	noncoding	--	--	--	--	--	novel
MSTRG.10910.1	LNC_21541	j	EXON	XLOC_014773	scaffold_2	-	8485422	8492737	8	7316	0.28411	6.87836	0.025375	noncoding	CCLE_LNC005271.1	9.95097e-56	High	CNT2073316	1.85875e-19	--
MSTRG.10911.1	LNC_21614	u	LINC	XLOC_014779	scaffold_2	-	8551861	8552827	2	967	0.37298	6.03839	0.0136094	noncoding	--	--	--	--	--	novel
MSTRG.10916.4	LNC_21606	j	EXON	XLOC_014777	scaffold_2	-	8528150	8536289	12	8140	0.31589	9.27032	0.125819	noncoding	--	--	--	--	--	novel
MSTRG.10916.6	LNC_21608	j	EXON	XLOC_014777	scaffold_2	-	8528217	8536289	12	8073	0.31589	9.27032	0.125819	noncoding	--	--	--	--	--	novel
MSTRG.10919.1	LNC_21610	j	EXON	XLOC_014778	scaffold_2	-	8539114	8546087	11	6974	0.28411	9.7818	0.0575553	noncoding	--	--	--	--	--	novel
MSTRG.10920.1	LNC_21635	u	LINC	XLOC_009878	scaffold_2	+	8610040	8616931	2	6892	0.24967	9.64471	0.0340636	noncoding	CCLE_LNC005274.1	0	High	--	--	--
MSTRG.10941.1	LNC_21649	u	LINC	XLOC_014796	scaffold_2	-	8651708	8653069	2	1362	0.29294	4.78046	0.010397	noncoding	--	--	--	--	--	novel
MSTRG.10969.1	LNC_21594	j	EXON	XLOC_014776	scaffold_2	-	8517215	8526941	16	9727	0.2675	9.16376	0.0536021	noncoding	--	--	--	--	--	novel
MSTRG.10969.2	LNC_21595	j	EXON	XLOC_014776	scaffold_2	-	8517805	8526941	15	9137	0.2675	9.16376	0.0536021	noncoding	--	--	--	--	--	novel
MSTRG.10969.3	LNC_21596	j	EXON	XLOC_014776	scaffold_2	-	8517890	8526941	14	9052	0.2675	9.16376	0.0536021	noncoding	--	--	--	--	--	novel
MSTRG.10969.4	LNC_21597	j	EXON	XLOC_014776	scaffold_2	-	8517935	8526941	16	9007	0.2675	9.16376	0.0536021	noncoding	--	--	--	--	--	novel
MSTRG.10969.5	LNC_21598	j	EXON	XLOC_014776	scaffold_2	-	8518676	8526941	15	8266	0.2675	9.16376	0.0536021	noncoding	--	--	--	--	--	novel
MSTRG.10969.6	LNC_21601	j	EXON	XLOC_014776	scaffold_2	-	8518855	8526941	15	8087	0.2675	9.16376	0.0536021	noncoding	--	--	--	--	--	novel
MSTRG.10969.7	LNC_21602	j	EXON	XLOC_014776	scaffold_2	-	8518855	8526941	16	8087	0.2675	9.16376	0.0536021	noncoding	--	--	--	--	--	novel
MSTRG.10971.1	LNC_21715	u	LINC	XLOC_009900	scaffold_2	+	8795143	8796407	3	1265	0.33162	9.42792	0.0554908	noncoding	--	--	--	--	--	novel
MSTRG.10974.1	LNC_21703	j	EXON	XLOC_009897	scaffold_2	+	8752464	8755938	5	3475	0.2902	4.83087	0.0879597	noncoding	--	--	--	--	--	novel
MSTRG.10974.2	LNC_21704	j	EXON	XLOC_009897	scaffold_2	+	8752616	8755938	5	3323	0.30721	4.83087	0.0776034	noncoding	--	--	--	--	--	novel
MSTRG.10991.1	LNC_21766	u	LINC	XLOC_009906	scaffold_2	+	8856067	8856395	2	329	0.35112	5.95758	0.00369139	noncoding	--	--	--	--	--	novel
MSTRG.10996.1	LNC_21791	u	LINC	XLOC_009909	scaffold_2	+	8884805	8885255	2	451	0.38245	9.30389	0.00928378	noncoding	--	--	--	--	--	novel
MSTRG.11000.2	LNC_21793	j	EXON	XLOC_009910	scaffold_2	+	8885547	8888323	7	2777	0.36421	8.67755	0.104196	noncoding	--	--	--	--	--	novel
MSTRG.11003.4	LNC_21811	j	EXON	XLOC_014831	scaffold_2	-	8914372	8917861	4	3490	0.30085	7.58893	0.0450346	noncoding	--	--	--	--	--	novel
MSTRG.11005.1	LNC_21721	x	NAT	XLOC_014814	scaffold_2	-	8799863	8807640	2	7778	0.26982	10.6563	0.0845703	noncoding	CCLE_LNC003485.3	0	High	Cclementina_Ciclev10010107m	1.78788e-89	--
MSTRG.11005.3	LNC_21724	x	NAT	XLOC_014814	scaffold_2	-	8804314	8807910	3	3597	0.29027	3.64166	0.354455	noncoding	CSIN_LNC000947.1	0	High	--	--	--
MSTRG.11005.4	LNC_21725	x	NAT	XLOC_014814	scaffold_2	-	8804436	8809336	3	4901	0.26899	3.64166	0.46793	noncoding	CSIN_LNC000947.1	0	High	--	--	--
MSTRG.11005.5	LNC_21726	x	NAT	XLOC_014814	scaffold_2	-	8804526	8807910	2	3385	0.32286	3.64166	0.31817	noncoding	CSIN_LNC000947.1	0	High	--	--	--
MSTRG.11013.1	LNC_21825	j	EXON	XLOC_009918	scaffold_2	+	8950357	8954477	4	4121	0.25937	8.18756	0.0456356	noncoding	CMAX_LNC002083.1	7.50282e-30	High	Cclementina_Ciclev10017382m	8.62289e-155	--
MSTRG.11013.2	LNC_21826	j	EXON	XLOC_009918	scaffold_2	+	8950587	8953731	4	3145	0.27057	8.18756	0.0424353	noncoding	CMAX_LNC002083.1	5.71285e-30	High	Cclementina_Ciclev10017382m	6.57603e-155	--
MSTRG.11037.1	LNC_21848	x	NAT	XLOC_014841	scaffold_2	-	9016155	9016630	2	476	0.36596	6.81049	0.0329635	noncoding	--	--	--	--	--	novel
MSTRG.11042.1	LNC_21816	u	LINC	XLOC_014833	scaffold_2	-	8925437	8926083	2	647	0.36606	11.1155	0.0402847	noncoding	CCLE_LNC005280.1	0	High	--	--	--
MSTRG.11055.1	LNC_21870	j	EXON	XLOC_009934	scaffold_2	+	9069235	9074364	7	5130	0.28165	6.06927	0.412757	noncoding	--	--	--	--	--	novel
MSTRG.11055.3	LNC_21872	j	EXON	XLOC_009934	scaffold_2	+	9069382	9074364	7	4983	0.29374	6.06927	0.420996	noncoding	--	--	--	--	--	novel
MSTRG.11055.4	LNC_21873	j	EXON	XLOC_009934	scaffold_2	+	9069455	9074364	8	4910	0.30419	6.06927	0.437893	noncoding	--	--	--	--	--	novel
MSTRG.11055.6	LNC_21875	j	EXON	XLOC_009934	scaffold_2	+	9069658	9074364	7	4707	0.29374	6.06927	0.420996	noncoding	--	--	--	--	--	novel
MSTRG.11081.1	LNC_21912	x	NAT	XLOC_014856	scaffold_2	-	9128861	9136438	2	7578	0.23537	9.20697	0.0693821	noncoding	CCLE_LNC003993.1	7.47764e-102	High	--	--	--
MSTRG.11086.1	LNC_21938	u	LINC	XLOC_014864	scaffold_2	-	9184171	9186080	4	1910	0.31524	9.49664	0.0627736	noncoding	novel	--	--	Cclementina_Ciclev10033987m	0	--
MSTRG.11098.1	LNC_21981	i	INTRONIC	XLOC_014874	scaffold_2	-	9240100	9240709	2	610	0.26657	9.06366	0.0387188	noncoding	--	--	--	--	--	novel
MSTRG.11115.1	LNC_22004	j	EXON	XLOC_014877	scaffold_2	-	9275069	9278496	7	3428	0.28266	6.33563	0.211165	noncoding	novel	--	--	Cclementina_Ciclev10017692m	8.54828e-30	--
MSTRG.11117.1	LNC_22021	j	EXON	XLOC_009965	scaffold_2	+	9305222	9308667	4	3446	0.29671	8.46039	0.0513618	noncoding	--	--	--	--	--	novel
MSTRG.11117.2	LNC_22022	j	EXON	XLOC_009965	scaffold_2	+	9305584	9308667	4	3084	0.29828	8.46039	0.0516822	noncoding	--	--	--	--	--	novel
MSTRG.11117.3	LNC_22023	j	EXON	XLOC_009965	scaffold_2	+	9305584	9308667	4	3084	0.29828	8.46039	0.0516822	noncoding	--	--	--	--	--	novel
MSTRG.11131.1	LNC_22040	j	EXON	XLOC_014889	scaffold_2	-	9347191	9351426	7	4236	0.28499	11.0351	0.0692417	noncoding	VVIN_LNC004853.1	2.11457e-40	High	CNT20237094	3.8596e-19	--
MSTRG.11131.2	LNC_22041	j	EXON	XLOC_014889	scaffold_2	-	9347191	9351426	7	4236	0.28499	11.0351	0.0692417	noncoding	VVIN_LNC004853.1	2.11457e-40	High	CNT20237094	3.8596e-19	--
MSTRG.11147.10	LNC_22071	u	LINC	XLOC_009975	scaffold_2	+	9381412	9385173	3	3762	0.25541	9.13898	0.0328023	noncoding	--	--	--	--	--	novel
MSTRG.11161.2	LNC_22114	u	LINC	XLOC_009984	scaffold_2	+	9468464	9470687	3	2224	0.27578	9.2785	0.104727	noncoding	novel	--	--	Csinensis_orange1.1g033946m	0	--
MSTRG.11178.1	LNC_22158	u	LINC	XLOC_009997	scaffold_2	+	9549509	9549763	2	255	0.36269	5.97247	0.0381222	noncoding	--	--	--	--	--	novel
MSTRG.11181.1	LNC_22147	x	NAT	XLOC_009991	scaffold_2	+	9527363	9528963	2	1601	0.33344	10.0195	0.0789363	noncoding	--	--	--	--	--	novel
MSTRG.11195.1	LNC_22173	j	EXON	XLOC_014918	scaffold_2	-	9573191	9576182	7	2992	0.29367	10.3005	0.0405914	noncoding	--	--	--	--	--	novel
MSTRG.11196.1	LNC_22215	u	LINC	XLOC_014923	scaffold_2	-	9621252	9621673	2	422	0.34585	6.49054	0.00904337	noncoding	CCLE_LNC004559.1	5.10016e-102	Medium	--	--	--
MSTRG.11215.5	LNC_22255	j	EXON	XLOC_010018	scaffold_2	+	9686321	9689975	3	3655	0.30268	4.71515	0.0662294	noncoding	CSIN_LNC000931.1	0	High	--	--	--
MSTRG.11226.2	LNC_22234	j	EXON	XLOC_010012	scaffold_2	+	9655570	9659884	10	4315	0.28385	5.74591	0.0316811	noncoding	--	--	--	--	--	novel
MSTRG.11229.1	LNC_22321	u	LINC	XLOC_010031	scaffold_2	+	9779782	9781057	2	1276	0.38035	9.69452	0.028558	noncoding	--	--	--	--	--	novel
MSTRG.11254.1	LNC_22324	u	LINC	XLOC_014943	scaffold_2	-	9785333	9785608	2	276	0.43671	6.263	0.0402157	noncoding	--	--	--	--	--	novel
MSTRG.11257.5	LNC_22355	o	GENIC	XLOC_010040	scaffold_2	+	9836993	9838736	2	1744	0.31929	5.70551	0.070794	noncoding	novel	--	--	Csinensis_orange1.1g034231m	0	--
MSTRG.11272.1	LNC_22399	u	LINC	XLOC_010053	scaffold_2	+	9914324	9915392	2	1069	0.29448	8.42267	0.0299143	noncoding	CSIN_LNC002167.1	0	High	--	--	--
MSTRG.11281.1	LNC_22391	j	EXON	XLOC_010052	scaffold_2	+	9908963	9912787	9	3825	0.2675	8.64056	0.114446	noncoding	--	--	--	--	--	novel
MSTRG.11290.6	LNC_22423	j	EXON	XLOC_010057	scaffold_2	+	9954488	9957940	10	3453	0.29525	8.45868	0.0747799	noncoding	CCLE_LNC005620.1	1.6494e-70	High	--	--	--
MSTRG.11312.9	LNC_22489	j	EXON	XLOC_010070	scaffold_2	+	10050839	10054755	10	3917	0.32074	6.54755	0.106372	noncoding	novel	--	--	CNT2035099	1.64784e-22	--
MSTRG.11313.1	LNC_22526	u	LINC	XLOC_014982	scaffold_2	-	10112159	10115367	2	3209	0.26243	6.69244	0.0449647	noncoding	CCLE_LNC005302.1	0	High	Csinensis_orange1.1g034513m	8.23931e-10	--
MSTRG.11314.1	LNC_22527	u	LINC	XLOC_010081	scaffold_2	+	10113115	10114866	2	1752	0.24405	5.94794	0.061461	noncoding	CCLE_LNC005557.2	0	High	Csinensis_orange1.1g034513m	4.46544e-10	--
MSTRG.11325.1	LNC_22536	u	LINC	XLOC_014985	scaffold_2	-	10129538	10131296	2	1759	0.40141	8.63251	0.025771	noncoding	CMAX_LNC003671.1	0	High	--	--	--
MSTRG.11325.2	LNC_22537	u	LINC	XLOC_014985	scaffold_2	-	10129975	10131296	2	1322	0.38724	8.63251	0.0226076	noncoding	CMAX_LNC000375.1	0	High	--	--	--
MSTRG.11325.3	LNC_22538	u	LINC	XLOC_014985	scaffold_2	-	10130077	10131296	3	1220	0.38011	8.63251	0.0212861	noncoding	CCLE_LNC001169.1	5.03987e-166	High	--	--	--
MSTRG.11326.1	LNC_22539	u	LINC	XLOC_010087	scaffold_2	+	10130252	10131287	2	1036	0.32187	9.89972	0.0257702	noncoding	CCLE_LNC001169.1	4.26191e-166	High	--	--	--
MSTRG.11338.5	LNC_22545	u	LINC	XLOC_010088	scaffold_2	+	10133975	10135993	2	2019	0.34529	8.7514	0.0173035	noncoding	--	--	--	--	--	novel
MSTRG.11338.6	LNC_22546	u	LINC	XLOC_010088	scaffold_2	+	10134249	10135993	3	1745	0.3127	8.7514	0.0156535	noncoding	--	--	--	--	--	novel
MSTRG.11355.1	LNC_22500	u	LINC	XLOC_014978	scaffold_2	-	10062754	10063645	2	892	0.37912	8.88544	0.438955	noncoding	CSIN_LNC001692.1	9.30475e-48	Medium	CNT2068293	2.16516e-35	--
MSTRG.11356.1	LNC_22501	u	LINC	XLOC_010073	scaffold_2	+	10062806	10063303	2	498	0.39286	9.74335	0.0489446	noncoding	CSIN_LNC001692.1	6.57361e-47	Medium	CNT2068293	5.5032e-34	--
MSTRG.11357.1	LNC_22502	u	LINC	XLOC_010074	scaffold_2	+	10064485	10065371	2	887	0.27002	9.30365	0.0163652	noncoding	CCLE_LNC001122.1	0	High	--	--	--
MSTRG.11360.1	LNC_22505	u	LINC	XLOC_014979	scaffold_2	-	10068662	10070498	2	1837	0.37986	9.57733	0.111355	noncoding	CCLE_LNC006647.1	0	High	Csinensis_orange1.1g034083m	3.03502e-136	--
MSTRG.11372.1	LNC_22595	u	LINC	XLOC_010102	scaffold_2	+	10242723	10245178	3	2456	0.28293	9.50995	0.0476074	noncoding	CMAX_LNC000551.1	1.46292e-94	High	--	--	--
MSTRG.11372.2	LNC_22598	u	LINC	XLOC_010102	scaffold_2	+	10243538	10245178	2	1641	0.35313	9.50995	0.0768202	noncoding	--	--	--	--	--	novel
MSTRG.11373.1	LNC_22596	j	EXON	XLOC_014997	scaffold_2	-	10243463	10247486	8	4024	0.25541	6.51459	0.039439	noncoding	--	--	--	--	--	novel
MSTRG.11373.3	LNC_22599	j	EXON	XLOC_014997	scaffold_2	-	10245353	10247486	6	2134	0.27618	6.51459	0.0279897	noncoding	--	--	--	--	--	novel
MSTRG.11373.4	LNC_22600	j	EXON	XLOC_014997	scaffold_2	-	10245443	10246989	4	1547	0.30307	6.51459	0.0228716	noncoding	--	--	--	--	--	novel
MSTRG.11415.1	LNC_22650	j	EXON	XLOC_015009	scaffold_2	-	10382040	10390692	25	8653	0.25685	7.02496	0.176556	noncoding	PGIN_LNC012495.1	1.61219e-14	High	--	--	--
MSTRG.11454.3	LNC_22799	u	LINC	XLOC_010158	scaffold_2	+	10578832	10582322	2	3491	0.28385	7.63544	0.0296267	noncoding	--	--	--	--	--	novel
MSTRG.11465.16	LNC_22786	j	EXON	XLOC_010152	scaffold_2	+	10554744	10556629	4	1886	0.43816	5.37579	0.0709721	noncoding	CSIN_LNC004627.2	9.28739e-46	High	CNT2073816	3.61651e-31	--
MSTRG.11493.12	LNC_22833	u	LINC	XLOC_010166	scaffold_2	+	10642028	10643957	2	1930	0.34649	3.79938	0.0884601	noncoding	CMAX_LNC000555.1	2.07261e-37	High	--	--	--
MSTRG.11506.1	LNC_22885	u	LINC	XLOC_015049	scaffold_2	-	10701343	10701906	2	564	0.37471	10.3022	0.134177	noncoding	CCLE_LNC006155.1	8.32573e-151	High	--	--	--
MSTRG.11528.1	LNC_22941	u	LINC	XLOC_010194	scaffold_2	+	10817075	10817999	2	925	0.31534	10.0748	0.0279899	noncoding	CCLE_LNC006867.1	1.59377e-55	High	--	--	--
MSTRG.11581.1	LNC_23073	u	LINC	XLOC_015098	scaffold_2	-	11098067	11100646	2	2580	0.27572	5.51007	0.0308727	noncoding	CCLE_LNC003944.1	0	High	--	--	--
MSTRG.11621.3	LNC_23103	j	EXON	XLOC_015111	scaffold_2	-	11196419	11210500	17	14082	0.27057	7.70782	0.178572	noncoding	--	--	--	--	--	novel
MSTRG.11621.5	LNC_23105	j	EXON	XLOC_015111	scaffold_2	-	11196733	11210500	18	13768	0.25541	7.70782	0.17993	noncoding	--	--	--	--	--	novel
MSTRG.11623.1	LNC_23164	j	EXON	XLOC_010263	scaffold_2	+	11323203	11327698	7	4496	0.33186	6.36224	0.46618	noncoding	CCLE_LNC005326.1	0	High	--	--	--
MSTRG.11646.9	LNC_23022	j	EXON	XLOC_015091	scaffold_2	-	10986634	10988306	3	1673	0.2675	11.0685	0.0643832	noncoding	CSIN_LNC004937.1	2.30229e-41	High	--	--	--
MSTRG.11690.8	LNC_23244	u	LINC	XLOC_015139	scaffold_2	-	11460837	11466352	2	5516	0.23537	10.018	0.067337	noncoding	CCLE_LNC004351.1	0	High	--	--	--
MSTRG.11690.9	LNC_23245	u	LINC	XLOC_015139	scaffold_2	-	11460885	11466352	3	5468	0.23537	10.018	0.067337	noncoding	CCLE_LNC004351.1	0	High	--	--	--
MSTRG.11693.1	LNC_23242	u	LINC	XLOC_015140	scaffold_2	-	11451339	11453937	2	2599	0.26407	9.30267	0.0215422	noncoding	CCLE_LNC003612.1	0	High	--	--	--
MSTRG.11723.1	LNC_23338	u	LINC	XLOC_010305	scaffold_2	+	11608407	11608742	2	336	0.37268	9.52289	0.0863968	noncoding	--	--	--	--	--	novel
MSTRG.11726.5	LNC_23347	j	EXON	XLOC_015161	scaffold_2	-	11611058	11616443	10	5386	0.32395	11.1922	0.0673037	noncoding	--	--	--	--	--	novel
MSTRG.11739.2	LNC_23387	u	LINC	XLOC_015173	scaffold_2	-	11671980	11673214	2	1235	0.35611	7.82574	0.0443615	noncoding	--	--	--	--	--	novel
MSTRG.11751.4	LNC_23378	j	EXON	XLOC_015170	scaffold_2	-	11654875	11659156	14	4282	0.33073	5.08649	0.0841246	noncoding	--	--	--	--	--	novel
MSTRG.11771.1	LNC_23493	u	LINC	XLOC_015195	scaffold_2	-	11846001	11847166	2	1166	0.33431	10.0923	0.0211577	noncoding	--	--	--	--	--	novel
MSTRG.11775.2	LNC_23271	j	EXON	XLOC_010288	scaffold_2	+	11503431	11518979	24	15549	0.25541	4.90997	0.235361	noncoding	CSIN_LNC000697.1	0	High	--	--	--
MSTRG.11778.1	LNC_23296	i	INTRONIC	XLOC_015149	scaffold_2	-	11519292	11520381	2	1090	0.33236	9.99249	0.0143087	noncoding	CCLE_LNC005332.1	0	High	--	--	--
MSTRG.11801.1	LNC_23503	u	LINC	XLOC_010340	scaffold_2	+	11897745	11901425	4	3681	0.28411	10.4433	0.0574967	noncoding	CMAX_LNC001300.1	0	High	--	--	--
MSTRG.11802.1	LNC_23504	u	LINC	XLOC_015200	scaffold_2	-	11897793	11900365	3	2573	0.26437	9.30133	0.0361199	noncoding	CMAX_LNC000579.4	0	High	--	--	--
MSTRG.11806.1	LNC_23542	u	LINC	XLOC_010349	scaffold_2	+	11949766	11951516	2	1751	0.32531	9.69489	0.0216021	noncoding	CMAX_LNC003817.1	1.16237e-14	High	Csinensis_orange1.1g048397m	4.04202e-80	--
MSTRG.11807.1	LNC_23433	j	EXON	XLOC_015184	scaffold_2	-	11753420	11786163	4	32744	0.23588	11.3224	0.10399	noncoding	CCLE_LNC001860.1	0	High	Cclementina_Ciclev10018390m	0	--
MSTRG.11808.1	LNC_23438	u	LINC	XLOC_015185	scaffold_2	-	11757354	11765977	2	8624	0.24797	7.81061	0.105492	noncoding	CCLE_LNC002028.1	1.10136e-100	High	Csinensis_orange1.1g042881m	5.43628e-100	--
MSTRG.11808.2	LNC_23439	u	LINC	XLOC_015185	scaffold_2	-	11757483	11766199	2	8717	0.24797	7.81061	0.105492	noncoding	CCLE_LNC002028.1	1.11328e-100	High	Csinensis_orange1.1g042881m	5.49511e-100	--
MSTRG.11809.1	LNC_23440	u	LINC	XLOC_010327	scaffold_2	+	11757969	11766151	2	8183	0.26243	9.3808	0.0999914	noncoding	CCLE_LNC002028.1	1.04484e-100	High	Csinensis_orange1.1g042881m	5.15732e-100	--
MSTRG.11810.1	LNC_23441	u	LINC	XLOC_010328	scaffold_2	+	11763142	11764036	2	895	0.29083	9.30023	0.0175577	noncoding	CSIN_LNC004058.1	5.19874e-100	High	--	--	--
MSTRG.11813.1	LNC_23444	u	LINC	XLOC_015187	scaffold_2	-	11772873	11774031	2	1159	0.32786	5.36127	0.0227071	noncoding	CSIN_LNC004645.3	0	High	Cclementina_Ciclev10013779m	5.83708e-67	--
MSTRG.11814.1	LNC_23445	x	NAT	XLOC_010330	scaffold_2	+	11774158	11779076	2	4919	0.2384	7.75458	0.0585885	noncoding	CMAX_LNC000897.1	0	High	Cclementina_Ciclev10018390m	0	--
MSTRG.11817.1	LNC_23448	u	LINC	XLOC_015189	scaffold_2	-	11780421	11781344	2	924	0.38498	6.79816	0.0409709	noncoding	CCLE_LNC003653.1	0	High	--	--	--
MSTRG.11830.1	LNC_23585	u	LINC	XLOC_010356	scaffold_2	+	12006065	12006523	2	459	0.37025	5.71136	0.00565301	noncoding	--	--	--	--	--	novel
MSTRG.11842.1	LNC_23635	u	LINC	XLOC_010365	scaffold_2	+	12106197	12107433	5	1237	0.29772	4.65997	0.0512991	noncoding	--	--	--	--	--	novel
MSTRG.11893.1	LNC_23702	j	EXON	XLOC_010386	scaffold_2	+	12300897	12305074	6	4178	0.34918	7.70514	0.272652	noncoding	MDOM_LNC007829.1	5.79822e-41	High	--	--	--
MSTRG.11902.1	LNC_23706	j	EXON	XLOC_015240	scaffold_2	-	12308477	12314334	12	5858	0.29708	4.58429	0.0647065	noncoding	--	--	--	--	--	novel
MSTRG.11902.6	LNC_23713	j	EXON	XLOC_015240	scaffold_2	-	12308761	12314334	12	5574	0.29708	4.58429	0.0647065	noncoding	--	--	--	--	--	novel
MSTRG.11914.1	LNC_23745	u	LINC	XLOC_010397	scaffold_2	+	12385135	12386591	3	1457	0.23373	9.49872	0.0309529	noncoding	--	--	--	--	--	novel
MSTRG.11971.3	LNC_23819	j	EXON	XLOC_010421	scaffold_2	+	12562292	12568716	7	6425	0.31036	9.00238	0.163548	noncoding	CCLE_LNC006498.1	9.39298e-06	High	--	--	--
MSTRG.11981.1	LNC_23847	x	NAT	XLOC_015278	scaffold_2	-	12586233	12587156	2	924	0.34165	9.74811	0.0152199	noncoding	CMAX_LNC004442.1	0	High	--	--	--
MSTRG.11985.1	LNC_23865	u	LINC	XLOC_015281	scaffold_2	-	12607133	12609022	2	1890	0.32554	9.51752	0.0400583	noncoding	CSIN_LNC005494.1	8.42974e-116	High	--	--	--
MSTRG.11997.1	LNC_23930	u	LINC	XLOC_010442	scaffold_2	+	12763596	12764540	2	945	0.32589	10.8032	0.0169285	noncoding	CSIN_LNC003236.1	1.62931e-55	High	--	--	--
MSTRG.12011.1	LNC_23945	u	LINC	XLOC_010447	scaffold_2	+	12802425	12806021	3	3597	0.22328	10.1292	0.063806	noncoding	CCLE_LNC004351.1	0	High	Csinensis_orange1.1g035357m	2.9647e-89	--
MSTRG.12011.2	LNC_23946	u	LINC	XLOC_010447	scaffold_2	+	12802425	12806021	4	3597	0.22328	10.1292	0.063806	noncoding	CCLE_LNC004351.1	0	High	Csinensis_orange1.1g035357m	2.9647e-89	--
MSTRG.12023.1	LNC_23954	u	LINC	XLOC_010449	scaffold_2	+	12823998	12824955	2	958	0.27667	9.25482	0.0477602	noncoding	--	--	--	--	--	novel
MSTRG.12026.1	LNC_23962	u	LINC	XLOC_010452	scaffold_2	+	12839257	12839537	2	281	0.36432	9.36053	0.0178996	noncoding	--	--	--	--	--	novel
MSTRG.12035.1	LNC_23965	u	LINC	XLOC_010454	scaffold_2	+	12847407	12850182	2	2776	0.33186	9.46661	0.0318363	noncoding	CCLE_LNC006540.1	3.92946e-26	High	--	--	--
MSTRG.12062.1	LNC_23989	u	LINC	XLOC_015317	scaffold_2	-	12917663	12919065	2	1403	0.3713	6.08295	0.179059	noncoding	CSIN_LNC005829.1	0	High	Csinensis_orange1.1g034083m	5.59198e-53	--
MSTRG.12074.3	LNC_24008	j	EXON	XLOC_010472	scaffold_2	+	12971877	12976832	8	4956	0.29827	6.63263	0.369587	noncoding	CMAX_LNC004430.1	0	High	--	--	--
MSTRG.12075.1	LNC_24007	x	NAT	XLOC_015324	scaffold_2	-	12971875	12972248	2	374	0.34148	6.5517	0.00934202	noncoding	CMAX_LNC004430.1	0	High	--	--	--
MSTRG.12096.1	LNC_24067	u	LINC	XLOC_015339	scaffold_2	-	13151574	13156481	2	4908	0.30266	9.45294	0.0835704	noncoding	CCLE_LNC005367.1	0	High	--	--	--
MSTRG.12124.2	LNC_24041	j	EXON	XLOC_015333	scaffold_2	-	13110547	13118214	15	7668	0.28411	10.4348	0.0432098	noncoding	--	--	--	--	--	novel
MSTRG.12124.3	LNC_24042	j	EXON	XLOC_015333	scaffold_2	-	13110761	13113964	4	3204	0.27057	6.81268	0.0201061	noncoding	--	--	--	--	--	novel
MSTRG.12201.2	LNC_24198	j	EXON	XLOC_015388	scaffold_2	-	13441996	13443080	3	1085	0.32002	10.6092	0.160165	noncoding	novel	--	--	CNT2064863	1.62803e-17	--
MSTRG.12204.1	LNC_24210	u	LINC	XLOC_010539	scaffold_2	+	13468220	13469096	2	877	0.36715	6.26593	0.109215	noncoding	CMAX_LNC001370.1	1.84398e-94	High	--	--	--
MSTRG.12220.1	LNC_24266	o	GENIC	XLOC_010548	scaffold_2	+	13529983	13534078	3	4096	0.31418	7.7547	0.073435	noncoding	CMAX_LNC003896.2	5.44739e-71	High	Cclementina_Ciclev10017262m	0	--
MSTRG.12220.2	LNC_24268	o	GENIC	XLOC_010548	scaffold_2	+	13529986	13534078	2	4093	0.31418	7.7547	0.073435	noncoding	CMAX_LNC003896.2	5.44338e-71	High	Cclementina_Ciclev10017262m	0	--
MSTRG.12241.1	LNC_24312	u	LINC	XLOC_010561	scaffold_2	+	13615011	13626456	2	11446	0.27306	9.5517	0.252396	noncoding	CCLE_LNC006647.1	0	High	Csinensis_orange1.1g034083m	3.19745e-133	--
MSTRG.12253.1	LNC_24317	u	LINC	XLOC_010563	scaffold_2	+	13632199	13632650	2	452	0.3798	5.30243	0.00507724	noncoding	--	--	--	--	--	novel
MSTRG.12265.1	LNC_24341	u	LINC	XLOC_010571	scaffold_2	+	13688172	13688867	2	696	0.41947	9.70953	0.293926	noncoding	--	--	--	--	--	novel
MSTRG.12281.1	LNC_24346	x	NAT	XLOC_010572	scaffold_2	+	13693013	13693427	2	415	0.35027	4.74921	0.0127351	noncoding	--	--	--	--	--	novel
MSTRG.12288.1	LNC_24367	u	LINC	XLOC_015439	scaffold_2	-	13782324	13783432	2	1109	0.23537	10.1271	0.0642074	noncoding	CCLE_LNC003893.1	0	High	--	--	--
MSTRG.12290.3	LNC_24330	j	EXON	XLOC_010568	scaffold_2	+	13677223	13678797	2	1575	0.35156	4.73248	0.0707087	noncoding	--	--	--	--	--	novel
MSTRG.12291.1	LNC_24335	j	EXON	XLOC_015426	scaffold_2	-	13681130	13686280	15	5151	0.31035	7.92914	0.0762092	noncoding	VVIN_LNC004823.1	1.22353e-23	High	CNT2041027	4.7324e-14	--
MSTRG.12291.3	LNC_24337	j	EXON	XLOC_015426	scaffold_2	-	13681169	13686280	15	5112	0.31035	7.92914	0.0762092	noncoding	VVIN_LNC004823.1	1.21422e-23	High	CNT2041027	4.69637e-14	--
MSTRG.12296.3	LNC_24408	j	EXON	XLOC_015449	scaffold_2	-	13842909	13847503	3	4595	0.29764	8.83588	0.0502683	noncoding	--	--	--	--	--	novel
MSTRG.12321.1	LNC_24382	u	LINC	XLOC_015443	scaffold_2	-	13808247	13809511	2	1265	0.34743	5.06036	0.00642813	noncoding	--	--	--	--	--	novel
MSTRG.12321.2	LNC_24383	u	LINC	XLOC_015443	scaffold_2	-	13808281	13809511	2	1231	0.34743	5.06036	0.00642813	noncoding	--	--	--	--	--	novel
MSTRG.12321.3	LNC_24384	u	LINC	XLOC_015443	scaffold_2	-	13808358	13809082	2	725	0.40512	7.85858	0.00508811	noncoding	--	--	--	--	--	novel
MSTRG.12349.1	LNC_24489	j	EXON	XLOC_010618	scaffold_2	+	13983774	13986570	5	2797	0.31158	8.64948	0.133575	noncoding	CMAX_LNC002249.1	2.67591e-122	High	Csinensis_orange1.1g035206m	2.48992e-34	--
MSTRG.12351.1	LNC_24485	u	LINC	XLOC_010616	scaffold_2	+	13977173	13977624	2	452	0.33859	5.27472	1.86666e-05	noncoding	CCLE_LNC000944.1	1.56953e-82	High	--	--	--
MSTRG.12379.1	LNC_24524	u	LINC	XLOC_015480	scaffold_2	-	14108371	14111579	2	3209	0.29676	9.55768	0.0323605	noncoding	CSIN_LNC001968.4	0	High	--	--	--
MSTRG.12509.7	LNC_24697	j	EXON	XLOC_015531	scaffold_2	-	14442337	14445168	4	2832	0.28719	6.21564	0.0552368	noncoding	PGIN_LNC003281.2	6.80504e-14	High	CNT20237897	8.94112e-44	--
MSTRG.12509.10	LNC_24700	j	EXON	XLOC_015531	scaffold_2	-	14442708	14445168	5	2461	0.26409	6.21564	0.0704796	noncoding	PGIN_LNC003281.2	5.90433e-14	High	CNT20237897	7.75812e-44	--
MSTRG.12509.11	LNC_24702	j	EXON	XLOC_015531	scaffold_2	-	14445226	14449478	12	4253	0.27057	9.2558	0.0377119	noncoding	--	--	--	--	--	novel
MSTRG.12511.1	LNC_24693	u	LINC	XLOC_015532	scaffold_2	-	14434827	14435706	2	880	0.31808	9.18341	0.142833	noncoding	CSIN_LNC000198.1	2.8647e-147	High	--	--	--
MSTRG.12540.1	LNC_24814	u	LINC	XLOC_010704	scaffold_2	+	14666057	14667770	2	1714	0.31259	8.8432	0.0101095	noncoding	CCLE_LNC006772.1	0	High	Cclementina_Ciclev10029763m	2.20221e-132	--
MSTRG.12549.1	LNC_24783	j	EXON	XLOC_010699	scaffold_2	+	14640638	14644541	4	3904	0.27398	5.13397	0.117615	noncoding	NBEN_LNC004180.2	8.62375e-74	High	Csinensis_orange1.1g033945m	1.70611e-176	--
MSTRG.12560.1	LNC_24857	u	LINC	XLOC_010723	scaffold_2	+	14786825	14789588	2	2764	0.27667	5.29901	0.136391	noncoding	CCLE_LNC005496.1	0	High	Csinensis_orange1.1g034083m	4.78931e-106	--
MSTRG.12763.1	LNC_25148	u	LINC	XLOC_015682	scaffold_2	-	15606697	15608659	2	1963	0.34817	8.7514	0.0168017	noncoding	CCLE_LNC005409.1	0	High	--	--	--
MSTRG.12796.1	LNC_25211	u	LINC	XLOC_010833	scaffold_2	+	15742536	15744817	2	2282	0.34376	4.13873	0.0419661	noncoding	--	--	--	--	--	novel
MSTRG.12831.2	LNC_25245	j	EXON	XLOC_010841	scaffold_2	+	15795240	15800912	5	5673	0.28555	9.67169	0.0233667	noncoding	CSIN_LNC005767.1	0	High	Csinensis_orange1.1g033704m	0	--
MSTRG.12831.5	LNC_25247	j	EXON	XLOC_010841	scaffold_2	+	15795245	15800912	6	5668	0.28555	9.67169	0.0233667	noncoding	CSIN_LNC005767.1	0	High	Csinensis_orange1.1g033704m	0	--
MSTRG.12831.8	LNC_25251	j	EXON	XLOC_010841	scaffold_2	+	15795246	15800912	4	5667	0.28555	9.67169	0.0233667	noncoding	CSIN_LNC005767.1	0	High	Csinensis_orange1.1g033704m	0	--
MSTRG.12831.9	LNC_25252	j	EXON	XLOC_010841	scaffold_2	+	15795246	15800912	6	5667	0.28555	9.67169	0.0233667	noncoding	CSIN_LNC005767.1	0	High	Csinensis_orange1.1g033704m	0	--
MSTRG.12906.2	LNC_25386	u	LINC	XLOC_015750	scaffold_2	-	16178300	16185873	2	7574	0.2384	6.67108	0.104329	noncoding	CMAX_LNC000638.1	1.17346e-144	High	--	--	--
MSTRG.12981.1	LNC_25445	u	LINC	XLOC_010916	scaffold_2	+	16364440	16364981	2	542	0.367	4.36908	0.0112533	noncoding	--	--	--	--	--	novel
MSTRG.12984.1	LNC_25489	u	LINC	XLOC_015793	scaffold_2	-	16464305	16465112	2	808	0.34182	9.52496	0.00880018	noncoding	CCLE_LNC005420.1	0	High	--	--	--
MSTRG.13081.1	LNC_25618	u	LINC	XLOC_015845	scaffold_2	-	16840742	16842477	4	1736	0.3427	9.18439	0.017388	noncoding	--	--	--	--	--	novel
MSTRG.13082.1	LNC_25619	u	LINC	XLOC_010966	scaffold_2	+	16841594	16842088	2	495	0.45138	6.05011	0.00648591	noncoding	--	--	--	--	--	novel
MSTRG.13085.2	LNC_25609	j	EXON	XLOC_015842	scaffold_2	-	16815613	16819505	11	3893	0.27618	9.65973	0.0823897	noncoding	--	--	--	--	--	novel
MSTRG.13145.1	LNC_25693	u	LINC	XLOC_011006	scaffold_2	+	17114547	17116887	2	2341	0.30878	9.39935	0.0283802	noncoding	CCLE_LNC004096.1	6.76495e-63	High	--	--	--
MSTRG.13191.1	LNC_25731	u	LINC	XLOC_011022	scaffold_2	+	17260713	17261111	2	399	0.39283	5.94086	0.00949357	noncoding	--	--	--	--	--	novel
MSTRG.13224.1	LNC_25829	u	LINC	XLOC_015921	scaffold_2	-	17535621	17536005	2	385	0.34036	5.06036	0.00448838	noncoding	CCLE_LNC000346.1	2.76237e-104	High	--	--	--
MSTRG.13236.1	LNC_25843	u	LINC	XLOC_011066	scaffold_2	+	17574451	17576757	2	2307	0.33143	10.4182	0.0217674	noncoding	CCLE_LNC005223.2	0	High	Csinensis_orange1.1g033919m	2.54077e-63	--
MSTRG.13249.1	LNC_25860	u	LINC	XLOC_015935	scaffold_2	-	17629102	17629566	2	465	0.33172	9.39581	0.140816	noncoding	CCLE_LNC006593.1	5.57591e-112	Medium	--	--	--
MSTRG.13276.1	LNC_25884	u	LINC	XLOC_011083	scaffold_2	+	17766068	17769062	4	2995	0.27508	9.88239	0.0518288	noncoding	CSIN_LNC005718.1	1.63872e-154	High	Cclementina_Ciclev10017428m	0	--
MSTRG.13276.2	LNC_25885	u	LINC	XLOC_011083	scaffold_2	+	17766068	17769503	5	3436	0.25898	9.88239	0.0541461	noncoding	CSIN_LNC005718.1	1.88246e-154	High	Cclementina_Ciclev10017428m	0	--
MSTRG.13276.3	LNC_25886	u	LINC	XLOC_011083	scaffold_2	+	17766074	17769062	5	2989	0.27508	9.88239	0.0518288	noncoding	CSIN_LNC005718.1	1.63541e-154	High	Cclementina_Ciclev10017428m	0	--
MSTRG.13276.4	LNC_25887	u	LINC	XLOC_011083	scaffold_2	+	17766087	17769062	3	2976	0.28768	9.88239	0.0526484	noncoding	CSIN_LNC005718.1	1.62822e-154	High	Cclementina_Ciclev10017428m	0	--
MSTRG.13276.5	LNC_25888	u	LINC	XLOC_011083	scaffold_2	+	17766150	17769062	4	2913	0.27508	9.88239	0.0518288	noncoding	CSIN_LNC005718.1	1.5934e-154	High	Cclementina_Ciclev10017428m	0	--
MSTRG.13276.6	LNC_25889	u	LINC	XLOC_011083	scaffold_2	+	17767212	17769062	5	1851	0.29558	9.88239	0.05413	noncoding	CSIN_LNC005718.1	3.70634e-139	High	Cclementina_Ciclev10017428m	0	--
MSTRG.13284.1	LNC_25851	u	LINC	XLOC_015931	scaffold_2	-	17597821	17598898	2	1078	0.47247	5.85553	0.317152	noncoding	CCLE_LNC000933.1	0	High	--	--	--
MSTRG.13311.1	LNC_25814	u	LINC	XLOC_015916	scaffold_2	-	17460888	17500562	2	39675	0.2831	9.16583	0.482898	noncoding	CCLE_LNC000933.1	0	High	Csinensis_orange1.1g034083m	6.58107e-140	--
MSTRG.13313.1	LNC_25816	u	LINC	XLOC_011055	scaffold_2	+	17463644	17465179	2	1536	0.37114	7.77203	0.0418328	noncoding	CCLE_LNC003485.1	0	Medium	Csinensis_orange1.1g034083m	9.29476e-121	--
MSTRG.13314.1	LNC_25817	u	LINC	XLOC_015917	scaffold_2	-	17463838	17465835	2	1998	0.31381	9.263	0.0430293	noncoding	CCLE_LNC006644.1	0	High	Csinensis_orange1.1g034083m	2.60983e-122	--
MSTRG.13315.1	LNC_25818	u	LINC	XLOC_011056	scaffold_2	+	17464326	17465905	2	1580	0.31676	7.7215	0.0284075	noncoding	CCLE_LNC002705.1	0	High	Csinensis_orange1.1g034083m	2.05607e-122	--
MSTRG.13329.3	LNC_25906	j	EXON	XLOC_015957	scaffold_2	-	17813255	17818705	11	5451	0.2675	11.3447	0.0364707	noncoding	--	--	--	--	--	novel
MSTRG.13329.5	LNC_25905	j	EXON	XLOC_015957	scaffold_2	-	17813255	17818339	10	5085	0.2675	11.3447	0.0364707	noncoding	--	--	--	--	--	novel
MSTRG.13329.6	LNC_25908	j	EXON	XLOC_015957	scaffold_2	-	17813256	17818705	9	5450	0.2675	11.3447	0.0364707	noncoding	--	--	--	--	--	novel
MSTRG.13415.2	LNC_26000	j	EXON	XLOC_011137	scaffold_2	+	18150554	18154381	6	3828	0.32074	5.0799	0.27291	noncoding	--	--	--	--	--	novel
MSTRG.13415.6	LNC_26004	j	EXON	XLOC_011137	scaffold_2	+	18150622	18154381	5	3760	0.34124	5.0799	0.30981	noncoding	--	--	--	--	--	novel
MSTRG.13424.1	LNC_26069	u	LINC	XLOC_011169	scaffold_2	+	18363954	18364320	2	367	0.3964	4.94464	0.00722489	noncoding	--	--	--	--	--	novel
MSTRG.13438.1	LNC_26026	u	LINC	XLOC_016002	scaffold_2	-	18206754	18207200	2	447	0.31132	9.53827	0.160151	noncoding	CCLE_LNC005171.1	7.21638e-81	High	--	--	--
MSTRG.13485.4	LNC_26098	j	EXON	XLOC_016034	scaffold_2	-	18457818	18460280	3	2463	0.30751	7.79926	0.0598225	noncoding	--	--	--	--	--	novel
MSTRG.13546.1	LNC_26151	u	LINC	XLOC_016062	scaffold_2	-	18672940	18673360	2	421	0.34876	5.74799	0.00431681	noncoding	CCLE_LNC002715.1	2.36687e-100	High	--	--	--
MSTRG.13568.1	LNC_26183	u	LINC	XLOC_011215	scaffold_2	+	18730370	18730675	2	306	0.44134	8.76093	0.0752054	noncoding	CCLE_LNC001784.2	5.57676e-155	High	--	--	--
MSTRG.13569.1	LNC_26185	u	LINC	XLOC_016071	scaffold_2	-	18730425	18730951	2	527	0.41611	10.1324	0.0689652	noncoding	CCLE_LNC001784.2	0	High	--	--	--
MSTRG.13579.4	LNC_26203	u	LINC	XLOC_016080	scaffold_2	-	18799521	18802763	2	3243	0.25049	6.51447	0.0409784	noncoding	CCLE_LNC006642.1	8.08845e-168	High	--	--	--
MSTRG.13628.1	LNC_26263	u	LINC	XLOC_016111	scaffold_2	-	18996430	18998468	2	2039	0.2384	7.71478	0.0642668	noncoding	--	--	--	--	--	novel
MSTRG.13705.1	LNC_26369	u	LINC	XLOC_011292	scaffold_2	+	19331091	19331446	2	356	0.42335	5.5108	0.174755	noncoding	CCLE_LNC000399.1	1.54962e-91	High	--	--	--
MSTRG.13716.1	LNC_26356	u	LINC	XLOC_016145	scaffold_2	-	19300246	19301340	2	1095	0.37383	9.5838	0.308818	noncoding	--	--	--	--	--	novel
MSTRG.13868.3	LNC_26550	u	LINC	XLOC_016234	scaffold_2	-	19818926	19820152	2	1227	0.298	9.30597	0.0116212	noncoding	CCLE_LNC005449.1	0	High	--	--	--
MSTRG.13870.1	LNC_26519	u	LINC	XLOC_016229	scaffold_2	-	19744676	19747915	3	3240	0.27919	9.3537	0.0280836	noncoding	CSIN_LNC004331.3	0	High	Cclementina_Ciclev10018392m	0	--
MSTRG.13870.2	LNC_26520	u	LINC	XLOC_016229	scaffold_2	-	19744931	19747915	3	2985	0.2671	9.3537	0.0298053	noncoding	CSIN_LNC004331.3	0	High	Cclementina_Ciclev10018392m	0	--
MSTRG.13870.3	LNC_26521	u	LINC	XLOC_016229	scaffold_2	-	19744949	19747915	3	2967	0.2671	9.3537	0.0298053	noncoding	CSIN_LNC004331.3	0	High	Cclementina_Ciclev10018392m	0	--
MSTRG.13870.4	LNC_26522	u	LINC	XLOC_016229	scaffold_2	-	19745048	19747915	3	2868	0.2905	9.3537	0.0275058	noncoding	CSIN_LNC004331.3	0	High	Cclementina_Ciclev10018392m	0	--
MSTRG.13870.5	LNC_26523	u	LINC	XLOC_016229	scaffold_2	-	19745048	19747915	3	2868	0.2905	9.3537	0.0275058	noncoding	CSIN_LNC004331.3	0	High	Cclementina_Ciclev10018392m	0	--
MSTRG.13870.6	LNC_26524	u	LINC	XLOC_016229	scaffold_2	-	19745080	19747915	2	2836	0.28686	9.3537	0.0275995	noncoding	CSIN_LNC004331.3	0	High	Cclementina_Ciclev10018392m	0	--
MSTRG.13870.7	LNC_26525	u	LINC	XLOC_016229	scaffold_2	-	19745080	19747915	3	2836	0.28686	9.3537	0.0275995	noncoding	CSIN_LNC004331.3	0	High	Cclementina_Ciclev10018392m	0	--
MSTRG.13870.9	LNC_26527	u	LINC	XLOC_016229	scaffold_2	-	19745101	19747915	3	2815	0.28686	9.3537	0.0275995	noncoding	CSIN_LNC004331.3	0	High	Cclementina_Ciclev10018392m	0	--
MSTRG.13870.10	LNC_26528	u	LINC	XLOC_016229	scaffold_2	-	19745109	19747915	2	2807	0.29554	9.3537	0.0275054	noncoding	CSIN_LNC004331.3	0	High	Cclementina_Ciclev10018392m	0	--
MSTRG.13870.11	LNC_26529	u	LINC	XLOC_016229	scaffold_2	-	19745125	19747915	3	2791	0.2905	9.3537	0.0275058	noncoding	CSIN_LNC004331.3	0	High	Cclementina_Ciclev10018392m	0	--
MSTRG.13922.1	LNC_26636	u	LINC	XLOC_016265	scaffold_2	-	20016638	20018068	2	1431	0.31286	9.36871	0.0231545	noncoding	CCLE_LNC005455.1	0	High	--	--	--
MSTRG.14003.1	LNC_26747	u	LINC	XLOC_016308	scaffold_2	-	20288820	20289518	2	699	0.31753	9.21429	0.00831043	noncoding	--	--	--	--	--	novel
MSTRG.14013.1	LNC_26772	u	LINC	XLOC_011434	scaffold_2	+	20320288	20320758	2	471	0.39165	8.56903	0.0100872	noncoding	CSIN_LNC000824.1	1.58271e-107	High	--	--	--
MSTRG.14032.1	LNC_26819	j	EXON	XLOC_011451	scaffold_2	+	20399858	20406299	6	6442	0.34514	10.1298	0.117437	noncoding	CMAX_LNC000666.1	0	High	Csinensis_orange1.1g039616m	5.25378e-99	--
MSTRG.14032.2	LNC_26820	j	EXON	XLOC_011451	scaffold_2	+	20399873	20406299	6	6427	0.34514	10.1298	0.117437	noncoding	CMAX_LNC000666.1	0	High	Csinensis_orange1.1g039616m	5.24149e-99	--
MSTRG.14032.6	LNC_26824	j	EXON	XLOC_011451	scaffold_2	+	20399942	20406299	6	6358	0.34514	10.1298	0.117437	noncoding	CMAX_LNC000666.1	0	High	Csinensis_orange1.1g039616m	5.18496e-99	--
MSTRG.14032.9	LNC_26827	j	EXON	XLOC_011451	scaffold_2	+	20400766	20406299	4	5534	0.34514	10.1298	0.117437	noncoding	CMAX_LNC000666.1	0	High	--	--	--
MSTRG.14032.13	LNC_26831	j	EXON	XLOC_011451	scaffold_2	+	20402152	20405414	4	3263	0.36769	10.1298	0.153363	noncoding	--	--	--	--	--	novel
MSTRG.14036.1	LNC_26870	u	LINC	XLOC_016327	scaffold_2	-	20490131	20492588	2	2458	0.25049	8.8587	0.0346954	noncoding	CCLE_LNC003302.1	5.08293e-119	High	Csinensis_orange1.1g035194m	1.70117e-30	--
MSTRG.14036.5	LNC_26874	u	LINC	XLOC_016327	scaffold_2	-	20490335	20492588	2	2254	0.25514	8.8587	0.0328094	noncoding	CCLE_LNC003302.1	4.65604e-119	High	Csinensis_orange1.1g035194m	1.55835e-30	--
MSTRG.14047.1	LNC_26797	j	EXON	XLOC_011441	scaffold_2	+	20354083	20356028	3	1946	0.27146	9.60419	0.0363578	noncoding	CCLE_LNC005467.1	0	High	Cclementina_Ciclev10018375m	0	--
MSTRG.14057.1	LNC_26894	u	LINC	XLOC_016331	scaffold_2	-	20535179	20537047	3	1869	0.3834	7.75848	0.138365	noncoding	CCLE_LNC006038.1	4.07459e-79	High	--	--	--
MSTRG.14057.2	LNC_26895	u	LINC	XLOC_016331	scaffold_2	-	20535193	20537047	5	1855	0.3629	6.60138	0.120375	noncoding	CCLE_LNC006038.1	4.04358e-79	High	--	--	--
MSTRG.14080.1	LNC_26868	u	LINC	XLOC_016326	scaffold_2	-	20482985	20484803	2	1819	0.36447	6.27277	0.0796952	noncoding	CCLE_LNC000460.1	2.73631e-160	High	--	--	--
MSTRG.14099.1	LNC_26938	u	LINC	XLOC_011491	scaffold_2	+	20680708	20683394	2	2687	0.29538	9.59589	0.0918204	noncoding	CCLE_LNC003485.1	0	Medium	Csinensis_orange1.1g034083m	1.26696e-121	--
MSTRG.14124.5	LNC_26950	u	LINC	XLOC_016348	scaffold_2	-	20698046	20699317	3	1272	0.31109	9.34259	0.157495	noncoding	--	--	--	--	--	novel
MSTRG.14156.1	LNC_27047	u	LINC	XLOC_011525	scaffold_2	+	20941169	20943138	2	1970	0.3014	10.2775	0.0357372	noncoding	CCLE_LNC006647.1	0	High	Csinensis_orange1.1g034083m	4.33566e-115	--
MSTRG.14171.2	LNC_27036	j	EXON	XLOC_016366	scaffold_2	-	20920073	20923220	3	3148	0.31073	8.51593	0.315278	noncoding	CSIN_LNC005704.1	0	High	Csinensis_orange1.1g039835m	1.17387e-107	--
MSTRG.14171.3	LNC_27037	j	EXON	XLOC_016366	scaffold_2	-	20920073	20923220	4	3148	0.31073	8.51593	0.315278	noncoding	CSIN_LNC005704.1	0	High	Csinensis_orange1.1g039835m	1.17387e-107	--
MSTRG.14171.4	LNC_27038	j	EXON	XLOC_016366	scaffold_2	-	20920073	20923220	4	3148	0.31073	8.51593	0.315278	noncoding	CSIN_LNC005704.1	0	High	Csinensis_orange1.1g039835m	1.17387e-107	--
MSTRG.14171.5	LNC_27039	j	EXON	XLOC_016366	scaffold_2	-	20920075	20923220	4	3146	0.31073	8.51593	0.315278	noncoding	CSIN_LNC005704.1	0	High	Csinensis_orange1.1g039835m	1.17312e-107	--
MSTRG.14171.6	LNC_27040	j	EXON	XLOC_016366	scaffold_2	-	20920075	20923220	4	3146	0.31073	8.51593	0.315278	noncoding	CSIN_LNC005704.1	0	High	Csinensis_orange1.1g039835m	1.17312e-107	--
MSTRG.14171.8	LNC_27043	j	EXON	XLOC_016366	scaffold_2	-	20920175	20923220	3	3046	0.31073	8.51593	0.315278	noncoding	CSIN_LNC005704.1	0	High	Csinensis_orange1.1g039835m	1.1355e-107	--
MSTRG.14171.9	LNC_27044	j	EXON	XLOC_016366	scaffold_2	-	20920175	20923220	4	3046	0.31073	8.51593	0.315278	noncoding	CSIN_LNC005704.1	0	High	Csinensis_orange1.1g039835m	1.1355e-107	--
MSTRG.14171.11	LNC_27045	j	EXON	XLOC_016366	scaffold_2	-	20920180	20923220	3	3041	0.31073	8.51593	0.315278	noncoding	CSIN_LNC005704.1	0	High	Csinensis_orange1.1g039835m	1.13361e-107	--
MSTRG.14176.17	LNC_27005	u	LINC	XLOC_011518	scaffold_2	+	20869391	20874484	16	5094	0.26189	9.89728	0.0558774	noncoding	CSIN_LNC005761.1	0	High	--	--	--
MSTRG.14176.18	LNC_27006	u	LINC	XLOC_011518	scaffold_2	+	20869469	20874484	16	5016	0.26189	9.89728	0.0558774	noncoding	CSIN_LNC005761.1	0	High	--	--	--
MSTRG.14176.19	LNC_27007	u	LINC	XLOC_011518	scaffold_2	+	20869530	20874484	15	4955	0.26189	9.89728	0.0558774	noncoding	CSIN_LNC005761.1	0	High	--	--	--
MSTRG.14176.20	LNC_27008	u	LINC	XLOC_011518	scaffold_2	+	20869644	20874484	15	4841	0.26189	9.89728	0.0558774	noncoding	CSIN_LNC005761.1	0	High	--	--	--
MSTRG.14176.21	LNC_27009	u	LINC	XLOC_011518	scaffold_2	+	20869644	20874484	15	4841	0.26189	9.89728	0.0558774	noncoding	CSIN_LNC005761.1	0	High	--	--	--
MSTRG.14176.22	LNC_27010	u	LINC	XLOC_011518	scaffold_2	+	20869700	20874484	13	4785	0.26189	9.89728	0.0558774	noncoding	CSIN_LNC005761.1	0	High	--	--	--
MSTRG.14176.23	LNC_27011	u	LINC	XLOC_011518	scaffold_2	+	20869852	20874484	13	4633	0.26189	9.89728	0.0558774	noncoding	CSIN_LNC005761.1	0	High	--	--	--
MSTRG.14176.24	LNC_27012	u	LINC	XLOC_011518	scaffold_2	+	20869852	20874484	15	4633	0.26189	9.89728	0.0558774	noncoding	CSIN_LNC005761.1	0	High	--	--	--
MSTRG.14176.25	LNC_27013	u	LINC	XLOC_011518	scaffold_2	+	20869852	20874484	16	4633	0.26189	9.89728	0.0558774	noncoding	CSIN_LNC005761.1	0	High	--	--	--
MSTRG.14176.27	LNC_27015	u	LINC	XLOC_011518	scaffold_2	+	20869865	20874484	14	4620	0.26189	9.89728	0.0558774	noncoding	CSIN_LNC005761.1	0	High	--	--	--
MSTRG.14176.28	LNC_27016	u	LINC	XLOC_011518	scaffold_2	+	20869875	20874484	14	4610	0.26189	9.89728	0.0558774	noncoding	CSIN_LNC005761.1	0	High	--	--	--
MSTRG.14191.1	LNC_27081	u	LINC	XLOC_016381	scaffold_2	-	21041120	21046924	2	5805	0.31812	5.60052	0.240786	noncoding	CCLE_LNC005479.1	0	High	CNT20211949	1.93303e-08	--
MSTRG.14191.2	LNC_27082	u	LINC	XLOC_016381	scaffold_2	-	21042192	21046924	2	4733	0.31812	5.60052	0.240786	noncoding	CCLE_LNC005479.1	0	High	CNT20211949	1.57427e-08	--
MSTRG.14191.3	LNC_27083	u	LINC	XLOC_016381	scaffold_2	-	21042192	21046924	2	4733	0.31812	5.60052	0.240786	noncoding	CCLE_LNC005479.1	0	High	CNT20211949	1.57427e-08	--
MSTRG.14191.4	LNC_27084	u	LINC	XLOC_016381	scaffold_2	-	21042192	21046924	2	4733	0.31812	5.60052	0.240786	noncoding	CCLE_LNC005479.1	0	High	CNT20211949	1.57427e-08	--
MSTRG.14233.2	LNC_27115	j	EXON	XLOC_016390	scaffold_2	-	21110830	21116342	11	5513	0.25541	6.39581	0.129442	noncoding	CMAX_LNC000749.1	1.07461e-163	High	--	--	--
MSTRG.14233.6	LNC_27119	j	EXON	XLOC_016390	scaffold_2	-	21111439	21116342	9	4904	0.29374	6.39581	0.0986743	noncoding	CMAX_LNC000749.1	9.55253e-164	High	--	--	--
MSTRG.14233.7	LNC_27120	j	EXON	XLOC_016390	scaffold_2	-	21111515	21116342	10	4828	0.27398	6.39581	0.10628	noncoding	CMAX_LNC000749.1	9.40358e-164	High	--	--	--
MSTRG.14233.8	LNC_27121	j	EXON	XLOC_016390	scaffold_2	-	21111516	21116342	11	4827	0.27398	6.39581	0.10628	noncoding	CMAX_LNC000749.1	9.40162e-164	High	--	--	--
MSTRG.14254.1	LNC_27179	u	LINC	XLOC_016407	scaffold_2	-	21252916	21256354	2	3439	0.27919	5.93512	0.0565163	noncoding	CCLE_LNC001797.1	0	High	Csinensis_orange1.1g043138m	1.09378e-38	--
MSTRG.14254.2	LNC_27180	u	LINC	XLOC_016407	scaffold_2	-	21253575	21256354	2	2780	0.27919	5.93512	0.0565163	noncoding	CCLE_LNC001797.1	0	High	Csinensis_orange1.1g043138m	8.83761e-39	--
MSTRG.14254.4	LNC_27182	u	LINC	XLOC_016407	scaffold_2	-	21253806	21255794	2	1989	0.30837	5.93512	0.0477818	noncoding	CCLE_LNC001797.1	8.81559e-121	High	Csinensis_orange1.1g036365m	1.40228e-15	--
MSTRG.14276.1	LNC_27199	u	LINC	XLOC_011590	scaffold_2	+	21305201	21305951	2	751	0.35048	6.56183	0.0140575	noncoding	--	--	--	--	--	novel
MSTRG.14314.1	LNC_27292	u	LINC	XLOC_016440	scaffold_2	-	21489578	21491973	2	2396	0.27618	4.34625	0.136316	noncoding	CCLE_LNC000313.1	0	High	--	--	--
MSTRG.14324.1	LNC_27294	u	LINC	XLOC_016441	scaffold_2	-	21495071	21496207	2	1137	0.27618	9.64398	0.0411032	noncoding	--	--	--	--	--	novel
MSTRG.14325.1	LNC_27295	u	LINC	XLOC_011617	scaffold_2	+	21495275	21496660	2	1386	0.32524	10.5627	0.0500949	noncoding	--	--	--	--	--	novel
MSTRG.14396.3	LNC_27414	j	EXON	XLOC_011641	scaffold_2	+	21760148	21761674	3	1527	0.33263	7.57867	0.214107	noncoding	--	--	--	--	--	novel
MSTRG.14418.1	LNC_27449	u	LINC	XLOC_016494	scaffold_2	-	21827305	21828210	2	906	0.45557	5.09161	0.197104	noncoding	--	--	--	--	--	novel
MSTRG.14445.1	LNC_27492	u	LINC	XLOC_016511	scaffold_2	-	21955057	21955788	2	732	0.32386	10.8032	0.0384119	noncoding	CCLE_LNC005497.1	0	High	--	--	--
MSTRG.14451.3	LNC_27496	u	LINC	XLOC_016512	scaffold_2	-	21962471	21965768	3	3298	0.27667	4.43683	0.0420086	noncoding	CCLE_LNC000538.1	0	High	--	--	--
MSTRG.14463.1	LNC_27524	u	LINC	XLOC_011676	scaffold_2	+	22003679	22004064	2	386	0.32316	9.30267	0.00602286	noncoding	--	--	--	--	--	novel
MSTRG.14472.1	LNC_27506	j	EXON	XLOC_011673	scaffold_2	+	21986718	21989270	4	2553	0.27398	8.00043	0.0230834	noncoding	novel	--	--	Csinensis_orange1.1g034684m	0	--
MSTRG.14472.3	LNC_27508	j	EXON	XLOC_011673	scaffold_2	+	21986812	21989270	4	2459	0.27398	8.00043	0.0230834	noncoding	novel	--	--	Csinensis_orange1.1g034684m	0	--
MSTRG.14494.1	LNC_27556	u	LINC	XLOC_011692	scaffold_2	+	22089017	22091569	3	2553	0.2653	10.088	0.088254	noncoding	CSIN_LNC005495.1	1.92671e-108	High	Csinensis_orange1.1g035108m	1.61235e-95	--
MSTRG.14525.1	LNC_27620	u	LINC	XLOC_016546	scaffold_2	-	22194441	22196076	2	1636	0.26974	7.02521	0.220512	noncoding	NTAB_LNC007308.1	5.01123e-18	High	Csinensis_orange1.1g035299m	0	--
MSTRG.14544.1	LNC_27646	u	LINC	XLOC_011718	scaffold_2	+	22251330	22252323	2	994	0.30935	8.9317	0.0145431	noncoding	CCLE_LNC004724.1	0	High	--	--	--
MSTRG.14564.1	LNC_27667	u	LINC	XLOC_016568	scaffold_2	-	22315691	22317016	2	1326	0.35567	10.3705	0.0308242	noncoding	--	--	--	--	--	novel
MSTRG.14579.1	LNC_27694	u	LINC	XLOC_016579	scaffold_2	-	22368959	22369313	2	355	0.38671	9.99237	0.0119095	noncoding	CMAX_LNC004015.1	2.04133e-75	High	--	--	--
MSTRG.14584.1	LNC_27707	u	LINC	XLOC_016582	scaffold_2	-	22385360	22385964	2	605	0.27238	9.09857	0.0214429	noncoding	--	--	--	--	--	novel
MSTRG.14603.3	LNC_27703	j	EXON	XLOC_016581	scaffold_2	-	22378656	22383475	12	4820	0.27398	4.31366	0.152033	noncoding	--	--	--	--	--	novel
MSTRG.14603.4	LNC_27704	j	EXON	XLOC_016581	scaffold_2	-	22378656	22383475	12	4820	0.27398	4.31366	0.152033	noncoding	--	--	--	--	--	novel
MSTRG.14603.5	LNC_27705	j	EXON	XLOC_016581	scaffold_2	-	22378666	22383475	12	4810	0.27863	4.31366	0.139089	noncoding	--	--	--	--	--	novel
MSTRG.14609.3	LNC_27726	j	EXON	XLOC_016588	scaffold_2	-	22427132	22432262	10	5131	0.27517	8.43927	0.22731	noncoding	--	--	--	--	--	novel
MSTRG.14609.4	LNC_27727	j	EXON	XLOC_016588	scaffold_2	-	22427132	22432262	10	5131	0.27517	8.43927	0.22731	noncoding	--	--	--	--	--	novel
MSTRG.14609.5	LNC_27728	j	EXON	XLOC_016588	scaffold_2	-	22427608	22432262	10	4655	0.2962	8.7912	0.164299	noncoding	--	--	--	--	--	novel
MSTRG.14609.8	LNC_27731	j	EXON	XLOC_016588	scaffold_2	-	22428023	22432262	9	4240	0.2384	9.60333	0.0675126	noncoding	--	--	--	--	--	novel
MSTRG.14609.11	LNC_27734	j	EXON	XLOC_016588	scaffold_2	-	22428379	22432262	10	3884	0.2384	9.60333	0.0675126	noncoding	--	--	--	--	--	novel
MSTRG.14646.1	LNC_27812	x	NAT	XLOC_016611	scaffold_2	-	22604113	22606911	2	2799	0.28329	7.75323	0.0263169	noncoding	--	--	--	--	--	novel
MSTRG.14674.1	LNC_27885	x	NAT	XLOC_011780	scaffold_2	+	22710862	22711667	2	806	0.38085	9.43011	0.026969	noncoding	--	--	--	--	--	novel
MSTRG.14689.3	LNC_27900	j	EXON	XLOC_016624	scaffold_2	-	22744452	22750246	16	5795	0.29594	9.00189	0.0653251	noncoding	ACHI_LNC008217.1	3.00272e-15	High	--	--	--
MSTRG.14689.6	LNC_27906	j	EXON	XLOC_016624	scaffold_2	-	22744618	22750307	17	5690	0.29594	9.66376	0.106195	noncoding	ACHI_LNC008217.1	2.94803e-15	High	--	--	--
MSTRG.14689.7	LNC_27903	j	EXON	XLOC_016624	scaffold_2	-	22744618	22750246	17	5629	0.29594	9.00189	0.0653251	noncoding	ACHI_LNC008217.1	2.91626e-15	High	--	--	--
MSTRG.14724.1	LNC_27968	u	LINC	XLOC_016650	scaffold_2	-	22906775	22907161	2	387	0.29407	8.3847	0.00596388	noncoding	CCLE_LNC000932.1	2.14737e-105	High	--	--	--
MSTRG.14743.1	LNC_27988	j	EXON	XLOC_011814	scaffold_2	+	22956314	22961982	12	5669	0.30268	10.5733	0.0824451	noncoding	--	--	--	--	--	novel
MSTRG.14743.3	LNC_27990	j	EXON	XLOC_011814	scaffold_2	+	22956750	22961982	11	5233	0.32578	8.80096	0.0602144	noncoding	--	--	--	--	--	novel
MSTRG.14743.5	LNC_27992	j	EXON	XLOC_011814	scaffold_2	+	22956776	22961982	11	5207	0.32578	8.80096	0.0602144	noncoding	--	--	--	--	--	novel
MSTRG.14743.6	LNC_27995	j	EXON	XLOC_011814	scaffold_2	+	22956783	22961982	10	5200	0.32578	8.80096	0.0602144	noncoding	--	--	--	--	--	novel
MSTRG.14751.1	LNC_27999	j	EXON	XLOC_011815	scaffold_2	+	22962565	22967679	9	5115	0.30387	6.94293	0.080414	noncoding	--	--	--	--	--	novel
MSTRG.14751.11	LNC_28009	j	EXON	XLOC_011815	scaffold_2	+	22963537	22967679	6	4143	0.2962	6.94293	0.0789368	noncoding	--	--	--	--	--	novel
MSTRG.14769.2	LNC_28047	j	EXON	XLOC_011828	scaffold_2	+	23030617	23033345	3	2729	0.31879	4.91522	0.0621448	noncoding	CSIN_LNC005718.1	0	High	Cclementina_Ciclev10017428m	0	--
MSTRG.14770.1	LNC_28048	x	NAT	XLOC_016669	scaffold_2	-	23030619	23031774	2	1156	0.27988	8.13837	0.00894948	noncoding	CSIN_LNC005718.1	0	High	Cclementina_Ciclev10017428m	0	--
MSTRG.14789.1	LNC_28093	u	LINC	XLOC_011841	scaffold_2	+	23122732	23123289	3	558	0.37244	7.99823	0.0427674	noncoding	--	--	--	--	--	novel
MSTRG.14854.1	LNC_28256	u	LINC	XLOC_011879	scaffold_2	+	23372074	23377231	3	5158	0.27107	9.68475	0.0719778	noncoding	CSIN_LNC000781.2	1.34691e-137	High	--	--	--
MSTRG.14854.3	LNC_28260	u	LINC	XLOC_011879	scaffold_2	+	23374587	23375173	2	587	0.33316	9.57941	0.0131418	noncoding	--	--	--	--	--	novel
MSTRG.14868.1	LNC_28267	u	LINC	XLOC_011883	scaffold_2	+	23392755	23394856	2	2102	0.42063	6.20306	0.260876	noncoding	CSIN_LNC000978.2	0	High	Csinensis_orange1.1g034739m	0	--
MSTRG.14874.1	LNC_28274	u	LINC	XLOC_016724	scaffold_2	-	23420565	23421399	2	835	0.32527	7.58954	0.0684557	noncoding	--	--	--	--	--	novel
MSTRG.14886.19	LNC_28215	j	EXON	XLOC_011869	scaffold_2	+	23320203	23321888	3	1686	0.3466	7.76862	0.0980234	noncoding	--	--	--	--	--	novel
MSTRG.14901.1	LNC_28290	u	LINC	XLOC_011895	scaffold_2	+	23467432	23471661	5	4230	0.25541	4.56305	0.457474	noncoding	CCLE_LNC005123.1	0	High	Csinensis_orange1.1g035476m	0	--
MSTRG.14901.2	LNC_28291	u	LINC	XLOC_011895	scaffold_2	+	23467460	23471661	4	4202	0.25541	4.56305	0.457474	noncoding	CCLE_LNC005123.1	0	High	Csinensis_orange1.1g035476m	0	--
MSTRG.14901.3	LNC_28292	u	LINC	XLOC_011895	scaffold_2	+	23467460	23471661	5	4202	0.25541	4.56305	0.457474	noncoding	CCLE_LNC005123.1	0	High	Csinensis_orange1.1g035476m	0	--
MSTRG.14901.4	LNC_28293	u	LINC	XLOC_011895	scaffold_2	+	23467484	23471661	4	4178	0.25541	4.56305	0.457474	noncoding	CCLE_LNC005123.1	0	High	Csinensis_orange1.1g035476m	0	--
MSTRG.14901.5	LNC_28294	u	LINC	XLOC_011895	scaffold_2	+	23467484	23471661	5	4178	0.25541	4.56305	0.457474	noncoding	CCLE_LNC005123.1	0	High	Csinensis_orange1.1g035476m	0	--
MSTRG.14901.6	LNC_28295	u	LINC	XLOC_011895	scaffold_2	+	23467500	23471661	3	4162	0.25541	4.56305	0.457474	noncoding	CCLE_LNC005123.1	0	High	Csinensis_orange1.1g035476m	0	--
MSTRG.14901.7	LNC_28296	u	LINC	XLOC_011895	scaffold_2	+	23467526	23471661	3	4136	0.25541	4.56305	0.457474	noncoding	CCLE_LNC005123.1	0	High	Csinensis_orange1.1g035476m	0	--
MSTRG.14901.8	LNC_28297	u	LINC	XLOC_011895	scaffold_2	+	23467527	23471661	3	4135	0.25541	4.56305	0.457474	noncoding	CCLE_LNC005123.1	0	High	Csinensis_orange1.1g035476m	0	--
MSTRG.14930.1	LNC_28357	u	LINC	XLOC_016746	scaffold_2	-	23583549	23584552	2	1004	0.31384	9.82062	0.0264667	noncoding	CMAX_LNC000777.1	2.32402e-29	High	--	--	--
MSTRG.14938.1	LNC_28365	u	LINC	XLOC_016749	scaffold_2	-	23597368	23598133	2	766	0.40073	8.55438	0.0954654	noncoding	CCLE_LNC000399.1	0	High	Csinensis_orange1.1g034083m	2.13675e-114	--
MSTRG.14943.1	LNC_28360	u	LINC	XLOC_016747	scaffold_2	-	23586864	23588293	2	1430	0.23588	7.96051	0.0232285	noncoding	CCLE_LNC003357.1	0	High	--	--	--
MSTRG.14944.1	LNC_28361	u	LINC	XLOC_016748	scaffold_2	-	23587386	23590750	2	3365	0.26458	6.50092	0.0152974	noncoding	CCLE_LNC003987.1	0	High	--	--	--
MSTRG.14945.1	LNC_28362	u	LINC	XLOC_011922	scaffold_2	+	23589994	23591085	2	1092	0.31243	9.39093	0.0188219	noncoding	CCLE_LNC003987.1	0	High	--	--	--
MSTRG.14978.7	LNC_28459	j	EXON	XLOC_016769	scaffold_2	-	23750678	23755751	8	5074	0.30733	6.72491	0.269678	noncoding	OEUR_LNC007857.1	3.28036e-39	High	--	--	--
MSTRG.15107.2	LNC_28805	u	LINC	XLOC_016837	scaffold_2	-	24401618	24434502	3	32885	0.22328	8.2016	0.472066	noncoding	CCLE_LNC002192.1	0	High	Csinensis_orange1.1g035215m	1.94774e-144	--
MSTRG.15107.3	LNC_28806	u	LINC	XLOC_016837	scaffold_2	-	24401783	24434502	5	32720	0.22328	8.2016	0.472066	noncoding	CCLE_LNC002192.1	0	High	Csinensis_orange1.1g035215m	1.93796e-144	--
MSTRG.15107.4	LNC_28807	u	LINC	XLOC_016837	scaffold_2	-	24401800	24434502	5	32703	0.22328	8.2016	0.472066	noncoding	CCLE_LNC002192.1	0	High	Csinensis_orange1.1g035215m	1.93695e-144	--
MSTRG.15153.1	LNC_28908	j	EXON	XLOC_016867	scaffold_2	-	24619174	24622426	4	3253	0.27517	10.4879	0.0598136	noncoding	--	--	--	--	--	novel
MSTRG.15153.2	LNC_28909	j	EXON	XLOC_016867	scaffold_2	-	24619245	24622426	4	3182	0.25541	10.4879	0.0635594	noncoding	--	--	--	--	--	novel
MSTRG.15153.3	LNC_28910	j	EXON	XLOC_016867	scaffold_2	-	24619281	24622426	2	3146	0.25541	10.4879	0.0635594	noncoding	--	--	--	--	--	novel
MSTRG.15190.6	LNC_28665	u	LINC	XLOC_016817	scaffold_2	-	24066042	24068599	4	2558	0.30733	8.31366	0.0813848	noncoding	CSIN_LNC000765.1	4.14941e-110	High	--	--	--
MSTRG.15190.7	LNC_28666	u	LINC	XLOC_016817	scaffold_2	-	24067306	24068599	2	1294	0.30953	8.31366	0.0827371	noncoding	CSIN_LNC000765.1	2.07552e-110	High	--	--	--
MSTRG.15190.37	LNC_28753	u	LINC	XLOC_016817	scaffold_2	-	24281364	24286637	10	5274	0.32244	9.00189	0.110251	noncoding	CCLE_LNC005538.1	0	High	--	--	--
MSTRG.15193.1	LNC_28682	u	LINC	XLOC_016818	scaffold_2	-	24094083	24095610	2	1528	0.30158	9.2359	0.0320406	noncoding	CMAX_LNC000696.1	0	High	--	--	--
MSTRG.15194.1	LNC_28683	u	LINC	XLOC_011990	scaffold_2	+	24099068	24100775	2	1708	0.39487	7.87091	0.0772573	noncoding	CSIN_LNC000332.1	0	High	Csinensis_orange1.1g033660m	3.13414e-61	--
MSTRG.15212.3	LNC_29007	j	EXON	XLOC_016881	scaffold_2	-	24771672	24774586	3	2915	0.28266	9.6994	0.0601309	noncoding	CMAX_LNC003850.1	0	High	Cclementina_Ciclev10017347m	0	--
MSTRG.15258.1	LNC_29073	u	LINC	XLOC_016901	scaffold_2	-	24918446	24919032	2	587	0.3446	9.98456	0.141778	noncoding	CCLE_LNC005560.1	0	High	--	--	--
MSTRG.15259.1	LNC_29074	u	LINC	XLOC_012094	scaffold_2	+	24918559	24919061	2	503	0.39125	8.9389	0.00520381	noncoding	CCLE_LNC005560.1	0	High	--	--	--
MSTRG.15261.1	LNC_29034	u	LINC	XLOC_012082	scaffold_2	+	24823088	24825945	3	2858	0.28719	9.15277	0.0266568	noncoding	CMAX_LNC002486.2	0	High	--	--	--
MSTRG.15261.3	LNC_29036	u	LINC	XLOC_012082	scaffold_2	+	24823099	24825945	3	2847	0.28719	9.15277	0.0266568	noncoding	CMAX_LNC002486.2	0	High	--	--	--
MSTRG.15261.4	LNC_29037	u	LINC	XLOC_012082	scaffold_2	+	24823099	24825945	3	2847	0.28719	9.15277	0.0266568	noncoding	CMAX_LNC002486.2	0	High	--	--	--
MSTRG.15261.5	LNC_29038	u	LINC	XLOC_012082	scaffold_2	+	24823123	24824512	3	1390	0.37289	9.15277	0.0412353	noncoding	CCLE_LNC004528.1	2.09529e-155	High	--	--	--
MSTRG.15261.8	LNC_29041	u	LINC	XLOC_012082	scaffold_2	+	24823147	24825945	4	2799	0.29928	9.15277	0.0266297	noncoding	CMAX_LNC002486.2	0	High	--	--	--
MSTRG.15303.2	LNC_29099	u	LINC	XLOC_016906	scaffold_2	-	24959742	24960095	2	354	0.37807	8.65631	0.0312148	noncoding	CCLE_LNC005564.1	5.69853e-71	High	--	--	--
MSTRG.15317.1	LNC_29113	u	LINC	XLOC_012109	scaffold_2	+	25006534	25007966	2	1433	0.30554	8.94049	0.00944638	noncoding	CCLE_LNC004488.1	0	High	--	--	--
MSTRG.15318.3	LNC_29123	u	LINC	XLOC_016917	scaffold_2	-	25042434	25044109	2	1676	0.37335	4.29962	0.451093	noncoding	CSIN_LNC004810.2	1.69688e-77	High	--	--	--
MSTRG.15344.1	LNC_29211	j	EXON	XLOC_012145	scaffold_2	+	25237563	25240679	5	3117	0.34514	8.961	0.0856899	noncoding	CCLE_LNC002068.1	4.16515e-66	High	--	--	--
MSTRG.15344.2	LNC_29212	j	EXON	XLOC_012145	scaffold_2	+	25237718	25240679	5	2962	0.2962	8.961	0.0573595	noncoding	CCLE_LNC002068.1	3.95601e-66	High	--	--	--
MSTRG.15344.3	LNC_29214	j	EXON	XLOC_012145	scaffold_2	+	25237781	25240679	5	2899	0.30488	8.961	0.0602142	noncoding	CCLE_LNC002068.1	3.87951e-66	High	--	--	--
MSTRG.15351.1	LNC_29218	i	INTRONIC	XLOC_012146	scaffold_2	+	25243748	25244375	2	628	0.4113	6.69525	0.0121196	noncoding	--	--	--	--	--	novel
MSTRG.15353.1	LNC_29259	u	LINC	XLOC_012158	scaffold_2	+	25330201	25333258	2	3058	0.31596	10.0168	0.0286342	noncoding	CCLE_LNC005573.1	2.7031e-177	High	--	--	--
MSTRG.15353.2	LNC_29260	u	LINC	XLOC_012158	scaffold_2	+	25330206	25333258	2	3053	0.31596	10.0168	0.0286342	noncoding	CCLE_LNC005573.1	1.62416e-174	High	--	--	--
MSTRG.15355.9	LNC_29181	j	EXON	XLOC_012140	scaffold_2	+	25200455	25203300	6	2846	0.37877	9.99469	0.0390198	noncoding	novel	--	--	Csinensis_orange1.1g040290m	3.92278e-87	--
MSTRG.15366.1	LNC_29305	j	EXON	XLOC_016958	scaffold_2	-	25372809	25378572	7	5764	0.28092	8.80927	0.0993181	noncoding	--	--	--	--	--	novel
MSTRG.15366.2	LNC_29306	j	EXON	XLOC_016958	scaffold_2	-	25372898	25375327	3	2430	0.27013	8.80927	0.0956745	noncoding	--	--	--	--	--	novel
MSTRG.15366.4	LNC_29308	j	EXON	XLOC_016958	scaffold_2	-	25376805	25378572	5	1768	0.34554	6.68378	0.0637804	noncoding	--	--	--	--	--	novel
MSTRG.15366.5	LNC_29309	j	EXON	XLOC_016958	scaffold_2	-	25376805	25378572	3	1768	0.34554	6.68378	0.0637804	noncoding	--	--	--	--	--	novel
MSTRG.15366.6	LNC_29310	j	EXON	XLOC_016958	scaffold_2	-	25376805	25378572	5	1768	0.34554	6.68378	0.0637804	noncoding	--	--	--	--	--	novel
MSTRG.15377.1	LNC_29281	j	EXON	XLOC_016956	scaffold_2	-	25347543	25353517	4	5975	0.28219	8.70978	0.0545565	noncoding	--	--	--	--	--	novel
MSTRG.15396.1	LNC_29342	u	LINC	XLOC_012183	scaffold_2	+	25467026	25467276	2	251	0.32339	11.0003	0.198754	noncoding	--	--	--	--	--	novel
MSTRG.15400.1	LNC_29355	u	LINC	XLOC_016968	scaffold_2	-	25497765	25499716	2	1952	0.24797	9.30231	0.098438	noncoding	CCLE_LNC001835.1	1.69105e-08	High	--	--	--
MSTRG.15417.1	LNC_29254	u	LINC	XLOC_012157	scaffold_2	+	25317744	25318182	3	439	0.40927	0	0.00701021	noncoding	CCLE_LNC005280.1	3.22434e-94	High	--	--	--
MSTRG.15426.4	LNC_29393	j	EXON	XLOC_016972	scaffold_2	-	25530293	25533401	9	3109	0.33419	9.65045	0.110247	noncoding	novel	--	--	Csinensis_orange1.1g042443m	2.09673e-50	--
MSTRG.15426.5	LNC_29394	j	EXON	XLOC_016972	scaffold_2	-	25530293	25533401	9	3109	0.33419	9.65045	0.110247	noncoding	novel	--	--	Csinensis_orange1.1g042443m	2.09673e-50	--
MSTRG.15426.7	LNC_29396	j	EXON	XLOC_016972	scaffold_2	-	25530470	25533401	7	2932	0.33419	9.65045	0.110247	noncoding	novel	--	--	Csinensis_orange1.1g042443m	1.97628e-50	--
MSTRG.15474.1	LNC_29554	u	LINC	XLOC_012205	scaffold_2	+	25687159	25687428	2	270	0.39974	4.93573	0.0110174	noncoding	CCLE_LNC004437.1	3.36757e-52	High	--	--	--
MSTRG.15475.1	LNC_29555	u	LINC	XLOC_016993	scaffold_2	-	25687184	25687758	2	575	0.32656	9.9975	0.0103854	noncoding	CCLE_LNC001267.1	9.78799e-51	High	--	--	--
MSTRG.15495.2	LNC_29627	j	EXON	XLOC_017009	scaffold_2	-	25787679	25789497	3	1819	0.34869	6.6944	0.0286968	noncoding	--	--	--	--	--	novel
MSTRG.15524.1	LNC_29682	u	LINC	XLOC_017024	scaffold_2	-	25896792	25897372	2	581	0.46097	6.31818	0.110683	noncoding	CCLE_LNC005468.1	1.08783e-164	High	--	--	--
MSTRG.15546.1	LNC_29701	u	LINC	XLOC_012246	scaffold_2	+	25928061	25930016	2	1956	0.38463	9.51007	0.0773207	noncoding	CMAX_LNC000912.2	8.60607e-126	High	--	--	--
MSTRG.15552.1	LNC_29730	u	LINC	XLOC_012259	scaffold_2	+	25976299	25978499	5	2201	0.30461	6.51239	0.0143186	noncoding	--	--	--	--	--	novel
MSTRG.15552.2	LNC_29731	u	LINC	XLOC_012259	scaffold_2	+	25976676	25978412	4	1737	0.34747	6.51239	0.0147223	noncoding	--	--	--	--	--	novel
MSTRG.15560.1	LNC_29748	u	LINC	XLOC_017043	scaffold_2	-	26010782	26011496	2	715	0.32153	8.93085	0.129259	noncoding	CMAX_LNC000261.1	3.13976e-111	High	--	--	--
MSTRG.15575.3	LNC_29410	j	EXON	XLOC_012194	scaffold_2	+	25550927	25555832	4	4906	0.2675	9.63531	0.0636286	noncoding	CSIN_LNC000737.1	0	High	Cclementina_Ciclev10017279m	0	--
MSTRG.15575.6	LNC_29412	j	EXON	XLOC_012194	scaffold_2	+	25550927	25555832	6	4906	0.2675	9.63531	0.0636286	noncoding	CSIN_LNC000737.1	0	High	Cclementina_Ciclev10017279m	0	--
MSTRG.15575.12	LNC_29415	o	GENIC	XLOC_012194	scaffold_2	+	25550986	25555639	4	4654	0.2675	4.93549	0.0678302	noncoding	CSIN_LNC000737.1	0	High	Cclementina_Ciclev10017279m	0	--
MSTRG.15575.13	LNC_29418	j	EXON	XLOC_012194	scaffold_2	+	25550986	25556137	4	5152	0.2675	9.63531	0.0636286	noncoding	CSIN_LNC000737.1	0	High	Cclementina_Ciclev10017279m	0	--
MSTRG.15575.14	LNC_29416	o	GENIC	XLOC_012194	scaffold_2	+	25550986	25555639	4	4654	0.2675	4.93549	0.0678302	noncoding	CSIN_LNC000737.1	0	High	Cclementina_Ciclev10017279m	0	--
MSTRG.15575.15	LNC_29419	j	EXON	XLOC_012194	scaffold_2	+	25550986	25556137	6	5152	0.2675	9.63531	0.0636286	noncoding	CSIN_LNC000737.1	0	High	Cclementina_Ciclev10017279m	0	--
MSTRG.15575.22	LNC_29429	j	EXON	XLOC_012194	scaffold_2	+	25551044	25555832	5	4789	0.2675	9.63531	0.0636286	noncoding	CSIN_LNC000737.1	0	High	Cclementina_Ciclev10017279m	0	--
MSTRG.15575.23	LNC_29430	o	GENIC	XLOC_012194	scaffold_2	+	25551046	25555639	4	4594	0.2675	4.93549	0.0678302	noncoding	CSIN_LNC000737.1	0	High	Cclementina_Ciclev10017279m	0	--
MSTRG.15575.33	LNC_29441	j	EXON	XLOC_012194	scaffold_2	+	25551104	25555832	5	4729	0.2675	9.63531	0.0636286	noncoding	CSIN_LNC000737.1	0	High	Cclementina_Ciclev10017279m	0	--
MSTRG.15575.35	LNC_29442	j	EXON	XLOC_012194	scaffold_2	+	25551104	25555832	6	4729	0.2675	9.63531	0.0636286	noncoding	CSIN_LNC000737.1	0	High	Cclementina_Ciclev10017279m	0	--
MSTRG.15575.37	LNC_29444	j	EXON	XLOC_012194	scaffold_2	+	25553085	25555832	3	2748	0.2675	9.63531	0.0636286	noncoding	CSIN_LNC000737.1	0	High	Cclementina_Ciclev10017279m	0	--
MSTRG.15575.41	LNC_29448	j	EXON	XLOC_012194	scaffold_2	+	25553110	25555639	3	2530	0.2675	5.99078	0.0309614	noncoding	CSIN_LNC000737.1	0	High	Cclementina_Ciclev10017279m	0	--
MSTRG.15575.43	LNC_29450	j	EXON	XLOC_012194	scaffold_2	+	25553124	25555639	2	2516	0.2675	5.99078	0.0309614	noncoding	CSIN_LNC000737.1	0	High	Cclementina_Ciclev10017279m	0	--
MSTRG.15575.45	LNC_29452	j	EXON	XLOC_012194	scaffold_2	+	25553134	25555639	4	2506	0.2906	5.99078	0.0220958	noncoding	CSIN_LNC000737.1	0	High	Cclementina_Ciclev10017279m	0	--
MSTRG.15575.48	LNC_29456	u	LINC	XLOC_012194	scaffold_2	+	25565382	25570251	3	4870	0.28411	5.01251	0.0885793	noncoding	CSIN_LNC000737.1	0	High	Csinensis_orange1.1g035167m	0	--
MSTRG.15575.50	LNC_29458	u	LINC	XLOC_012194	scaffold_2	+	25565733	25570251	2	4519	0.28411	5.01251	0.0885793	noncoding	CSIN_LNC000737.1	0	High	Csinensis_orange1.1g035167m	0	--
MSTRG.15575.51	LNC_29459	u	LINC	XLOC_012194	scaffold_2	+	25565733	25570251	3	4519	0.28411	5.01251	0.0885793	noncoding	CSIN_LNC000737.1	0	High	Csinensis_orange1.1g035167m	0	--
MSTRG.15575.52	LNC_29460	u	LINC	XLOC_012194	scaffold_2	+	25565733	25570251	4	4519	0.28411	5.01251	0.0885793	noncoding	CSIN_LNC000737.1	0	High	Csinensis_orange1.1g035167m	0	--
MSTRG.15575.53	LNC_29461	u	LINC	XLOC_012194	scaffold_2	+	25565733	25570251	4	4519	0.28411	5.01251	0.0885793	noncoding	CSIN_LNC000737.1	0	High	Csinensis_orange1.1g035167m	0	--
MSTRG.15575.55	LNC_29463	u	LINC	XLOC_012194	scaffold_2	+	25565808	25570251	3	4444	0.28411	5.01251	0.0885793	noncoding	CSIN_LNC000737.1	0	High	Csinensis_orange1.1g035167m	0	--
MSTRG.15575.57	LNC_29465	u	LINC	XLOC_012194	scaffold_2	+	25565855	25570251	3	4397	0.28411	5.01251	0.0885793	noncoding	CSIN_LNC000737.1	0	High	Csinensis_orange1.1g035167m	0	--
MSTRG.15575.61	LNC_29469	u	LINC	XLOC_012194	scaffold_2	+	25565865	25570251	3	4387	0.28411	5.01251	0.0885793	noncoding	CSIN_LNC000737.1	0	High	Csinensis_orange1.1g035167m	0	--
MSTRG.15575.62	LNC_29470	u	LINC	XLOC_012194	scaffold_2	+	25566722	25567916	2	1195	0.34534	8.85785	0.0211022	noncoding	CSIN_LNC005824.1	4.36311e-72	High	Csinensis_orange1.1g035167m	1.43318e-177	--
MSTRG.15575.64	LNC_29472	u	LINC	XLOC_012194	scaffold_2	+	25567944	25570251	3	2308	0.3167	5.01251	0.0725659	noncoding	CSIN_LNC000737.1	0	High	Cclementina_Ciclev10017279m	3.7449e-151	--
MSTRG.15575.65	LNC_29473	u	LINC	XLOC_012194	scaffold_2	+	25567971	25570251	2	2281	0.3167	5.01251	0.0725659	noncoding	CSIN_LNC000737.1	0	High	Cclementina_Ciclev10017279m	3.70055e-151	--
MSTRG.15575.66	LNC_29474	u	LINC	XLOC_012194	scaffold_2	+	25567971	25570251	3	2281	0.3167	5.01251	0.0725659	noncoding	CSIN_LNC000737.1	0	High	Cclementina_Ciclev10017279m	3.70055e-151	--
MSTRG.15575.67	LNC_29481	j	EXON	XLOC_012194	scaffold_2	+	25589546	25594551	4	5006	0.2675	9.78754	0.0314085	noncoding	CSIN_LNC000737.1	0	High	Cclementina_Ciclev10017279m	0	--
MSTRG.15575.70	LNC_29484	o	GENIC	XLOC_012194	scaffold_2	+	25589787	25594551	4	4765	0.2675	9.78754	0.0314085	noncoding	CSIN_LNC000737.1	0	High	Cclementina_Ciclev10017279m	0	--
MSTRG.15575.71	LNC_29485	j	EXON	XLOC_012194	scaffold_2	+	25589787	25594551	5	4765	0.2675	9.78754	0.0314085	noncoding	CSIN_LNC000737.1	0	High	Cclementina_Ciclev10017279m	0	--
MSTRG.15575.72	LNC_29486	j	EXON	XLOC_012194	scaffold_2	+	25589787	25594551	5	4765	0.2675	9.78754	0.0314085	noncoding	CSIN_LNC000737.1	0	High	Cclementina_Ciclev10017279m	0	--
MSTRG.15575.73	LNC_29487	j	EXON	XLOC_012194	scaffold_2	+	25589787	25594551	6	4765	0.2675	9.78754	0.0314085	noncoding	CSIN_LNC000737.1	0	High	Cclementina_Ciclev10017279m	0	--
MSTRG.15575.76	LNC_29490	o	GENIC	XLOC_012194	scaffold_2	+	25589848	25594551	5	4704	0.2675	9.78754	0.0314085	noncoding	CSIN_LNC000737.1	0	High	Cclementina_Ciclev10017279m	0	--
MSTRG.15575.80	LNC_29494	j	EXON	XLOC_012194	scaffold_2	+	25589861	25594404	5	4544	0.2675	9.78754	0.0314085	noncoding	CSIN_LNC000737.1	0	High	Cclementina_Ciclev10017279m	0	--
MSTRG.15575.81	LNC_29496	j	EXON	XLOC_012194	scaffold_2	+	25589861	25594551	5	4691	0.2675	9.78754	0.0314085	noncoding	CSIN_LNC000737.1	0	High	Cclementina_Ciclev10017279m	0	--
MSTRG.15575.86	LNC_29500	j	EXON	XLOC_012194	scaffold_2	+	25589876	25594551	5	4676	0.2675	9.78754	0.0314085	noncoding	CSIN_LNC000737.1	0	High	Cclementina_Ciclev10017279m	0	--
MSTRG.15575.87	LNC_29501	o	GENIC	XLOC_012194	scaffold_2	+	25589879	25593487	4	3609	0.27919	4.89569	0.0543085	noncoding	CSIN_LNC005824.1	1.93653e-169	High	Csinensis_orange1.1g035167m	3.63624e-128	--
MSTRG.15575.91	LNC_29508	u	LINC	XLOC_012194	scaffold_2	+	25616474	25621373	5	4900	0.25541	5.70856	0.0514955	noncoding	CSIN_LNC000737.1	0	High	Csinensis_orange1.1g035167m	0	--
MSTRG.15575.92	LNC_29509	u	LINC	XLOC_012194	scaffold_2	+	25616520	25621373	5	4854	0.27618	5.70856	0.033022	noncoding	CSIN_LNC000737.1	0	High	Csinensis_orange1.1g035167m	0	--
MSTRG.15575.93	LNC_29510	u	LINC	XLOC_012194	scaffold_2	+	25616520	25621373	5	4854	0.27618	5.70856	0.033022	noncoding	CSIN_LNC000737.1	0	High	Csinensis_orange1.1g035167m	0	--
MSTRG.15575.94	LNC_29511	u	LINC	XLOC_012194	scaffold_2	+	25616899	25621373	4	4475	0.27618	5.70856	0.033022	noncoding	CSIN_LNC000737.1	0	High	Csinensis_orange1.1g035167m	0	--
MSTRG.15575.95	LNC_29512	u	LINC	XLOC_012194	scaffold_2	+	25616908	25620491	4	3584	0.25917	5.70856	0.0468017	noncoding	CSIN_LNC005824.1	0	High	Csinensis_orange1.1g035167m	0	--
MSTRG.15575.96	LNC_29513	u	LINC	XLOC_012194	scaffold_2	+	25616941	25620310	4	3370	0.25917	5.70856	0.0468017	noncoding	CSIN_LNC005824.1	0	High	Csinensis_orange1.1g035167m	0	--
MSTRG.15575.97	LNC_29514	u	LINC	XLOC_012194	scaffold_2	+	25616974	25621373	5	4400	0.27618	5.70856	0.033022	noncoding	CSIN_LNC000737.1	0	High	Csinensis_orange1.1g035167m	0	--
MSTRG.15575.98	LNC_29515	u	LINC	XLOC_012194	scaffold_2	+	25616974	25621373	4	4400	0.27618	5.70856	0.033022	noncoding	CSIN_LNC000737.1	0	High	Csinensis_orange1.1g035167m	0	--
MSTRG.15575.99	LNC_29516	u	LINC	XLOC_012194	scaffold_2	+	25616975	25621373	4	4399	0.27618	5.70856	0.033022	noncoding	CSIN_LNC000737.1	0	High	Csinensis_orange1.1g035167m	0	--
MSTRG.15575.100	LNC_29517	u	LINC	XLOC_012194	scaffold_2	+	25617003	25621373	4	4371	0.27618	5.70856	0.033022	noncoding	CSIN_LNC000737.1	0	High	Csinensis_orange1.1g035167m	0	--
MSTRG.15575.101	LNC_29518	u	LINC	XLOC_012194	scaffold_2	+	25617005	25621373	4	4369	0.27618	5.70856	0.033022	noncoding	CSIN_LNC000737.1	0	High	Csinensis_orange1.1g035167m	0	--
MSTRG.15577.1	LNC_29476	u	LINC	XLOC_016975	scaffold_2	-	25576079	25576397	2	319	0.34681	9.98785	0.0103568	noncoding	--	--	--	--	--	novel
MSTRG.15579.1	LNC_29478	u	LINC	XLOC_016977	scaffold_2	-	25577175	25578447	2	1273	0.27667	6.49164	0.00486921	noncoding	CSIN_LNC003224.1	2.95672e-29	High	--	--	--
MSTRG.15618.2	LNC_29929	u	LINC	XLOC_017065	scaffold_2	-	26285236	26290263	2	5028	0.27818	9.5202	0.0462287	noncoding	--	--	--	--	--	novel
MSTRG.15645.1	LNC_29999	u	LINC	XLOC_017078	scaffold_2	-	26424293	26425530	2	1238	0.29923	8.65997	0.0618966	noncoding	CSIN_LNC004433.1	7.2043e-105	High	--	--	--
MSTRG.15669.7	LNC_30037	u	LINC	XLOC_017093	scaffold_2	-	26503409	26504354	2	946	0.30113	8.61163	0.143548	noncoding	--	--	--	--	--	novel
MSTRG.15677.1	LNC_29802	j	EXON	XLOC_012275	scaffold_2	+	26104564	26120250	13	15687	0.24381	8.78766	0.198603	noncoding	CCLE_LNC004276.1	0	High	--	--	--
MSTRG.15677.10	LNC_29809	j	EXON	XLOC_012275	scaffold_2	+	26104783	26111621	10	6839	0.25037	8.78766	0.198209	noncoding	--	--	--	--	--	novel
MSTRG.15677.15	LNC_29814	j	EXON	XLOC_012275	scaffold_2	+	26104802	26112351	11	7550	0.25541	8.78766	0.199925	noncoding	CMAX_LNC000913.1	1.30992e-64	High	--	--	--
MSTRG.15677.17	LNC_29816	j	EXON	XLOC_012275	scaffold_2	+	26104804	26119361	12	14558	0.24766	8.78766	0.197999	noncoding	CCLE_LNC004276.1	0	High	--	--	--
MSTRG.15677.22	LNC_29821	j	EXON	XLOC_012275	scaffold_2	+	26104827	26108179	3	3353	0.28411	8.78766	0.239731	noncoding	--	--	--	--	--	novel
MSTRG.15677.64	LNC_29868	u	LINC	XLOC_012275	scaffold_2	+	26155624	26157645	3	2022	0.36196	8.68414	0.470978	noncoding	CMAX_LNC000913.1	1.56504e-88	High	--	--	--
MSTRG.15706.1	LNC_30056	u	LINC	XLOC_017099	scaffold_2	-	26553955	26554565	2	611	0.29967	4.35199	0.0144492	noncoding	CCLE_LNC000325.1	1.62644e-98	High	--	--	--
MSTRG.15736.1	LNC_30142	u	LINC	XLOC_017115	scaffold_2	-	26740137	26740857	2	721	0.3509	10.0523	0.138182	noncoding	CCLE_LNC005588.1	0	High	--	--	--
MSTRG.15760.5	LNC_30191	j	EXON	XLOC_012381	scaffold_2	+	26852768	26858471	8	5704	0.25541	5.53717	0.164649	noncoding	--	--	--	--	--	novel
MSTRG.15820.3	LNC_30315	j	EXON	XLOC_017150	scaffold_2	-	27089189	27094067	8	4879	0.28411	9.20123	0.0278473	noncoding	CCLE_LNC005246.1	5.31446e-32	High	--	--	--
MSTRG.15820.7	LNC_30318	j	EXON	XLOC_017150	scaffold_2	-	27089549	27093243	6	3695	0.31035	9.20123	0.0284876	noncoding	--	--	--	--	--	novel
MSTRG.15820.10	LNC_30321	j	EXON	XLOC_017150	scaffold_2	-	27091429	27093072	4	1644	0.37838	9.20123	0.0459132	noncoding	--	--	--	--	--	novel
MSTRG.15847.1	LNC_30364	u	LINC	XLOC_012422	scaffold_2	+	27188220	27188827	2	608	0.42673	9.88153	0.0346413	noncoding	--	--	--	--	--	novel
MSTRG.15853.1	LNC_30370	x	NAT	XLOC_012424	scaffold_2	+	27195614	27196144	2	531	0.42988	9.6944	0.0488806	noncoding	--	--	--	--	--	novel
MSTRG.15882.1	LNC_30431	u	LINC	XLOC_012442	scaffold_2	+	27337937	27339675	2	1739	0.32743	10.0923	0.0774353	noncoding	CCLE_LNC006772.1	0	High	Cclementina_Ciclev10029763m	2.21911e-137	--
MSTRG.15910.1	LNC_30468	x	NAT	XLOC_012450	scaffold_2	+	27385674	27400699	2	15026	0.22328	9.86554	0.0886156	noncoding	CCLE_LNC000114.1	0	High	Cclementina_Ciclev10017527m	2.11229e-76	--
MSTRG.15914.2	LNC_30475	j	EXON	XLOC_012451	scaffold_2	+	27395725	27397984	3	2260	0.25541	6.50385	0.0426217	noncoding	novel	--	--	Cclementina_Ciclev10017527m	3.15132e-77	--
MSTRG.15943.1	LNC_30560	u	LINC	XLOC_012474	scaffold_2	+	27563371	27563789	2	419	0.42505	9.30157	0.0603453	noncoding	CCLE_LNC005369.1	3.11153e-84	High	--	--	--
MSTRG.15966.11	LNC_30555	j	EXON	XLOC_012472	scaffold_2	+	27551936	27556881	15	4946	0.33305	8.88605	0.0469588	noncoding	CCLE_LNC001528.1	8.05096e-110	High	--	--	--
MSTRG.15978.1	LNC_30609	u	LINC	XLOC_017227	scaffold_2	-	27623719	27625430	2	1712	0.2695	8.61713	0.103235	noncoding	CCLE_LNC002327.1	9.12324e-170	High	--	--	--
MSTRG.15979.1	LNC_30610	u	LINC	XLOC_012491	scaffold_2	+	27624491	27625428	2	938	0.33412	8.85883	0.0340961	noncoding	CCLE_LNC002327.1	4.94204e-170	High	--	--	--
MSTRG.15981.7	LNC_30567	j	EXON	XLOC_012475	scaffold_2	+	27565218	27570691	9	5474	0.33565	9.45404	0.168428	noncoding	--	--	--	--	--	novel
MSTRG.15981.13	LNC_30573	j	EXON	XLOC_012475	scaffold_2	+	27565247	27569445	8	4199	0.31904	9.45404	0.138446	noncoding	--	--	--	--	--	novel
MSTRG.16002.1	LNC_30640	j	EXON	XLOC_012500	scaffold_2	+	27679688	27684380	7	4693	0.28411	5.33685	0.269351	noncoding	--	--	--	--	--	novel
MSTRG.16002.2	LNC_30641	j	EXON	XLOC_012500	scaffold_2	+	27679715	27682583	3	2869	0.31596	5.33685	0.267909	noncoding	--	--	--	--	--	novel
MSTRG.16002.3	LNC_30642	j	EXON	XLOC_012500	scaffold_2	+	27679715	27682583	4	2869	0.31596	5.33685	0.267909	noncoding	--	--	--	--	--	novel
MSTRG.16007.1	LNC_30659	x	NAT	XLOC_012502	scaffold_2	+	27699193	27700911	2	1719	0.30788	8.07086	0.111848	noncoding	CSIN_LNC004669.1	2.40043e-31	High	Cclementina_Ciclev10018111m	1.31995e-134	--
MSTRG.16021.2	LNC_30679	j	EXON	XLOC_012508	scaffold_2	+	27732807	27742099	19	9293	0.29368	9.59991	0.321095	noncoding	CMAX_LNC000315.1	8.92083e-122	High	--	--	--
MSTRG.16052.2	LNC_30812	u	LINC	XLOC_017274	scaffold_2	-	27883509	27886895	2	3387	0.28535	8.67938	0.0707948	noncoding	CCLE_LNC005602.1	1.85538e-154	High	CNT2041944	3.95705e-23	--
MSTRG.16092.1	LNC_30869	u	LINC	XLOC_012545	scaffold_2	+	27979203	27980381	2	1179	0.36793	8.25336	0.00661514	noncoding	--	--	--	--	--	novel
MSTRG.16098.1	LNC_30868	u	LINC	XLOC_017293	scaffold_2	-	27978146	27978747	2	602	0.3606	9.22516	0.0118098	noncoding	CCLE_LNC000239.1	1.39611e-14	High	--	--	--
MSTRG.16130.2	LNC_30952	j	EXON	XLOC_012561	scaffold_2	+	28096891	28101534	11	4644	0.29116	6.47784	0.0534629	noncoding	--	--	--	--	--	novel
MSTRG.16149.1	LNC_31011	u	LINC	XLOC_012575	scaffold_2	+	28180829	28182764	2	1936	0.33662	9.03546	0.107053	noncoding	CSIN_LNC005225.1	1.46606e-103	High	--	--	--
MSTRG.16176.1	LNC_31049	u	LINC	XLOC_012585	scaffold_2	+	28229488	28235277	7	5790	0.34747	9.93341	0.0603284	noncoding	CMAX_LNC000931.1	1.22892e-103	High	--	--	--
MSTRG.16176.3	LNC_31051	u	LINC	XLOC_012585	scaffold_2	+	28231942	28235277	7	3336	0.32437	9.89972	0.0393259	noncoding	--	--	--	--	--	novel
MSTRG.16176.4	LNC_31052	u	LINC	XLOC_012585	scaffold_2	+	28231945	28235277	6	3333	0.32437	9.89972	0.0393259	noncoding	--	--	--	--	--	novel
MSTRG.16185.1	LNC_31188	u	LINC	XLOC_017354	scaffold_2	-	28600851	28603572	2	2722	0.30488	7.8056	0.0198735	noncoding	--	--	--	--	--	novel
MSTRG.16185.3	LNC_31190	u	LINC	XLOC_017354	scaffold_2	-	28601337	28603572	2	2236	0.2962	7.8056	0.0200551	noncoding	--	--	--	--	--	novel
MSTRG.16190.1	LNC_31220	j	EXON	XLOC_017358	scaffold_2	-	28627948	28632861	4	4914	0.29368	9.45245	0.043049	noncoding	novel	--	--	Cclementina_Ciclev10018378m	1.04406e-144	--
MSTRG.16190.4	LNC_31223	j	EXON	XLOC_017358	scaffold_2	-	28629509	28630818	3	1310	0.3385	5.36212	0.032421	noncoding	novel	--	--	Cclementina_Ciclev10018378m	1.09924e-69	--
MSTRG.16210.1	LNC_31260	u	LINC	XLOC_012621	scaffold_2	+	28700774	28701158	2	385	0.31774	5.56378	0.0441828	noncoding	CCLE_LNC005369.1	4.52535e-117	High	--	--	--
MSTRG.16241.1	LNC_31124	u	LINC	XLOC_012601	scaffold_2	+	28429389	28429932	3	544	0.28726	6.81	0.0118009	noncoding	CCLE_LNC005612.1	1.24209e-24	High	--	--	--
MSTRG.16247.2	LNC_31148	i	INTRONIC	XLOC_012604	scaffold_2	+	28490230	28491889	2	1660	0.33565	7.81	0.0471035	noncoding	CCLE_LNC003967.1	0	High	Csinensis_orange1.1g033661m	1.33857e-99	--
MSTRG.16247.3	LNC_31149	i	INTRONIC	XLOC_012604	scaffold_2	+	28490249	28491889	2	1641	0.33565	7.81	0.0471035	noncoding	CCLE_LNC003967.1	0	High	Csinensis_orange1.1g033661m	1.32298e-99	--
MSTRG.16272.7	LNC_31311	j	EXON	XLOC_012631	scaffold_2	+	28762659	28767098	12	4440	0.28411	8.75421	0.0307906	noncoding	--	--	--	--	--	novel
MSTRG.16275.1	LNC_31345	j	EXON	XLOC_017392	scaffold_2	-	28812670	28815587	4	2918	0.39067	5.67487	0.118101	noncoding	CSIN_LNC000653.1	0	High	--	--	--
MSTRG.16294.1	LNC_31277	x	NAT	XLOC_012624	scaffold_2	+	28716564	28717514	2	951	0.36855	9.77911	0.0462017	noncoding	--	--	--	--	--	novel
MSTRG.16300.1	LNC_31428	u	LINC	XLOC_012652	scaffold_2	+	28930348	28931889	2	1542	0.25198	8.8797	0.0368018	noncoding	CCLE_LNC006741.1	0	High	Cclementina_Ciclev10002949m	5.77746e-98	--
MSTRG.16308.1	LNC_31459	u	LINC	XLOC_017412	scaffold_2	-	28981676	28982282	2	607	0.40136	7.72003	0.0286045	noncoding	CMAX_LNC000835.1	8.68109e-176	High	--	--	--
MSTRG.16309.1	LNC_31455	j	EXON	XLOC_012657	scaffold_2	+	28975920	28978349	3	2430	0.29059	10.8066	0.0354979	noncoding	--	--	--	--	--	novel
MSTRG.16329.3	LNC_31444	j	EXON	XLOC_012654	scaffold_2	+	28945887	28954381	12	8495	0.25541	5.87946	0.305026	noncoding	novel	--	--	Csinensis_orange1.1g033566m	0	--
MSTRG.16329.5	LNC_31446	j	EXON	XLOC_012654	scaffold_2	+	28946562	28950528	6	3967	0.33783	5.87946	0.313577	noncoding	novel	--	--	Csinensis_orange1.1g033566m	0	--
MSTRG.16342.1	LNC_31401	u	LINC	XLOC_012647	scaffold_2	+	28875342	28878034	2	2693	0.25898	9.57635	0.0576698	noncoding	CCLE_LNC006505.1	5.94118e-74	High	--	--	--
MSTRG.16390.1	LNC_31563	u	LINC	XLOC_017436	scaffold_2	-	29139025	29139782	2	758	0.26551	12.0245	0.0260782	noncoding	CSIN_LNC003158.1	4.02099e-160	High	--	--	--
MSTRG.16390.2	LNC_31564	u	LINC	XLOC_017436	scaffold_2	-	29139089	29139782	2	694	0.29146	12.0245	0.0168387	noncoding	CSIN_LNC003158.1	1.73109e-148	High	--	--	--
MSTRG.16419.2	LNC_31625	j	EXON	XLOC_017454	scaffold_2	-	29246767	29252062	10	5296	0.25685	4.35248	0.353811	noncoding	--	--	--	--	--	novel
MSTRG.16424.1	LNC_31631	j	EXON	XLOC_012711	scaffold_2	+	29257891	29260945	4	3055	0.27398	4.54596	0.0871769	noncoding	novel	--	--	Cclementina_Ciclev10017207m	0	--
MSTRG.16430.1	LNC_31665	x	NAT	XLOC_017459	scaffold_2	-	29293174	29293750	2	577	0.34016	4.82635	0.00886825	noncoding	--	--	--	--	--	novel
MSTRG.16435.1	LNC_31693	u	LINC	XLOC_012721	scaffold_2	+	29322505	29326266	15	3762	0.26189	9.50348	0.0788723	noncoding	--	--	--	--	--	novel
MSTRG.16438.1	LNC_31675	u	LINC	XLOC_012717	scaffold_2	+	29299124	29299412	2	289	0.46257	9.1828	0.0700932	noncoding	--	--	--	--	--	novel
MSTRG.16439.1	LNC_31679	u	LINC	XLOC_012718	scaffold_2	+	29306681	29309357	3	2677	0.34688	9.30182	0.0340823	noncoding	--	--	--	--	--	novel
MSTRG.16439.2	LNC_31680	u	LINC	XLOC_012718	scaffold_2	+	29306694	29309357	4	2664	0.34688	9.30182	0.0340823	noncoding	--	--	--	--	--	novel
MSTRG.16439.4	LNC_31682	u	LINC	XLOC_012718	scaffold_2	+	29306737	29309357	3	2621	0.36074	9.30182	0.038013	noncoding	--	--	--	--	--	novel
MSTRG.16439.5	LNC_31683	u	LINC	XLOC_012718	scaffold_2	+	29306805	29309357	3	2553	0.34688	9.30182	0.0340823	noncoding	--	--	--	--	--	novel
MSTRG.16441.9	LNC_31729	u	LINC	XLOC_017468	scaffold_2	-	29377624	29378109	2	486	0.28157	10.5486	0.03409	noncoding	--	--	--	--	--	novel
MSTRG.16441.10	LNC_31727	u	LINC	XLOC_017468	scaffold_2	-	29377624	29378109	2	486	0.28157	10.5486	0.03409	noncoding	--	--	--	--	--	novel
MSTRG.16441.11	LNC_31728	u	LINC	XLOC_017468	scaffold_2	-	29377624	29378109	2	486	0.28157	10.5486	0.03409	noncoding	--	--	--	--	--	novel
MSTRG.16446.1	LNC_31611	j	EXON	XLOC_012707	scaffold_2	+	29223513	29227544	13	4032	0.32552	11.1617	0.0827092	noncoding	--	--	--	--	--	novel
MSTRG.16458.1	LNC_31730	j	EXON	XLOC_017469	scaffold_2	-	29378885	29384342	11	5458	0.25541	6.0141	0.058651	noncoding	--	--	--	--	--	novel
MSTRG.16458.2	LNC_31731	j	EXON	XLOC_017469	scaffold_2	-	29379021	29384342	10	5322	0.25541	6.0141	0.058651	noncoding	--	--	--	--	--	novel
MSTRG.16458.4	LNC_31733	j	EXON	XLOC_017469	scaffold_2	-	29379148	29384342	11	5195	0.30387	6.0141	0.0319984	noncoding	--	--	--	--	--	novel
MSTRG.16484.1	LNC_31860	x	NAT	XLOC_017487	scaffold_2	-	29542279	29542964	2	686	0.34409	8.83868	0.0335294	noncoding	--	--	--	--	--	novel
MSTRG.16489.1	LNC_31838	u	LINC	XLOC_017485	scaffold_2	-	29529726	29530483	2	758	0.31329	8.84064	0.0200534	noncoding	--	--	--	--	--	novel
MSTRG.16515.1	LNC_31936	u	LINC	XLOC_017505	scaffold_2	-	29660214	29661932	2	1719	0.28167	7.82513	0.0228341	noncoding	CCLE_LNC001768.1	0	High	--	--	--
MSTRG.16516.1	LNC_31937	u	LINC	XLOC_012758	scaffold_2	+	29660243	29662065	2	1823	0.28527	8.36383	0.00884059	noncoding	CCLE_LNC001768.1	0	High	--	--	--
MSTRG.16520.1	LNC_31924	x	NAT	XLOC_012756	scaffold_2	+	29636963	29637692	2	730	0.36357	9.49921	0.0210858	noncoding	--	--	--	--	--	novel
MSTRG.16537.3	LNC_32016	u	LINC	XLOC_017518	scaffold_2	-	29765376	29766760	2	1385	0.29116	10.2889	0.0232333	noncoding	--	--	--	--	--	novel
MSTRG.16537.4	LNC_32017	u	LINC	XLOC_017518	scaffold_2	-	29765384	29766760	2	1377	0.29116	10.2889	0.0232333	noncoding	--	--	--	--	--	novel
MSTRG.16537.5	LNC_32018	u	LINC	XLOC_017518	scaffold_2	-	29765649	29766760	2	1112	0.2671	10.2889	0.0269339	noncoding	--	--	--	--	--	novel
MSTRG.16539.1	LNC_32009	x	NAT	XLOC_012769	scaffold_2	+	29756168	29756541	2	374	0.35085	9.98981	0.0268828	noncoding	--	--	--	--	--	novel
MSTRG.16547.1	LNC_31978	j	EXON	XLOC_012767	scaffold_2	+	29730369	29740065	17	9697	0.2675	7.72662	0.15275	noncoding	JCUR_LNC000648.1	1.75698e-34	High	--	--	--
MSTRG.16547.5	LNC_31985	j	EXON	XLOC_012767	scaffold_2	+	29732249	29739127	13	6879	0.2675	7.72662	0.15275	noncoding	JCUR_LNC000648.1	1.24475e-34	High	--	--	--
MSTRG.16547.9	LNC_31987	j	EXON	XLOC_012767	scaffold_2	+	29735102	29736794	3	1693	0.34197	4.49957	0.0793163	noncoding	--	--	--	--	--	novel
MSTRG.16555.1	LNC_32085	j	EXON	XLOC_017533	scaffold_2	-	29846418	29852080	13	5663	0.29839	8.37836	0.090979	noncoding	CSIN_LNC003279.1	2.75298e-60	High	CNT20191567	3.88421e-40	--
MSTRG.16555.2	LNC_32086	j	EXON	XLOC_017533	scaffold_2	-	29846883	29852080	12	5198	0.29839	8.37836	0.090979	noncoding	CSIN_LNC003279.1	2.52572e-60	High	CNT20191567	3.56363e-40	--
MSTRG.16555.3	LNC_32087	j	EXON	XLOC_017533	scaffold_2	-	29846933	29852080	12	5148	0.29839	8.37836	0.090979	noncoding	CSIN_LNC003279.1	2.50129e-60	High	CNT20191567	3.52916e-40	--
MSTRG.16555.4	LNC_32088	j	EXON	XLOC_017533	scaffold_2	-	29847150	29852080	12	4931	0.29839	8.37836	0.090979	noncoding	CSIN_LNC003279.1	2.39523e-60	High	CNT20191567	3.37955e-40	--
MSTRG.16564.1	LNC_32074	u	LINC	XLOC_017530	scaffold_2	-	29832969	29833501	2	533	0.40421	9.69427	0.0164415	noncoding	--	--	--	--	--	novel
MSTRG.16575.1	LNC_32060	j	EXON	XLOC_017526	scaffold_2	-	29813403	29815871	3	2469	0.39931	9.03424	0.0263076	noncoding	novel	--	--	Cclementina_Ciclev10017270m	0	--
MSTRG.16579.4	LNC_32118	j	EXON	XLOC_017539	scaffold_2	-	29877873	29883458	7	5586	0.2675	10.1848	0.0641973	noncoding	--	--	--	--	--	novel
MSTRG.16593.1	LNC_32161	j	EXON	XLOC_012792	scaffold_2	+	29954855	29960649	11	5795	0.26189	10.2934	0.138102	noncoding	novel	--	--	CNT2070873	4.99879e-59	--
MSTRG.16613.20	LNC_32231	j	EXON	XLOC_017550	scaffold_2	-	30016128	30018279	4	2152	0.39412	10.2949	0.0671344	noncoding	--	--	--	--	--	novel
MSTRG.16615.1	LNC_32251	u	LINC	XLOC_012802	scaffold_2	+	30060804	30061153	2	350	0.34204	11.7114	0.0128668	noncoding	--	--	--	--	--	novel
[truncated: 6,744 more rows]

## Sheet: Table S3
Table S3 Detailed information of resequencing accessions used for the identification of genomic variation of orthologous lncRNAs in citrus.
Abbreviation	Scientific Name	Common Name	NCBI acession number	HLB category
MXL	Citrus aurantiifolia	Mexican lime	SRX2442496	moderately tolerant
AFL	Citrus australasica	Red pulp finger lime	SRX2442471	tolerant
ARL	Citrus australis	Australian round lime	SRX2442469	tolerant
HYS	Citrus hystrix	Mauritius papeda	SRX2442490	--
JAM	Citrus jambhiri	Schaub rough lemon	SRX2442476	tolerant
FOR	Citrus japonica var. margarita	Nagami kumquat	SRX2442484	--
KSH	Citrus kinokuni	Kishu mandarin	SRX2442482	--
LSB	Citrus limon	Frost Lisbon lemon	SRX2442492	moderately tolerant
CPP	Citrus maxima	Cariappa pummelo	SRX2442486	--
HUP	Citrus maxima	Hunan pummelo	SRX2442491	--
KPP	Citrus maxima	Kao Phuang pummelo	SRX2442487	susceptible
MBP	Citrus maxima	Mato Buntan pummelo	SRX2442495	susceptible
TAP	Citrus maxima	Tahitian pummelo	SRX2442488	susceptible
TDP	Citrus maxima	Thong Dee pummelo	SRX2442493	--
BUD	Citrus medica	Buddha's Hand citron	SRX2442474	susceptible
ETH	Citrus medica	Ethrog citron	SRX2442473	susceptible
QIN	Citrus medica	Qinlong citron	SRX2442467	susceptible
YUN	Citrus medica	Yunnanese citron	SRX2442470	susceptible
MIC	Citrus micrantha	Small-fruited papeda	SRX2442489	--
CLP	Citrus reshni	Cleopatra mandarin	SRX2442472	tolerance
CSM	Citrus reticulata	Changsha mandarin	SRX2442477	susceptible
DNC	Citrus reticulata	Dancy mandarin	SRX2442494	susceptible
SCM	Citrus reticulata	Sun Chu Sha Kat mandarin	SRX2442483	susceptible
SNK	Citrus sunki	Sunki mandarin	SRX2442475	susceptible
TBM	Citrus tachibana	Tachibana orange	SRX2442479	--
FDT	Citrus trifoliata	Flying Dragon trifoliate	SRX2442485	tolerant
PON	Citrus trifoliata	Pomeroy trifoliate	SRX2442480	tolerant
DUN	Citrus x paradisi	Duncan grapefruit	SRX2442478	susceptible
TRM	Citrus x paradisi	Triumph grapefruit	SRX2442468	susceptible
CHP	Citrus maxima	Chandler pummelo	SRX372688	--
CLM	Citrus clementina	Tanaka clementine mandarin	SRX371962	susceptible
LAP	Citrus maxima	Low-acid pummelo	SRX372702	--
PKM	Citrus reticulata	Pokan mandarin	SRX372665	susceptible
SSO	Citrus aurantium	Seville sour orange	SRX372786	moderately tolerant
SWO	Citrus sinensis	Ridge Pineapple sweet orange	SRX372703	susceptible
WLM	Citrus deliciosa	Willowleaf mandarin	SRX372685	--
WMM	Citrus reticulata	W. Murcott mandarin	SRX372687	--
CIP	Citrus latipes	Citrus latipes	unpublished	tolerant

## Sheet: Table S4
Table S4 Primers used for the validation of RNA-seq data by quantitative real time PCR.
ID	Type	Sequence
Ciclev10001478m	Forward	GAGGAGGTGAAGGTAGTAGTAGAG
Ciclev10001478m	Reverse	AAGCGATGATGCTCTTTGGA
Ciclev10001822m	Forward	GGCTTTACGATGTGCTCAAAC
Ciclev10001822m	Reverse	CAACTGCTCCGGAGATCAAA
Ciclev10001970m	Forward	CCGTTTCACCAACCCATTTAC
Ciclev10001970m	Reverse	AACCGTGGCCAGATTGAT
Ciclev10009540m	Forward	AGTACTTATCGCCGTCGATTTC
Ciclev10009540m	Reverse	CCCATATTCGGAAGGGTAGTTATT
Ciclev10010340m	Forward	GCGATACTGCAACTGGGTAA
Ciclev10010340m	Reverse	GCCAGCACCATAAGGATGTAT
Ciclev10011844m	Forward	GAGATGTTGCAGATTGGTGTTG
Ciclev10011844m	Reverse	AGCACTTCCCTTGCCTTATC
Ciclev10013766m	Forward	GCCGAACAAGAAGTCTCGAATA
Ciclev10013766m	Reverse	AGAGTTTCCTCGTAAAGCCAAG
Ciclev10023060m	Forward	CAAGATAACGCAGCAGAAACAG
Ciclev10023060m	Reverse	TCAATATGGAACGATGGTCTCG
Ciclev10026376m	Forward	TGCCTCTCTTCAACGTTTCTT
Ciclev10026376m	Reverse	CCTGGATACTTGCCTTGATCTT
Ciclev10028918m	Forward	GAAGCACTAGCCCATCCTTATC
Ciclev10028918m	Reverse	TCTTCTCCCAGGCTTTGTTG
Ciclev10032192m	Forward	TAGCATCCCGACAGAAGAAATC
Ciclev10032192m	Reverse	CAATTGAATCCAGAGAGGACAAATC
Ciclev10022199m	Forward	AGCTATTACAGATGCACCTACAG
Ciclev10022199m	Reverse	GTGTTCCTCTGTATGTGACCTC
Ciclev10032257m (18S internal reference)	Forward	CGCCGTAGGTGAGGTAGC
Ciclev10032257m (18S internal reference)	Reverse	TCGGGTGTTTTCACGTCTCA
Ciclev10011386m(WRKY33)	Forward	TTCTGATCAGTCTGTCGGGC
Ciclev10011386m(WRKY33)	Reverse	TCGTTGGTGATCCTTGCTCA
MSTRG.54573.1(SYP121)	Forward	ACACGACGATCCAGATGACG
MSTRG.54573.1(SYP121)	Reverse	GGCTTTCGCGTTGTGTAAGG
LNC_28805	Forward	TGTGGTGGGAATAGCGTCAC
LNC_28805	Reverse	TAGCAGAGTTAGCAAGGCGG
MIR-5021	Forward	GTTTGGGGAGAGAAGAAAAAGA
MIR-5021	Reverse	GTGCAGGGTCCGAGGT
MIR-5021-SL	Stem-loop primer	GTTGGCTCTGGTGCAGGGTCCGAGGTATTCGCACCAGAGCCAAC TTTTCT

## Sheet: Table S5
Table S5 Summary of RNA-seq data in this study.
Library	Tree code	Sample_ID	HLB Condition	Weeks after inoculation	Species	Number of clean reads	Read lengths	Q20 bases (%)	Q30 bases(%)	Total mapping reads (%)	Unique mapping reads (%)
stranded-specific rRNA- depleted	1A	RH1_W0	Healthy	W0	Rough lemon	68346392	100PE	99.3592	95.6315	72.27	50.63
	1A	RH1_W7	Health	W7	Rough lemon	52636790	100PE	99.3736	95.728	74.09	57.44
	1A	RH1_W17	Health	W17	Rough lemon	54448002	100PE	99.359	95.6236	74.93	57.15
	1A	RH1_W34	Health	W34	Rough lemon	58643538	100PE	99.3787	95.7682	76.4	58.73
	2B	RH2_W0	Health	W0	Rough lemon	60515058	100PE	99.392	95.9172	69.64	56.41
	2B	RH2_W7	Health	W7	Rough lemon	46863654	100PE	99.3774	95.7858	76.51	56.11
	2B	RH2_W17	Health	W17	Rough lemon	46400962	100PE	99.3722	95.7231	74.27	59.63
	2B	RH2_W34	Health	W34	Rough lemon	45223154	100PE	99.367	95.661	78.13	50.63
	3C	RH3_W0	Health	W0	Rough lemon	50695114	100PE	99.3566	95.5956	76.49	50.52
	3C	RH3_W7	Health	W7	Rough lemon	45667660	100PE	99.3661	95.7478	72.39	63.37
	3C	RH3_W17	Health	W17	Rough lemon	55133214	100PE	99.378	95.7801	75.08	61.04
	3C	RH3_W34	Health	W34	Rough lemon	41734998	100PE	99.3825	95.8025	75.35	55.99
	3R	RD1_W0	Disease	W0	Rough lemon	52926856	100PE	99.3842	95.817	77.89	59.83
	3R	RD1_W7	Disease	W7	Rough lemon	44027220	100PE	99.381	95.7949	75.29	56.92
	3R	RD1_W17	Disease	W17	Rough lemon	47783812	100PE	99.3869	95.8266	75.88	61.62
	3R	RD1_W34	Disease	W34	Rough lemon	95826647	100PE	99.3717	95.7143	74.68	58.18
	5T	RD2_W0	Disease	W0	Rough lemon	43634722	100PE	99.3729	95.8046	68.13	53.29
	5T	RD2_W7	Disease	W7	Rough lemon	46680188	100PE	99.375	95.8218	70.7	57.74
	5T	RD2_W17	Disease	W17	Rough lemon	41521468	100PE	99.3498	95.4442	80.8	47.73
	5T	RD2_W34	Disease	W34	Rough lemon	66101450	100PE	99.337	95.3638	77.26	46.1
	10Y	RD3_W0	Disease	W0	Rough lemon	44104570	100PE	99.3705	95.7083	68.91	51.15
	10Y	RD3_W7	Disease	W7	Rough lemon	53760954	100PE	99.3741	95.7507	70.1	53.11
	10Y	RD3_W17	Disease	W17	Rough lemon	45717720	100PE	99.3668	95.6759	76.35	55.43
	10Y	RD3_W34	Disease	W34	Rough lemon	81379352	100PE	99.3451	95.5714	71.37	56.97
	1D	VH1_W0	health	W0	Sweet orange (valencia)	51453654	100PE	99.3778	95.7855	73.19	58.93
	1D	VH1_W7	health	W7	Sweet orange (valencia)	48764554	100PE	99.3687	95.7177	72.88	56.58
	1D	VH1_W17	health	W17	Sweet orange (valencia)	81683284	100PE	99.392	95.8601	72.21	57.56
	1D	VH1_W34	health	W34	Sweet orange (valencia)	49268064	100PE	99.3812	95.7901	75.08	58
	2E	VH2_W0	health	W0	Sweet orange (valencia)	50681550	100PE	99.3878	95.8456	71.3	56.8
	2E	VH2_W7	health	W7	Sweet orange (valencia)	46375458	100PE	99.3716	95.8117	74.01	62.85
	2E	VH2_W17	health	W17	Sweet orange (valencia)	50344290	100PE	99.3832	95.8092	72.92	60.43
	2E	VH2_W34	health	W34	Sweet orange (valencia)	38329974	100PE	99.3838	95.8093	76.1	62.96
	3F	VH3_W0	health	W0	Sweet orange (valencia)	49711466	100PE	99.3917	95.8662	72.3	54.99
	3F	VH3_W7	health	W7	Sweet orange (valencia)	45142818	100PE	99.3672	95.7097	79.36	66.77
	3F	VH3_W17	health	W17	Sweet orange (valencia)	51459508	100PE	99.3655	95.5529	74.65	49.52
	3F	VH3_W34	health	W34	Sweet orange (valencia)	80249806	100PE	99.3782	95.7599	77.7	61.41
	5K	VD1_W0	Disease	W0	Sweet orange (valencia)	48310566	100PE	99.3888	95.8438	69.77	56.06
	5K	VD1_W7	Disease	W7	Sweet orange (valencia)	56455408	100PE	99.3852	95.8324	73.39	58.73
	5K	VD1_W17	Disease	W17	Sweet orange (valencia)	54699272	100PE	99.3735	95.7666	70.54	55.91
	5K	VD1_W34	Disease	W34	Sweet orange (valencia)	43952568	100PE	99.3543	95.549	76.75	54.38
	7M	VD2_W0	Disease	W0	Sweet orange (valencia)	47712036	100PE	99.385	95.8431	73.05	57.3
	7M	VD2_W7	Disease	W7	Sweet orange (valencia)	45631074	100PE	99.3868	95.8432	73.76	58.99
	7M	VD2_W17	Disease	W17	Sweet orange (valencia)	59433208	100PE	99.3892	95.8294	73.38	59.72
	7M	VD2_W34	Disease	W34	Sweet orange (valencia)	52392522	100PE	99.3639	95.6617	74.9	59.42
	9O	VD3_W0	Disease	W0	Sweet orange (valencia)	45942406	100PE	99.3842	95.8185	73.86	56.8
	9O	VD3_W7	Disease	W7	Sweet orange (valencia)	41844074	100PE	99.3695	95.7231	72.86	59.92
	9O	VD3_W17	Disease	W17	Sweet orange (valencia)	44866152	100PE	99.3631	95.6672	71.49	58.15
	9O	VD3_W34	Disease	W34	Sweet orange (valencia)	48605504	100PE	99.3712	95.7047	73.27	58.72

## Sheet: Table S6
Table S6 Identification of conserved lncRNAs in rough lemon and sweet orange.
Transcript ID	LncRNA ID	Scaffold	Start	End	Genomic loci of lncRNAs	Homologous LncRNAs of model plants	Confidence level	e-Value	SNPs associated with HLB
MSTRG.6687.1	LNC_13031	scaffold_1	24738988	24741191	XLOC_007316	ATHA_LNC000119.1	High	6.68368e-40
MSTRG.6687.2	LNC_13032	scaffold_1	24739223	24741191	XLOC_007316	ATHA_LNC000119.1	High	5.96319e-40	r1_24741011
MSTRG.39348.1	LNC_81694	scaffold_5	3329964	3330758	XLOC_039214	ATHA_LNC000534.1	High	5.09771e-42
MSTRG.39348.2	LNC_81695	scaffold_5	3330063	3330758	XLOC_039214	ATHA_LNC000534.1	High	4.4597e-42
MSTRG.28939.1	LNC_57339	scaffold_3	41635992	41671784	XLOC_030383	OSAT_LNC000225.1	High	1.96291e-62	r3_41641468/r3_41639503
MSTRG.28939.3	LNC_57341	scaffold_3	41636498	41670144	XLOC_030383	OSAT_LNC000225.1	High	1.84514e-62	r3_41641468/r3_41639503
MSTRG.28939.4	LNC_57342	scaffold_3	41636569	41669051	XLOC_030383	OSAT_LNC000225.1	High	4.44122e-62	r3_41641468/r3_41639503
MSTRG.28939.6	LNC_57344	scaffold_3	41636604	41669051	XLOC_030383	OSAT_LNC000225.1	High	4.43643e-62	r3_41641468/r3_41639503
MSTRG.28939.7	LNC_57350	scaffold_3	41636616	41671302	XLOC_030383	OSAT_LNC000225.1	High	4.74281e-62	r3_41641468/r3_41639503
MSTRG.23523.3	LNC_46934	scaffold_3	18213498	18214200	XLOC_021261	OSAT_LNC000720.3/PTRI_LNC003149.2	High	0
MSTRG.23523.5	LNC_46936	scaffold_3	18213566	18214200	XLOC_021261	OSAT_LNC000720.3/PTRI_LNC003149.2	High	0
MSTRG.38378.1	LNC_79426	scaffold_4	25183719	25190681	XLOC_035236	OSAT_LNC001796.1	High	1.29578e-26
MSTRG.76562.5	LNC_155540	scaffold_9	29951826	29957049	XLOC_072976	PTRI_LNC000084.1	High	7.61321e-18	r9_29952205/r9_29952437
MSTRG.26874.6	LNC_52993	scaffold_3	32802773	32805537	XLOC_029395	PTRI_LNC000395.1	High	3.00118e-44
MSTRG.35744.5	LNC_72730	scaffold_4	15528851	15534801	XLOC_037329	PTRI_LNC000564.1	High	3.81523e-56	r4_15529804
MSTRG.47251.2	LNC_97081	scaffold_5	36360167	36361036	XLOC_048486	PTRI_LNC000605.1	High	1.62248e-12
MSTRG.51654.3	LNC_106200	scaffold_6	9261108	9263649	XLOC_050788	PTRI_LNC002116.1	High	1.33833e-12
MSTRG.11081.1	LNC_21912	scaffold_2	9128861	9136438	XLOC_014856	PTRI_LNC002178.1	High	2.41113e-09
MSTRG.42331.1	LNC_86770	scaffold_5	15753583	15754059	XLOC_040715	PTRI_LNC002319.1	High	1.8905e-09
MSTRG.45666.1	LNC_92909	scaffold_5	29724003	29735121	XLOC_047726	PTRI_LNC002319.1	High	9.82563e-10
MSTRG.51793.1	LNC_106386	scaffold_6	9577113	9577981	XLOC_054269	PTRI_LNC002319.1	High	1.26167e-08
MSTRG.32057.1	LNC_65746	scaffold_4	1393433	1394537	XLOC_035508	PTRI_LNC002793.1	High	9.44053e-26	r4_1393489
MSTRG.49333.2	LNC_102547	scaffold_6	40024	44005	XLOC_053141	PTRI_LNC002991.1	High	9.51449e-31
MSTRG.23523.4	LNC_46935	scaffold_3	18213500	18214200	XLOC_021261	PTRI_LNC003149.2	High	0
MSTRG.30360.1	LNC_61191	scaffold_3	46814356	46817550	XLOC_031084	PTRI_LNC003312.1	High	1.67353e-17
MSTRG.30360.2	LNC_61192	scaffold_3	46814506	46817550	XLOC_031084	PTRI_LNC003312.1	High	1.59436e-17
MSTRG.10451.15	LNC_20396	scaffold_2	6698919	6699781	XLOC_014564	PTRI_LNC003338.1	High	5.50763e-47
MSTRG.10451.17	LNC_20398	scaffold_2	6698940	6699781	XLOC_014564	PTRI_LNC003338.1	High	5.36994e-47
MSTRG.76141.1	LNC_154551	scaffold_9	28458104	28461849	XLOC_072752	PTRI_LNC003537.1	High	7.11512e-12	r9_28460052
MSTRG.40985.1	LNC_84484	scaffold_5	10102696	10105266	XLOC_040029	PTRI_LNC004342.1	High	2.24933e-15
MSTRG.74262.1	LNC_151173	scaffold_9	21422367	21422926	XLOC_075921	PTRI_LNC004342.1	High	4.77072e-16
The red and blue color font indicate the lncRNA significantly upregulated at early stage after CLas-inoculation in rough lemon and sweet orange , respectively.

## Sheet: Table S7
Table S7 Differentially expressed lncRNAs with genomic variations significantly correlated with citrus HLB symptoms.
Transcript ID	LncRNA ID	Scaffold	Start	End	Genomic loci of lncRNAs	Homologous LncRNAs of model plants	Confidence level	e-Value	SNPs
MSTRG.6687.2	LNC_13032	scaffold_1	24739223	24741191	XLOC_007316	ATHA_LNC000119.1	High	5.96319e-40	r1_24741011
MSTRG.28939.1	LNC_57339	scaffold_3	41635992	41671784	XLOC_030383	OSAT_LNC000225.1	High	1.96291e-62	r3_41641468/r3_41639503
MSTRG.28939.4	LNC_57342	scaffold_3	41636569	41669051	XLOC_030383	OSAT_LNC000225.1	High	4.44122e-62	r3_41641468/r3_41639503
MSTRG.28939.7	LNC_57350	scaffold_3	41636616	41671302	XLOC_030383	OSAT_LNC000225.1	High	4.74281e-62	r3_41641468/r3_41639503
MSTRG.76562.5	LNC_155540	scaffold_9	29951826	29957049	XLOC_072976	PTRI_LNC000084.1	High	7.61321e-18	r9_29952205/r9_29952437
MSTRG.35744.5	LNC_72730	scaffold_4	15528851	15534801	XLOC_037329	PTRI_LNC000564.1	High	3.81523e-56	r4_15529804
The red color font indicates upregulation; blue color font indicates down regulation

## Sheet: Table S8
Table S8 LncRNAs simultaneously acting as miRNA target and miRNA eTM or precursor.
Transcript name	lncRNA ID	Role of function	miRNA precursor	eTM	miRNA target	Pairwise comparison 1	log2FC	Pairwise comparison 2	log2FC
MSTRG.21671.2	LNC_44190	eTM; miRNA target	--	miR477e-5p	ath-miR5021	VD_W7-W0/VH_W7-W0	3.23/5.57	--	--
MSTRG.21671.1	LNC_44189	eTM; miRNA target	--	miR477e-5p	ath-miR5021	VD_W7-W0/VH_W7-W0	2.15/2.45	--	--
MSTRG.19886.1	LNC_40405	eTM; miRNA target	--	miR477c-5p/miR477d-5p	ath-miR4243	--	--	W7_VD-VH	-2.40212
MSTRG.33640.2	LNC_69102	eTM; miRNA target	--	miR482e-5p	ath-miR5021	--	--	--	--
MSTRG.33640.3	LNC_69103	eTM; miRNA target	--	miR482e-5p	ath-miR5021	--	--	W17_VD-VH	-9.41991
MSTRG.6951.1	LNC_13696	miRNA precursor; miRNA target	ccl-MIR396	--	ath-miR396a-5p	--	--	--	--
MSTRG.55873.1	LNC_114898	miRNA precursor; miRNA target	csi-MIR3627c	--	ath-miR5021	VD_W7-W0	6.00212	--	--
MSTRG.53267.2	LNC_108906	miRNA precursor; miRNA target	csi-MIR2111	--	ath-miR2111	VD_W34-W0	-2.28867	--	--
MSTRG.53267.3	LNC_108907	miRNA precursor; miRNA target	csi-MIR2111	--	ath-miR2111	--	--	--	--
MSTRG.53267.4	LNC_108908	miRNA precursor; miRNA target	csi-MIR2111	--	ath-miR2111	VD_W34-W0	-8.90495	--	--
MSTRG.53267.5	LNC_108909	miRNA precursor; miRNA target	csi-MIR2111	--	ath-miR2111	--	--	--	--
MSTRG.52015.1	LNC_106766	miRNA precursor; miRNA target	csi-MIR160c	--	ath-miR160a-3p	--	--	--	--
MSTRG.16052.2	LNC_30812	miRNA precursor; miRNA target	csi-MIR858	--	ath-miR858a/ath-miR858b	VD_W7-W0	3.63812	--	--
MSTRG.33431.1	LNC_68727	miRNA precursor; miRNA target	csi-MIR172b	--	ath-miR172	--	--	--	--
MSTRG.18869.1	LNC_37692	miRNA precursor; miRNA target	ctr-MIR166	--	ath-miR5658	VD_W7-W0/VD_W34-W0/VH_W34-W0	-1.59/-1.26/-1.49	--	--
MSTRG.67493.1	LNC_138650	miRNA precursor; miRNA target	tcc-MIR172e	--	ath-miR172	--	--	--	--

## Sheet: Table S9
Table S9 LncRNAs and their expression levels in significant modules in rough lemon and sweet orange
Species	Transcript ID	lncRNA ID	Module	Gene-trait coefficient	Module membership	HLB_W0	HLB_W7	HLB_W17	HLB_W34	Health_W0	Health_W7	Health_W17	Health_W34
Rough lemon	MSTRG.49256.7	LNC_102383	brown	0.437927	0.152101	0.0325587	0.833179	0.146146	0.441287	0.550419	0.629436	0.026213	0.0447577
Rough lemon	MSTRG.63967.49	LNC_132555	brown	0.412377	0.031888	0.078569	1.74029	0.0510837	0.265983	1.22147	1.03302	0.27056	0.064191
Rough lemon	MSTRG.3404.2	LNC_6817	brown	0.71451	0.246475	0.151149	0.889639	0.0660803	0.282116	1.48603	1.4929	0.0865707	0.0796323
Rough lemon	MSTRG.40478.1	LNC_82044	brown	0.477558	0.26715	0.0885793	0.232801	1.47399	0.30238	1.05231	0.515979	0.583968	0.0793253
Rough lemon	MSTRG.43727.1	LNC_89046	brown	0.222378	0.152565	1.67583	1.45576	1.1755	0.738557	2.31297	2.23619	0.905102	0.710377
Rough lemon	MSTRG.22748.1	LNC_45905	brown	0.894189	0.285771	1.07295	1.68793	0.161057	0.474498	1.93304	1.12924	0.0889913	0.0959823
Rough lemon	MSTRG.8563.1	LNC_17254	brown	0.557138	0.12071	0.216544	0.975409	0.065589	0.277517	0.56069	0.468425	0.024618	0.0592197
Rough lemon	MSTRG.25390.1	LNC_50343	brown	0.236619	0.0524511	0.413851	0.942344	0	0.071865	0.694553	0.636482	0.173873	0.0955843
Rough lemon	MSTRG.5635.1	LNC_10514	brown	0.751033	0.167015	0.677447	0.971917	0.0434577	0.196731	1.03848	0.13661	0.040362	0.0162837
Rough lemon	MSTRG.34620.2	LNC_70746	brown	0.0619684	0.135684	0.509317	1.40816	0.352173	0.580092	0.658327	0.80091	0.81941	0.816911
Rough lemon	MSTRG.21269.1	LNC_43461	brown	0.542799	0.130759	1.24368	1.88857	0.0430717	0.280401	2.22154	0.744256	0.218768	0
Rough lemon	MSTRG.72395.1	LNC_148328	brown	0.672459	0.131049	0.3813	0.608325	0.05637	0.174013	0.602522	0.209331	0.0931257	0.0442267
Rough lemon	MSTRG.33169.1	LNC_68298	brown	0.742329	0.117903	0.506973	0.789741	0	0.12879	0.767495	0.22006	0.025103	0.0107723
Rough lemon	MSTRG.29506.17	LNC_58873	brown	0.647027	0.267544	1.79035	2.30923	1.02842	1.20779	2.13374	1.50311	0.927079	0.74227
Rough lemon	MSTRG.18542.1	LNC_37038	brown	0.457576	0.253356	0.127908	1.56528	0.012928	0.445275	0.951889	0.44705	0.0714027	0.021717
Rough lemon	MSTRG.72842.1	LNC_149132	brown	0.500686	0.0726954	3.57191	4.84888	0.126649	0.750217	6.41438	0.190344	0.23862	0.346838
Rough lemon	MSTRG.72824.1	LNC_149135	brown	0.824408	0.388332	2.58969	3.87847	0.344689	1.07802	5.08305	2.31091	0.286171	0.188642
Rough lemon	MSTRG.30499.3	LNC_61581	brown	0.274781	0.283563	0.730191	0.335689	0.899664	0.175417	0	0.526214	0.106062	0.42956
Rough lemon	MSTRG.76950.1	LNC_156499	brown	0.595519	0.311051	0.57447	1.32431	0.218073	0.864485	0.913525	0.840836	0.068881	0.0573847
Rough lemon	MSTRG.38541.1	LNC_79872	brown	0.492668	0.310239	0.181932	0.521366	0.075445	0.249528	0.435431	0.401366	0.018592	0.02799
Rough lemon	MSTRG.56249.1	LNC_115897	brown	0.559952	0.24417	0.260558	0.574165	0.0910903	0.314583	0.434966	0.503841	0.0200383	0.0333297
Rough lemon	MSTRG.45271.1	LNC_91816	brown	0.546907	0.0332911	0.297845	0.466009	0.107171	0.151834	0.59732	0.245613	0.019164	0.0111433
Rough lemon	MSTRG.35800.1	LNC_72534	brown	0.655454	0.0490942	1.06442	1.71984	0.206462	0.364125	2.80325	1.06191	0.170708	0.195662
Rough lemon	MSTRG.56258.3	LNC_115885	brown	0.549247	0.295037	0.134355	0.550514	0.0715477	0.234684	0.450628	0.493405	0.0122233	0.0174437
Rough lemon	MSTRG.73848.1	LNC_150592	brown	0.721255	0.274512	0.762063	1.16307	0.108633	0.258282	1.60229	0.668994	0.0422093	0.0682477
Rough lemon	MSTRG.40985.1	LNC_84484	brown	0.519532	0.120688	0.454376	0.734299	0.0485677	0.180626	1.04915	0.444954	0.0106747	0.0432907
Rough lemon	MSTRG.41001.1	LNC_84500	brown	0.86508	0.364075	0.600522	0.91501	0.072552	0.25705	0.900665	0.428415	0.0293117	0.00528433
Rough lemon	MSTRG.7965.2	LNC_16140	brown	0.886795	0.405237	0.388435	0.966278	0.141762	0.521242	0.723575	0.771668	0.041456	0.040518
Rough lemon	MSTRG.56292.1	LNC_115978	brown	0.546476	0.33571	0.282301	1.22446	0.103022	0.351226	1.07262	0.91411	0.006116	0.029601
Rough lemon	MSTRG.56245.8	LNC_115874	brown	0.818904	0.492142	0.333086	1.07686	0.255375	0.502718	0.944075	1.08338	0.0376	0.0811493
Rough lemon	MSTRG.39245.1	LNC_81357	brown	0.587679	0.203761	0.260853	0.438333	0.136498	0.283273	0.543329	0.466224	0	0.028281
Rough lemon	MSTRG.18458.2	LNC_36853	brown	0.551145	0.308811	0.221352	0.606509	0.075501	0.226602	0.380897	0.368087	0.0151413	0.0111903
Rough lemon	MSTRG.7998.1	LNC_16179	brown	0.609471	0.388389	0.460043	1.38378	0.214398	0.88544	0.977914	0.806861	0.0355113	0.050851
Rough lemon	MSTRG.31607.1	LNC_64733	brown	0.5925	0.376596	0.16466	0.635925	0.095837	0.247973	0.477624	0.478616	0.016912	0.0233583
Rough lemon	MSTRG.49185.30	LNC_102334	brown	0.4709	0.315402	0.446852	0.920199	0.230821	0.814549	0.998035	0.944376	0.064854	0.0823123
Rough lemon	MSTRG.56261.3	LNC_115915	brown	0.702126	0.322656	0.0847753	0.70241	0.02484	0.161568	0.341952	0.524536	0.0125217	0.0189633
Rough lemon	MSTRG.63436.1	LNC_131571	brown	0.813542	0.308867	0.462544	0.710228	0.152274	0.260391	0.965383	0.421971	0.0464077	0.0369767
Rough lemon	MSTRG.49312.1	LNC_102500	brown	0.622976	0.361937	0.344173	1.32181	0.214178	0.685643	0.85944	0.953111	0.0562077	0.0516667
Rough lemon	MSTRG.23769.2	LNC_47343	brown	0.54349	0.326148	0.940708	3.48052	0.424735	2.25298	2.65102	2.66521	0	0
Rough lemon	MSTRG.72930.2	LNC_149291	brown	0.366401	0.28959	0.483297	0.452693	0.248786	0.0748257	1.09194	1.15803	0.0503047	0.058513
Rough lemon	MSTRG.44569.1	LNC_90340	brown	0.625088	0.117848	1.06095	1.50121	0.0384017	0.136421	2.47631	0.650451	0.0259017	0.0392073
Rough lemon	MSTRG.14646.1	LNC_27812	brown	0.697808	0.12748	0.625018	0.84673	0.05074	0.128885	1.14313	0.480241	0.0177683	0
Rough lemon	MSTRG.49185.8	LNC_102302	brown	0.608911	0.382159	0.458803	1.84797	0.257125	0.87458	1.41589	1.2405	0.0696087	0.0802217
Rough lemon	MSTRG.8595.1	LNC_17357	brown	0.62072	0.308687	0.198881	0.586447	0.08846	0.314164	0.505326	0.488177	0.029601	0.0247853
Rough lemon	MSTRG.38929.1	LNC_80458	brown	0.723508	0.165563	1.04487	1.4689	0.131858	0.338816	1.8589	1.03589	0.0502287	0.043253
Rough lemon	MSTRG.31527.1	LNC_64624	brown	0.626172	0.328162	0.175934	0.592478	0.064297	0.211536	0.393804	0.39168	0.023207	0.0152337
Rough lemon	MSTRG.8473.5	LNC_17081	brown	0.726416	0.460546	0.295099	1.09433	0.207739	0.560495	0.913805	0.877186	0.035091	0.05431
Rough lemon	MSTRG.5992.1	LNC_11302	brown	0.917853	0.362079	0.59658	0.870501	0.0520707	0.221401	1.14985	0.432456	0	0
Rough lemon	MSTRG.18696.2	LNC_37337	brown	0.650566	0.408133	0.280419	1.40106	0.179831	0.784214	0.636096	0.638428	0.0330913	0.0329697
Rough lemon	MSTRG.8048.3	LNC_16285	brown	0.754298	0.402008	0.301465	0.804674	0.102492	0.233742	0.554045	0.598822	0.0276833	0.035075
Rough lemon	MSTRG.8364.4	LNC_16810	brown	0.722062	0.402736	0.343192	0.865541	0.0786893	0.212722	0.672361	0.584294	0.0272997	0.028738
Rough lemon	MSTRG.18551.1	LNC_37048	brown	0.734614	0.390204	0.147272	0.484505	0.065674	0.189966	0.427727	0.377767	0.0167157	0.0162073
Rough lemon	MSTRG.31539.1	LNC_64627	brown	0.749868	0.447943	0.243603	0.910441	0.123462	0.354419	0.673368	0.620269	0.034432	0.023213
Rough lemon	MSTRG.64340.1	LNC_133222	brown	0.55099	0.0629942	0.523361	0.776777	0.0388363	0.204872	1.03519	0.438421	0.0375077	0.016712
Rough lemon	MSTRG.26974.1	LNC_53140	brown	0.736895	0.365428	0.408789	0.640596	0.037742	0.158229	0.602383	0.249734	0.004276	0
Rough lemon	MSTRG.49214.1	LNC_102366	brown	0.600108	0.410957	1.23324	4.31503	0.554074	2.11186	2.43769	2.16876	0.108549	0.116974
Rough lemon	MSTRG.41511.1	LNC_85004	brown	0.752546	0.151543	0.965316	1.27492	0.132846	0.328357	1.36272	0.470352	0.040829	0.0548987
Rough lemon	MSTRG.61917.1	LNC_128027	brown	0.649779	0.362365	0.22585	0.689887	0.101648	0.255067	0.477627	0.551661	0.0307017	0.0247867
Rough lemon	MSTRG.8457.1	LNC_17042	brown	0.519123	0.241412	0.282316	0.761774	0.115203	0.341112	0.557952	0.575353	0.041365	0.016291
Rough lemon	MSTRG.8209.2	LNC_16630	brown	0.743225	0.400289	1.57016	3.99207	0.636173	1.68451	2.34731	2.76167	0.0727407	0.046404
Rough lemon	MSTRG.71850.1	LNC_147482	brown	0.852117	0.363543	0.422983	0.638045	0.07117	0.197171	0.714413	0.278302	0.077777	0.00778767
Rough lemon	MSTRG.73757.1	LNC_150441	brown	0.901311	0.271037	0.0639483	0.379343	0.0469603	0.103148	0.41585	0.593536	0.014335	0
Rough lemon	MSTRG.47611.1	LNC_97937	brown	0.86443	0.260225	0.341081	0.605353	0.0336647	0.100284	0.798468	0.326091	0.0205013	0
Rough lemon	MSTRG.68906.1	LNC_142001	brown	0.909209	0.275912	0.351649	0.738969	0.060338	0.287162	0.56114	0.579582	0.0333003	0
Rough lemon	MSTRG.46000.1	LNC_94223	brown	0.83926	0.270992	0.539533	0.715165	0.10539	0.264714	0.806953	0.390831	0.070191	0.0607317
Rough lemon	MSTRG.7944.4	LNC_16096	brown	0.67832	0.473705	0.172533	0.477531	0.125377	0.214272	0.874855	0.624768	0.00855233	0.0124157
Rough lemon	MSTRG.38457.1	LNC_79629	brown	0.404476	0.0395642	0.640909	0.73368	0.17175	0.379542	0.568915	0.635258	0	0.029826
Rough lemon	MSTRG.55882.4	LNC_114919	brown	0.551041	0.394518	1.11466	1.10061	1.85129	0.735573	1.29076	1.42009	2.56506	2.05921
Rough lemon	MSTRG.47755.11	LNC_98268	brown	0.20792	0.194121	0.838175	0.662909	1.04896	0.679334	0.907578	0.651339	0.831209	0.225044
Rough lemon	MSTRG.56277.1	LNC_115970	brown	0.57496	0.358036	0.177268	0.494486	0.0694523	0.217657	0.409229	0.474092	0.015485	0.025007
Rough lemon	MSTRG.10638.30	LNC_20787	brown	0.27161	0.150651	2.17694	2.87551	0.76502	0.953538	1.07068	1.93659	0.584631	0.542492
Rough lemon	MSTRG.8457.6	LNC_17047	brown	0.680725	0.428876	0.139643	0.589464	0.073705	0.25051	0.390822	0.455825	0.0177957	0.0168117
Rough lemon	MSTRG.10391.1	LNC_20210	brown	0.608257	0.38827	0.349027	0.482542	0.138275	0.142383	0.742274	0.716281	0.0930403	0.072491
Rough lemon	MSTRG.76812.2	LNC_156198	brown	0.32661	0.000824598	1.64151	2.30579	0.587795	0.795106	1.96782	1.37757	1.11885	0.785526
Rough lemon	MSTRG.1705.1	LNC_4048	brown	0.524152	0.209128	2.43491	3.81893	1.11519	1.89979	3.45321	3.39894	1.45916	1.04134
Rough lemon	MSTRG.10682.8	LNC_21000	brown	0.389589	0.15114	0.425567	0.175967	0.316341	0.045493	0.14746	0.232413	0.698613	0.541635
Rough lemon	MSTRG.60450.4	LNC_125600	brown	0.11748	0.10979	0.0622957	0.523059	0.057909	0.100917	0.377016	0.246529	0.0751573	0.127675
Rough lemon	MSTRG.23674.1	LNC_47189	brown	0.187151	0.00488119	0.793543	0.98388	0.413841	0.427053	1.173	1.13433	0.383597	0.494332
Rough lemon	MSTRG.18436.1	LNC_36774	brown	0.613109	0.480052	0.157554	0.523086	0.0660593	0.242625	0.378314	0.401177	0.0157707	0.010407
Rough lemon	MSTRG.68539.9	LNC_141069	brown	0.307013	0.541122	0.690831	0.388244	0.189937	0.848421	0.486463	0.473089	0.050998	0
Rough lemon	MSTRG.8448.1	LNC_17062	brown	0.466724	0.364759	0.265565	0.477766	0.0863617	0.327734	0.443262	0.515852	0.00815933	0.010041
Rough lemon	MSTRG.31618.1	LNC_64719	brown	0.400475	0.143079	0.497473	1.3736	0.132274	0.629989	0.29692	0.3368	0.0388037	0.04915
Rough lemon	MSTRG.68546.1	LNC_141074	brown	0.416708	0.418159	0.694916	1.90949	0.238115	1.07458	0.947407	1.06297	0.068001	0.081949
Rough lemon	MSTRG.8525.4	LNC_17168	brown	0.420109	0.323796	0.184745	0.55077	0.0169143	0.437213	0.668373	0.596739	0.044375	0
Rough lemon	MSTRG.57744.1	LNC_119500	blue	0.137811	0.432055	0	0.244173	3.53697	2.24957	0.910102	0.561321	2.42256	0.52333
Rough lemon	MSTRG.61985.4	LNC_128248	blue	0.805746	0.331059	0.289601	0.945562	2.11414	0.989694	0.601409	0.609551	1.48658	0.615554
Rough lemon	MSTRG.15107.2	LNC_28805	blue	0.630202	0.438563	0.600048	1.81649	9.595	1.87018	1.73817	0.659839	5.29274	2.15041
Rough lemon	MSTRG.18174.4	LNC_36028	blue	0.412262	0.240029	0.192209	0.621808	1.95004	0.771837	0.27115	1.56591	0.81146	0.669548
Rough lemon	MSTRG.1679.15	LNC_4111	blue	0.212817	0.567875	0.18421	0.333926	1.32528	0.564633	0.090248	0.442553	0.29508	0.895799
Rough lemon	MSTRG.12321.3	LNC_24384	blue	0.00611921	0.233175	0.316351	0.559993	1.39143	0.331973	0.0690427	0	0.683476	0
Rough lemon	MSTRG.42317.4	LNC_86797	blue	0.165665	0.244987	0.152548	0.497487	1.22286	0.401186	0.311722	0.343067	0.199367	0.72226
Rough lemon	MSTRG.6995.13	LNC_13758	blue	0.415789	0.28482	0.105951	0.096242	0.377637	0.441992	0.202805	0.111841	0.597693	0.086165
Rough lemon	MSTRG.18173.8	LNC_36022	green	0.91349	0.334097	2.5524	0.295371	4.85936	0	2.84849	0.0584947	2.56986	0.177993
Rough lemon	MSTRG.36671.1	LNC_74454	green	0.508918	0.247339	6.12059	2.09092	10.5401	0.483406	3.72026	1.52122	4.84609	0.73956
Rough lemon	MSTRG.1728.2	LNC_4161	green	0.434943	0.15461	7.19107	1.95507	9.09851	3.21629	5.11962	5.95258	10.0815	7.79598
Rough lemon	MSTRG.14314.1	LNC_27292	green	0.594205	0.335919	1.34457	2.59028	0.788129	1.96555	0.855934	1.15933	1.01159	2.77659
Rough lemon	MSTRG.3070.11	LNC_6298	green	0.623028	0.2222	1.22683	0.745809	1.97817	0.643192	1.19063	0.368555	1.32859	0.483172
Rough lemon	MSTRG.35980.2	LNC_73235	magenta	0.560906	0.545953	0.164623	0.079298	0.139601	0.716752	0	0.073503	0.499562	0.323266
Rough lemon	MSTRG.49123.12	LNC_102052	magenta	0.232935	0.192686	0.752238	0.55628	0.394593	1.05342	0.434167	0.540779	1.26523	1.01423
Rough lemon	MSTRG.43748.7	LNC_89124	magenta	0.0654187	0.0189527	0.341583	0.188864	0.137651	0.293554	0.297195	0.250372	1.31285	0.255267
Rough lemon	MSTRG.8602.9	LNC_17277	pink	0.24387	0.0497432	0.278959	0	0.411555	3.16903	1.10327	1.00301	0.731584	0.344583
Rough lemon	MSTRG.8275.20	LNC_16683	pink	0.19187	0.0235075	0.416487	2.50692	0.055794	5.4996	2.38499	2.48394	0.13098	0.086786
Rough lemon	MSTRG.21976.1	LNC_44678	pink	0.445467	0.200926	0.201441	0.505154	0.204512	0.898273	0.219224	0.425589	0.256167	0.375105
Rough lemon	MSTRG.30273.8	LNC_60976	pink	0.0402276	0.142153	0.12948	0.181271	0	1.46608	0.16135	0.197814	0.492812	0.324914
Rough lemon	MSTRG.47344.1	LNC_97195	pink	0.0329107	0.124664	7.03179	6.69698	7.18939	10.3809	3.25761	6.66179	6.815	2.35639
Rough lemon	MSTRG.63552.2	LNC_131818	pink	0.0631087	0.0999931	0.537947	0.514634	0.571061	1.13841	0.497908	0.421025	0.422474	0.310826
Rough lemon	MSTRG.14854.1	LNC_28256	purple	0.355636	0.292772	92.9211	49.6243	12.5867	19.7569	65.4144	48.0295	25.1971	43.3744
Rough lemon	MSTRG.32071.14	LNC_65740	purple	0.0455026	0.121959	0.638106	0.861063	0.117465	0.192547	0.212761	0.0807137	0.074129	0.07715
Rough lemon	MSTRG.70744.4	LNC_145958	purple	0.00587909	0.0466644	0.647984	0.328614	0.285808	0.130998	0.0367113	0.0801093	0.537589	0.325039
Rough lemon	MSTRG.36825.1	LNC_75187	turquoise	0.695384	0.710822	6.18213	2.56122	3.43064	2.1939	6.07032	2.36162	3.08522	1.48683
Rough lemon	MSTRG.38772.6	LNC_80306	turquoise	0.0121071	0.0866892	32.8694	14.7817	0.0339227	1.29719	22.8837	18.8507	0.040321	0.28809
Rough lemon	MSTRG.31100.1	LNC_63425	turquoise	0.255004	0.49129	1.72582	0.590624	0.0635493	1.21328	0.766597	0.656406	0.063481	0.0746897
Rough lemon	MSTRG.32166.1	LNC_65932	turquoise	0.433333	0.367581	0.496854	0.701013	0.035132	0.095136	1.15478	0.341418	0.0358537	0
Rough lemon	MSTRG.8214.2	LNC_16604	turquoise	0.326785	0.0692443	2.33629	3.07923	0.495139	1.22046	13.0471	2.7757	0.294634	0.314277
Rough lemon	MSTRG.28127.10	LNC_55426	turquoise	0.123812	0.326261	0.219467	0.098029	0.370479	0.043435	0.760112	0.0334073	0.0187183	0.187147
Rough lemon	MSTRG.30625.1	LNC_61938	turquoise	0.500788	0.498184	1.14034	0.691766	0.439455	0.567608	1.25904	1.33323	0.358873	0.167477
Rough lemon	MSTRG.71779.1	LNC_147384	turquoise	0.259416	0.411504	1.36694	0.768551	0.882201	0.740832	1.15666	1.70689	1.10308	0.0963657
Rough lemon	MSTRG.1327.3	LNC_3429	turquoise	0.276401	0.221199	5.7611	1.02835	0.361803	0.394527	0.389133	4.0088	0.390458	0.569964
Rough lemon	MSTRG.49650.1	LNC_103077	turquoise	0.250852	0.206346	0.85058	0.434492	0.0970907	0.274551	0.816899	0.855052	0.129275	0.210847
Rough lemon	MSTRG.73867.1	LNC_150617	turquoise	0.629676	0.666428	5.68735	4.26427	2.49884	3.19538	4.00377	3.91123	2.14768	1.76544
Rough lemon	MSTRG.46477.15	LNC_95177	turquoise	0.403117	0.530702	1.85665	1.13161	0.948704	0.646269	1.47104	1.60297	0.592801	0.556436
Rough lemon	MSTRG.20424.1	LNC_41565	turquoise	0.0390493	0.139567	2.18694	1.96995	2.51037	1.90108	1.88815	2.58635	3.23383	2.4684
Rough lemon	MSTRG.31800.1	LNC_65179	turquoise	0.553837	0.525299	33.3075	25.2451	18.3297	19.7159	24.2003	17.6809	15.3924	12.1546
Rough lemon	MSTRG.66903.132	LNC_136430	turquoise	0.546768	0.571207	3.45002	1.86601	2.14202	1.66089	2.88305	4.42599	2.19262	1.69882
Rough lemon	MSTRG.67599.5	LNC_138841	turquoise	0.514788	0.635225	7.10178	4.29601	3.3919	1.39246	4.40488	4.32872	2.29404	2.0852
Rough lemon	MSTRG.34713.4	LNC_70889	yellow	0.271153	0.155856	0.634855	0.645759	0.0605057	0.847138	0.653498	0.787126	0.629902	1.7496
Rough lemon	MSTRG.40130.3	LNC_83075	yellow	0.586013	0.557774	0.109379	0.225579	0.581441	0.291908	0.038358	0.140614	0.297812	1.84881
Rough lemon	MSTRG.25135.1	LNC_49925	yellow	0.243398	0.229695	0.087322	0.204845	0.0646233	0.19779	0.0267473	0.0831697	0.0117137	0.500985
Rough lemon	MSTRG.30794.4	LNC_62409	yellow	0.216463	0.326669	0.164552	0.723281	0.121357	0.69788	0.131537	0.82585	0.836248	1.33607
Rough lemon	MSTRG.18234.3	LNC_36219	yellow	0.0517959	0.0188335	0.259274	0.32448	0.325001	0.242043	0.247394	0.319403	0.199766	1.57205
Sweet orange	MSTRG.11013.2	LNC_21826	blue	0.0267792	0.0974366	0.528749	1.26138	1.84906	2.85727	2.45927	3.28626	1.93771	1.87415
Sweet orange	MSTRG.6836.3	LNC_13408	blue	0.350932	0.437232	0.539492	0.239168	0.68237	1.14116	0.507055	3.19734	0.579415	2.2033
Sweet orange	MSTRG.56122.1	LNC_115578	blue	0.243244	0.164001	0.810566	0.678229	0.466803	0.742675	0	3.17405	0.38129	1.68617
Sweet orange	MSTRG.42023.2	LNC_86290	green	0.442599	0.0718111	6.50558	0.169838	7.66901	0.036055	2.64078	0.021422	4.35434	0.051606
Sweet orange	MSTRG.42023.1	LNC_86289	green	0.670708	0.251528	5.71283	0	7.07547	0.025413	3.7732	0.23016	3.71761	0.01539
Sweet orange	MSTRG.37561.1	LNC_76945	green	0.719329	0.570964	7.81981	3.39013	8.41014	1.55563	7.42668	2.75178	4.58597	1.08089
Sweet orange	MSTRG.62280.7	LNC_128988	green	0.669132	0.740192	1.18532	0.253635	1.45586	0.18279	0.852206	0.258298	0.846339	0.120515
Sweet orange	MSTRG.73140.7	LNC_149606	green	0.857365	0.670157	2.99935	1.09482	2.38645	0.389217	2.10954	0.879429	1.91565	0.402586
Sweet orange	MSTRG.59407.2	LNC_123338	green	0.867488	0.718856	11.4355	2.99876	12.2991	0.815731	8.8376	2.56663	12.6252	0.424877
Sweet orange	MSTRG.46993.11	LNC_96338	green	0.882736	0.546571	5.06256	0.680026	7.35225	0.4576	4.87013	0.319337	5.48936	0
Sweet orange	MSTRG.56998.1	LNC_117781	green	0.880887	0.546545	3.87184	0.897177	3.10115	0.579465	1.95981	0.986007	2.05061	0.818085
Sweet orange	MSTRG.7506.5	LNC_15028	green	0.626661	0.385812	3.62245	1.01967	3.69021	0.927337	3.60845	1.57861	2.32245	1.33745
Sweet orange	MSTRG.69342.6	LNC_143093	green	0.530402	0.350582	0.443116	0.842427	0.588799	2.11789	0.456888	1.76155	0.606915	1.17628
Sweet orange	MSTRG.44306.1	LNC_89915	green	0.879373	0.474259	1.56308	1.02083	2.01498	0.772973	1.8538	1.03934	1.69468	0.860502
Sweet orange	MSTRG.24098.2	LNC_47906	green	0.49356	0.257156	0.292783	0.357682	0.903062	0	1.32957	0.134617	1.0584	0.235777
Sweet orange	MSTRG.29338.1	LNC_58461	green	0.826448	0.431711	3.69694	3.03964	5.01611	2.29125	4.76451	2.63515	4.15712	2.34925
Sweet orange	MSTRG.64431.1	LNC_133381	green	0.666575	0.405825	2.06849	1.27271	2.10185	0.906524	2.85965	1.51296	2.84172	1.64168
Sweet orange	MSTRG.8172.1	LNC_16553	green	0.820129	0.512674	1.45862	0.903333	1.68399	0.700907	1.70963	1.04399	1.44254	0.760794
Sweet orange	MSTRG.8415.5	LNC_16972	green	0.679413	0.277315	9.9395	8.11842	10.0145	7.94457	9.72069	5.87116	10.1266	6.87654
Sweet orange	MSTRG.23770.8	LNC_47388	grey	0.376195	0.595947	2.06277	1.54038	11.8495	3.59503	1.62101	1.47367	5.18675	3.44951
Sweet orange	MSTRG.55903.7	LNC_114931	grey	0.195412	0.0584143	0.550565	0.666134	0.630837	1.07549	0.742309	0.729354	0.809778	0.712634
Sweet orange	MSTRG.21112.11	LNC_43095	grey	0.31771	0.255103	1.10951	0.582011	3.50218	0.384192	0.843559	1.08009	3.68723	0.671487
Sweet orange	MSTRG.58353.10	LNC_121222	grey	0.417544	0.474923	0.791587	1.41444	6.65849	1.92154	1.05499	1.29177	8.93213	4.18448
Sweet orange	MSTRG.39348.2	LNC_81695	grey	0.0639977	0.109826	0.711027	0.627888	0.153488	29.6501	2.51654	1.24984	40.8643	0.489987
Sweet orange	MSTRG.6687.1	LNC_13031	grey	0.0929959	0.0692039	0.939933	2.65055	0.9613	2.35374	4.26879	7.04879	5.22635	1.02017
Sweet orange	MSTRG.10682.6	LNC_20997	grey	0.0335373	0.0760263	0.291863	0.414242	1.09097	0.346986	0.263991	0.608724	0.571142	0.318761
Sweet orange	MSTRG.15107.2	LNC_28805	grey	0.290845	0.134378	2.42565	5.14361	9.16006	2.8699	1.69943	1.57477	11.9696	2.64366
Sweet orange	MSTRG.48017.3	LNC_98944	grey	0.140776	0.0200934	0.389705	0.473391	0.999303	0.006237	0.181642	0.441209	0.324051	0.846264
Sweet orange	MSTRG.51598.2	LNC_106011	grey	0.855564	0.469827	11.7147	13.158	12.9522	20.0198	7.29995	9.69571	18.2688	21.9459
Sweet orange	MSTRG.34713.5	LNC_70890	grey	0.0684343	0.221651	0.436643	0.370752	0.485808	0.839367	0.502722	0.967622	0.516191	0.743912
Sweet orange	MSTRG.29086.4	LNC_57776	grey	0.100206	0.0226781	4.70919	5.07747	3.08051	2.82759	2.10081	1.77887	5.29998	4.50561
Sweet orange	MSTRG.52681.2	LNC_107856	grey	0.00100564	0.0557453	0.20552	1.79462	0.114329	0.332762	1.73178	1.49738	0.059265	1.47679
Sweet orange	MSTRG.18234.1	LNC_36217	grey	0.282908	0.257109	0.802916	2.47696	0.536429	0.855389	1.38754	2.25593	1.23697	1.02632
Sweet orange	MSTRG.42799.3	LNC_87647	grey	0.479342	0.190846	1.25002	0.609607	0.768317	0.524124	0.391938	1.06774	0.931209	0.635175
Sweet orange	MSTRG.52471.1	LNC_107539	grey	0.232167	0.149114	0.895934	1.63563	0.930997	0.924876	1.40328	1.06528	1.17841	1.04882
Sweet orange	MSTRG.14689.6	LNC_27906	grey	0.467235	0.356611	0.055091	0.148397	0.17875	0.64411	0.0371667	0.400309	0.62038	0.559878
Sweet orange	MSTRG.65961.2	LNC_135491	grey	0.0475782	0.0521538	1.3693	1.44228	1.33812	2.13444	3.3083	2.37753	1.16719	1.91839
Sweet orange	MSTRG.35093.1	LNC_71485	grey	0.0149146	0.140874	2.58663	3.39644	3.47899	2.64262	2.29962	4.11458	3.4116	1.94443
Sweet orange	MSTRG.21928.1	LNC_44473	grey	0.174271	0.488075	0.880334	1.23087	0.462412	0.070857	1.01967	0.044174	0.117149	0.144042
Sweet orange	MSTRG.49975.4	LNC_103577	grey	0.160193	0.45854	2.91962	2.62869	1.37484	1.29058	3.12343	0.835816	0.946313	1.09511
Sweet orange	MSTRG.6360.2	LNC_12134	grey	0.193695	0.130089	1.13899	0.28734	3.47852	0.635672	0.616829	0.556612	2.74004	0.270238
Sweet orange	MSTRG.56594.2	LNC_116873	grey	0.1517	0.142782	0	2.24719	1.12453	1.02849	1.48167	1.1226	1.26596	1.11074
Sweet orange	MSTRG.64920.4	LNC_134089	grey	0.578111	0.323991	0.00783133	0.326093	0.0832127	1.74804	0.015914	0.974502	0.483204	0.0871283
Sweet orange	MSTRG.7099.6	LNC_14047	grey	0.224258	0.204402	0.59254	3.74199	0.893851	0.575773	2.24048	0.84874	0.676817	0.858846
Sweet orange	MSTRG.49650.1	LNC_103077	grey	0.121144	0.218747	0.111354	0.440577	0.119513	0.37008	0.405627	0.695126	0.266292	0.319969
Sweet orange	MSTRG.6687.2	LNC_13032	grey	0.23483	0.156819	0.0377123	1.34285	0.125996	1.02917	1.83068	1.95648	2.83526	1.54397
Sweet orange	MSTRG.27778.4	LNC_54898	grey	0.0653267	0.160733	1.17217	0.877271	0.112266	0.406358	0.387956	0.361979	0.287251	0.981837
Sweet orange	MSTRG.4352.5	LNC_8161	grey	0.0705244	0.0789234	0.147313	3.55172	10.7064	0.30085	0.383371	0.152229	2.95609	0.180271
Sweet orange	MSTRG.6825.2	LNC_13333	grey	0.436814	0.253753	0.063917	0.482943	0.43462	0.037471	0.360068	0.078003	1.10334	0.708656
Sweet orange	MSTRG.11814.1	LNC_23445	grey	0.762081	0.610569	1.05412	1.03648	0.994446	0.465952	1.20168	1.10681	0.602979	0.663182
Sweet orange	MSTRG.56331.11	LNC_116247	grey	0.341871	0.241643	15.4876	7.05512	20.0098	0.758269	3.48172	4.63265	16.7273	2.37908
Sweet orange	MSTRG.57028.4	LNC_117841	grey	0.191661	0.304083	0.367164	0.698717	0.67311	0.366288	1.09917	0.439995	0.302752	0.437538
Sweet orange	MSTRG.6839.1	LNC_13409	grey	0.444585	0.294229	0.694361	1.12185	1.72644	0.826779	1.10831	1.29579	0.495913	0.510826
Sweet orange	MSTRG.32775.12	LNC_67480	grey	0.501192	0.489502	1.39841	0.727905	1.07895	0.748795	1.18866	1.38009	0.646098	0.626032
Sweet orange	MSTRG.53717.5	LNC_109724	grey	0.104738	0.157432	0.523031	6.14957	2.40927	0.856963	6.23049	0.893771	5.08537	0.877115
Sweet orange	MSTRG.30.5	LNC_92	grey	0.387286	0.272076	1.90727	2.21792	2.20487	1.94453	2.44957	2.20268	0.963297	1.21461
Sweet orange	MSTRG.29872.1	LNC_59859	grey	0.435811	0.418835	0.346505	3.99323	0.177121	0.162254	4.08128	4.48899	3.04425	0.182521
Sweet orange	MSTRG.21021.1	LNC_42956	grey	0.307218	0.419257	0.492239	0.392684	0.234555	0.563225	0.731771	0.874032	0.21445	0.143356
Sweet orange	MSTRG.30.18	LNC_105	grey	0.437924	0.267062	0.152052	0.86535	0.957982	0.207494	0.0215117	0.223853	0.247202	0.537927
Sweet orange	MSTRG.10638.28	LNC_20786	grey	0.201966	0.176771	0.062167	0.682838	0.125394	0.22593	0.146494	0.449291	0.0686417	1.5746
Sweet orange	MSTRG.47844.1	LNC_98497	grey	0.172374	0.0889646	0.2788	1.62565	0.222734	0.393274	0.67536	0.461184	0.10431	1.279
Red colored word indicates the conserved lncRNAs

## Sheet: Table S10
Table S10 The roles (acting as miRNA target, miRNA precursor, or eTM) of lncRNAs in significant modules.
Transcript ID	lncRNA ID	Modules	Roles of function	miRNA	Species
MSTRG.15107.2	LNC_28805	blue	miRNA target	ath-miR5021/ath-miR167c-3p	rough lemon
MSTRG.21269.1	LNC_43461	brown	miRNA target	ath-miR5658	rough lemon
MSTRG.23674.1	LNC_47189	brown	miRNA eTM	miR3952-3p/miR3952b-3p	rough lemon
MSTRG.30625.1	LNC_61938	turquoise	miRNA precursor	miR166e	rough lemon
MSTRG.3070.11	LNC_6298	green	miRNA target	ath-miR5021	rough lemon
MSTRG.30794.4	LNC_62409	yellow	miRNA target	ath-miR156	rough lemon
MSTRG.34620.2	LNC_70746	brown	miRNA target	ath-miR2936	rough lemon
MSTRG.34713.4	LNC_70889	yellow	miRNA precursor	miR3954	rough lemon
MSTRG.39245.1	LNC_81357	brown	miRNA target	ath-miR5025	rough lemon
MSTRG.46477.15	LNC_95177	turquoise	miRNA target	ath-miR171a-3p	rough lemon
MSTRG.49650.1	LNC_103077	turquoise	miRNA precursor	miR3948	rough lemon
MSTRG.67599.5	LNC_138841	turquoise	miRNA target	ath-miR5657	rough lemon
MSTRG.15107.2	LNC_28805	grey	miRNA target	ath-miR5021/ath-miR167c-3p	sweet orange
MSTRG.7099.6	LNC_14047	grey	miRNA target	ath-miR167a-3p	sweet orange
MSTRG.8172.1	LNC_16553	green	miRNA target	ath-miR414	sweet orange
MSTRG.44306.1	LNC_89915	green	miRNA target	ath-miR414	sweet orange
MSTRG.27778.4	LNC_54898	grey	miRNA target	ath-miR5021	sweet orange
MSTRG.21112.11	LNC_43095	grey	miRNA target	ath-miR5021	sweet orange
MSTRG.57028.4	LNC_117841	grey	miRNA target	ath-miR5658	sweet orange
MSTRG.6360.2	LNC_12134	grey	miRNA_precusor	miR156f	sweet orange
MSTRG.34713.5	LNC_70890	grey	miRNA_precusor	miR3954	sweet orange
MSTRG.49650.1	LNC_103077	grey	miRNA_precusor	miR3948	sweet orange
MSTRG.64431.1	LNC_133381	green	miRNA_precusor	miR3948	sweet orange

[truncated: 3 more sheets: Table S11, Table S12, Table S13]
