# Supplementary material for: Role of long non-coding RNA in regulatory network response to Candidatus Liberibacter asiaticus in citrus
Source: Front Plant Sci. 2023 Feb 20;14:1090711. doi: 10.3389/fpls.2023.1090711 (PMC9986497; doi:10.3389/fpls.2023.1090711)
Supplement: Supplementary file 3 [file DataSheet_3.zip]

Archive with 10 entries (9 files):
- Supplementary Data/
- Supplementary Data/Data S1.xlsx
- Supplementary Data/Data S2.xlsx
- Supplementary Data/Data S3.xlsx
- Supplementary Data/Data S4.xlsx
- Supplementary Data/Data S5.xlsx
- Supplementary Data/Data S6.xlsx
- Supplementary Data/Data S7.xlsx
- Supplementary Data/Data S8.xlsx
- Supplementary Data/Data S9.xlsx
