# Supplementary material for: Role of long non-coding RNA in regulatory network response to Candidatus Liberibacter asiaticus in citrus
Source: Front Plant Sci. 2023 Feb 20;14:1090711. doi: 10.3389/fpls.2023.1090711 (PMC9986497; doi:10.3389/fpls.2023.1090711)
Supplement: Supplementary file 3 [file DataSheet_3.zip › Supplementary Data/Data S2.xlsx]

## Sheet: Rough lemon
Data S2 Identification of differentially expressed (DE) lncRNAs and mRNAs in rough lemon.
Transcript ID	log2FoldChange	P-value	padj	Comparison group	Type
MSTRG.38660.7	-10.5483	6.02787e-10	1.96586e-07	RD_W7-W0	lncRNA
MSTRG.43723.14	-7.67148	6.61968e-06	0.000639157	RD_W7-W0	lncRNA
MSTRG.33178.6	-3.13815	3.50172e-05	0.00264239	RD_W7-W0	lncRNA
MSTRG.30518.2	-8.21634	4.8234e-06	0.000491314	RD_W7-W0	lncRNA
MSTRG.62280.2	-2.42582	9.54843e-07	0.000121944	RD_W7-W0	lncRNA
MSTRG.31559.10	-3.05954	6.88541e-05	0.00469751	RD_W7-W0	lncRNA
MSTRG.55882.2	-2.36982	5.20883e-05	0.0037235	RD_W7-W0	lncRNA
MSTRG.31575.8	-6.20869	0.000395898	0.0200289	RD_W7-W0	lncRNA
MSTRG.59956.23	-7.21838	1.71844e-05	0.00143338	RD_W7-W0	lncRNA
MSTRG.64209.2	-8.02021	5.40221e-06	0.000539426	RD_W7-W0	lncRNA
MSTRG.42023.3	-7.38934	5.14135e-08	9.48255e-06	RD_W7-W0	lncRNA
MSTRG.42023.2	-6.63268	7.21007e-09	1.75602e-06	RD_W7-W0	lncRNA
MSTRG.42023.1	-5.66724	3.39228e-07	4.90062e-05	RD_W7-W0	lncRNA
MSTRG.29501.4	-10.0222	1.47863e-12	1.1953e-09	RD_W7-W0	lncRNA
MSTRG.46993.22	-8.82282	5.88634e-08	1.06498e-05	RD_W7-W0	lncRNA
MSTRG.46993.20	-10.8273	1.57955e-09	4.5293e-07	RD_W7-W0	lncRNA
MSTRG.46993.21	-10.9728	1.2849e-14	2.12254e-11	RD_W7-W0	lncRNA
MSTRG.22136.6	-6.2551	6.36493e-06	0.000620603	RD_W7-W0	lncRNA
MSTRG.22136.7	-2.10873	0.00109818	0.0459608	RD_W7-W0	lncRNA
MSTRG.492.21	-9.32821	3.87896e-09	1.00943e-06	RD_W7-W0	lncRNA
MSTRG.64787.1	-7.13905	1.71821e-05	0.00143338	RD_W7-W0	lncRNA
MSTRG.40492.2	-7.16214	0.000201904	0.0115145	RD_W7-W0	lncRNA
MSTRG.63746.3	-2.39614	5.21477e-05	0.00372425	RD_W7-W0	lncRNA
MSTRG.46993.9	-9.29094	2.27474e-06	0.000255322	RD_W7-W0	lncRNA
MSTRG.46993.8	-10.1211	2.10465e-09	5.75281e-07	RD_W7-W0	lncRNA
MSTRG.46993.7	-7.86137	4.39961e-06	0.000454236	RD_W7-W0	lncRNA
MSTRG.46993.5	-4.94388	3.00913e-07	4.41424e-05	RD_W7-W0	lncRNA
MSTRG.46993.4	-8.7656	1.8523e-07	2.8902e-05	RD_W7-W0	lncRNA
MSTRG.44750.16	-5.77894	6.09565e-05	0.00424951	RD_W7-W0	lncRNA
MSTRG.7099.3	-10.5759	7.41688e-13	6.63051e-10	RD_W7-W0	lncRNA
MSTRG.18173.6	-5.92794	6.28293e-05	0.00436007	RD_W7-W0	lncRNA
MSTRG.37561.1	-2.028	6.72303e-05	0.00461085	RD_W7-W0	lncRNA
MSTRG.30062.7	-8.19217	3.59595e-07	5.16539e-05	RD_W7-W0	lncRNA
MSTRG.46993.19	-8.05557	1.78388e-06	0.000209835	RD_W7-W0	lncRNA
MSTRG.46993.13	-9.68544	8.62722e-06	0.000797524	RD_W7-W0	lncRNA
MSTRG.9878.2	-8.04317	6.68533e-06	0.000643044	RD_W7-W0	lncRNA
MSTRG.46314.1	-3.42434	0.000246081	0.0135403	RD_W7-W0	lncRNA
MSTRG.38660.4	6.14518	2.03784e-05	0.00166686	RD_W7-W0	lncRNA
MSTRG.17511.6	6.71413	3.24253e-08	6.38324e-06	RD_W7-W0	lncRNA
MSTRG.17511.4	4.63807	0.000596835	0.0280284	RD_W7-W0	lncRNA
MSTRG.38738.11	10.9059	3.41172e-11	1.72833e-08	RD_W7-W0	lncRNA
MSTRG.66903.71	11.027	2.79327e-12	2.00241e-09	RD_W7-W0	lncRNA
MSTRG.56037.1	4.35583	3.82169e-09	9.97947e-07	RD_W7-W0	lncRNA
MSTRG.68546.13	6.92706	2.38305e-05	0.00189628	RD_W7-W0	lncRNA
MSTRG.30043.12	2.51736	0.00042899	0.0213478	RD_W7-W0	lncRNA
MSTRG.30043.14	3.17629	2.63271e-05	0.00205818	RD_W7-W0	lncRNA
MSTRG.62528.2	2.62704	3.07361e-05	0.00235678	RD_W7-W0	lncRNA
MSTRG.40671.11	6.38429	0.000201991	0.0115145	RD_W7-W0	lncRNA
MSTRG.28333.2	4.15092	0.00108285	0.0454856	RD_W7-W0	lncRNA
MSTRG.36334.9	8.95867	1.29438e-06	0.000157877	RD_W7-W0	lncRNA
MSTRG.5033.5	8.55202	4.26813e-08	8.1489e-06	RD_W7-W0	lncRNA
MSTRG.213.4	7.88651	1.54216e-05	0.00131227	RD_W7-W0	lncRNA
MSTRG.213.2	7.16057	0.000143586	0.00866227	RD_W7-W0	lncRNA
MSTRG.17928.1	8.0636	2.64651e-05	0.00206621	RD_W7-W0	lncRNA
MSTRG.29311.4	7.08992	0.000275129	0.0148063	RD_W7-W0	lncRNA
MSTRG.75229.4	2.33577	1.52425e-10	6.00128e-08	RD_W7-W0	lncRNA
MSTRG.18257.1	7.57805	2.75578e-06	0.000303048	RD_W7-W0	lncRNA
MSTRG.32607.2	3.95897	0.000262738	0.0143015	RD_W7-W0	lncRNA
MSTRG.45760.1	8.15372	3.60174e-06	0.000380653	RD_W7-W0	lncRNA
MSTRG.49256.7	7.75499	1.99182e-06	0.000228664	RD_W7-W0	lncRNA
MSTRG.44614.2	8.23964	5.6916e-07	7.75077e-05	RD_W7-W0	lncRNA
MSTRG.31617.3	8.54924	3.30784e-07	4.82449e-05	RD_W7-W0	lncRNA
MSTRG.16939.1	7.66034	0.000606073	0.0283585	RD_W7-W0	lncRNA
MSTRG.45655.1	8.96013	2.64576e-08	5.41904e-06	RD_W7-W0	lncRNA
MSTRG.57384.8	5.79018	2.1878e-05	0.00177047	RD_W7-W0	lncRNA
MSTRG.45635.4	6.29501	0.000334613	0.0174994	RD_W7-W0	lncRNA
MSTRG.34775.18	2.63722	5.72018e-06	0.000567448	RD_W7-W0	lncRNA
MSTRG.18458.3	5.9286	0.000212938	0.012019	RD_W7-W0	lncRNA
MSTRG.8519.3	6.16792	0.00077275	0.0347043	RD_W7-W0	lncRNA
MSTRG.31634.5	4.09205	0.000478033	0.0232833	RD_W7-W0	lncRNA
MSTRG.31631.1	8.1657	4.86293e-05	0.00351513	RD_W7-W0	lncRNA
MSTRG.18650.1	6.36609	0.0010623	0.0447957	RD_W7-W0	lncRNA
MSTRG.63230.2	4.04165	5.09933e-05	0.00365445	RD_W7-W0	lncRNA
MSTRG.6073.1	2.71967	0.000565881	0.0268248	RD_W7-W0	lncRNA
MSTRG.49363.5	5.8514	0.00011921	0.00740683	RD_W7-W0	lncRNA
MSTRG.75546.7	8.21956	2.12888e-06	0.000241447	RD_W7-W0	lncRNA
MSTRG.29031.4	3.98759	9.00937e-05	0.00582642	RD_W7-W0	lncRNA
MSTRG.31158.1	2.74332	0.000707923	0.0323279	RD_W7-W0	lncRNA
MSTRG.29241.4	9.44456	5.64574e-11	2.66465e-08	RD_W7-W0	lncRNA
MSTRG.68222.2	7.62324	3.75302e-06	0.000394992	RD_W7-W0	lncRNA
MSTRG.64722.8	2.54793	0.000328953	0.0172509	RD_W7-W0	lncRNA
MSTRG.6548.2	10.3305	2.8194e-13	2.93481e-10	RD_W7-W0	lncRNA
MSTRG.57421.7	3.56424	2.0525e-05	0.00167225	RD_W7-W0	lncRNA
MSTRG.30146.1	3.90529	3.96283e-08	7.58509e-06	RD_W7-W0	lncRNA
MSTRG.21854.13	4.27163	5.25937e-13	4.93394e-10	RD_W7-W0	lncRNA
MSTRG.57384.1	2.74599	0.000491135	0.0237558	RD_W7-W0	lncRNA
MSTRG.57384.4	2.537	2.61475e-08	5.38455e-06	RD_W7-W0	lncRNA
MSTRG.18636.1	10.3052	6.66772e-08	1.1838e-05	RD_W7-W0	lncRNA
MSTRG.30062.1	7.73237	3.30492e-06	0.000355715	RD_W7-W0	lncRNA
MSTRG.28939.6	3.5392	4.77905e-06	0.00048745	RD_W7-W0	lncRNA
MSTRG.28939.4	9.96218	5.83945e-11	2.70566e-08	RD_W7-W0	lncRNA
MSTRG.63967.49	6.80922	0.000225283	0.0125597	RD_W7-W0	lncRNA
MSTRG.17648.2	8.25467	4.75701e-05	0.0034459	RD_W7-W0	lncRNA
MSTRG.16628.1	6.6325	0.000312218	0.01651	RD_W7-W0	lncRNA
MSTRG.55265.2	2.99441	0.000424636	0.021145	RD_W7-W0	lncRNA
MSTRG.64920.1	2.27648	0.0011554	0.0477933	RD_W7-W0	lncRNA
MSTRG.3404.2	3.40111	0.00100124	0.0429117	RD_W7-W0	lncRNA
MSTRG.73777.2	5.78297	2.83457e-05	0.00219565	RD_W7-W0	lncRNA
MSTRG.68543.6	7.39513	0.000101346	0.00643363	RD_W7-W0	lncRNA
MSTRG.10451.14	7.71738	8.79627e-06	0.000811178	RD_W7-W0	lncRNA
MSTRG.44084.3	6.74092	0.000365475	0.0187901	RD_W7-W0	lncRNA
MSTRG.55265.7	3.22597	2.06506e-05	0.00167887	RD_W7-W0	lncRNA
MSTRG.21858.1	2.13841	0.000617594	0.0287912	RD_W7-W0	lncRNA
MSTRG.13870.11	7.2623	0.000403265	0.0203205	RD_W7-W0	lncRNA
MSTRG.38660.7	-10.4973	1.5534e-10	2.46577e-08	RD_W17-W0	lncRNA
MSTRG.43723.14	-8.57586	8.50359e-07	5.61275e-05	RD_W17-W0	lncRNA
MSTRG.61147.1	-5.71269	1.69299e-05	0.000805326	RD_W17-W0	lncRNA
MSTRG.38791.7	-9.07013	3.23484e-09	3.90413e-07	RD_W17-W0	lncRNA
MSTRG.54650.2	-6.12839	4.66532e-05	0.00196765	RD_W17-W0	lncRNA
MSTRG.52861.1	-7.81056	2.0483e-08	2.09911e-06	RD_W17-W0	lncRNA
MSTRG.31575.8	-10.2831	1.21362e-05	0.000604369	RD_W17-W0	lncRNA
MSTRG.55166.13	-8.3069	3.2464e-06	0.000185735	RD_W17-W0	lncRNA
MSTRG.10916.4	-10.5451	2.5036e-12	5.77142e-10	RD_W17-W0	lncRNA
MSTRG.23618.2	-9.93806	3.2466e-08	3.13466e-06	RD_W17-W0	lncRNA
MSTRG.61807.1	-8.22721	3.68167e-06	0.000206989	RD_W17-W0	lncRNA
MSTRG.69752.1	-1.82616	0.000279212	0.00894565	RD_W17-W0	lncRNA
MSTRG.8997.2	-8.84401	1.84736e-10	2.87765e-08	RD_W17-W0	lncRNA
MSTRG.76190.4	-3.06348	8.07987e-06	0.000420283	RD_W17-W0	lncRNA
MSTRG.50917.3	-8.53112	2.311e-06	0.000136635	RD_W17-W0	lncRNA
MSTRG.64787.1	-4.52605	7.26546e-05	0.00287767	RD_W17-W0	lncRNA
MSTRG.49015.1	-6.41429	9.73657e-05	0.00369559	RD_W17-W0	lncRNA
MSTRG.46993.9	-9.23466	1.8082e-06	0.000109569	RD_W17-W0	lncRNA
MSTRG.46993.7	-10.1804	6.9798e-08	6.10357e-06	RD_W17-W0	lncRNA
MSTRG.14854.1	-3.1902	3.49163e-09	4.12874e-07	RD_W17-W0	lncRNA
MSTRG.36123.2	-7.64521	3.356e-05	0.00147508	RD_W17-W0	lncRNA
MSTRG.65834.7	-8.63507	2.73436e-09	3.34853e-07	RD_W17-W0	lncRNA
MSTRG.30062.7	-8.20646	4.34468e-08	4.06064e-06	RD_W17-W0	lncRNA
MSTRG.18061.2	-6.29436	2.40015e-05	0.00109448	RD_W17-W0	lncRNA
MSTRG.17364.7	-3.72973	4.5135e-05	0.00191886	RD_W17-W0	lncRNA
MSTRG.5795.2	-6.58131	0.000203717	0.00690252	RD_W17-W0	lncRNA
MSTRG.5033.2	-9.13695	6.92663e-08	6.06615e-06	RD_W17-W0	lncRNA
MSTRG.9940.1	-2.49413	1.94916e-06	0.000117018	RD_W17-W0	lncRNA
MSTRG.15575.80	7.7867	9.96626e-05	0.00377297	RD_W17-W0	lncRNA
MSTRG.69096.4	8.34893	5.67055e-07	3.87868e-05	RD_W17-W0	lncRNA
MSTRG.16002.2	3.10183	7.96755e-09	8.83143e-07	RD_W17-W0	lncRNA
MSTRG.45257.4	7.72268	3.16245e-05	0.00140267	RD_W17-W0	lncRNA
MSTRG.57619.1	1.8024	1.72218e-07	1.36129e-05	RD_W17-W0	lncRNA
MSTRG.62528.2	4.44918	6.26107e-24	9.14335e-21	RD_W17-W0	lncRNA
MSTRG.62528.1	1.26202	0.000283087	0.00905103	RD_W17-W0	lncRNA
MSTRG.973.5	8.83261	1.6681e-09	2.14627e-07	RD_W17-W0	lncRNA
MSTRG.70338.8	8.27327	3.04908e-08	2.974e-06	RD_W17-W0	lncRNA
MSTRG.25135.2	8.91617	6.52565e-10	9.03292e-08	RD_W17-W0	lncRNA
MSTRG.37743.14	9.18536	1.12944e-06	7.27396e-05	RD_W17-W0	lncRNA
MSTRG.40121.4	2.69168	7.80856e-07	5.20102e-05	RD_W17-W0	lncRNA
MSTRG.75229.4	3.77017	6.85991e-20	6.16484e-17	RD_W17-W0	lncRNA
MSTRG.48543.2	2.93744	3.68719e-07	2.67557e-05	RD_W17-W0	lncRNA
MSTRG.32607.2	3.84376	3.629e-05	0.00158197	RD_W17-W0	lncRNA
MSTRG.8630.1	1.39211	9.25324e-05	0.00354671	RD_W17-W0	lncRNA
MSTRG.28234.3	2.54636	3.48633e-06	0.000197719	RD_W17-W0	lncRNA
MSTRG.37758.2	10.0735	5.49298e-13	1.50642e-10	RD_W17-W0	lncRNA
MSTRG.47300.9	7.50907	1.73588e-06	0.000105735	RD_W17-W0	lncRNA
MSTRG.19480.1	2.08418	5.67694e-06	0.000304511	RD_W17-W0	lncRNA
MSTRG.40478.1	6.62469	7.41305e-05	0.00292981	RD_W17-W0	lncRNA
MSTRG.76839.2	8.77582	8.01397e-08	6.93523e-06	RD_W17-W0	lncRNA
MSTRG.34775.18	3.47122	4.71977e-09	5.44863e-07	RD_W17-W0	lncRNA
MSTRG.45257.13	7.88011	8.13424e-07	5.39947e-05	RD_W17-W0	lncRNA
MSTRG.569.12	8.03874	2.49948e-08	2.51213e-06	RD_W17-W0	lncRNA
MSTRG.69578.13	8.17105	7.97127e-05	0.00310931	RD_W17-W0	lncRNA
MSTRG.62646.5	7.53923	7.149e-07	4.78901e-05	RD_W17-W0	lncRNA
MSTRG.552.6	4.50536	4.57241e-05	0.00193827	RD_W17-W0	lncRNA
MSTRG.55846.6	2.83892	3.49565e-07	2.56024e-05	RD_W17-W0	lncRNA
MSTRG.48380.3	9.58492	1.5712e-10	2.48727e-08	RD_W17-W0	lncRNA
MSTRG.63746.6	8.69065	2.31146e-07	1.76962e-05	RD_W17-W0	lncRNA
MSTRG.63230.2	3.30163	5.55302e-06	0.000298687	RD_W17-W0	lncRNA
MSTRG.31158.1	3.45108	1.23959e-11	2.45455e-09	RD_W17-W0	lncRNA
MSTRG.49200.5	9.30994	1.14781e-06	7.36762e-05	RD_W17-W0	lncRNA
MSTRG.1500.8	7.0943	1.59582e-05	0.000767793	RD_W17-W0	lncRNA
MSTRG.67756.3	3.25966	1.05426e-06	6.81237e-05	RD_W17-W0	lncRNA
MSTRG.15107.4	2.09846	0.00016021	0.00564105	RD_W17-W0	lncRNA
MSTRG.45588.7	1.54223	7.60419e-05	0.00298315	RD_W17-W0	lncRNA
MSTRG.57421.7	4.5474	5.03428e-16	2.35258e-13	RD_W17-W0	lncRNA
MSTRG.21854.13	3.35423	4.6989e-10	6.69467e-08	RD_W17-W0	lncRNA
MSTRG.48017.4	7.04474	6.67132e-06	0.000351713	RD_W17-W0	lncRNA
MSTRG.2134.5	7.06912	0.000217988	0.00729298	RD_W17-W0	lncRNA
MSTRG.18257.24	7.8606	3.14127e-07	2.33453e-05	RD_W17-W0	lncRNA
MSTRG.30062.1	7.04373	2.97938e-05	0.00133056	RD_W17-W0	lncRNA
MSTRG.52040.2	7.2143	5.74831e-05	0.00236134	RD_W17-W0	lncRNA
MSTRG.10164.8	7.36736	8.78409e-06	0.000454083	RD_W17-W0	lncRNA
MSTRG.4886.12	6.84656	8.30449e-05	0.00322111	RD_W17-W0	lncRNA
MSTRG.27342.7	11.122	1.6045e-14	5.932e-12	RD_W17-W0	lncRNA
MSTRG.64920.1	4.23703	3.79717e-11	6.72145e-09	RD_W17-W0	lncRNA
MSTRG.29830.19	7.33799	2.96385e-06	0.000171416	RD_W17-W0	lncRNA
MSTRG.569.11	8.04683	1.55672e-06	9.59223e-05	RD_W17-W0	lncRNA
MSTRG.17465.4	8.59601	1.7726e-05	0.000838419	RD_W17-W0	lncRNA
MSTRG.11775.2	8.27882	3.59717e-07	2.62328e-05	RD_W17-W0	lncRNA
MSTRG.6825.3	9.14045	1.04416e-11	2.1105e-09	RD_W17-W0	lncRNA
MSTRG.72146.7	-2.66814	1.01855e-05	0.000543238	RD_W34-W0	lncRNA
MSTRG.38660.7	-10.8378	1.0323e-10	2.18124e-08	RD_W34-W0	lncRNA
MSTRG.46993.24	-9.35325	5.74662e-07	4.33762e-05	RD_W34-W0	lncRNA
MSTRG.49784.22	-7.81286	2.42489e-05	0.00112508	RD_W34-W0	lncRNA
MSTRG.61147.1	-3.2664	0.000128057	0.0046967	RD_W34-W0	lncRNA
MSTRG.33178.6	-5.23348	0.000132575	0.00484099	RD_W34-W0	lncRNA
MSTRG.33178.9	-6.20281	6.58716e-06	0.000371006	RD_W34-W0	lncRNA
MSTRG.60830.2	-8.52787	9.0442e-09	1.14081e-06	RD_W34-W0	lncRNA
MSTRG.62134.5	-3.17518	2.89851e-07	2.37713e-05	RD_W34-W0	lncRNA
MSTRG.62280.6	-8.43404	1.16829e-08	1.43196e-06	RD_W34-W0	lncRNA
MSTRG.62280.8	-7.78296	7.91503e-07	5.7393e-05	RD_W34-W0	lncRNA
MSTRG.28127.16	-8.83202	1.50578e-06	0.000100711	RD_W34-W0	lncRNA
MSTRG.31575.8	-8.30892	5.6169e-05	0.00231185	RD_W34-W0	lncRNA
MSTRG.42305.5	-8.32601	2.99418e-06	0.000185661	RD_W34-W0	lncRNA
MSTRG.49123.2	-1.81146	2.04533e-08	2.34782e-06	RD_W34-W0	lncRNA
MSTRG.73140.7	-1.7577	0.000140693	0.00509535	RD_W34-W0	lncRNA
MSTRG.66868.3	-8.26334	3.90181e-08	4.12883e-06	RD_W34-W0	lncRNA
MSTRG.58144.10	-9.74639	2.72155e-08	3.03478e-06	RD_W34-W0	lncRNA
MSTRG.59407.2	-3.05294	3.77788e-06	0.000227248	RD_W34-W0	lncRNA
MSTRG.62913.1	-1.4861	0.000251431	0.00831653	RD_W34-W0	lncRNA
MSTRG.69752.1	-2.15173	4.29402e-06	0.000253706	RD_W34-W0	lncRNA
MSTRG.42023.3	-9.52322	2.16766e-11	5.40677e-09	RD_W34-W0	lncRNA
MSTRG.42023.2	-9.4347	4.06809e-09	5.62311e-07	RD_W34-W0	lncRNA
MSTRG.42023.1	-8.18721	1.20278e-11	3.24397e-09	RD_W34-W0	lncRNA
MSTRG.46993.20	-10.1507	1.65001e-09	2.49942e-07	RD_W34-W0	lncRNA
MSTRG.46993.21	-11.2793	1.34354e-16	1.39283e-13	RD_W34-W0	lncRNA
MSTRG.11005.5	-1.99943	0.000169099	0.00597095	RD_W34-W0	lncRNA
MSTRG.22136.7	-2.38144	1.78514e-05	0.000876774	RD_W34-W0	lncRNA
MSTRG.76190.4	-2.82936	5.30405e-05	0.00220497	RD_W34-W0	lncRNA
MSTRG.60267.2	-8.65723	1.05717e-10	2.21264e-08	RD_W34-W0	lncRNA
MSTRG.45655.2	-4.20137	8.29246e-05	0.00322825	RD_W34-W0	lncRNA
MSTRG.72271.1	-1.74694	5.59634e-07	4.23866e-05	RD_W34-W0	lncRNA
MSTRG.46993.9	-9.57699	9.50674e-07	6.71729e-05	RD_W34-W0	lncRNA
MSTRG.46993.7	-10.5262	3.78685e-08	4.01358e-06	RD_W34-W0	lncRNA
MSTRG.46993.5	-6.62571	2.18616e-05	0.00103812	RD_W34-W0	lncRNA
MSTRG.46993.4	-5.08764	0.000251888	0.00832283	RD_W34-W0	lncRNA
MSTRG.30055.1	-3.10653	5.83941e-05	0.00239156	RD_W34-W0	lncRNA
MSTRG.49784.17	-8.06834	1.25693e-05	0.000651014	RD_W34-W0	lncRNA
MSTRG.14854.1	-2.31555	0.000174363	0.0061372	RD_W34-W0	lncRNA
MSTRG.44750.16	-7.96344	2.00362e-06	0.000129947	RD_W34-W0	lncRNA
MSTRG.7099.3	-10.9015	4.16704e-14	2.06324e-11	RD_W34-W0	lncRNA
MSTRG.55418.10	-1.80862	0.000279842	0.00904822	RD_W34-W0	lncRNA
MSTRG.18173.8	-10.1292	5.63074e-11	1.28381e-08	RD_W34-W0	lncRNA
MSTRG.18173.6	-8.93564	7.39927e-06	0.000409447	RD_W34-W0	lncRNA
MSTRG.18173.1	-7.68013	6.98628e-07	5.15602e-05	RD_W34-W0	lncRNA
MSTRG.47832.3	-2.27937	0.000265607	0.00868958	RD_W34-W0	lncRNA
MSTRG.907.2	-7.45232	8.45347e-05	0.00327611	RD_W34-W0	lncRNA
MSTRG.30062.7	-8.50988	1.95238e-08	2.25674e-06	RD_W34-W0	lncRNA
MSTRG.62447.3	-11.0817	1.28673e-13	5.61657e-11	RD_W34-W0	lncRNA
MSTRG.35425.2	-3.83441	6.688e-05	0.0026942	RD_W34-W0	lncRNA
MSTRG.46993.19	-10.1525	3.10489e-08	3.39379e-06	RD_W34-W0	lncRNA
MSTRG.46993.13	-9.96365	5.62629e-06	0.000320149	RD_W34-W0	lncRNA
MSTRG.46993.11	-7.66419	5.19284e-07	3.96017e-05	RD_W34-W0	lncRNA
MSTRG.38660.4	5.89863	9.84244e-05	0.00374657	RD_W34-W0	lncRNA
MSTRG.17511.6	6.05561	3.1013e-05	0.00138936	RD_W34-W0	lncRNA
MSTRG.1201.3	8.95181	5.81241e-08	5.92383e-06	RD_W34-W0	lncRNA
MSTRG.56037.1	3.72595	3.81339e-09	5.32366e-07	RD_W34-W0	lncRNA
MSTRG.30043.17	10.6989	4.64283e-15	2.9907e-12	RD_W34-W0	lncRNA
MSTRG.30043.14	4.22551	2.07622e-10	4.00445e-08	RD_W34-W0	lncRNA
MSTRG.36152.11	8.17745	4.27939e-06	0.000253508	RD_W34-W0	lncRNA
MSTRG.62528.2	2.52022	3.3638e-06	0.000205319	RD_W34-W0	lncRNA
MSTRG.37743.14	9.34757	7.4521e-09	9.81016e-07	RD_W34-W0	lncRNA
MSTRG.58353.10	2.27309	8.12505e-05	0.00317854	RD_W34-W0	lncRNA
MSTRG.36334.9	9.1588	5.7199e-10	9.63208e-08	RD_W34-W0	lncRNA
MSTRG.16801.7	10.0161	3.64553e-13	1.48389e-10	RD_W34-W0	lncRNA
MSTRG.75229.4	2.55606	7.8413e-10	1.27827e-07	RD_W34-W0	lncRNA
MSTRG.19545.5	2.02114	4.76256e-05	0.00201137	RD_W34-W0	lncRNA
MSTRG.42905.224	7.27044	2.60869e-05	0.00119367	RD_W34-W0	lncRNA
MSTRG.32607.2	4.24152	2.07242e-05	0.000993504	RD_W34-W0	lncRNA
MSTRG.49256.7	7.0362	8.60419e-05	0.00332869	RD_W34-W0	lncRNA
MSTRG.57744.1	10.6754	1.51404e-14	8.23389e-12	RD_W34-W0	lncRNA
MSTRG.57744.7	9.11258	2.31913e-08	2.63476e-06	RD_W34-W0	lncRNA
MSTRG.37758.2	10.605	3.80787e-11	9.05537e-09	RD_W34-W0	lncRNA
MSTRG.35884.1	7.72187	3.58069e-08	3.81948e-06	RD_W34-W0	lncRNA
MSTRG.73845.2	7.07215	2.60905e-07	2.16924e-05	RD_W34-W0	lncRNA
MSTRG.59014.2	7.13611	1.42343e-05	0.000721481	RD_W34-W0	lncRNA
MSTRG.45655.1	8.44749	1.06013e-08	1.31718e-06	RD_W34-W0	lncRNA
MSTRG.68753.2	1.81203	0.000179513	0.00629176	RD_W34-W0	lncRNA
MSTRG.34775.18	2.97282	1.45497e-07	1.31519e-05	RD_W34-W0	lncRNA
MSTRG.39348.2	4.89434	0.000184541	0.00644756	RD_W34-W0	lncRNA
MSTRG.55846.6	1.75363	3.16118e-05	0.00141333	RD_W34-W0	lncRNA
MSTRG.18737.15	6.72544	1.29081e-05	0.000666478	RD_W34-W0	lncRNA
MSTRG.63746.6	7.98225	9.45906e-07	6.69072e-05	RD_W34-W0	lncRNA
MSTRG.49363.5	5.4451	3.13352e-05	0.00140285	RD_W34-W0	lncRNA
MSTRG.29031.4	4.20836	5.31332e-07	4.03863e-05	RD_W34-W0	lncRNA
MSTRG.31158.1	3.05342	3.42109e-07	2.7513e-05	RD_W34-W0	lncRNA
MSTRG.68222.2	8.74811	4.38512e-10	7.6485e-08	RD_W34-W0	lncRNA
MSTRG.64722.8	3.00083	7.79978e-06	0.000428394	RD_W34-W0	lncRNA
MSTRG.48907.2	8.83226	5.63096e-10	9.50644e-08	RD_W34-W0	lncRNA
MSTRG.57421.7	3.28633	1.208e-07	1.11317e-05	RD_W34-W0	lncRNA
MSTRG.30146.1	5.06924	4.71445e-12	1.40267e-09	RD_W34-W0	lncRNA
MSTRG.21854.13	2.95662	1.8449e-07	1.62342e-05	RD_W34-W0	lncRNA
MSTRG.57384.4	2.68571	4.61967e-06	0.000271005	RD_W34-W0	lncRNA
MSTRG.46661.8	8.89374	5.25555e-09	7.11623e-07	RD_W34-W0	lncRNA
MSTRG.7985.1	8.25654	4.34585e-06	0.000256073	RD_W34-W0	lncRNA
MSTRG.2134.5	6.8862	2.18896e-05	0.00103812	RD_W34-W0	lncRNA
MSTRG.18257.24	6.55609	0.00011294	0.00422745	RD_W34-W0	lncRNA
MSTRG.30062.1	6.92097	0.000133358	0.00486423	RD_W34-W0	lncRNA
MSTRG.9750.4	7.25965	4.51641e-06	0.000265181	RD_W34-W0	lncRNA
MSTRG.10164.8	8.0353	1.20624e-05	0.000627699	RD_W34-W0	lncRNA
MSTRG.32318.1	2.42865	3.67837e-05	0.00160667	RD_W34-W0	lncRNA
MSTRG.5998.8	7.59885	1.67403e-06	0.000110847	RD_W34-W0	lncRNA
MSTRG.76282.1	4.85228	4.91954e-08	5.10002e-06	RD_W34-W0	lncRNA
MSTRG.67983.2	10.2469	6.29685e-15	3.90452e-12	RD_W34-W0	lncRNA
MSTRG.64920.1	2.96932	5.16562e-05	0.00215444	RD_W34-W0	lncRNA
MSTRG.55265.7	3.20656	0.00022708	0.00766344	RD_W34-W0	lncRNA
MSTRG.18694.3	-6.02694	1.29835e-07	1.20634e-05	RD_W17-W7	lncRNA
MSTRG.17511.3	-6.60405	6.51463e-05	0.00245691	RD_W17-W7	lncRNA
MSTRG.53874.1	-2.60732	5.29295e-05	0.00205669	RD_W17-W7	lncRNA
MSTRG.54181.2	-6.96653	2.22799e-06	0.000142216	RD_W17-W7	lncRNA
MSTRG.68345.1	-6.61956	8.0166e-05	0.0029034	RD_W17-W7	lncRNA
MSTRG.56037.1	-4.63246	1.16655e-11	3.32177e-09	RD_W17-W7	lncRNA
MSTRG.68546.13	-8.24001	5.55654e-07	4.35633e-05	RD_W17-W7	lncRNA
MSTRG.11055.4	-10.3304	5.76789e-13	2.2218e-10	RD_W17-W7	lncRNA
MSTRG.76354.1	-11.981	3.53445e-14	1.79798e-11	RD_W17-W7	lncRNA
MSTRG.19563.1	-7.42149	2.071e-06	0.000134169	RD_W17-W7	lncRNA
MSTRG.43636.1	-2.22521	1.42482e-05	0.000694584	RD_W17-W7	lncRNA
MSTRG.38772.6	-8.151	6.84271e-13	2.5909e-10	RD_W17-W7	lncRNA
MSTRG.20431.3	-1.81249	7.55756e-05	0.00277485	RD_W17-W7	lncRNA
MSTRG.51364.13	-9.25124	1.44699e-10	3.0515e-08	RD_W17-W7	lncRNA
MSTRG.8567.1	-3.78845	0.000336289	0.0091808	RD_W17-W7	lncRNA
MSTRG.25390.1	-8.50618	9.62567e-08	9.2562e-06	RD_W17-W7	lncRNA
MSTRG.24760.3	-6.57632	1.84647e-06	0.00012123	RD_W17-W7	lncRNA
MSTRG.34621.1	-2.72344	8.28521e-05	0.00297809	RD_W17-W7	lncRNA
MSTRG.5033.5	-8.885	3.05246e-09	4.53042e-07	RD_W17-W7	lncRNA
MSTRG.38549.5	-9.15713	1.15444e-09	1.92812e-07	RD_W17-W7	lncRNA
MSTRG.213.4	-8.23306	1.60057e-06	0.000107522	RD_W17-W7	lncRNA
MSTRG.17928.1	-8.39268	4.26825e-06	0.000249068	RD_W17-W7	lncRNA
MSTRG.4074.1	-4.80582	0.000142318	0.00469275	RD_W17-W7	lncRNA
MSTRG.57870.2	-7.35818	0.000240729	0.0070484	RD_W17-W7	lncRNA
MSTRG.59996.1	-4.37072	7.88349e-05	0.00286766	RD_W17-W7	lncRNA
MSTRG.34620.2	-1.79574	0.000150685	0.00492236	RD_W17-W7	lncRNA
MSTRG.45760.1	-14.0025	9.31177e-28	1.03423e-23	RD_W17-W7	lncRNA
MSTRG.55265.11	-10.5636	1.59944e-14	8.95687e-12	RD_W17-W7	lncRNA
MSTRG.52015.4	-8.01247	3.65335e-07	2.9909e-05	RD_W17-W7	lncRNA
MSTRG.52015.2	-8.11301	3.55043e-08	3.90389e-06	RD_W17-W7	lncRNA
MSTRG.58647.1	-6.51736	2.44169e-06	0.000153794	RD_W17-W7	lncRNA
MSTRG.19079.7	-1.94478	5.63874e-05	0.00217206	RD_W17-W7	lncRNA
MSTRG.8214.5	-8.26323	3.18975e-08	3.5546e-06	RD_W17-W7	lncRNA
MSTRG.10638.23	-1.64885	0.000317063	0.00876362	RD_W17-W7	lncRNA
MSTRG.60368.1	-7.78738	2.90948e-06	0.000179526	RD_W17-W7	lncRNA
MSTRG.4837.1	-7.61542	1.55966e-06	0.000105411	RD_W17-W7	lncRNA
MSTRG.57384.8	-5.65453	7.45966e-05	0.00274344	RD_W17-W7	lncRNA
MSTRG.57384.3	-2.31056	1.7998e-08	2.14944e-06	RD_W17-W7	lncRNA
MSTRG.37876.1	-1.83128	0.000129815	0.00435593	RD_W17-W7	lncRNA
MSTRG.65091.2	-5.93331	0.000159937	0.00516637	RD_W17-W7	lncRNA
MSTRG.17238.1	-2.17489	0.000108423	0.00374368	RD_W17-W7	lncRNA
MSTRG.14176.23	-7.30265	2.28142e-05	0.00101491	RD_W17-W7	lncRNA
MSTRG.29700.1	-6.44367	3.80315e-05	0.00156833	RD_W17-W7	lncRNA
MSTRG.8421.2	-4.449	1.16045e-08	1.48431e-06	RD_W17-W7	lncRNA
MSTRG.6073.1	-2.2488	8.67206e-05	0.00309206	RD_W17-W7	lncRNA
MSTRG.8413.3	-5.57402	6.0688e-06	0.000340425	RD_W17-W7	lncRNA
MSTRG.70418.5	-8.46574	2.15521e-06	0.000138366	RD_W17-W7	lncRNA
MSTRG.33169.1	-8.1404	5.83639e-06	0.000329617	RD_W17-W7	lncRNA
MSTRG.52290.1	-10.5496	1.87372e-07	1.66487e-05	RD_W17-W7	lncRNA
MSTRG.57384.4	-1.76343	5.46382e-06	0.000311204	RD_W17-W7	lncRNA
MSTRG.5126.1	-3.79318	8.2104e-14	3.88043e-11	RD_W17-W7	lncRNA
MSTRG.18636.1	-10.6695	1.68394e-08	2.05152e-06	RD_W17-W7	lncRNA
MSTRG.6687.1	-2.15803	0.000340042	0.00923782	RD_W17-W7	lncRNA
MSTRG.11086.1	-3.75809	0.000312153	0.00865302	RD_W17-W7	lncRNA
MSTRG.38738.7	-7.50656	7.35655e-06	0.000398842	RD_W17-W7	lncRNA
MSTRG.18542.1	-5.98687	0.000137441	0.00455449	RD_W17-W7	lncRNA
MSTRG.9612.1	-7.05484	3.56591e-05	0.00148986	RD_W17-W7	lncRNA
MSTRG.59703.3	-2.01362	4.22937e-05	0.00170609	RD_W17-W7	lncRNA
MSTRG.8716.5	-1.9926	1.97017e-06	0.000128844	RD_W17-W7	lncRNA
MSTRG.31173.1	-2.74812	8.39992e-05	0.00300952	RD_W17-W7	lncRNA
MSTRG.35496.6	-5.0374	0.000362087	0.00965953	RD_W17-W7	lncRNA
MSTRG.43389.3	-1.5815	6.1451e-05	0.00233872	RD_W17-W7	lncRNA
MSTRG.3404.2	-3.50122	1.08807e-05	0.000558621	RD_W17-W7	lncRNA
MSTRG.57418.1	-6.91203	0.000318098	0.00878131	RD_W17-W7	lncRNA
MSTRG.65234.1	-7.49512	5.57835e-05	0.00215377	RD_W17-W7	lncRNA
MSTRG.8215.8	-3.14829	5.66774e-06	0.000320899	RD_W17-W7	lncRNA
MSTRG.9940.1	-3.60429	3.85717e-09	5.55165e-07	RD_W17-W7	lncRNA
MSTRG.56245.6	-6.80218	1.21261e-05	0.000610794	RD_W17-W7	lncRNA
MSTRG.67449.3	-7.81734	2.38594e-06	0.000150853	RD_W17-W7	lncRNA
MSTRG.10451.14	-5.75721	3.71269e-05	0.00154152	RD_W17-W7	lncRNA
MSTRG.53658.1	-2.55458	0.00015452	0.00502792	RD_W17-W7	lncRNA
MSTRG.55265.7	-2.89745	1.5269e-09	2.44598e-07	RD_W17-W7	lncRNA
MSTRG.55265.4	-10.5839	5.32918e-15	3.5162e-12	RD_W17-W7	lncRNA
MSTRG.21858.1	-3.3075	1.11815e-06	7.89335e-05	RD_W17-W7	lncRNA
MSTRG.13870.11	-7.56741	7.83414e-05	0.00285283	RD_W17-W7	lncRNA
MSTRG.23770.8	1.59704	2.02369e-05	0.000918655	RD_W17-W7	lncRNA
MSTRG.5036.6	7.64134	1.84181e-05	0.000848814	RD_W17-W7	lncRNA
MSTRG.11842.1	1.28199	6.6742e-05	0.00250857	RD_W17-W7	lncRNA
MSTRG.59642.2	9.314	1.31149e-08	1.6584e-06	RD_W17-W7	lncRNA
MSTRG.55882.3	9.97812	1.85405e-11	4.96201e-09	RD_W17-W7	lncRNA
MSTRG.62528.5	1.7629	1.7927e-08	2.14944e-06	RD_W17-W7	lncRNA
MSTRG.62528.2	1.76807	2.2343e-06	0.000142482	RD_W17-W7	lncRNA
MSTRG.42334.1	3.37832	1.59412e-12	5.47588e-10	RD_W17-W7	lncRNA
MSTRG.10596.19	8.26965	2.21075e-07	1.9233e-05	RD_W17-W7	lncRNA
MSTRG.37743.14	9.49618	2.69508e-07	2.28499e-05	RD_W17-W7	lncRNA
MSTRG.55882.2	2.4249	9.89039e-05	0.00346638	RD_W17-W7	lncRNA
MSTRG.36671.1	2.47601	1.32872e-05	0.000656422	RD_W17-W7	lncRNA
MSTRG.75229.4	1.44006	1.40127e-05	0.000685269	RD_W17-W7	lncRNA
MSTRG.48543.2	2.53247	2.24622e-05	0.00100193	RD_W17-W7	lncRNA
MSTRG.37859.12	6.68031	0.00018761	0.00585042	RD_W17-W7	lncRNA
MSTRG.42375.5	7.93691	1.40684e-07	1.29135e-05	RD_W17-W7	lncRNA
MSTRG.30298.4	10.2129	3.91245e-12	1.21835e-09	RD_W17-W7	lncRNA
MSTRG.48017.1	6.48477	4.23257e-07	3.43973e-05	RD_W17-W7	lncRNA
MSTRG.6645.2	1.59861	3.21525e-05	0.00137251	RD_W17-W7	lncRNA
MSTRG.69900.1	1.09399	0.000246398	0.0071703	RD_W17-W7	lncRNA
MSTRG.64209.2	8.64496	1.9959e-09	3.13695e-07	RD_W17-W7	lncRNA
MSTRG.552.10	2.73999	0.000178867	0.00564111	RD_W17-W7	lncRNA
MSTRG.42023.2	5.21229	2.0798e-08	2.44872e-06	RD_W17-W7	lncRNA
MSTRG.29501.4	9.58873	4.84203e-12	1.48015e-09	RD_W17-W7	lncRNA
MSTRG.46993.20	9.14604	3.8967e-09	5.59647e-07	RD_W17-W7	lncRNA
MSTRG.1728.2	2.40419	2.1446e-07	1.87801e-05	RD_W17-W7	lncRNA
MSTRG.48380.3	4.33401	0.000294442	0.00826174	RD_W17-W7	lncRNA
MSTRG.31100.2	9.13688	8.28926e-12	2.42279e-09	RD_W17-W7	lncRNA
MSTRG.33022.3	1.44703	3.92029e-05	0.00160669	RD_W17-W7	lncRNA
MSTRG.40492.2	6.67723	0.000143657	0.00472757	RD_W17-W7	lncRNA
MSTRG.68995.1	1.77265	6.18303e-07	4.75794e-05	RD_W17-W7	lncRNA
MSTRG.28254.10	1.66899	5.0173e-05	0.00196445	RD_W17-W7	lncRNA
MSTRG.9906.4	8.77876	2.44271e-07	2.10858e-05	RD_W17-W7	lncRNA
MSTRG.46993.5	4.83775	6.33193e-11	1.52884e-08	RD_W17-W7	lncRNA
MSTRG.24095.2	7.61943	5.96911e-06	0.000335681	RD_W17-W7	lncRNA
MSTRG.67756.3	1.66919	4.23341e-06	0.000247686	RD_W17-W7	lncRNA
MSTRG.15107.2	2.57362	7.70267e-21	1.97425e-17	RD_W17-W7	lncRNA
MSTRG.15107.4	2.13807	7.68648e-05	0.00281444	RD_W17-W7	lncRNA
MSTRG.17561.4	7.78783	6.8893e-08	6.84207e-06	RD_W17-W7	lncRNA
MSTRG.21112.3	8.58555	1.5119e-09	2.42778e-07	RD_W17-W7	lncRNA
MSTRG.18173.8	4.03211	0.000195309	0.00602843	RD_W17-W7	lncRNA
MSTRG.18173.6	5.32308	1.21532e-10	2.60415e-08	RD_W17-W7	lncRNA
MSTRG.18173.4	8.01245	1.12692e-05	0.000572934	RD_W17-W7	lncRNA
MSTRG.18173.3	7.31107	1.60189e-05	0.000760868	RD_W17-W7	lncRNA
MSTRG.48017.3	7.19633	5.90784e-06	0.000332515	RD_W17-W7	lncRNA
MSTRG.30132.3	11.0353	2.70551e-11	6.96121e-09	RD_W17-W7	lncRNA
MSTRG.57912.8	3.74933	2.04297e-05	0.000925517	RD_W17-W7	lncRNA
MSTRG.55903.10	2.0237	0.000233446	0.00688891	RD_W17-W7	lncRNA
MSTRG.8688.1	2.13873	8.2116e-06	0.000438478	RD_W17-W7	lncRNA
MSTRG.18257.24	8.17731	4.26052e-08	4.49788e-06	RD_W17-W7	lncRNA
MSTRG.52040.2	7.52967	1.29252e-05	0.000642787	RD_W17-W7	lncRNA
MSTRG.41029.4	6.61896	2.21049e-10	4.39723e-08	RD_W17-W7	lncRNA
MSTRG.4886.12	7.17228	1.78611e-05	0.000828298	RD_W17-W7	lncRNA
MSTRG.6913.4	9.50424	1.11163e-10	2.46118e-08	RD_W17-W7	lncRNA
MSTRG.51598.2	1.5139	0.000156487	0.00507706	RD_W17-W7	lncRNA
MSTRG.11751.4	2.0714	1.11241e-06	7.86116e-05	RD_W17-W7	lncRNA
MSTRG.64920.1	2.01465	4.49769e-06	0.000261313	RD_W17-W7	lncRNA
MSTRG.29830.19	7.64623	3.46339e-07	2.86369e-05	RD_W17-W7	lncRNA
MSTRG.11775.2	8.60779	6.82172e-08	6.7952e-06	RD_W17-W7	lncRNA
MSTRG.23762.3	5.9502	0.000109959	0.00379083	RD_W17-W7	lncRNA
MSTRG.29814.6	1.66496	0.000374612	0.00991034	RD_W17-W7	lncRNA
MSTRG.72146.7	-2.11934	0.000119561	0.00501723	RD_W34-W17	lncRNA
MSTRG.45257.4	-8.36661	2.1791e-06	0.000165004	RD_W34-W17	lncRNA
MSTRG.31228.7	-2.43261	3.13488e-06	0.00022629	RD_W34-W17	lncRNA
MSTRG.33178.9	-5.97845	0.000235276	0.00864945	RD_W34-W17	lncRNA
MSTRG.62528.5	-1.83398	1.87544e-09	3.18312e-07	RD_W34-W17	lncRNA
MSTRG.62528.2	-1.92884	5.71439e-11	1.34864e-08	RD_W34-W17	lncRNA
MSTRG.60830.2	-9.12746	5.58186e-09	8.51313e-07	RD_W34-W17	lncRNA
MSTRG.43748.6	-1.24304	0.000123838	0.00516318	RD_W34-W17	lncRNA
MSTRG.62134.5	-1.59005	6.86776e-05	0.00316318	RD_W34-W17	lncRNA
MSTRG.28333.4	-5.658	0.000131321	0.00542272	RD_W34-W17	lncRNA
MSTRG.62280.6	-7.01078	1.18593e-05	0.000711403	RD_W34-W17	lncRNA
MSTRG.31998.1	-7.68647	8.90992e-07	7.39626e-05	RD_W34-W17	lncRNA
MSTRG.28127.16	-7.99509	7.03017e-07	6.0134e-05	RD_W34-W17	lncRNA
MSTRG.36671.1	-4.12245	1.99831e-05	0.00110731	RD_W34-W17	lncRNA
MSTRG.73140.7	-1.40138	0.000134102	0.00550941	RD_W34-W17	lncRNA
MSTRG.37912.18	-6.94203	1.76731e-05	0.000998993	RD_W34-W17	lncRNA
MSTRG.21112.11	-2.25641	9.70802e-07	7.98701e-05	RD_W34-W17	lncRNA
MSTRG.8630.1	-1.22108	1.11496e-06	9.06919e-05	RD_W34-W17	lncRNA
MSTRG.37859.12	-7.01958	4.49549e-05	0.00225004	RD_W34-W17	lncRNA
MSTRG.62913.1	-1.56453	0.00013233	0.00545047	RD_W34-W17	lncRNA
MSTRG.19480.1	-1.50171	1.10329e-05	0.000670539	RD_W34-W17	lncRNA
MSTRG.66433.4	-10.4902	7.51098e-09	1.10639e-06	RD_W34-W17	lncRNA
MSTRG.17091.7	-10.0018	3.59315e-12	1.11709e-09	RD_W34-W17	lncRNA
MSTRG.37691.18	-9.00953	1.69949e-09	2.93065e-07	RD_W34-W17	lncRNA
MSTRG.76839.2	-9.45062	3.70499e-09	5.95987e-07	RD_W34-W17	lncRNA
MSTRG.45257.13	-8.54952	2.56501e-08	3.30417e-06	RD_W34-W17	lncRNA
MSTRG.42023.2	-8.04949	1.79371e-08	2.38666e-06	RD_W34-W17	lncRNA
MSTRG.42023.1	-5.87762	0.00010689	0.00456466	RD_W34-W17	lncRNA
MSTRG.569.12	-8.69153	2.13853e-10	4.30811e-08	RD_W34-W17	lncRNA
MSTRG.24569.3	-3.06588	1.64635e-05	0.000939653	RD_W34-W17	lncRNA
MSTRG.46993.20	-8.52391	8.7753e-09	1.26384e-06	RD_W34-W17	lncRNA
MSTRG.11005.5	-1.85456	0.000199266	0.00759323	RD_W34-W17	lncRNA
MSTRG.22136.7	-1.67293	8.02393e-05	0.00357999	RD_W34-W17	lncRNA
MSTRG.22136.4	-1.82938	5.63104e-06	0.000377735	RD_W34-W17	lncRNA
MSTRG.33022.3	-1.27139	0.000150501	0.00606752	RD_W34-W17	lncRNA
MSTRG.48338.2	-7.42036	1.7242e-05	0.000979763	RD_W34-W17	lncRNA
MSTRG.48338.6	-4.91436	4.50229e-05	0.0022517	RD_W34-W17	lncRNA
MSTRG.63230.2	-2.35072	1.60003e-09	2.76651e-07	RD_W34-W17	lncRNA
MSTRG.72271.1	-1.61761	5.44042e-07	4.77354e-05	RD_W34-W17	lncRNA
MSTRG.46993.5	-6.52528	1.11918e-05	0.000678285	RD_W34-W17	lncRNA
MSTRG.3600.11	-6.64539	1.25729e-05	0.000745907	RD_W34-W17	lncRNA
MSTRG.68996.3	-5.23194	2.27689e-05	0.00124566	RD_W34-W17	lncRNA
MSTRG.16928.3	-4.06357	3.68821e-05	0.00189528	RD_W34-W17	lncRNA
MSTRG.67756.3	-1.80899	1.62691e-05	0.000931053	RD_W34-W17	lncRNA
MSTRG.15107.2	-2.25721	5.33917e-07	4.69745e-05	RD_W34-W17	lncRNA
MSTRG.15107.4	-2.16864	4.81476e-08	5.77646e-06	RD_W34-W17	lncRNA
MSTRG.49784.10	-1.20161	6.41569e-05	0.00299118	RD_W34-W17	lncRNA
MSTRG.18173.8	-10.7591	5.43095e-16	3.65831e-13	RD_W34-W17	lncRNA
MSTRG.18173.6	-8.37371	8.21438e-10	1.48199e-07	RD_W34-W17	lncRNA
MSTRG.18173.4	-8.35041	3.47105e-06	0.000246658	RD_W34-W17	lncRNA
MSTRG.18173.3	-7.65036	3.39933e-06	0.000242093	RD_W34-W17	lncRNA
MSTRG.18173.1	-8.03715	1.04039e-08	1.47539e-06	RD_W34-W17	lncRNA
MSTRG.57421.7	-1.26905	1.32111e-05	0.000780193	RD_W34-W17	lncRNA
MSTRG.30132.3	-12.3348	2.06353e-12	6.84308e-10	RD_W34-W17	lncRNA
MSTRG.8688.1	-2.29728	1.94455e-06	0.000148989	RD_W34-W17	lncRNA
MSTRG.66903.38	-7.01017	2.65422e-06	0.000195043	RD_W34-W17	lncRNA
MSTRG.52040.2	-7.86855	3.08274e-06	0.00022341	RD_W34-W17	lncRNA
MSTRG.3958.4	-7.6379	1.12608e-06	9.12517e-05	RD_W34-W17	lncRNA
MSTRG.41029.4	-3.60493	9.49208e-05	0.00413622	RD_W34-W17	lncRNA
MSTRG.62447.3	-10.2381	2.87465e-10	5.65022e-08	RD_W34-W17	lncRNA
MSTRG.62447.6	-8.1065	8.36536e-06	0.000530347	RD_W34-W17	lncRNA
MSTRG.62447.4	-9.05323	2.58022e-09	4.26732e-07	RD_W34-W17	lncRNA
MSTRG.39495.1	-2.07389	8.75046e-06	0.000552056	RD_W34-W17	lncRNA
MSTRG.26693.3	-1.27866	0.000163891	0.006506	RD_W34-W17	lncRNA
MSTRG.4886.12	-7.51443	3.52812e-06	0.00024989	RD_W34-W17	lncRNA
MSTRG.38241.5	-1.48471	6.02978e-05	0.00285239	RD_W34-W17	lncRNA
MSTRG.569.11	-8.70572	6.21736e-08	7.21817e-06	RD_W34-W17	lncRNA
MSTRG.23762.3	-5.17034	3.95801e-08	4.84843e-06	RD_W34-W17	lncRNA
MSTRG.18694.6	7.64757	1.47562e-06	0.000116654	RD_W34-W17	lncRNA
MSTRG.15677.1	5.79328	2.39352e-06	0.000178523	RD_W34-W17	lncRNA
MSTRG.7184.3	10.1747	1.93453e-14	9.77328e-12	RD_W34-W17	lncRNA
MSTRG.65891.15	8.75573	1.07569e-05	0.000656852	RD_W34-W17	lncRNA
MSTRG.56037.1	4.00322	4.49732e-11	1.08772e-08	RD_W34-W17	lncRNA
MSTRG.68577.2	6.92078	0.000159564	0.00636934	RD_W34-W17	lncRNA
MSTRG.30043.17	11.0102	7.8693e-17	6.60878e-14	RD_W34-W17	lncRNA
MSTRG.30043.14	2.73046	4.278e-10	8.1605e-08	RD_W34-W17	lncRNA
MSTRG.45601.6	8.91393	2.61657e-06	0.000192934	RD_W34-W17	lncRNA
MSTRG.38204.9	6.58514	8.47069e-08	9.49334e-06	RD_W34-W17	lncRNA
MSTRG.59705.50	6.99657	9.48946e-05	0.00413622	RD_W34-W17	lncRNA
MSTRG.16801.7	10.3352	1.16971e-14	6.38475e-12	RD_W34-W17	lncRNA
MSTRG.64321.4	8.91646	1.84118e-10	3.78403e-08	RD_W34-W17	lncRNA
MSTRG.52861.1	6.93363	1.2876e-05	0.000763189	RD_W34-W17	lncRNA
MSTRG.54544.1	1.22816	0.000261653	0.0094494	RD_W34-W17	lncRNA
MSTRG.38549.5	7.89365	3.79063e-06	0.000264714	RD_W34-W17	lncRNA
MSTRG.42905.130	6.39825	6.22606e-05	0.00292917	RD_W34-W17	lncRNA
MSTRG.30273.2	8.11011	1.2787e-06	0.000102464	RD_W34-W17	lncRNA
MSTRG.28498.2	8.61018	1.70846e-08	2.28262e-06	RD_W34-W17	lncRNA
MSTRG.59996.1	3.54007	0.000210945	0.00793541	RD_W34-W17	lncRNA
MSTRG.55265.11	10.0616	4.37799e-09	6.87153e-07	RD_W34-W17	lncRNA
MSTRG.35884.1	8.99644	7.82165e-11	1.77472e-08	RD_W34-W17	lncRNA
MSTRG.1201.13	8.24487	1.17015e-08	1.63785e-06	RD_W34-W17	lncRNA
MSTRG.8421.10	6.82844	9.22118e-05	0.00404269	RD_W34-W17	lncRNA
MSTRG.31559.1	7.50651	6.89306e-06	0.000449341	RD_W34-W17	lncRNA
MSTRG.67685.4	7.91811	1.39095e-07	1.47213e-05	RD_W34-W17	lncRNA
MSTRG.39046.5	8.92692	1.48032e-08	2.0324e-06	RD_W34-W17	lncRNA
MSTRG.76967.2	7.31544	1.50066e-05	0.000871892	RD_W34-W17	lncRNA
MSTRG.28.9	2.3654	0.000106781	0.00456385	RD_W34-W17	lncRNA
MSTRG.68056.1	1.1813	1.26506e-06	0.000101603	RD_W34-W17	lncRNA
MSTRG.64787.1	3.6907	0.000201563	0.00764921	RD_W34-W17	lncRNA
MSTRG.8421.2	3.02816	4.37513e-05	0.00220002	RD_W34-W17	lncRNA
MSTRG.21769.3	7.91607	4.93121e-07	4.38024e-05	RD_W34-W17	lncRNA
MSTRG.48662.10	8.14744	2.7521e-05	0.00145756	RD_W34-W17	lncRNA
MSTRG.48907.2	9.14716	1.69079e-11	4.53679e-09	RD_W34-W17	lncRNA
MSTRG.30146.1	3.21252	2.34973e-05	0.0012758	RD_W34-W17	lncRNA
MSTRG.55357.3	11.2209	1.32704e-14	6.97678e-12	RD_W34-W17	lncRNA
MSTRG.60267.4	8.43111	3.29775e-06	0.000236947	RD_W34-W17	lncRNA
MSTRG.9562.5	5.50006	0.000199617	0.00760215	RD_W34-W17	lncRNA
MSTRG.16951.2	1.45456	2.13278e-05	0.00117377	RD_W34-W17	lncRNA
MSTRG.53938.3	1.53776	0.000181824	0.00704484	RD_W34-W17	lncRNA
MSTRG.59703.3	2.25918	0.000228067	0.00845166	RD_W34-W17	lncRNA
MSTRG.76282.1	3.13681	5.08511e-07	4.49841e-05	RD_W34-W17	lncRNA
MSTRG.63639.2	9.18569	1.64061e-08	2.21024e-06	RD_W34-W17	lncRNA
MSTRG.67983.2	10.5617	7.98751e-17	6.62206e-14	RD_W34-W17	lncRNA
MSTRG.43389.3	2.13782	3.13544e-08	3.96783e-06	RD_W34-W17	lncRNA
MSTRG.43389.1	2.39224	6.47877e-07	5.58608e-05	RD_W34-W17	lncRNA
MSTRG.40465.5	8.01696	6.32403e-07	5.45994e-05	RD_W34-W17	lncRNA
MSTRG.9940.1	2.33017	0.000109796	0.00466804	RD_W34-W17	lncRNA
MSTRG.12290.3	2.41542	0.000149207	0.00603038	RD_W34-W17	lncRNA
MSTRG.55265.7	2.89054	2.36212e-05	0.00128015	RD_W34-W17	lncRNA
MSTRG.55265.4	11.0329	1.31135e-11	3.62393e-09	RD_W34-W17	lncRNA
MSTRG.21132.3	-8.17539	4.3e-07	7.6e-05	RH_W7-W0	lncRNA
MSTRG.67158.7	-8.29748	3.02e-06	0.000419889	RH_W7-W0	lncRNA
MSTRG.5612.1	-7.05656	9.72e-07	0.000154007	RH_W7-W0	lncRNA
MSTRG.55266.1	-10.6797	5.64e-12	4.38e-09	RH_W7-W0	lncRNA
MSTRG.38688.2	-9.21274	3.29e-10	1.57e-07	RH_W7-W0	lncRNA
MSTRG.1164.11	-10.3755	3.13e-09	1.13e-06	RH_W7-W0	lncRNA
MSTRG.69466.3	-11.0757	3.33e-10	1.58e-07	RH_W7-W0	lncRNA
MSTRG.42023.3	-7.84523	3.43e-05	0.0034595	RH_W7-W0	lncRNA
MSTRG.42023.2	-9.26083	1.1e-06	0.000172269	RH_W7-W0	lncRNA
MSTRG.42023.1	-6.23187	7.15e-07	0.000119315	RH_W7-W0	lncRNA
MSTRG.46124.3	-9.2646	4.85e-10	2.16e-07	RH_W7-W0	lncRNA
MSTRG.22136.4	-2.83775	3.52e-05	0.00351523	RH_W7-W0	lncRNA
MSTRG.46993.5	-4.10996	4.8e-06	0.000636543	RH_W7-W0	lncRNA
MSTRG.18173.2	-7.78153	8.1e-07	0.000132351	RH_W7-W0	lncRNA
MSTRG.47832.3	-4.48735	4.27e-05	0.0041491	RH_W7-W0	lncRNA
MSTRG.38673.4	-8.75623	5.96e-09	1.98e-06	RH_W7-W0	lncRNA
MSTRG.46993.10	-9.76905	1.77e-07	3.56e-05	RH_W7-W0	lncRNA
MSTRG.23978.4	-9.68748	8.37e-11	4.85e-08	RH_W7-W0	lncRNA
MSTRG.42905.12	6.2513	4.05018e-08	1.00315e-05	RH_W7-W0	lncRNA
MSTRG.57324.9	6.7762	4.02031e-10	1.83592e-07	RH_W7-W0	lncRNA
MSTRG.34713.5	7.25896	3.67688e-05	0.00364031	RH_W7-W0	lncRNA
MSTRG.60948.3	9.59432	3.76935e-08	9.4643e-06	RH_W7-W0	lncRNA
MSTRG.56037.1	5.12554	1.45493e-07	3.04602e-05	RH_W7-W0	lncRNA
MSTRG.27888.44	7.72967	3.45006e-05	0.0034722	RH_W7-W0	lncRNA
MSTRG.18863.2	8.26745	1.08908e-07	2.33356e-05	RH_W7-W0	lncRNA
MSTRG.57744.4	2.26109	4.37384e-05	0.00424407	RH_W7-W0	lncRNA
MSTRG.37885.3	8.96801	2.44256e-08	6.63154e-06	RH_W7-W0	lncRNA
MSTRG.52015.1	6.16819	2.21677e-05	0.00241387	RH_W7-W0	lncRNA
MSTRG.38483.5	7.99631	1.36726e-06	0.000206237	RH_W7-W0	lncRNA
MSTRG.57324.1	6.848	1.38288e-08	4.13387e-06	RH_W7-W0	lncRNA
MSTRG.57287.13	8.04122	1.36896e-06	0.000206237	RH_W7-W0	lncRNA
MSTRG.57384.3	3.54145	4.21195e-05	0.00410881	RH_W7-W0	lncRNA
MSTRG.14609.5	6.62133	5.73568e-06	0.00074043	RH_W7-W0	lncRNA
MSTRG.60334.2	12.2423	3.35173e-15	7.65304e-12	RH_W7-W0	lncRNA
MSTRG.48040.11	9.24704	8.06072e-08	1.78474e-05	RH_W7-W0	lncRNA
MSTRG.15575.52	9.3048	6.19244e-08	1.42731e-05	RH_W7-W0	lncRNA
MSTRG.29031.4	4.93892	9.60463e-08	2.07378e-05	RH_W7-W0	lncRNA
MSTRG.32780.2	7.74279	5.45637e-06	0.00071192	RH_W7-W0	lncRNA
MSTRG.30146.1	4.19569	7.71415e-10	3.31554e-07	RH_W7-W0	lncRNA
MSTRG.69442.3	8.2056	1.82552e-07	3.67448e-05	RH_W7-W0	lncRNA
MSTRG.39066.15	7.59265	5.01432e-05	0.00475814	RH_W7-W0	lncRNA
MSTRG.3871.4	10.0225	7.14527e-11	4.27931e-08	RH_W7-W0	lncRNA
MSTRG.59703.3	3.36261	1.72205e-05	0.00192685	RH_W7-W0	lncRNA
MSTRG.55265.2	3.59813	4.33396e-07	7.61214e-05	RH_W7-W0	lncRNA
MSTRG.19554.3	9.48189	7.62965e-10	3.29863e-07	RH_W7-W0	lncRNA
MSTRG.60267.6	7.47802	1.19241e-05	0.00139399	RH_W7-W0	lncRNA
MSTRG.30499.3	8.60978	3.70038e-06	0.000504425	RH_W7-W0	lncRNA
MSTRG.55265.7	3.22323	1.13543e-08	3.5153e-06	RH_W7-W0	lncRNA
MSTRG.68577.1	-4.45098	0.000250902	0.00686724	RH_W17-W0	lncRNA
MSTRG.18217.2	-3.731	3.14403e-07	3.85731e-05	RH_W17-W0	lncRNA
MSTRG.39283.1	-7.28404	0.000220064	0.00630607	RH_W17-W0	lncRNA
MSTRG.8214.2	-4.87783	0.000218957	0.00629279	RH_W17-W0	lncRNA
MSTRG.22473.1	-7.20597	0.000447512	0.00996417	RH_W17-W0	lncRNA
MSTRG.4881.1	-7.6238	7.98698e-05	0.00325204	RH_W17-W0	lncRNA
MSTRG.63474.1	-8.38533	4.85509e-07	5.65457e-05	RH_W17-W0	lncRNA
MSTRG.10596.17	-8.23641	7.84948e-08	1.2051e-05	RH_W17-W0	lncRNA
MSTRG.7006.1	-7.96714	8.16618e-07	8.70437e-05	RH_W17-W0	lncRNA
MSTRG.28127.10	-4.83108	2.90702e-05	0.00157671	RH_W17-W0	lncRNA
MSTRG.38856.1	-3.18749	6.28842e-05	0.00275792	RH_W17-W0	lncRNA
MSTRG.5033.5	-10.1357	1.25168e-09	3.27002e-07	RH_W17-W0	lncRNA
MSTRG.18692.9	-8.45481	0.000100324	0.00379466	RH_W17-W0	lncRNA
MSTRG.67158.7	-8.3713	1.66992e-06	0.000157806	RH_W17-W0	lncRNA
MSTRG.72445.1	-6.28245	0.000315743	0.00789761	RH_W17-W0	lncRNA
MSTRG.31617.2	-4.94895	5.57923e-05	0.00252783	RH_W17-W0	lncRNA
MSTRG.73848.1	-4.64176	0.000255369	0.00693781	RH_W17-W0	lncRNA
MSTRG.5612.1	-6.65091	7.72685e-10	2.10104e-07	RH_W17-W0	lncRNA
MSTRG.19942.1	-7.21046	0.000302358	0.00769691	RH_W17-W0	lncRNA
MSTRG.59956.23	-6.07683	5.76094e-06	0.000441136	RH_W17-W0	lncRNA
MSTRG.57870.2	-7.96036	1.01679e-09	2.67737e-07	RH_W17-W0	lncRNA
MSTRG.19605.3	-5.73592	2.01909e-05	0.00119777	RH_W17-W0	lncRNA
MSTRG.7965.2	-3.67864	0.000167039	0.005254	RH_W17-W0	lncRNA
MSTRG.1722.1	-8.48428	4.40702e-07	5.21476e-05	RH_W17-W0	lncRNA
MSTRG.56292.1	-6.87467	0.000436833	0.00978856	RH_W17-W0	lncRNA
MSTRG.63326.5	-7.55836	6.30662e-05	0.00275864	RH_W17-W0	lncRNA
MSTRG.52025.1	-5.81699	0.00029207	0.00752414	RH_W17-W0	lncRNA
MSTRG.19079.7	-2.56887	0.000316217	0.0079047	RH_W17-W0	lncRNA
MSTRG.55266.1	-10.7252	2.03145e-13	1.61111e-10	RH_W17-W0	lncRNA
MSTRG.56245.8	-4.07768	0.000194163	0.00580304	RH_W17-W0	lncRNA
MSTRG.10625.1	-4.54279	3.10686e-05	0.00165713	RH_W17-W0	lncRNA
MSTRG.17091.7	-9.29793	1.10957e-07	1.61747e-05	RH_W17-W0	lncRNA
MSTRG.39245.1	-7.77703	0.000145429	0.00479887	RH_W17-W0	lncRNA
MSTRG.63143.1	-4.73454	0.000342549	0.00834835	RH_W17-W0	lncRNA
MSTRG.18648.1	-4.27803	0.000276082	0.00724964	RH_W17-W0	lncRNA
MSTRG.65091.2	-5.87074	0.000169902	0.00531355	RH_W17-W0	lncRNA
MSTRG.58633.3	-8.93621	1.0206e-06	0.000105741	RH_W17-W0	lncRNA
MSTRG.46618.5	-9.73613	9.05593e-08	1.36492e-05	RH_W17-W0	lncRNA
MSTRG.32724.1	-8.04678	1.81787e-05	0.00110497	RH_W17-W0	lncRNA
MSTRG.71354.2	-8.60889	7.96624e-06	0.000575599	RH_W17-W0	lncRNA
MSTRG.42012.1	-7.3625	5.69241e-05	0.00256752	RH_W17-W0	lncRNA
MSTRG.15978.1	-7.30875	0.000218511	0.00628644	RH_W17-W0	lncRNA
MSTRG.8684.1	-4.49841	0.00021796	0.00628312	RH_W17-W0	lncRNA
MSTRG.49185.12	-7.52681	0.000116916	0.00419112	RH_W17-W0	lncRNA
MSTRG.921.16	-7.58232	1.42278e-06	0.00013898	RH_W17-W0	lncRNA
MSTRG.23769.2	-7.64099	4.61087e-05	0.00220828	RH_W17-W0	lncRNA
MSTRG.44569.1	-5.84213	0.000219381	0.00630227	RH_W17-W0	lncRNA
MSTRG.27719.5	-8.81393	5.01797e-06	0.000397022	RH_W17-W0	lncRNA
MSTRG.18234.1	-5.50476	1.57756e-07	2.1536e-05	RH_W17-W0	lncRNA
MSTRG.66370.1	-8.32309	6.19313e-05	0.00272871	RH_W17-W0	lncRNA
MSTRG.76102.1	-6.61179	0.000210051	0.00612938	RH_W17-W0	lncRNA
MSTRG.76968.4	-7.69755	7.27548e-05	0.00305217	RH_W17-W0	lncRNA
MSTRG.57280.1	-7.13711	0.000381855	0.00897946	RH_W17-W0	lncRNA
MSTRG.5992.1	-8.17543	6.32444e-05	0.00276462	RH_W17-W0	lncRNA
MSTRG.42799.3	-9.37169	2.05314e-11	9.17972e-09	RH_W17-W0	lncRNA
MSTRG.12204.1	-6.64472	0.000420819	0.00956078	RH_W17-W0	lncRNA
MSTRG.17668.1	-7.36669	0.000254413	0.00692586	RH_W17-W0	lncRNA
MSTRG.7985.1	-5.24348	0.000353014	0.00854187	RH_W17-W0	lncRNA
MSTRG.52802.1	-7.71761	0.000157055	0.00504721	RH_W17-W0	lncRNA
MSTRG.6468.1	-7.63873	3.54217e-05	0.00182502	RH_W17-W0	lncRNA
MSTRG.68064.1	-7.3417	9.7109e-05	0.00372656	RH_W17-W0	lncRNA
MSTRG.28806.2	-8.96033	6.45904e-10	1.78546e-07	RH_W17-W0	lncRNA
MSTRG.48940.1	-9.30212	3.48498e-08	5.87761e-06	RH_W17-W0	lncRNA
MSTRG.75837.1	-7.47346	0.00026037	0.00699279	RH_W17-W0	lncRNA
MSTRG.7984.6	-8.44904	6.0176e-05	0.00267079	RH_W17-W0	lncRNA
MSTRG.47055.1	-6.82182	0.000324712	0.00803865	RH_W17-W0	lncRNA
MSTRG.40881.1	-8.33485	4.53367e-07	5.35512e-05	RH_W17-W0	lncRNA
MSTRG.70099.1	-7.88222	3.40536e-07	4.13227e-05	RH_W17-W0	lncRNA
MSTRG.68546.7	-7.83516	1.24167e-05	0.000829675	RH_W17-W0	lncRNA
MSTRG.55494.4	-9.16378	1.15127e-10	4.0796e-08	RH_W17-W0	lncRNA
MSTRG.13311.1	-5.53529	0.000265382	0.00706897	RH_W17-W0	lncRNA
MSTRG.52471.1	-8.71119	3.72679e-06	0.000309956	RH_W17-W0	lncRNA
MSTRG.921.4	-8.54892	6.74705e-07	7.45409e-05	RH_W17-W0	lncRNA
MSTRG.56293.1	-8.86802	1.46595e-05	0.000937237	RH_W17-W0	lncRNA
MSTRG.73757.3	-6.77279	0.000219634	0.00630409	RH_W17-W0	lncRNA
MSTRG.49214.1	-3.96624	0.000206765	0.00606902	RH_W17-W0	lncRNA
MSTRG.40468.120	-9.75611	1.50529e-12	9.73603e-10	RH_W17-W0	lncRNA
MSTRG.8075.1	-2.1706	0.000203076	0.00598086	RH_W17-W0	lncRNA
MSTRG.47290.1	-7.06429	0.000410657	0.00939477	RH_W17-W0	lncRNA
MSTRG.75707.3	-8.23709	5.88552e-07	6.60079e-05	RH_W17-W0	lncRNA
MSTRG.20974.5	7.43767	1.20822e-05	0.000808951	RH_W17-W0	lncRNA
MSTRG.41322.12	7.98811	3.89561e-06	0.000319608	RH_W17-W0	lncRNA
MSTRG.59870.7	8.7054	2.16065e-08	3.91141e-06	RH_W17-W0	lncRNA
MSTRG.59642.9	3.48515	1.11257e-09	2.91805e-07	RH_W17-W0	lncRNA
MSTRG.11055.6	10.3176	5.60579e-12	3.01171e-09	RH_W17-W0	lncRNA
MSTRG.57619.1	1.60453	0.000117804	0.00420258	RH_W17-W0	lncRNA
MSTRG.4838.4	2.82776	0.000390334	0.00909425	RH_W17-W0	lncRNA
MSTRG.41029.10	10.4958	2.48526e-07	3.18395e-05	RH_W17-W0	lncRNA
MSTRG.62528.2	4.90637	4.1215e-12	2.32687e-09	RH_W17-W0	lncRNA
MSTRG.62528.1	2.46207	9.11993e-05	0.00357691	RH_W17-W0	lncRNA
MSTRG.18234.2	8.04465	5.51671e-18	2.29698e-14	RH_W17-W0	lncRNA
MSTRG.59705.50	7.44183	4.93356e-05	0.00232275	RH_W17-W0	lncRNA
MSTRG.22487.4	6.25072	6.82049e-06	0.000505984	RH_W17-W0	lncRNA
MSTRG.58353.10	2.99305	4.83813e-05	0.00229588	RH_W17-W0	lncRNA
MSTRG.40121.4	2.03764	0.000237697	0.0066367	RH_W17-W0	lncRNA
MSTRG.75229.4	4.15544	3.84991e-06	0.000317815	RH_W17-W0	lncRNA
MSTRG.35980.2	8.83748	1.13999e-06	0.000116124	RH_W17-W0	lncRNA
MSTRG.32607.2	5.79102	5.50118e-05	0.00250231	RH_W17-W0	lncRNA
MSTRG.47726.2	8.5977	6.3852e-09	1.3504e-06	RH_W17-W0	lncRNA
MSTRG.9029.1	1.4148	0.000392396	0.00911598	RH_W17-W0	lncRNA
MSTRG.42375.5	8.6699	2.40352e-06	0.000214926	RH_W17-W0	lncRNA
MSTRG.19480.1	2.61832	0.000257979	0.00696647	RH_W17-W0	lncRNA
MSTRG.42905.197	8.57813	1.48797e-06	0.000143871	RH_W17-W0	lncRNA
MSTRG.57287.13	9.38018	4.57371e-10	1.31903e-07	RH_W17-W0	lncRNA
MSTRG.28870.6	8.00612	2.89579e-06	0.000252837	RH_W17-W0	lncRNA
MSTRG.10682.6	2.94542	0.000191481	0.00575301	RH_W17-W0	lncRNA
MSTRG.60334.2	10.5295	1.12307e-11	5.50131e-09	RH_W17-W0	lncRNA
MSTRG.67140.3	8.11166	2.22412e-06	0.000201362	RH_W17-W0	lncRNA
MSTRG.34775.18	4.35128	1.62155e-12	1.02882e-09	RH_W17-W0	lncRNA
MSTRG.67230.1	8.92766	1.48823e-09	3.79864e-07	RH_W17-W0	lncRNA
MSTRG.63230.2	2.37535	0.000158488	0.005081	RH_W17-W0	lncRNA
MSTRG.16579.4	7.77624	8.62177e-07	9.11704e-05	RH_W17-W0	lncRNA
MSTRG.31158.1	4.23919	1.31891e-05	0.000863959	RH_W17-W0	lncRNA
MSTRG.67756.3	2.87657	1.26928e-05	0.000840536	RH_W17-W0	lncRNA
MSTRG.47467.1	11.3884	1.60072e-17	5.92435e-14	RH_W17-W0	lncRNA
MSTRG.68378.4	3.72479	0.000420301	0.00955306	RH_W17-W0	lncRNA
MSTRG.57421.7	4.25336	9.98538e-05	0.00378394	RH_W17-W0	lncRNA
MSTRG.30146.1	4.10803	0.00018739	0.00567059	RH_W17-W0	lncRNA
MSTRG.21854.13	3.87465	5.35589e-05	0.00246241	RH_W17-W0	lncRNA
MSTRG.20611.6	4.06518	0.000145319	0.00479887	RH_W17-W0	lncRNA
MSTRG.67158.2	7.57521	5.07571e-05	0.00237124	RH_W17-W0	lncRNA
MSTRG.72245.1	1.83648	3.94664e-05	0.00196064	RH_W17-W0	lncRNA
MSTRG.3871.4	8.40341	2.51491e-06	0.000223985	RH_W17-W0	lncRNA
MSTRG.18257.24	8.88345	1.92583e-09	4.72663e-07	RH_W17-W0	lncRNA
MSTRG.48940.5	9.50434	1.40115e-09	3.61797e-07	RH_W17-W0	lncRNA
MSTRG.60267.4	8.86964	5.15028e-09	1.12494e-06	RH_W17-W0	lncRNA
MSTRG.46812.6	2.79417	1.0839e-05	0.000742886	RH_W17-W0	lncRNA
MSTRG.29335.2	2.58174	0.000129923	0.00445921	RH_W17-W0	lncRNA
MSTRG.4886.12	7.88443	2.95165e-06	0.00025637	RH_W17-W0	lncRNA
MSTRG.58353.11	3.05408	0.000115484	0.00414964	RH_W17-W0	lncRNA
MSTRG.58353.12	8.55342	1.29552e-06	0.000128433	RH_W17-W0	lncRNA
MSTRG.22447.2	7.57144	9.1619e-06	0.0006507	RH_W17-W0	lncRNA
MSTRG.71642.8	8.79159	1.63698e-08	3.03771e-06	RH_W17-W0	lncRNA
MSTRG.11751.4	4.9121	2.09731e-05	0.00123319	RH_W17-W0	lncRNA
MSTRG.64920.1	3.07831	2.67903e-06	0.000236868	RH_W17-W0	lncRNA
MSTRG.53058.1	2.76061	7.57146e-06	0.000550058	RH_W17-W0	lncRNA
MSTRG.47349.5	8.42774	2.60294e-07	3.31559e-05	RH_W17-W0	lncRNA
MSTRG.64850.9	9.33232	3.87312e-09	8.60078e-07	RH_W17-W0	lncRNA
MSTRG.30794.3	1.83535	6.38372e-05	0.00277959	RH_W17-W0	lncRNA
MSTRG.55630.2	8.43242	6.6429e-07	7.36327e-05	RH_W17-W0	lncRNA
MSTRG.48940.2	-7.98989	6.64242e-07	3.19764e-05	RH_W34-W0	lncRNA
MSTRG.76950.1	-3.33887	0.000713332	0.00944117	RH_W34-W0	lncRNA
MSTRG.72146.7	-2.92858	1.76363e-05	0.000539556	RH_W34-W0	lncRNA
MSTRG.15677.1	-4.80177	0.000358137	0.00576524	RH_W34-W0	lncRNA
MSTRG.18217.2	-3.28083	5.95864e-06	0.000213292	RH_W34-W0	lncRNA
MSTRG.37705.1	-7.75149	1.1821e-05	0.000382182	RH_W34-W0	lncRNA
MSTRG.39283.1	-6.96959	0.000384522	0.0060487	RH_W34-W0	lncRNA
MSTRG.8214.2	-4.53252	0.000623824	0.0085676	RH_W34-W0	lncRNA
MSTRG.11842.1	-1.24226	0.000461564	0.00690552	RH_W34-W0	lncRNA
MSTRG.15261.8	-8.56821	3.84592e-09	3.34385e-07	RH_W34-W0	lncRNA
MSTRG.18869.1	-1.49519	0.000143925	0.00292906	RH_W34-W0	lncRNA
MSTRG.51779.1	-1.75546	7.35809e-06	0.000254751	RH_W34-W0	lncRNA
MSTRG.32904.1	-7.05559	6.60489e-05	0.00160871	RH_W34-W0	lncRNA
MSTRG.22473.1	-6.8907	0.000760801	0.00983798	RH_W34-W0	lncRNA
MSTRG.22748.1	-3.61025	0.000534875	0.00769463	RH_W34-W0	lncRNA
MSTRG.4881.1	-7.30953	0.000149101	0.00300544	RH_W34-W0	lncRNA
MSTRG.67985.1	-7.2347	0.00013296	0.00277129	RH_W34-W0	lncRNA
MSTRG.7254.1	-6.84045	0.000365471	0.00583104	RH_W34-W0	lncRNA
MSTRG.69576.1	-7.70246	3.04132e-06	0.000118804	RH_W34-W0	lncRNA
MSTRG.25025.7	-7.74925	0.000203426	0.00380522	RH_W34-W0	lncRNA
MSTRG.7006.1	-10.8631	2.16599e-07	1.21099e-05	RH_W34-W0	lncRNA
MSTRG.21034.1	-1.5604	0.000531343	0.00766403	RH_W34-W0	lncRNA
MSTRG.75231.10	-2.61292	7.52928e-05	0.00177701	RH_W34-W0	lncRNA
MSTRG.72445.1	-7.78035	5.46133e-05	0.00138127	RH_W34-W0	lncRNA
MSTRG.31617.2	-4.11053	0.000560811	0.00796276	RH_W34-W0	lncRNA
MSTRG.60033.9	-8.22196	1.49838e-06	6.51386e-05	RH_W34-W0	lncRNA
MSTRG.19942.1	-6.89584	0.000519889	0.007559	RH_W34-W0	lncRNA
MSTRG.35717.1	-6.37889	0.000376323	0.00595503	RH_W34-W0	lncRNA
MSTRG.57870.2	-7.65782	3.03726e-10	3.51325e-08	RH_W34-W0	lncRNA
MSTRG.48117.1	-7.40995	1.33406e-06	5.87363e-05	RH_W34-W0	lncRNA
MSTRG.41001.1	-6.53993	0.000314107	0.00523805	RH_W34-W0	lncRNA
MSTRG.17706.3	-2.90912	1.95825e-06	8.19212e-05	RH_W34-W0	lncRNA
MSTRG.17706.4	-2.57454	2.16698e-05	0.000640218	RH_W34-W0	lncRNA
MSTRG.7965.2	-3.44834	0.000432091	0.00657272	RH_W34-W0	lncRNA
MSTRG.10227.1	-6.60311	0.000612411	0.00846055	RH_W34-W0	lncRNA
MSTRG.21269.1	-7.49808	2.99033e-05	0.000840966	RH_W34-W0	lncRNA
MSTRG.62913.1	-2.41091	5.85448e-06	0.000209908	RH_W34-W0	lncRNA
MSTRG.17091.7	-8.99602	3.11583e-07	1.6686e-05	RH_W34-W0	lncRNA
MSTRG.31800.2	-5.88091	6.29606e-08	4.06112e-06	RH_W34-W0	lncRNA
MSTRG.36825.1	-1.6407	5.60987e-06	0.000201665	RH_W34-W0	lncRNA
MSTRG.18458.2	-4.17199	0.000767834	0.00990543	RH_W34-W0	lncRNA
MSTRG.67528.1	-4.16247	0.000152115	0.00305526	RH_W34-W0	lncRNA
MSTRG.19438.1	-7.5044	9.42238e-05	0.00211974	RH_W34-W0	lncRNA
MSTRG.63143.1	-4.52048	0.000607186	0.00840966	RH_W34-W0	lncRNA
MSTRG.15546.1	-7.13962	0.000185218	0.00354568	RH_W34-W0	lncRNA
MSTRG.63998.1	-6.47912	0.000253013	0.00447697	RH_W34-W0	lncRNA
MSTRG.76357.2	-7.1702	0.000456734	0.00684735	RH_W34-W0	lncRNA
MSTRG.36208.1	-6.75986	4.55554e-05	0.0011892	RH_W34-W0	lncRNA
MSTRG.42023.3	-7.5605	4.65068e-05	0.00121114	RH_W34-W0	lncRNA
MSTRG.42023.2	-7.02185	4.12655e-05	0.00109512	RH_W34-W0	lncRNA
MSTRG.42023.1	-9.88401	3.17107e-09	2.82078e-07	RH_W34-W0	lncRNA
MSTRG.18458.3	-5.30375	0.000335044	0.00549208	RH_W34-W0	lncRNA
MSTRG.5993.1	-7.2494	4.98102e-05	0.00128289	RH_W34-W0	lncRNA
MSTRG.32724.1	-7.73223	3.6931e-05	0.00099706	RH_W34-W0	lncRNA
MSTRG.46993.22	-8.53231	2.48967e-07	1.37204e-05	RH_W34-W0	lncRNA
MSTRG.23425.1	-2.85183	0.000423231	0.00646972	RH_W34-W0	lncRNA
MSTRG.11005.3	-3.6727	0.000345431	0.00562012	RH_W34-W0	lncRNA
MSTRG.5614.2	-8.59437	5.963e-08	3.86532e-06	RH_W34-W0	lncRNA
MSTRG.42012.1	-7.04975	0.000102341	0.00226055	RH_W34-W0	lncRNA
MSTRG.31634.1	-5.01448	0.000239605	0.00429658	RH_W34-W0	lncRNA
MSTRG.18737.15	-8.32313	9.58271e-05	0.00214709	RH_W34-W0	lncRNA
MSTRG.22136.7	-1.68041	3.48406e-05	0.000953202	RH_W34-W0	lncRNA
MSTRG.22136.4	-2.20152	4.97266e-06	0.000181573	RH_W34-W0	lncRNA
MSTRG.22136.5	-8.60368	2.58047e-06	0.000103721	RH_W34-W0	lncRNA
MSTRG.55898.1	-3.41724	5.56679e-06	0.000200472	RH_W34-W0	lncRNA
MSTRG.15978.1	-6.9942	0.00038313	0.00603259	RH_W34-W0	lncRNA
MSTRG.8684.1	-4.29477	0.000506931	0.00741152	RH_W34-W0	lncRNA
MSTRG.8997.2	-8.93384	3.67586e-09	3.22167e-07	RH_W34-W0	lncRNA
MSTRG.49185.12	-7.21206	0.000213669	0.00395006	RH_W34-W0	lncRNA
MSTRG.55124.5	-1.84195	0.000714253	0.00944804	RH_W34-W0	lncRNA
MSTRG.56541.10	-5.71237	2.57543e-09	2.35494e-07	RH_W34-W0	lncRNA
MSTRG.62391.1	-6.73905	5.45053e-05	0.00137992	RH_W34-W0	lncRNA
MSTRG.62829.11	-3.41596	5.42186e-09	4.54506e-07	RH_W34-W0	lncRNA
MSTRG.53587.1	-6.56542	0.000732544	0.00960075	RH_W34-W0	lncRNA
MSTRG.48338.6	-5.50091	1.08959e-05	0.000355257	RH_W34-W0	lncRNA
MSTRG.72271.1	-1.5654	0.000108908	0.00237358	RH_W34-W0	lncRNA
MSTRG.46993.1	-3.17308	0.000163883	0.00323371	RH_W34-W0	lncRNA
MSTRG.23769.2	-7.327	8.70402e-05	0.00199179	RH_W34-W0	lncRNA
MSTRG.18636.5	-7.94625	1.68407e-07	9.59585e-06	RH_W34-W0	lncRNA
MSTRG.14646.1	-8.65789	1.26173e-05	0.00040493	RH_W34-W0	lncRNA
MSTRG.27719.5	-8.51043	1.15833e-05	0.000375425	RH_W34-W0	lncRNA
MSTRG.18412.1	-4.50467	0.000744727	0.00969522	RH_W34-W0	lncRNA
MSTRG.73757.1	-6.66918	0.000741731	0.00967251	RH_W34-W0	lncRNA
MSTRG.76102.1	-8.10784	3.89301e-05	0.0010436	RH_W34-W0	lncRNA
MSTRG.76968.4	-7.38271	0.000137066	0.0028326	RH_W34-W0	lncRNA
MSTRG.38601.1	-4.70375	0.000405133	0.00627788	RH_W34-W0	lncRNA
MSTRG.18173.6	-7.36644	5.97925e-05	0.00148958	RH_W34-W0	lncRNA
MSTRG.18173.2	-10.1052	2.2282e-09	2.08103e-07	RH_W34-W0	lncRNA
MSTRG.49567.6	-7.67669	4.88285e-05	0.00126156	RH_W34-W0	lncRNA
MSTRG.5992.1	-7.85884	0.000124605	0.00263288	RH_W34-W0	lncRNA
MSTRG.52802.1	-7.4016	0.000289477	0.00494574	RH_W34-W0	lncRNA
MSTRG.2134.3	-2.01493	0.000140269	0.00287881	RH_W34-W0	lncRNA
MSTRG.68064.1	-7.02865	0.000173384	0.00337039	RH_W34-W0	lncRNA
MSTRG.45051.7	-9.02694	3.50118e-08	2.41801e-06	RH_W34-W0	lncRNA
MSTRG.48940.1	-8.9929	9.69643e-08	5.94406e-06	RH_W34-W0	lncRNA
MSTRG.46239.2	-5.48854	0.000352681	0.00571111	RH_W34-W0	lncRNA
MSTRG.33640.2	-5.39211	0.000567907	0.00803042	RH_W34-W0	lncRNA
MSTRG.72271.2	-2.21619	1.86213e-05	0.000564416	RH_W34-W0	lncRNA
MSTRG.39495.1	-2.01249	0.000334409	0.00548579	RH_W34-W0	lncRNA
MSTRG.55434.4	-8.95298	4.15381e-08	2.82105e-06	RH_W34-W0	lncRNA
MSTRG.7984.6	-8.13171	0.000120563	0.00256191	RH_W34-W0	lncRNA
MSTRG.9612.1	-6.3401	0.000527171	0.00762907	RH_W34-W0	lncRNA
MSTRG.13081.1	-2.36764	0.000302946	0.00510919	RH_W34-W0	lncRNA
MSTRG.47055.1	-6.5099	0.00052269	0.00758515	RH_W34-W0	lncRNA
MSTRG.1320.3	-2.59279	1.87301e-05	0.000567152	RH_W34-W0	lncRNA
MSTRG.47611.1	-9.0241	3.72715e-06	0.000141377	RH_W34-W0	lncRNA
MSTRG.30625.1	-2.40046	5.71546e-05	0.00143533	RH_W34-W0	lncRNA
MSTRG.39471.12	-2.67626	6.39748e-07	3.10715e-05	RH_W34-W0	lncRNA
MSTRG.73964.1	-7.54341	0.000154446	0.00308765	RH_W34-W0	lncRNA
MSTRG.68546.7	-7.522	2.46604e-05	0.000713441	RH_W34-W0	lncRNA
MSTRG.71779.1	-3.16277	5.57068e-06	0.000200501	RH_W34-W0	lncRNA
MSTRG.46158.1	-2.97561	4.07097e-05	0.00108388	RH_W34-W0	lncRNA
MSTRG.67835.2	-3.15858	4.12546e-05	0.00109512	RH_W34-W0	lncRNA
MSTRG.32686.1	-2.3685	0.000291917	0.00496928	RH_W34-W0	lncRNA
MSTRG.46373.1	-7.50537	2.28393e-06	9.34567e-05	RH_W34-W0	lncRNA
MSTRG.73757.3	-6.46228	0.000346867	0.00563789	RH_W34-W0	lncRNA
MSTRG.49214.1	-3.60506	0.000741917	0.00967251	RH_W34-W0	lncRNA
MSTRG.46993.11	-11.9451	5.61721e-14	1.5583e-11	RH_W34-W0	lncRNA
MSTRG.68906.1	-6.62188	0.00052669	0.00762547	RH_W34-W0	lncRNA
MSTRG.43036.2	-10.4382	1.03524e-14	3.45802e-12	RH_W34-W0	lncRNA
MSTRG.8075.1	-1.64956	3.67905e-05	0.000994087	RH_W34-W0	lncRNA
MSTRG.47290.1	-6.74999	0.000687506	0.00919718	RH_W34-W0	lncRNA
MSTRG.75707.4	-7.44278	0.000153074	0.00306575	RH_W34-W0	lncRNA
MSTRG.66016.13	1.90688	5.12484e-05	0.00131372	RH_W34-W0	lncRNA
MSTRG.20974.5	6.89193	7.0537e-05	0.00169408	RH_W34-W0	lncRNA
MSTRG.41322.12	7.87822	1.59637e-06	6.84089e-05	RH_W34-W0	lncRNA
MSTRG.17511.3	6.59887	1.48791e-06	6.47268e-05	RH_W34-W0	lncRNA
MSTRG.28948.5	1.33487	0.000349507	0.00567249	RH_W34-W0	lncRNA
MSTRG.34713.5	8.42492	5.93912e-08	3.85366e-06	RH_W34-W0	lncRNA
MSTRG.60948.3	10.4948	3.29125e-14	9.61957e-12	RH_W34-W0	lncRNA
MSTRG.59642.9	2.48314	2.34899e-07	1.30329e-05	RH_W34-W0	lncRNA
MSTRG.57619.1	1.81482	4.59387e-05	0.00119825	RH_W34-W0	lncRNA
MSTRG.67143.1	6.99945	3.55382e-05	0.000967437	RH_W34-W0	lncRNA
MSTRG.38204.9	5.79166	3.26582e-07	1.73682e-05	RH_W34-W0	lncRNA
MSTRG.62528.2	4.21544	7.40122e-09	5.98959e-07	RH_W34-W0	lncRNA
MSTRG.62528.1	1.87904	1.42661e-05	0.000449541	RH_W34-W0	lncRNA
MSTRG.21855.3	6.13302	0.000499159	0.00732898	RH_W34-W0	lncRNA
MSTRG.43636.2	2.13575	0.000347938	0.00565108	RH_W34-W0	lncRNA
MSTRG.46169.2	8.44672	6.48496e-07	3.14264e-05	RH_W34-W0	lncRNA
MSTRG.22487.4	5.38879	0.000297728	0.00504887	RH_W34-W0	lncRNA
MSTRG.29086.4	5.27861	3.97214e-05	0.00106189	RH_W34-W0	lncRNA
MSTRG.18863.2	8.93263	9.54161e-07	4.38378e-05	RH_W34-W0	lncRNA
MSTRG.67707.3	8.70438	1.01467e-07	6.17385e-06	RH_W34-W0	lncRNA
MSTRG.42392.9	5.42346	0.000139842	0.00287321	RH_W34-W0	lncRNA
MSTRG.33652.16	8.49433	6.4435e-08	4.14804e-06	RH_W34-W0	lncRNA
MSTRG.17150.7	9.56316	1.35303e-11	2.20355e-09	RH_W34-W0	lncRNA
MSTRG.14689.6	4.92127	0.000118685	0.00253022	RH_W34-W0	lncRNA
MSTRG.16241.1	3.38364	0.000170089	0.0033241	RH_W34-W0	lncRNA
MSTRG.4486.1	1.61041	0.000105227	0.00230872	RH_W34-W0	lncRNA
MSTRG.40511.53	5.40423	0.000411151	0.00634261	RH_W34-W0	lncRNA
MSTRG.54544.1	2.33768	2.58287e-09	2.35516e-07	RH_W34-W0	lncRNA
MSTRG.779.3	3.57588	4.31897e-10	4.77849e-08	RH_W34-W0	lncRNA
MSTRG.779.2	2.81622	0.000301985	0.00509824	RH_W34-W0	lncRNA
MSTRG.29457.9	7.71542	6.59627e-06	0.000233059	RH_W34-W0	lncRNA
MSTRG.29457.4	6.29713	4.45975e-05	0.00116698	RH_W34-W0	lncRNA
MSTRG.75229.4	3.33988	9.50424e-12	1.62465e-09	RH_W34-W0	lncRNA
MSTRG.35980.2	8.40005	1.75675e-08	1.30698e-06	RH_W34-W0	lncRNA
MSTRG.37181.1	1.74847	5.80996e-05	0.00145627	RH_W34-W0	lncRNA
MSTRG.32607.2	4.88869	1.84579e-05	0.00055998	RH_W34-W0	lncRNA
MSTRG.42392.10	8.40716	8.81435e-09	6.99485e-07	RH_W34-W0	lncRNA
MSTRG.48907.5	3.43222	0.000206921	0.00386069	RH_W34-W0	lncRNA
MSTRG.7771.1	2.20594	8.89643e-05	0.00203015	RH_W34-W0	lncRNA
MSTRG.37571.5	10.3639	2.10543e-10	2.56432e-08	RH_W34-W0	lncRNA
MSTRG.19480.1	2.4602	2.10918e-07	1.18125e-05	RH_W34-W0	lncRNA
MSTRG.6467.4	2.30859	7.31524e-05	0.00173903	RH_W34-W0	lncRNA
MSTRG.59014.2	8.26968	4.83753e-08	3.22847e-06	RH_W34-W0	lncRNA
MSTRG.6116.4	8.17455	1.37729e-07	8.02325e-06	RH_W34-W0	lncRNA
MSTRG.5998.4	3.99551	0.000316449	0.00526617	RH_W34-W0	lncRNA
MSTRG.54215.5	2.76291	1.86318e-07	1.04976e-05	RH_W34-W0	lncRNA
MSTRG.54215.6	8.07013	1.27591e-07	7.50531e-06	RH_W34-W0	lncRNA
MSTRG.40468.119	5.70581	0.000243259	0.00433837	RH_W34-W0	lncRNA
MSTRG.57384.8	2.87268	3.49414e-07	1.84336e-05	RH_W34-W0	lncRNA
MSTRG.57384.3	3.35741	3.08136e-06	0.000120112	RH_W34-W0	lncRNA
MSTRG.37691.13	10.4613	1.79565e-09	1.74943e-07	RH_W34-W0	lncRNA
MSTRG.18522.1	3.40107	9.78064e-05	0.00217728	RH_W34-W0	lncRNA
MSTRG.53183.6	1.52681	0.000253918	0.0044857	RH_W34-W0	lncRNA
MSTRG.59475.1	1.85177	0.000205968	0.00384727	RH_W34-W0	lncRNA
MSTRG.34775.18	2.35902	3.33987e-05	0.000918744	RH_W34-W0	lncRNA
MSTRG.46334.6	9.4483	3.26315e-10	3.74148e-08	RH_W34-W0	lncRNA
MSTRG.65961.2	2.0431	0.000699896	0.00930967	RH_W34-W0	lncRNA
MSTRG.23425.3	10.6444	1.90877e-14	5.92263e-12	RH_W34-W0	lncRNA
MSTRG.17238.1	1.24655	0.000140983	0.00289076	RH_W34-W0	lncRNA
MSTRG.23925.7	6.67237	0.000183375	0.0035207	RH_W34-W0	lncRNA
MSTRG.35666.2	6.58292	7.04343e-05	0.00169285	RH_W34-W0	lncRNA
MSTRG.18358.2	6.37254	8.21369e-17	4.302e-14	RH_W34-W0	lncRNA
MSTRG.67230.1	8.68708	4.0097e-09	3.47242e-07	RH_W34-W0	lncRNA
MSTRG.4822.5	9.32916	7.85142e-08	4.93313e-06	RH_W34-W0	lncRNA
MSTRG.29840.4	9.05201	1.30897e-08	1.00059e-06	RH_W34-W0	lncRNA
MSTRG.69466.4	2.66419	5.27769e-10	5.71697e-08	RH_W34-W0	lncRNA
MSTRG.29031.4	3.93904	4.78963e-06	0.000175594	RH_W34-W0	lncRNA
MSTRG.40130.3	5.71463	8.34325e-07	3.89888e-05	RH_W34-W0	lncRNA
MSTRG.31158.1	4.77612	3.29814e-11	4.96389e-09	RH_W34-W0	lncRNA
MSTRG.32780.2	6.81793	8.52641e-05	0.00196212	RH_W34-W0	lncRNA
MSTRG.29241.4	10.9186	3.43547e-16	1.58394e-13	RH_W34-W0	lncRNA
MSTRG.67756.3	2.31512	0.000218117	0.00401504	RH_W34-W0	lncRNA
MSTRG.38920.2	8.03641	4.41909e-06	0.000163456	RH_W34-W0	lncRNA
MSTRG.57421.7	3.13487	0.000238778	0.00428649	RH_W34-W0	lncRNA
MSTRG.30146.1	5.51895	3.84224e-26	9.31671e-23	RH_W34-W0	lncRNA
MSTRG.21854.13	4.13794	4.48369e-07	2.26677e-05	RH_W34-W0	lncRNA
MSTRG.46726.3	2.50089	0.00044499	0.00672364	RH_W34-W0	lncRNA
MSTRG.57384.4	2.58538	6.59108e-07	3.17994e-05	RH_W34-W0	lncRNA
MSTRG.52772.1	1.81338	0.000138589	0.00285327	RH_W34-W0	lncRNA
MSTRG.1679.15	3.70379	8.87789e-06	0.000298376	RH_W34-W0	lncRNA
MSTRG.14314.1	2.04288	0.000190049	0.0036128	RH_W34-W0	lncRNA
MSTRG.39066.15	8.80187	8.7801e-06	0.000295241	RH_W34-W0	lncRNA
MSTRG.46812.6	2.49406	0.000168043	0.00329395	RH_W34-W0	lncRNA
MSTRG.29335.2	2.66593	8.3742e-06	0.000284219	RH_W34-W0	lncRNA
MSTRG.59703.3	3.0468	1.74468e-09	1.70739e-07	RH_W34-W0	lncRNA
MSTRG.26720.33	8.91021	6.9147e-09	5.65882e-07	RH_W34-W0	lncRNA
MSTRG.76282.1	3.45013	3.91008e-05	0.00104744	RH_W34-W0	lncRNA
MSTRG.33178.16	4.32421	0.000731388	0.00959406	RH_W34-W0	lncRNA
MSTRG.21493.2	1.54659	0.000359918	0.00578395	RH_W34-W0	lncRNA
MSTRG.67983.2	7.36971	2.1393e-16	1.04657e-13	RH_W34-W0	lncRNA
MSTRG.11751.4	4.29908	2.41649e-09	2.23457e-07	RH_W34-W0	lncRNA
MSTRG.17596.2	2.33372	4.39339e-07	2.22815e-05	RH_W34-W0	lncRNA
MSTRG.55265.2	3.16516	3.02595e-07	1.62785e-05	RH_W34-W0	lncRNA
MSTRG.43389.1	4.86553	3.63411e-05	0.000985196	RH_W34-W0	lncRNA
MSTRG.64920.1	2.71601	2.48137e-05	0.00071756	RH_W34-W0	lncRNA
MSTRG.60235.1	3.78561	9.70821e-12	1.6509e-09	RH_W34-W0	lncRNA
MSTRG.53058.1	2.24475	4.31413e-05	0.00113752	RH_W34-W0	lncRNA
MSTRG.66432.2	4.61889	4.45563e-05	0.00116637	RH_W34-W0	lncRNA
MSTRG.30794.3	2.48333	0.00018568	0.00354897	RH_W34-W0	lncRNA
MSTRG.55265.7	3.33328	1.6429e-08	1.23067e-06	RH_W34-W0	lncRNA
MSTRG.1201.8	-1.94868	3.18611e-05	0.00159533	RH_W17-W7	lncRNA
MSTRG.56037.1	-5.82092	3.95018e-26	1.52299e-22	RH_W17-W7	lncRNA
MSTRG.5951.1	-4.00435	3.10274e-14	1.67896e-11	RH_W17-W7	lncRNA
MSTRG.38772.6	-8.30067	1.32146e-09	2.31586e-07	RH_W17-W7	lncRNA
MSTRG.63474.1	-9.64371	6.01898e-10	1.14246e-07	RH_W17-W7	lncRNA
MSTRG.48907.1	-10.3129	3.05793e-14	1.67896e-11	RH_W17-W7	lncRNA
MSTRG.43533.4	-3.27255	6.52936e-05	0.00285865	RH_W17-W7	lncRNA
MSTRG.19605.3	-6.24075	1.74733e-06	0.000132582	RH_W17-W7	lncRNA
MSTRG.76743.15	-8.17252	6.4392e-08	7.27511e-06	RH_W17-W7	lncRNA
MSTRG.68539.2	-7.05864	3.64715e-05	0.00177714	RH_W17-W7	lncRNA
MSTRG.56245.8	-4.24175	0.000275991	0.00941666	RH_W17-W7	lncRNA
MSTRG.61567.1	-6.82059	0.000133537	0.00519068	RH_W17-W7	lncRNA
MSTRG.38265.1	-10.4953	6.17422e-13	2.36569e-10	RH_W17-W7	lncRNA
MSTRG.71354.2	-10.2466	1.33067e-11	3.60028e-09	RH_W17-W7	lncRNA
MSTRG.45588.47	-3.46573	5.205e-05	0.00234884	RH_W17-W7	lncRNA
MSTRG.3404.3	-7.03342	0.000268395	0.0091982	RH_W17-W7	lncRNA
MSTRG.49299.4	-2.41137	0.000261292	0.00896972	RH_W17-W7	lncRNA
MSTRG.65972.14	-4.96584	3.61318e-05	0.00176504	RH_W17-W7	lncRNA
MSTRG.56541.10	-3.1314	8.71839e-05	0.00367363	RH_W17-W7	lncRNA
MSTRG.25074.3	-7.89053	1.92388e-06	0.000143673	RH_W17-W7	lncRNA
MSTRG.18234.1	-5.8783	0.000104236	0.00423589	RH_W17-W7	lncRNA
MSTRG.6548.2	-10.9629	9.33141e-14	4.49716e-11	RH_W17-W7	lncRNA
MSTRG.57384.1	-1.68417	4.93021e-05	0.00225396	RH_W17-W7	lncRNA
MSTRG.42799.3	-9.4161	5.46564e-12	1.61323e-09	RH_W17-W7	lncRNA
MSTRG.65961.1	-9.66704	1.33002e-09	2.32425e-07	RH_W17-W7	lncRNA
MSTRG.65961.5	-10.0307	7.77185e-08	8.51563e-06	RH_W17-W7	lncRNA
MSTRG.20219.2	-6.93686	6.4284e-06	0.00040882	RH_W17-W7	lncRNA
MSTRG.6687.1	-3.31915	6.23908e-08	7.13388e-06	RH_W17-W7	lncRNA
MSTRG.21928.1	-7.16604	0.000135003	0.00523778	RH_W17-W7	lncRNA
MSTRG.10732.1	-7.65663	7.87134e-05	0.00336732	RH_W17-W7	lncRNA
MSTRG.7984.6	-8.12239	1.48149e-05	0.000836907	RH_W17-W7	lncRNA
MSTRG.47556.1	-2.03823	1.98608e-05	0.00107002	RH_W17-W7	lncRNA
MSTRG.59703.3	-2.76192	3.01355e-05	0.00152377	RH_W17-W7	lncRNA
MSTRG.23985.1	-3.71109	3.01437e-10	6.05702e-08	RH_W17-W7	lncRNA
MSTRG.55265.2	-3.39853	3.13431e-22	7.16108e-19	RH_W17-W7	lncRNA
MSTRG.14325.1	-7.79087	4.18537e-06	0.000280334	RH_W17-W7	lncRNA
MSTRG.31389.4	-10.0234	3.54584e-08	4.3238e-06	RH_W17-W7	lncRNA
MSTRG.12290.3	-2.1712	0.000182664	0.00676768	RH_W17-W7	lncRNA
MSTRG.55265.7	-3.07779	1.85886e-05	0.00101426	RH_W17-W7	lncRNA
MSTRG.1151.9	5.27689	1.12491e-06	8.94247e-05	RH_W17-W7	lncRNA
MSTRG.62528.5	4.77747	4.32529e-06	0.000288141	RH_W17-W7	lncRNA
MSTRG.62528.2	3.01621	1.76573e-05	0.00097167	RH_W17-W7	lncRNA
MSTRG.59705.50	7.24338	8.9735e-05	0.0037657	RH_W17-W7	lncRNA
MSTRG.70338.8	7.96946	2.4592e-06	0.000176194	RH_W17-W7	lncRNA
MSTRG.51364.14	8.15384	4.52023e-06	0.000299189	RH_W17-W7	lncRNA
MSTRG.58353.10	3.50241	4.23451e-12	1.30609e-09	RH_W17-W7	lncRNA
MSTRG.52861.1	8.81964	1.59189e-08	2.10731e-06	RH_W17-W7	lncRNA
MSTRG.10919.1	9.67789	2.19978e-12	7.1047e-10	RH_W17-W7	lncRNA
MSTRG.42905.197	8.37925	3.17885e-06	0.000221079	RH_W17-W7	lncRNA
MSTRG.38688.2	9.18361	4.77588e-11	1.12448e-08	RH_W17-W7	lncRNA
MSTRG.34775.18	3.10769	9.20884e-08	9.91404e-06	RH_W17-W7	lncRNA
MSTRG.712.4	3.36262	4.18118e-05	0.00198559	RH_W17-W7	lncRNA
MSTRG.42023.3	6.96852	6.75081e-05	0.00293477	RH_W17-W7	lncRNA
MSTRG.42023.1	5.26537	1.13134e-07	1.18088e-05	RH_W17-W7	lncRNA
MSTRG.56998.1	2.37255	0.000106553	0.00431867	RH_W17-W7	lncRNA
MSTRG.46993.20	7.29436	3.52725e-07	3.21877e-05	RH_W17-W7	lncRNA
MSTRG.46993.21	6.10262	1.13391e-06	9.00242e-05	RH_W17-W7	lncRNA
MSTRG.46993.29	3.81794	3.93484e-07	3.52297e-05	RH_W17-W7	lncRNA
MSTRG.31697.8	9.30977	2.02465e-10	4.26269e-08	RH_W17-W7	lncRNA
MSTRG.55846.6	3.25461	9.01104e-11	2.00676e-08	RH_W17-W7	lncRNA
MSTRG.22136.7	1.5257	0.000118468	0.00469368	RH_W17-W7	lncRNA
MSTRG.22136.4	2.42027	2.01045e-06	0.000148706	RH_W17-W7	lncRNA
MSTRG.67230.1	5.54813	3.7227e-08	4.50286e-06	RH_W17-W7	lncRNA
MSTRG.49975.4	3.49703	0.000200722	0.00728791	RH_W17-W7	lncRNA
MSTRG.46993.9	6.78166	0.000130274	0.00508308	RH_W17-W7	lncRNA
MSTRG.46993.7	9.23558	3.30897e-10	6.58464e-08	RH_W17-W7	lncRNA
MSTRG.46993.5	4.56434	5.26003e-07	4.54455e-05	RH_W17-W7	lncRNA
MSTRG.16579.4	7.57922	1.31746e-06	0.000102486	RH_W17-W7	lncRNA
MSTRG.27719.6	8.87658	7.29927e-10	1.34011e-07	RH_W17-W7	lncRNA
MSTRG.67756.3	2.80672	3.8388e-07	3.46211e-05	RH_W17-W7	lncRNA
MSTRG.17561.4	7.83359	2.20453e-06	0.000160748	RH_W17-W7	lncRNA
MSTRG.47467.6	7.70519	2.71663e-06	0.000192689	RH_W17-W7	lncRNA
MSTRG.18173.6	4.50528	3.82444e-05	0.00184458	RH_W17-W7	lncRNA
MSTRG.57421.7	3.52104	0.000104645	0.00424973	RH_W17-W7	lncRNA
MSTRG.56767.4	7.93411	1.27356e-05	0.000727841	RH_W17-W7	lncRNA
MSTRG.29338.2	8.69487	4.19883e-08	5.00034e-06	RH_W17-W7	lncRNA
MSTRG.8688.1	2.57478	4.16714e-05	0.00198045	RH_W17-W7	lncRNA
MSTRG.18257.24	8.68618	2.86705e-09	4.57009e-07	RH_W17-W7	lncRNA
MSTRG.60267.4	8.67306	8.7096e-09	1.22666e-06	RH_W17-W7	lncRNA
MSTRG.3958.4	7.2565	1.69569e-05	0.00093731	RH_W17-W7	lncRNA
MSTRG.40465.6	5.02412	8.67456e-06	0.000527779	RH_W17-W7	lncRNA
MSTRG.33323.1	7.16989	1.08025e-05	0.000634047	RH_W17-W7	lncRNA
MSTRG.72271.2	1.36366	0.000203587	0.00736589	RH_W17-W7	lncRNA
MSTRG.58353.11	3.30013	8.95936e-06	0.000542912	RH_W17-W7	lncRNA
MSTRG.58353.12	12.4483	1.27004e-11	3.45137e-09	RH_W17-W7	lncRNA
MSTRG.51598.2	2.7657	1.26601e-05	0.000725142	RH_W17-W7	lncRNA
MSTRG.31697.2	1.44422	4.54847e-07	3.9856e-05	RH_W17-W7	lncRNA
MSTRG.64920.1	3.0897	1.35784e-08	1.81698e-06	RH_W17-W7	lncRNA
MSTRG.53058.1	2.24168	0.000293099	0.00988788	RH_W17-W7	lncRNA
MSTRG.46993.10	10.709	1.22773e-09	2.17633e-07	RH_W17-W7	lncRNA
MSTRG.64850.9	9.13482	7.72797e-09	1.11124e-06	RH_W17-W7	lncRNA
MSTRG.911.1	6.74393	0.000108345	0.00437938	RH_W17-W7	lncRNA
MSTRG.23978.4	9.99872	7.44246e-13	2.78249e-10	RH_W17-W7	lncRNA
MSTRG.12321.3	-6.34731	0.000343477	0.00982661	RH_W34-W17	lncRNA
MSTRG.72146.7	-2.67461	0.000256713	0.00765839	RH_W34-W17	lncRNA
MSTRG.15261.8	-9.27819	9.209e-11	1.50043e-08	RH_W34-W17	lncRNA
MSTRG.41029.10	-10.0709	1.65016e-06	0.000101521	RH_W34-W17	lncRNA
MSTRG.21921.2	-1.84517	0.000151137	0.0049223	RH_W34-W17	lncRNA
MSTRG.70338.8	-7.73411	1.82555e-06	0.000111616	RH_W34-W17	lncRNA
MSTRG.43029.3	-8.05154	3.65535e-08	3.38731e-06	RH_W34-W17	lncRNA
MSTRG.70152.3	-10.4689	8.91637e-07	5.87559e-05	RH_W34-W17	lncRNA
MSTRG.21034.1	-1.34367	0.000346049	0.00986688	RH_W34-W17	lncRNA
MSTRG.5998.11	-9.16533	2.14407e-10	3.29426e-08	RH_W34-W17	lncRNA
MSTRG.4074.2	-6.21128	0.000128601	0.00431878	RH_W34-W17	lncRNA
MSTRG.20750.8	-8.16677	8.56489e-09	9.21883e-07	RH_W34-W17	lncRNA
MSTRG.59583.3	-9.15037	7.04135e-11	1.17304e-08	RH_W34-W17	lncRNA
MSTRG.37914.4	-10.1619	4.72713e-14	1.43037e-11	RH_W34-W17	lncRNA
MSTRG.42375.5	-8.23867	7.49686e-06	0.000377696	RH_W34-W17	lncRNA
MSTRG.76190.6	-1.49782	1.41264e-08	1.43704e-06	RH_W34-W17	lncRNA
MSTRG.47974.1	-1.45948	6.96173e-05	0.00257085	RH_W34-W17	lncRNA
MSTRG.31800.2	-5.26679	1.15122e-08	1.20842e-06	RH_W34-W17	lncRNA
MSTRG.42905.197	-4.63107	0.000231085	0.00704715	RH_W34-W17	lncRNA
MSTRG.59174.6	-1.47477	0.000338854	0.00971826	RH_W34-W17	lncRNA
MSTRG.57287.13	-8.95139	4.22096e-10	6.04668e-08	RH_W34-W17	lncRNA
MSTRG.36208.1	-6.92404	2.77577e-06	0.000160921	RH_W34-W17	lncRNA
MSTRG.42023.3	-6.74691	3.45295e-05	0.00140745	RH_W34-W17	lncRNA
MSTRG.42023.1	-9.04339	1.39287e-10	2.22661e-08	RH_W34-W17	lncRNA
MSTRG.46993.22	-9.56925	3.22936e-07	2.36449e-05	RH_W34-W17	lncRNA
MSTRG.46993.20	-10.567	7.09524e-13	1.71754e-10	RH_W34-W17	lncRNA
MSTRG.26333.1	-1.01891	5.40439e-05	0.00206919	RH_W34-W17	lncRNA
MSTRG.11005.5	-2.20657	5.85363e-05	0.00222254	RH_W34-W17	lncRNA
MSTRG.67143.11	-7.36523	1.75071e-07	1.38255e-05	RH_W34-W17	lncRNA
MSTRG.22136.7	-1.58121	8.34068e-06	0.000412561	RH_W34-W17	lncRNA
MSTRG.22136.4	-1.6879	7.97312e-06	0.000397697	RH_W34-W17	lncRNA
MSTRG.8997.2	-8.96035	1.98477e-09	2.41706e-07	RH_W34-W17	lncRNA
MSTRG.68995.1	-1.88916	0.000305475	0.00891136	RH_W34-W17	lncRNA
MSTRG.48338.6	-5.74307	2.35252e-07	1.79103e-05	RH_W34-W17	lncRNA
MSTRG.72271.1	-1.4969	0.000134614	0.00446714	RH_W34-W17	lncRNA
MSTRG.46993.1	-3.40757	9.37941e-05	0.00331505	RH_W34-W17	lncRNA
MSTRG.27719.6	-8.64605	2.19822e-10	3.36005e-08	RH_W34-W17	lncRNA
MSTRG.11902.1	-5.06554	1.72876e-07	1.36703e-05	RH_W34-W17	lncRNA
MSTRG.47467.1	-10.9653	2.2116e-18	1.28591e-15	RH_W34-W17	lncRNA
MSTRG.47467.2	-3.25255	3.21505e-06	0.000182989	RH_W34-W17	lncRNA
MSTRG.18173.6	-7.93018	2.76113e-08	2.64547e-06	RH_W34-W17	lncRNA
MSTRG.18173.1	-10.5529	1.13732e-14	3.72657e-12	RH_W34-W17	lncRNA
MSTRG.26206.3	-9.67056	1.23373e-05	0.000583482	RH_W34-W17	lncRNA
MSTRG.39066.11	-3.98317	0.000139999	0.0046025	RH_W34-W17	lncRNA
MSTRG.39483.1	-2.1599	0.000283088	0.00835695	RH_W34-W17	lncRNA
MSTRG.40465.6	-8.24354	9.90863e-10	1.31172e-07	RH_W34-W17	lncRNA
MSTRG.72271.2	-1.87103	3.37158e-06	0.000189535	RH_W34-W17	lncRNA
MSTRG.39495.1	-1.86724	1.74849e-11	3.33434e-09	RH_W34-W17	lncRNA
MSTRG.4886.12	-7.45503	3.43553e-06	0.000192764	RH_W34-W17	lncRNA
MSTRG.55434.4	-8.60067	1.95827e-07	1.52814e-05	RH_W34-W17	lncRNA
MSTRG.1320.3	-1.87732	3.06339e-05	0.00127317	RH_W34-W17	lncRNA
MSTRG.39471.12	-2.41228	1.38489e-12	3.2336e-10	RH_W34-W17	lncRNA
MSTRG.71642.8	-8.36838	1.91394e-08	1.895e-06	RH_W34-W17	lncRNA
MSTRG.10730.1	-8.14095	8.15832e-10	1.09965e-07	RH_W34-W17	lncRNA
MSTRG.46993.11	-11.5366	1.07744e-17	5.60523e-15	RH_W34-W17	lncRNA
MSTRG.23762.3	-9.07864	3.30876e-06	0.000187603	RH_W34-W17	lncRNA
MSTRG.64850.9	-8.89969	6.33796e-09	7.01278e-07	RH_W34-W17	lncRNA
MSTRG.3070.10	-1.39227	2.78438e-06	0.000161263	RH_W34-W17	lncRNA
MSTRG.21876.3	6.96819	7.07629e-06	0.000359926	RH_W34-W17	lncRNA
MSTRG.34713.4	1.69593	0.000131702	0.00439553	RH_W34-W17	lncRNA
MSTRG.66903.76	10.8782	4.01564e-12	8.66021e-10	RH_W34-W17	lncRNA
MSTRG.15261.1	1.87778	3.84425e-06	0.000212084	RH_W34-W17	lncRNA
MSTRG.56037.1	3.65398	6.9385e-14	2.03714e-11	RH_W34-W17	lncRNA
MSTRG.5951.1	3.05093	1.74507e-09	2.16064e-07	RH_W34-W17	lncRNA
MSTRG.51544.7	1.07768	8.22359e-05	0.00296845	RH_W34-W17	lncRNA
MSTRG.67707.3	8.58602	6.22849e-08	5.3926e-06	RH_W34-W17	lncRNA
MSTRG.17150.7	9.45081	1.58443e-12	3.65632e-10	RH_W34-W17	lncRNA
MSTRG.18868.5	4.42818	0.000263264	0.00783557	RH_W34-W17	lncRNA
MSTRG.54544.1	1.15778	2.8453e-05	0.0011934	RH_W34-W17	lncRNA
MSTRG.31399.5	9.33407	3.4803e-08	3.25049e-06	RH_W34-W17	lncRNA
MSTRG.31399.7	7.48253	4.57538e-06	0.000248264	RH_W34-W17	lncRNA
MSTRG.5612.1	4.39581	3.37953e-09	3.93771e-07	RH_W34-W17	lncRNA
MSTRG.58144.10	11.4422	2.95345e-09	3.49621e-07	RH_W34-W17	lncRNA
MSTRG.58369.4	1.56667	1.63768e-07	1.3037e-05	RH_W34-W17	lncRNA
MSTRG.66903.73	11.6271	1.81314e-14	5.75037e-12	RH_W34-W17	lncRNA
MSTRG.48907.5	5.29839	1.17119e-16	5.26212e-14	RH_W34-W17	lncRNA
MSTRG.37571.5	10.2498	1.84692e-10	2.89011e-08	RH_W34-W17	lncRNA
MSTRG.45556.1	3.58944	0.000253825	0.00759517	RH_W34-W17	lncRNA
MSTRG.19079.7	2.48902	2.25285e-08	2.19106e-06	RH_W34-W17	lncRNA
MSTRG.36013.18	1.98083	1.92453e-05	0.000851779	RH_W34-W17	lncRNA
MSTRG.57384.8	2.0707	6.80418e-05	0.00251738	RH_W34-W17	lncRNA
MSTRG.8215.5	1.08375	0.000294509	0.00863395	RH_W34-W17	lncRNA
MSTRG.18522.1	3.15583	0.000156276	0.00505082	RH_W34-W17	lncRNA
MSTRG.31356.3	4.47227	0.000107277	0.00372719	RH_W34-W17	lncRNA
MSTRG.46334.6	9.34034	1.23072e-10	1.97272e-08	RH_W34-W17	lncRNA
MSTRG.71354.2	9.35556	1.4538e-07	1.17466e-05	RH_W34-W17	lncRNA
MSTRG.35666.2	10.8041	3.06963e-12	6.76769e-10	RH_W34-W17	lncRNA
MSTRG.4822.5	9.22144	9.9001e-08	8.29301e-06	RH_W34-W17	lncRNA
MSTRG.17938.4	2.16848	7.42241e-05	0.00271729	RH_W34-W17	lncRNA
MSTRG.35645.1	1.28107	0.000190484	0.0059741	RH_W34-W17	lncRNA
MSTRG.40130.3	2.83887	8.17191e-06	0.000406246	RH_W34-W17	lncRNA
MSTRG.25074.3	7.46458	2.0448e-07	1.58731e-05	RH_W34-W17	lncRNA
MSTRG.18234.1	5.01775	2.94743e-07	2.18504e-05	RH_W34-W17	lncRNA
MSTRG.68378.1	1.03915	2.89126e-07	2.15147e-05	RH_W34-W17	lncRNA
MSTRG.46726.3	2.13299	0.000125928	0.00424343	RH_W34-W17	lncRNA
MSTRG.57384.4	1.81265	0.000330637	0.00951898	RH_W34-W17	lncRNA
MSTRG.42799.3	9.44532	5.71523e-13	1.41821e-10	RH_W34-W17	lncRNA
MSTRG.65961.1	10.2895	3.30064e-15	1.18637e-12	RH_W34-W17	lncRNA
MSTRG.65961.5	10.0891	1.73967e-15	6.44842e-13	RH_W34-W17	lncRNA
MSTRG.59703.3	2.57431	1.10513e-10	1.78103e-08	RH_W34-W17	lncRNA
MSTRG.76282.1	3.05158	0.000196092	0.00611864	RH_W34-W17	lncRNA
MSTRG.2168.1	2.28115	0.000248759	0.00745861	RH_W34-W17	lncRNA
MSTRG.46127.2	2.28751	0.000254075	0.00759881	RH_W34-W17	lncRNA
MSTRG.67983.2	11.064	1.0783e-18	6.87644e-16	RH_W34-W17	lncRNA
MSTRG.55265.2	2.98256	9.95848e-14	2.86703e-11	RH_W34-W17	lncRNA
MSTRG.55494.4	8.40727	8.45611e-08	7.16438e-06	RH_W34-W17	lncRNA
MSTRG.43389.3	1.50154	6.50013e-06	0.000335804	RH_W34-W17	lncRNA
MSTRG.43389.1	3.13177	1.22871e-18	7.67066e-16	RH_W34-W17	lncRNA
MSTRG.8215.4	1.01588	0.000134503	0.00446714	RH_W34-W17	lncRNA
MSTRG.52471.1	7.80643	3.80265e-08	3.51283e-06	RH_W34-W17	lncRNA
MSTRG.42109.1	2.15985	0.000139471	0.00459277	RH_W34-W17	lncRNA
MSTRG.31389.4	10.0645	3.95308e-12	8.5564e-10	RH_W34-W17	lncRNA
MSTRG.10879.14	10.4112	2.12166e-12	4.83959e-10	RH_W34-W17	lncRNA
MSTRG.66432.2	2.24698	0.000144789	0.00474159	RH_W34-W17	lncRNA
MSTRG.55265.7	3.22805	1.00794e-05	0.000487587	RH_W34-W17	lncRNA
MSTRG.48940.2	-7.83862	3.3108e-06	0.000842587	W0_RD-RH	lncRNA
MSTRG.15575.80	-8.91072	1.54115e-05	0.00317402	W0_RD-RH	lncRNA
MSTRG.20974.5	7.3692	2.69177e-05	0.0051014	W0_RD-RH	lncRNA
MSTRG.18217.2	-3.888	5.25203e-06	0.00126866	W0_RD-RH	lncRNA
MSTRG.30518.2	8.45926	2.41534e-06	0.000623605	W0_RD-RH	lncRNA
MSTRG.973.5	-9.14623	3.65345e-09	2.41057e-06	W0_RD-RH	lncRNA
MSTRG.37743.14	-8.858	3.76288e-07	0.0001308	W0_RD-RH	lncRNA
MSTRG.5033.5	-8.74351	8.07374e-08	3.50809e-05	W0_RD-RH	lncRNA
MSTRG.65834.1	-8.96852	3.49489e-08	1.73177e-05	W0_RD-RH	lncRNA
MSTRG.37758.2	-9.86248	6.04775e-10	5.38696e-07	W0_RD-RH	lncRNA
MSTRG.38240.20	-8.79048	8.89307e-08	3.81754e-05	W0_RD-RH	lncRNA
MSTRG.38688.2	-8.85919	5.68877e-10	5.17802e-07	W0_RD-RH	lncRNA
MSTRG.17028.4	-7.83162	1.49711e-05	0.00310123	W0_RD-RH	lncRNA
MSTRG.69578.13	-7.52066	9.94777e-06	0.00222216	W0_RD-RH	lncRNA
MSTRG.76340.8	-9.57937	1.3887e-09	1.14416e-06	W0_RD-RH	lncRNA
MSTRG.63746.3	10.7411	1.21566e-13	3.60945e-10	W0_RD-RH	lncRNA
MSTRG.18636.5	-7.80077	1.12344e-06	0.000322803	W0_RD-RH	lncRNA
MSTRG.7099.3	10.8181	1.50653e-13	4.29415e-10	W0_RD-RH	lncRNA
MSTRG.27719.5	-8.38932	3.35674e-05	0.00614905	W0_RD-RH	lncRNA
MSTRG.49200.5	-8.58853	8.70299e-06	0.00196878	W0_RD-RH	lncRNA
MSTRG.65834.7	8.87963	1.00049e-08	5.74948e-06	W0_RD-RH	lncRNA
MSTRG.7985.1	-8.36217	3.16702e-05	0.00587704	W0_RD-RH	lncRNA
MSTRG.30062.1	-7.80016	6.71759e-06	0.00158278	W0_RD-RH	lncRNA
MSTRG.57259.20	-9.39757	3.91521e-09	2.51346e-06	W0_RD-RH	lncRNA
MSTRG.66903.125	-8.71603	1.487e-05	0.00308927	W0_RD-RH	lncRNA
MSTRG.42905.12	-6.20886	2.61873e-06	0.000790073	W7_RD-RH	lncRNA
MSTRG.38660.4	9.90691	1.74881e-11	4.15464e-08	W7_RD-RH	lncRNA
MSTRG.57324.9	-6.49892	1.35474e-07	6.02929e-05	W7_RD-RH	lncRNA
MSTRG.66903.71	11.392	3.2892e-12	1.10399e-08	W7_RD-RH	lncRNA
MSTRG.33178.6	-3.41206	2.21359e-05	0.0048063	W7_RD-RH	lncRNA
MSTRG.10638.34	7.15557	4.39586e-05	0.00861567	W7_RD-RH	lncRNA
MSTRG.38549.5	6.49611	1.01549e-06	0.000341838	W7_RD-RH	lncRNA
MSTRG.17928.1	8.38154	4.98699e-06	0.00137107	W7_RD-RH	lncRNA
MSTRG.48907.1	-10.3069	8.93755e-12	2.32244e-08	W7_RD-RH	lncRNA
MSTRG.45760.1	13.9606	1.5832e-22	1.27533e-17	W7_RD-RH	lncRNA
MSTRG.76743.15	-8.1768	4.74322e-07	0.000176891	W7_RD-RH	lncRNA
MSTRG.31617.3	8.80467	5.34642e-08	2.81487e-05	W7_RD-RH	lncRNA
MSTRG.69598.1	-8.08757	1.31465e-05	0.00307849	W7_RD-RH	lncRNA
MSTRG.68539.2	-8.6359	1.26225e-06	0.000411656	W7_RD-RH	lncRNA
MSTRG.55266.1	11.2948	1.75358e-11	4.15464e-08	W7_RD-RH	lncRNA
MSTRG.1201.18	7.53856	4.85287e-06	0.00134799	W7_RD-RH	lncRNA
MSTRG.29939.12	-5.96086	1.04355e-05	0.00248706	W7_RD-RH	lncRNA
MSTRG.27862.2	-6.08017	1.67081e-05	0.00375952	W7_RD-RH	lncRNA
MSTRG.18527.1	8.6775	9.31554e-08	4.52051e-05	W7_RD-RH	lncRNA
MSTRG.64787.1	-7.21053	2.62494e-05	0.00549219	W7_RD-RH	lncRNA
MSTRG.63746.3	8.07227	3.97258e-07	0.000149536	W7_RD-RH	lncRNA
MSTRG.40657.1	3.23097	1.96326e-06	0.000605933	W7_RD-RH	lncRNA
MSTRG.29241.4	9.76062	6.34304e-11	9.82611e-08	W7_RD-RH	lncRNA
MSTRG.72573.2	-7.2738	2.28936e-05	0.00490471	W7_RD-RH	lncRNA
MSTRG.40465.4	6.98024	9.15136e-06	0.00223387	W7_RD-RH	lncRNA
MSTRG.33323.1	8.03876	1.17764e-06	0.000385624	W7_RD-RH	lncRNA
MSTRG.268.5	6.79921	1.75608e-07	7.52443e-05	W7_RD-RH	lncRNA
MSTRG.10638.28	7.844	1.14468e-06	0.000376361	W7_RD-RH	lncRNA
MSTRG.10451.14	7.97984	1.28394e-06	0.000417043	W7_RD-RH	lncRNA
MSTRG.65396.6	8.11641	3.82269e-06	0.00109585	W7_RD-RH	lncRNA
MSTRG.1151.9	-4.24216	4.38114e-05	0.00549727	W17_RD-RH	lncRNA
MSTRG.30043.14	-1.92307	2.52487e-06	0.00044618	W17_RD-RH	lncRNA
MSTRG.5951.1	3.36203	7.64775e-07	0.000155692	W17_RD-RH	lncRNA
MSTRG.59705.50	-7.13089	6.5441e-05	0.00771019	W17_RD-RH	lncRNA
MSTRG.43748.7	-3.19283	6.29063e-09	2.11521e-06	W17_RD-RH	lncRNA
MSTRG.10596.19	8.49607	9.2166e-08	2.33546e-05	W17_RD-RH	lncRNA
MSTRG.43029.3	-8.15928	2.52652e-08	7.34063e-06	W17_RD-RH	lncRNA
MSTRG.52861.1	-6.85999	5.22437e-07	0.000109715	W17_RD-RH	lncRNA
MSTRG.5998.11	-9.27517	1.22469e-10	6.60359e-08	W17_RD-RH	lncRNA
MSTRG.30273.8	-7.64356	5.88275e-06	0.000936422	W17_RD-RH	lncRNA
MSTRG.30273.2	-6.97632	3.79657e-05	0.00485539	W17_RD-RH	lncRNA
MSTRG.17371.5	9.39506	5.23494e-11	3.13322e-08	W17_RD-RH	lncRNA
MSTRG.72011.2	-3.73799	2.48682e-06	0.000441665	W17_RD-RH	lncRNA
MSTRG.62054.2	-7.62929	8.21455e-07	0.000164986	W17_RD-RH	lncRNA
MSTRG.63326.5	7.36085	1.02233e-05	0.00151833	W17_RD-RH	lncRNA
MSTRG.66433.4	10.3686	1.14504e-08	3.68457e-06	W17_RD-RH	lncRNA
MSTRG.17091.7	9.88623	7.21499e-12	5.682e-09	W17_RD-RH	lncRNA
MSTRG.10919.1	-9.56372	4.32828e-13	4.79733e-10	W17_RD-RH	lncRNA
MSTRG.31800.2	-5.40922	5.6863e-09	1.95596e-06	W17_RD-RH	lncRNA
MSTRG.34747.8	-7.65644	9.60584e-06	0.00144092	W17_RD-RH	lncRNA
MSTRG.46208.77	6.73399	3.90083e-05	0.0049675	W17_RD-RH	lncRNA
MSTRG.53717.4	-2.36965	9.23818e-08	2.33546e-05	W17_RD-RH	lncRNA
MSTRG.8997.2	-9.07759	1.38546e-09	5.56529e-07	W17_RD-RH	lncRNA
MSTRG.67230.1	-6.27119	7.37876e-08	1.91183e-05	W17_RD-RH	lncRNA
MSTRG.31100.2	9.34936	7.79433e-13	7.64764e-10	W17_RD-RH	lncRNA
MSTRG.46993.9	-6.66651	5.77891e-05	0.00691212	W17_RD-RH	lncRNA
MSTRG.46993.7	-9.12243	1.21841e-10	6.60359e-08	W17_RD-RH	lncRNA
MSTRG.66433.9	-7.64328	7.84452e-07	0.000159156	W17_RD-RH	lncRNA
MSTRG.27719.6	-8.76318	1.92699e-10	9.6112e-08	W17_RD-RH	lncRNA
MSTRG.48907.2	-9.39717	2.352e-11	1.5817e-08	W17_RD-RH	lncRNA
MSTRG.47467.1	-6.56721	2.47447e-05	0.00336595	W17_RD-RH	lncRNA
MSTRG.47467.6	-5.82716	3.37175e-05	0.00437758	W17_RD-RH	lncRNA
MSTRG.18173.3	7.51742	6.08825e-06	0.000964005	W17_RD-RH	lncRNA
MSTRG.30132.3	12.1999	2.28756e-12	1.98428e-09	W17_RD-RH	lncRNA
MSTRG.5126.1	-2.69364	1.0637e-07	2.63194e-05	W17_RD-RH	lncRNA
MSTRG.43968.20	-2.47338	2.63013e-05	0.00353749	W17_RD-RH	lncRNA
MSTRG.11971.3	4.90836	2.57913e-08	7.45731e-06	W17_RD-RH	lncRNA
MSTRG.48940.5	-9.19323	1.62609e-09	6.44536e-07	W17_RD-RH	lncRNA
MSTRG.60267.4	-8.55855	3.20107e-09	1.2126e-06	W17_RD-RH	lncRNA
MSTRG.40465.6	-8.35948	9.41081e-10	3.96659e-07	W17_RD-RH	lncRNA
MSTRG.58353.12	-7.32347	1.54322e-07	3.67987e-05	W17_RD-RH	lncRNA
MSTRG.63639.2	-9.04778	3.35358e-07	7.29886e-05	W17_RD-RH	lncRNA
MSTRG.40465.5	-6.90723	7.37612e-05	0.00853918	W17_RD-RH	lncRNA
MSTRG.46993.10	-10.5961	1.38325e-09	5.56529e-07	W17_RD-RH	lncRNA
MSTRG.29814.6	3.97282	8.05143e-05	0.00905816	W17_RD-RH	lncRNA
MSTRG.16717.9	8.91867	1.98354e-10	9.79263e-08	W17_RD-RH	lncRNA
MSTRG.76950.1	3.60758	8.49168e-05	0.00980083	W34_RD-RH	lncRNA
MSTRG.69680.13	9.00091	1.63078e-09	8.77918e-07	W34_RD-RH	lncRNA
MSTRG.38660.4	9.54748	2.19737e-10	1.52453e-07	W34_RD-RH	lncRNA
MSTRG.37705.1	6.64323	2.05428e-05	0.00319516	W34_RD-RH	lncRNA
MSTRG.36152.11	8.34566	9.29434e-07	0.000222444	W34_RD-RH	lncRNA
MSTRG.67143.1	-7.02995	7.27079e-06	0.00131039	W34_RD-RH	lncRNA
MSTRG.49185.19	7.31587	2.79204e-06	0.00057087	W34_RD-RH	lncRNA
MSTRG.67707.3	-8.73005	4.02728e-08	1.39706e-05	W34_RD-RH	lncRNA
MSTRG.7944.4	3.7124	1.88234e-05	0.00295752	W34_RD-RH	lncRNA
MSTRG.36334.9	9.33341	4.04967e-11	3.42547e-08	W34_RD-RH	lncRNA
MSTRG.47344.1	1.92663	4.51884e-09	2.13e-06	W34_RD-RH	lncRNA
MSTRG.38549.5	7.77835	6.41406e-06	0.00117799	W34_RD-RH	lncRNA
MSTRG.31617.2	3.28119	3.64715e-05	0.00508361	W34_RD-RH	lncRNA
MSTRG.48117.1	7.96501	8.07723e-08	2.46907e-05	W34_RD-RH	lncRNA
MSTRG.58144.10	-11.5879	1.63504e-09	8.77918e-07	W34_RD-RH	lncRNA
MSTRG.35884.1	8.86128	1.29509e-10	9.52013e-08	W34_RD-RH	lncRNA
MSTRG.32824.10	-4.99118	7.27583e-05	0.00870435	W34_RD-RH	lncRNA
MSTRG.37571.5	-10.3908	1.15399e-10	8.68985e-08	W34_RD-RH	lncRNA
MSTRG.45556.1	-5.05682	7.78199e-05	0.0091528	W34_RD-RH	lncRNA
MSTRG.55418.2	7.84	4.67137e-08	1.57595e-05	W34_RD-RH	lncRNA
MSTRG.55434.1	7.02613	1.53438e-05	0.00251981	W34_RD-RH	lncRNA
MSTRG.68539.9	9.29617	2.115e-07	6.07429e-05	W34_RD-RH	lncRNA
MSTRG.47344.2	-12.6401	2.08381e-23	3.21678e-19	W34_RD-RH	lncRNA
MSTRG.18316.2	8.97941	6.22928e-07	0.000156998	W34_RD-RH	lncRNA
MSTRG.55357.4	6.32887	5.00518e-08	1.66161e-05	W34_RD-RH	lncRNA
MSTRG.46334.6	-9.48475	9.86625e-11	7.61526e-08	W34_RD-RH	lncRNA
MSTRG.8645.1	6.98532	2.23704e-06	0.000469225	W34_RD-RH	lncRNA
MSTRG.8565.1	3.5293	4.47214e-05	0.00597718	W34_RD-RH	lncRNA
MSTRG.67143.11	7.28956	3.487e-07	9.36153e-05	W34_RD-RH	lncRNA
MSTRG.18737.15	7.88797	5.24432e-07	0.000135492	W34_RD-RH	lncRNA
MSTRG.18358.2	-4.96594	4.84434e-05	0.00636443	W34_RD-RH	lncRNA
MSTRG.49185.12	7.22995	1.5906e-05	0.00258464	W34_RD-RH	lncRNA
MSTRG.4822.5	-9.36663	5.79078e-08	1.88653e-05	W34_RD-RH	lncRNA
MSTRG.21769.3	7.7816	7.74317e-07	0.000188275	W34_RD-RH	lncRNA
MSTRG.48662.10	8.03315	4.03813e-05	0.00546812	W34_RD-RH	lncRNA
MSTRG.16547.1	7.82432	1.77539e-06	0.000384655	W34_RD-RH	lncRNA
MSTRG.66260.11	-8.13046	2.62805e-07	7.37621e-05	W34_RD-RH	lncRNA
MSTRG.76968.4	7.33372	1.23012e-06	0.000288812	W34_RD-RH	lncRNA
MSTRG.57172.6	-9.64514	1.26771e-11	1.18604e-08	W34_RD-RH	lncRNA
MSTRG.57172.5	-7.57473	2.9435e-09	1.46577e-06	W34_RD-RH	lncRNA
MSTRG.55357.3	11.0905	3.117e-14	5.34635e-11	W34_RD-RH	lncRNA
MSTRG.2134.5	6.10785	1.21958e-05	0.00206886	W34_RD-RH	lncRNA
MSTRG.55434.4	6.71518	3.46045e-05	0.0048896	W34_RD-RH	lncRNA
MSTRG.49214.1	3.78767	1.36049e-05	0.00227663	W34_RD-RH	lncRNA
MSTRG.31389.4	-10.2069	3.13387e-12	3.51837e-09	W34_RD-RH	lncRNA
MSTRG.8075.1	2.2077	7.53636e-06	0.00135278	W34_RD-RH	lncRNA
MSTRG.40274.7	2.91547	8.2911e-05	0.00964141	W34_RD-RH	lncRNA
MSTRG.40274.1	6.8851	8.12047e-05	0.00947869	W34_RD-RH	lncRNA
MSTRG.75766.203	-7.24231	8.73877e-05	0.00570483	RD_W7-W0	mRNA
Ciclev10014318m.v1.0	-2.33529	0.0004631	0.0227032	RD_W7-W0	mRNA
Ciclev10028451m.v1.0	-3.83647	0.000268416	0.0145584	RD_W7-W0	mRNA
Ciclev10022697m.v1.0	-2.53965	1.12236e-05	0.00100219	RD_W7-W0	mRNA
MSTRG.15007.5	-7.6195	8.52319e-05	0.00560259	RD_W7-W0	mRNA
MSTRG.30619.2	-11.3985	4.18398e-14	5.99872e-11	RD_W7-W0	mRNA
MSTRG.25053.5	-9.83755	1.47257e-10	5.82799e-08	RD_W7-W0	mRNA
MSTRG.54676.1	-6.83946	1.27064e-07	2.07197e-05	RD_W7-W0	mRNA
Ciclev10021258m.v1.0	-2.34786	6.90808e-05	0.0047079	RD_W7-W0	mRNA
MSTRG.36484.21	-10.899	5.23324e-11	2.51686e-08	RD_W7-W0	mRNA
MSTRG.45183.2	-2.1151	0.000257205	0.0140507	RD_W7-W0	mRNA
Ciclev10015727m.v1.0	-4.33442	5.01397e-06	0.000507325	RD_W7-W0	mRNA
MSTRG.45193.23	-8.74679	4.46757e-08	8.42387e-06	RD_W7-W0	mRNA
MSTRG.37166.3	-5.76908	0.000340665	0.0177305	RD_W7-W0	mRNA
Ciclev10011407m.v1.0	-4.61325	0.00064927	0.0299598	RD_W7-W0	mRNA
Ciclev10000087m.v1.0	-2.42842	0.000776248	0.0348202	RD_W7-W0	mRNA
Ciclev10015488m.v1.0	-8.26375	9.16459e-06	0.000843098	RD_W7-W0	mRNA
MSTRG.28832.21	-10.0938	4.75212e-11	2.30003e-08	RD_W7-W0	mRNA
Ciclev10018972m.v1.0	-3.25779	1.14333e-13	1.33582e-10	RD_W7-W0	mRNA
Ciclev10020717m.v1.0	-2.39474	8.55738e-05	0.00561536	RD_W7-W0	mRNA
MSTRG.28460.8	-2.02908	0.0010375	0.0439943	RD_W7-W0	mRNA
MSTRG.28460.7	-2.17322	1.45534e-06	0.000175817	RD_W7-W0	mRNA
MSTRG.28460.2	-1.69224	0.000513404	0.0247071	RD_W7-W0	mRNA
MSTRG.28460.3	-3.07203	2.42246e-05	0.00192148	RD_W7-W0	mRNA
MSTRG.7514.2	-3.70624	0.000570317	0.0270014	RD_W7-W0	mRNA
MSTRG.72718.16	-3.72265	9.15504e-08	1.55284e-05	RD_W7-W0	mRNA
MSTRG.29224.4	-2.09771	2.3059e-05	0.00184832	RD_W7-W0	mRNA
MSTRG.20413.3	-1.86171	6.03006e-05	0.00421538	RD_W7-W0	mRNA
MSTRG.41308.1	-8.31279	4.36992e-07	6.11532e-05	RD_W7-W0	mRNA
MSTRG.15772.3	-9.53996	3.10483e-10	1.12885e-07	RD_W7-W0	mRNA
Ciclev10015847m.v1.0	-2.97421	1.6972e-05	0.00142034	RD_W7-W0	mRNA
Ciclev10002998m.v1.0	-2.13357	0.000833027	0.0370372	RD_W7-W0	mRNA
Ciclev10029397m.v1.0	-3.10078	6.13467e-05	0.00426888	RD_W7-W0	mRNA
MSTRG.47373.5	-7.58831	1.22597e-05	0.00108073	RD_W7-W0	mRNA
MSTRG.40129.1	-9.16648	1.42359e-08	3.20046e-06	RD_W7-W0	mRNA
Ciclev10007211m.v1.0	-7.51636	1.5558e-05	0.00132092	RD_W7-W0	mRNA
MSTRG.75766.127	-9.05112	3.69358e-08	7.1782e-06	RD_W7-W0	mRNA
MSTRG.55481.3	-3.65263	2.19642e-14	3.47711e-11	RD_W7-W0	mRNA
MSTRG.43682.11	-8.78947	3.4837e-07	5.02313e-05	RD_W7-W0	mRNA
MSTRG.31050.3	-2.26948	5.37103e-05	0.00382148	RD_W7-W0	mRNA
Ciclev10005936m.v1.0	-3.15156	6.99119e-06	0.000667988	RD_W7-W0	mRNA
MSTRG.28779.1	-2.32919	0.000462345	0.0226946	RD_W7-W0	mRNA
Ciclev10026513m.v1.0	-1.61552	0.00086672	0.0381799	RD_W7-W0	mRNA
MSTRG.7295.10	-7.82318	5.68257e-06	0.000565193	RD_W7-W0	mRNA
MSTRG.54063.3	-4.00572	0.000224195	0.0125174	RD_W7-W0	mRNA
Ciclev10021632m.v1.0	-8.37722	1.93197e-06	0.00022345	RD_W7-W0	mRNA
Ciclev10001902m.v1.0	-2.01967	7.37311e-05	0.0049713	RD_W7-W0	mRNA
MSTRG.72787.35	-10.3172	2.81129e-09	7.54855e-07	RD_W7-W0	mRNA
MSTRG.11974.9	-8.85022	1.82586e-06	0.000213452	RD_W7-W0	mRNA
MSTRG.70145.6	-3.70286	0.000618334	0.0288081	RD_W7-W0	mRNA
Ciclev10029147m.v1.0	-9.80728	4.85309e-08	9.06084e-06	RD_W7-W0	mRNA
Ciclev10016256m.v1.0	-3.06494	6.68241e-06	0.000643044	RD_W7-W0	mRNA
MSTRG.54055.4	-3.23512	0.00116873	0.0482399	RD_W7-W0	mRNA
MSTRG.54055.3	-2.53482	0.000162416	0.00964945	RD_W7-W0	mRNA
MSTRG.6035.12	-1.77478	0.000806459	0.0360054	RD_W7-W0	mRNA
Ciclev10009158m.v1.0	-7.07726	0.000108269	0.00680121	RD_W7-W0	mRNA
Ciclev10019895m.v1.0	-3.71042	0.000322284	0.0169596	RD_W7-W0	mRNA
MSTRG.6546.11	-1.85835	0.00026571	0.0144323	RD_W7-W0	mRNA
Ciclev10012859m.v1.0	-6.31992	3.72052e-12	2.57014e-09	RD_W7-W0	mRNA
Ciclev10007443m.v1.0	-2.95181	0.000213193	0.012019	RD_W7-W0	mRNA
MSTRG.15190.3	-3.22763	1.26354e-05	0.00111128	RD_W7-W0	mRNA
Ciclev10018371m.v1.0	-2.23692	0.000529567	0.0253565	RD_W7-W0	mRNA
MSTRG.42905.71	-9.48671	1.26996e-09	3.72595e-07	RD_W7-W0	mRNA
MSTRG.72787.66	-9.8709	5.761e-11	2.69981e-08	RD_W7-W0	mRNA
Ciclev10009353m.v1.0	-1.97347	3.28512e-05	0.00250031	RD_W7-W0	mRNA
Ciclev10017113m.v1.0	-3.32402	0.000100057	0.00636777	RD_W7-W0	mRNA
Ciclev10012908m.v1.0	-2.35258	0.000509638	0.0245509	RD_W7-W0	mRNA
MSTRG.58512.1	-2.28294	1.03197e-05	0.000934649	RD_W7-W0	mRNA
MSTRG.7713.5	-3.26841	9.67832e-05	0.00618533	RD_W7-W0	mRNA
Ciclev10021146m.v1.0	-2.38299	0.00098698	0.0423961	RD_W7-W0	mRNA
Ciclev10014090m.v1.0	-4.66657	1.62192e-07	2.56401e-05	RD_W7-W0	mRNA
MSTRG.30272.2	-2.48508	0.00108138	0.0454493	RD_W7-W0	mRNA
Ciclev10027989m.v1.0	-3.87973	0.000585967	0.027639	RD_W7-W0	mRNA
MSTRG.67299.17	-9.60064	1.35972e-09	3.95872e-07	RD_W7-W0	mRNA
MSTRG.4923.1	-4.58311	1.75991e-08	3.8004e-06	RD_W7-W0	mRNA
MSTRG.37719.4	-2.20425	8.54142e-05	0.00560972	RD_W7-W0	mRNA
MSTRG.20474.4	-8.80254	5.18193e-09	1.29955e-06	RD_W7-W0	mRNA
MSTRG.46467.12	-2.18948	0.000264328	0.0143778	RD_W7-W0	mRNA
MSTRG.56474.5	-2.66477	9.2101e-05	0.00592597	RD_W7-W0	mRNA
Ciclev10011218m.v1.0	-1.7878	0.000593827	0.0279404	RD_W7-W0	mRNA
Ciclev10017193m.v1.0	-2.23218	1.82268e-06	0.000213408	RD_W7-W0	mRNA
MSTRG.58003.6	-5.65643	6.45769e-09	1.58805e-06	RD_W7-W0	mRNA
MSTRG.27049.2	-7.42193	4.19889e-05	0.00308276	RD_W7-W0	mRNA
Ciclev10004103m.v1.0	-2.53142	1.5473e-05	0.00131517	RD_W7-W0	mRNA
MSTRG.15380.1	-6.82144	8.27878e-06	0.000769998	RD_W7-W0	mRNA
MSTRG.76722.33	-2.17886	4.48989e-05	0.00326486	RD_W7-W0	mRNA
Ciclev10007930m.v1.0	-8.47133	1.04229e-05	0.000941756	RD_W7-W0	mRNA
MSTRG.6859.13	-2.36211	0.00101143	0.0432749	RD_W7-W0	mRNA
Ciclev10004679m.v1.0	-2.57958	0.000317287	0.0167547	RD_W7-W0	mRNA
MSTRG.25889.4	-2.62631	2.24322e-05	0.00180953	RD_W7-W0	mRNA
MSTRG.68243.1	-4.62342	3.17494e-09	8.40618e-07	RD_W7-W0	mRNA
Ciclev10026241m.v1.0	-2.61635	9.25382e-05	0.00594906	RD_W7-W0	mRNA
MSTRG.67836.4	-5.08015	0.00116396	0.0480953	RD_W7-W0	mRNA
Ciclev10031327m.v1.0	-9.87206	4.59853e-08	8.64933e-06	RD_W7-W0	mRNA
Ciclev10004451m.v1.0	-1.81155	0.000191449	0.011031	RD_W7-W0	mRNA
MSTRG.63490.3	-4.21556	3.36287e-07	4.87199e-05	RD_W7-W0	mRNA
Ciclev10027682m.v1.0	-5.31092	9.72787e-05	0.00620656	RD_W7-W0	mRNA
MSTRG.54499.1	-2.22034	3.86818e-07	5.5044e-05	RD_W7-W0	mRNA
Ciclev10024654m.v1.0	-4.3845	0.000213214	0.012019	RD_W7-W0	mRNA
MSTRG.10140.8	-7.12552	9.05249e-11	3.97992e-08	RD_W7-W0	mRNA
MSTRG.31266.17	-8.31338	4.83314e-08	9.04583e-06	RD_W7-W0	mRNA
Ciclev10000099m.v1.0	-1.87774	0.000288685	0.0155029	RD_W7-W0	mRNA
Ciclev10024152m.v1.0	-1.56218	0.000504451	0.0243225	RD_W7-W0	mRNA
Ciclev10019651m.v1.0	-1.96842	1.64843e-05	0.00138563	RD_W7-W0	mRNA
Ciclev10020892m.v1.0	-3.50245	2.05101e-05	0.00167225	RD_W7-W0	mRNA
Ciclev10031444m.v1.0	-7.65307	6.38572e-06	0.000621071	RD_W7-W0	mRNA
MSTRG.29110.8	-2.2304	0.000109706	0.00687252	RD_W7-W0	mRNA
MSTRG.18329.3	-11.4942	1.81073e-12	1.43327e-09	RD_W7-W0	mRNA
Ciclev10001562m.v1.0	-2.58137	0.000949187	0.0409812	RD_W7-W0	mRNA
Ciclev10004104m.v1.0	-2.48286	0.000122497	0.00757387	RD_W7-W0	mRNA
Ciclev10032508m.v1.0	-3.638	0.00056652	0.0268384	RD_W7-W0	mRNA
Ciclev10025996m.v1.0	-3.46397	0.000305185	0.0162057	RD_W7-W0	mRNA
MSTRG.50935.10	-7.93689	1.48536e-05	0.0012768	RD_W7-W0	mRNA
MSTRG.31309.2	-10.1904	5.92161e-11	2.7271e-08	RD_W7-W0	mRNA
Ciclev10015140m.v1.0	-2.50025	1.48813e-05	0.00127774	RD_W7-W0	mRNA
MSTRG.59676.1	-7.24965	0.00011562	0.00721826	RD_W7-W0	mRNA
Ciclev10007531m.v1.0	-4.49876	0.000206983	0.0117462	RD_W7-W0	mRNA
Ciclev10033013m.v1.0	-3.02243	0.00075619	0.0340491	RD_W7-W0	mRNA
MSTRG.72944.1	-2.31424	0.00102187	0.0435801	RD_W7-W0	mRNA
MSTRG.33353.5	-7.68461	5.60568e-05	0.00395878	RD_W7-W0	mRNA
Ciclev10031658m.v1.0	-3.31856	0.000637526	0.0295032	RD_W7-W0	mRNA
MSTRG.2404.2	-2.06226	0.000523072	0.0250929	RD_W7-W0	mRNA
MSTRG.18983.7	-6.02492	0.000421853	0.0210416	RD_W7-W0	mRNA
Ciclev10014930m.v1.0	-2.92657	3.52923e-05	0.00266051	RD_W7-W0	mRNA
MSTRG.63227.1	-2.95134	1.30611e-05	0.00114079	RD_W7-W0	mRNA
Ciclev10024836m.v1.0	-1.9977	0.000619668	0.0288525	RD_W7-W0	mRNA
Ciclev10028024m.v1.0	-11.2904	7.8413e-10	2.48269e-07	RD_W7-W0	mRNA
MSTRG.420.13	-2.49437	0.000550518	0.0261659	RD_W7-W0	mRNA
MSTRG.34443.1	-4.34406	0.000747498	0.0337699	RD_W7-W0	mRNA
Ciclev10017159m.v1.0	-2.40368	1.62939e-06	0.000194983	RD_W7-W0	mRNA
Ciclev10025148m.v1.0	-3.07032	3.78583e-06	0.000397345	RD_W7-W0	mRNA
Ciclev10019375m.v1.0	-3.57081	1.27326e-06	0.000156304	RD_W7-W0	mRNA
Ciclev10008299m.v1.0	-2.15617	0.000154433	0.00924023	RD_W7-W0	mRNA
MSTRG.10992.3	-2.63361	0.00103691	0.0439937	RD_W7-W0	mRNA
MSTRG.57973.8	-7.84628	0.000174982	0.0102518	RD_W7-W0	mRNA
Ciclev10008877m.v1.0	-5.61288	0.000358277	0.01847	RD_W7-W0	mRNA
MSTRG.30493.8	-9.65647	1.18149e-08	2.7042e-06	RD_W7-W0	mRNA
Ciclev10009522m.v1.0	-5.18618	2.42873e-09	6.56777e-07	RD_W7-W0	mRNA
MSTRG.16143.2	-9.82171	1.23116e-10	5.16871e-08	RD_W7-W0	mRNA
MSTRG.63067.3	-2.17178	0.000132395	0.00809365	RD_W7-W0	mRNA
Ciclev10030809m.v1.0	-3.99108	6.37418e-05	0.0044113	RD_W7-W0	mRNA
MSTRG.49921.2	-8.15392	8.49466e-06	0.000787186	RD_W7-W0	mRNA
Ciclev10016658m.v1.0	-3.29979	0.000828925	0.0368784	RD_W7-W0	mRNA
MSTRG.59583.1	-2.94424	7.20586e-06	0.000683594	RD_W7-W0	mRNA
MSTRG.34014.3	-8.4359	4.49619e-07	6.26893e-05	RD_W7-W0	mRNA
Ciclev10005863m.v1.0	-2.818	7.66395e-05	0.00510849	RD_W7-W0	mRNA
MSTRG.54129.2	-2.01682	0.000481203	0.0233788	RD_W7-W0	mRNA
Ciclev10011794m.v1.0	-6.88907	0.000714421	0.0325823	RD_W7-W0	mRNA
Ciclev10006249m.v1.0	-3.12476	6.76722e-05	0.00463268	RD_W7-W0	mRNA
MSTRG.28723.7	-4.69551	0.000166025	0.00981783	RD_W7-W0	mRNA
MSTRG.36982.11	-8.5975	1.66318e-07	2.6058e-05	RD_W7-W0	mRNA
MSTRG.45760.2	-5.56235	4.68196e-07	6.50408e-05	RD_W7-W0	mRNA
Ciclev10026222m.v1.0	-3.1444	0.000231388	0.0128623	RD_W7-W0	mRNA
Ciclev10010914m.v1.0	-1.61862	0.000597542	0.0280284	RD_W7-W0	mRNA
Ciclev10027934m.v1.0	-3.36581	0.000441869	0.0218486	RD_W7-W0	mRNA
Ciclev10015362m.v1.0	-3.76844	3.7662e-12	2.57826e-09	RD_W7-W0	mRNA
MSTRG.44732.7	-6.79324	0.000129363	0.00794665	RD_W7-W0	mRNA
MSTRG.53801.2	-5.84857	0.000342448	0.0177937	RD_W7-W0	mRNA
MSTRG.20724.1	-1.86301	1.25819e-05	0.00110785	RD_W7-W0	mRNA
Ciclev10011571m.v1.0	-3.02222	0.00114838	0.0475546	RD_W7-W0	mRNA
MSTRG.38190.9	-10.7668	5.23983e-12	3.37427e-09	RD_W7-W0	mRNA
MSTRG.118.2	-8.53285	2.22113e-08	4.64957e-06	RD_W7-W0	mRNA
MSTRG.6573.3	-9.00202	5.11163e-08	9.47373e-06	RD_W7-W0	mRNA
MSTRG.62169.9	-4.39889	4.36362e-07	6.11532e-05	RD_W7-W0	mRNA
Ciclev10011423m.v1.0	-1.73606	0.000810952	0.0361848	RD_W7-W0	mRNA
MSTRG.57721.5	-9.64223	6.49365e-08	1.1556e-05	RD_W7-W0	mRNA
Ciclev10020571m.v1.0	-8.41002	1.48176e-07	2.37044e-05	RD_W7-W0	mRNA
MSTRG.36027.12	-7.54001	2.3832e-05	0.00189628	RD_W7-W0	mRNA
MSTRG.19456.1	-4.4676	0.000833469	0.0370372	RD_W7-W0	mRNA
MSTRG.23714.7	-6.02004	3.43271e-05	0.00260064	RD_W7-W0	mRNA
MSTRG.68300.8	-6.41564	8.05069e-06	0.000753393	RD_W7-W0	mRNA
MSTRG.58649.2	-3.3986	5.2683e-05	0.00375894	RD_W7-W0	mRNA
MSTRG.46091.9	-8.34338	1.88317e-07	2.93234e-05	RD_W7-W0	mRNA
MSTRG.54243.2	-3.39405	0.00038662	0.0196643	RD_W7-W0	mRNA
MSTRG.36939.6	-2.79232	5.93004e-05	0.00415817	RD_W7-W0	mRNA
Ciclev10033125m.v1.0	-3.9724	7.87279e-07	0.000103323	RD_W7-W0	mRNA
Ciclev10019473m.v1.0	-1.92789	2.90896e-06	0.000318051	RD_W7-W0	mRNA
Ciclev10027333m.v1.0	-2.63532	0.000119985	0.00744337	RD_W7-W0	mRNA
Ciclev10019165m.v1.0	-2.13168	0.000987921	0.0424125	RD_W7-W0	mRNA
Ciclev10021946m.v1.0	-2.35019	1.39198e-05	0.00120746	RD_W7-W0	mRNA
Ciclev10014438m.v1.0	-8.75352	9.36593e-07	0.000120075	RD_W7-W0	mRNA
Ciclev10010913m.v1.0	-2.33882	1.30425e-10	5.29986e-08	RD_W7-W0	mRNA
Ciclev10029198m.v1.0	-3.82982	1.03581e-05	0.000937016	RD_W7-W0	mRNA
MSTRG.40285.21	-10.2694	4.31544e-08	8.21858e-06	RD_W7-W0	mRNA
MSTRG.68639.2	-5.1286	0.000596329	0.0280284	RD_W7-W0	mRNA
Ciclev10025249m.v1.0	-3.70845	0.000846597	0.0374672	RD_W7-W0	mRNA
MSTRG.32261.5	-5.74616	0.000243811	0.0134252	RD_W7-W0	mRNA
MSTRG.45185.4	-9.5055	2.85635e-07	4.20779e-05	RD_W7-W0	mRNA
MSTRG.45588.31	-7.27837	7.5243e-05	0.00504194	RD_W7-W0	mRNA
Ciclev10026330m.v1.0	-2.53839	7.86039e-06	0.00074012	RD_W7-W0	mRNA
MSTRG.27888.8	-8.34729	8.22353e-06	0.000766735	RD_W7-W0	mRNA
Ciclev10015958m.v1.0	-2.06009	6.54961e-05	0.00451217	RD_W7-W0	mRNA
Ciclev10024617m.v1.0	-2.12366	5.76607e-06	0.00057051	RD_W7-W0	mRNA
MSTRG.27667.3	-7.27444	0.000266949	0.0144892	RD_W7-W0	mRNA
MSTRG.27667.5	-7.70815	3.08038e-05	0.0023596	RD_W7-W0	mRNA
MSTRG.62732.3	-9.46599	5.14075e-08	9.48255e-06	RD_W7-W0	mRNA
Ciclev10001767m.v1.0	-2.76857	0.000311987	0.01651	RD_W7-W0	mRNA
MSTRG.30321.2	-1.93184	1.39178e-05	0.00120746	RD_W7-W0	mRNA
MSTRG.20615.4	-9.06852	1.54769e-07	2.45523e-05	RD_W7-W0	mRNA
MSTRG.74495.14	-5.48081	0.00114047	0.0473047	RD_W7-W0	mRNA
Ciclev10015013m.v1.0	-8.54581	2.51534e-07	3.75512e-05	RD_W7-W0	mRNA
MSTRG.36787.3	-9.74556	2.18234e-08	4.59368e-06	RD_W7-W0	mRNA
MSTRG.48446.5	-2.20681	0.000433453	0.0214995	RD_W7-W0	mRNA
MSTRG.31976.3	-2.59838	5.01303e-06	0.000507325	RD_W7-W0	mRNA
MSTRG.52239.58	-8.20244	8.91714e-06	0.000821328	RD_W7-W0	mRNA
Ciclev10024777m.v1.0	-3.41927	9.11703e-07	0.000117821	RD_W7-W0	mRNA
MSTRG.21231.1	-3.12674	4.60158e-06	0.000471523	RD_W7-W0	mRNA
Ciclev10018084m.v1.0	-2.88606	8.51604e-06	0.000788206	RD_W7-W0	mRNA
MSTRG.76178.1	-3.90182	1.49166e-05	0.00127932	RD_W7-W0	mRNA
Ciclev10028509m.v1.0	-9.04313	5.05019e-08	9.38274e-06	RD_W7-W0	mRNA
MSTRG.62732.5	-8.86052	3.75219e-07	5.35942e-05	RD_W7-W0	mRNA
Ciclev10028755m.v1.0	-2.06333	1.0101e-07	1.69241e-05	RD_W7-W0	mRNA
MSTRG.52055.1	-8.05198	1.73333e-06	0.00020484	RD_W7-W0	mRNA
Ciclev10015000m.v1.0	-8.87531	1.44302e-07	2.32752e-05	RD_W7-W0	mRNA
Ciclev10025819m.v1.0	-2.50157	0.000152504	0.00914642	RD_W7-W0	mRNA
Ciclev10032999m.v1.0	-9.02648	1.34041e-06	0.000162708	RD_W7-W0	mRNA
MSTRG.38084.1	-9.83743	1.94148e-08	4.13247e-06	RD_W7-W0	mRNA
Ciclev10032361m.v1.0	-4.75373	0.000717603	0.0326522	RD_W7-W0	mRNA
Ciclev10005369m.v1.0	-4.03655	1.20372e-05	0.00106482	RD_W7-W0	mRNA
MSTRG.54021.9	-8.74398	9.46648e-08	1.60209e-05	RD_W7-W0	mRNA
Ciclev10032004m.v1.0	-4.64824	0.000184195	0.0106844	RD_W7-W0	mRNA
MSTRG.68304.2	-3.43272	0.000102647	0.00649994	RD_W7-W0	mRNA
Ciclev10011189m.v1.0	-3.69966	0.000418315	0.020885	RD_W7-W0	mRNA
MSTRG.22129.2	-2.79639	0.000296131	0.0158454	RD_W7-W0	mRNA
MSTRG.37691.12	-8.557	3.40389e-06	0.000363148	RD_W7-W0	mRNA
Ciclev10005233m.v1.0	-3.19443	7.97326e-06	0.000748298	RD_W7-W0	mRNA
Ciclev10031843m.v1.0	-1.8737	2.75994e-05	0.00214752	RD_W7-W0	mRNA
Ciclev10020477m.v1.0	-10.7095	3.69687e-13	3.60151e-10	RD_W7-W0	mRNA
MSTRG.68671.1	-2.999	0.000134651	0.00821835	RD_W7-W0	mRNA
MSTRG.52403.7	-4.06951	8.76657e-05	0.00571361	RD_W7-W0	mRNA
MSTRG.6759.6	-13.5061	3.80677e-21	3.2141e-17	RD_W7-W0	mRNA
MSTRG.16031.17	-6.23616	0.000931741	0.0404809	RD_W7-W0	mRNA
Ciclev10033178m.v1.0	-2.34973	0.000530522	0.0253862	RD_W7-W0	mRNA
Ciclev10026831m.v1.0	-3.70679	4.86645e-05	0.00351513	RD_W7-W0	mRNA
MSTRG.16859.8	-6.51322	2.263e-06	0.00025438	RD_W7-W0	mRNA
Ciclev10014199m.v1.0	-4.66701	0.000872075	0.0383713	RD_W7-W0	mRNA
Ciclev10008857m.v1.0	-4.3793	0.000211263	0.0119454	RD_W7-W0	mRNA
MSTRG.12437.4	-7.36551	0.000137102	0.00835454	RD_W7-W0	mRNA
Ciclev10031674m.v1.0	-4.1853	6.22565e-05	0.00432427	RD_W7-W0	mRNA
Ciclev10028637m.v1.0	-3.38591	2.8797e-11	1.48859e-08	RD_W7-W0	mRNA
Ciclev10004385m.v1.0	-2.46181	7.83048e-05	0.00519217	RD_W7-W0	mRNA
Ciclev10025941m.v1.0	-2.41708	7.80015e-09	1.85921e-06	RD_W7-W0	mRNA
MSTRG.74532.9	-2.29124	6.61228e-07	8.81498e-05	RD_W7-W0	mRNA
MSTRG.61231.3	-2.80958	3.81331e-07	5.4365e-05	RD_W7-W0	mRNA
MSTRG.76722.7	-6.80714	2.41761e-10	9.09451e-08	RD_W7-W0	mRNA
Ciclev10030681m.v1.0	-4.73425	1.96769e-08	4.17655e-06	RD_W7-W0	mRNA
Ciclev10015073m.v1.0	-3.9485	1.01576e-07	1.69639e-05	RD_W7-W0	mRNA
MSTRG.2134.4	-9.28844	1.22194e-07	2.00114e-05	RD_W7-W0	mRNA
MSTRG.712.1	-2.0958	0.000430254	0.0213827	RD_W7-W0	mRNA
Ciclev10025831m.v1.0	-1.83752	6.53319e-05	0.00450493	RD_W7-W0	mRNA
MSTRG.48494.2	-4.55126	0.000674229	0.030882	RD_W7-W0	mRNA
Ciclev10009252m.v1.0	-2.09656	1.65429e-05	0.00138902	RD_W7-W0	mRNA
Ciclev10022309m.v1.0	-5.38714	0.000743605	0.033654	RD_W7-W0	mRNA
Ciclev10019839m.v1.0	-7.52233	1.18845e-05	0.001055	RD_W7-W0	mRNA
MSTRG.60128.5	-2.88603	0.000481494	0.0233788	RD_W7-W0	mRNA
Ciclev10001405m.v1.0	-2.65771	0.000319801	0.0168523	RD_W7-W0	mRNA
Ciclev10002951m.v1.0	-1.90745	1.3097e-06	0.000159489	RD_W7-W0	mRNA
Ciclev10032831m.v1.0	-2.2998	0.000117259	0.00729752	RD_W7-W0	mRNA
Ciclev10021204m.v1.0	-2.56527	0.000248234	0.0136391	RD_W7-W0	mRNA
Ciclev10011529m.v1.0	-4.78667	8.48963e-08	1.45623e-05	RD_W7-W0	mRNA
MSTRG.18369.1	-2.80558	0.000122878	0.00759124	RD_W7-W0	mRNA
MSTRG.37777.1	-8.46432	1.0372e-06	0.00012963	RD_W7-W0	mRNA
MSTRG.306.1	-3.8349	1.85644e-05	0.00153334	RD_W7-W0	mRNA
MSTRG.29501.7	-10.5922	2.22251e-09	6.05319e-07	RD_W7-W0	mRNA
Ciclev10008020m.v1.0	-4.26769	0.000204497	0.0116253	RD_W7-W0	mRNA
MSTRG.56352.2	-10.1002	5.55463e-11	2.65462e-08	RD_W7-W0	mRNA
MSTRG.59130.1	-2.32756	3.72731e-06	0.000392831	RD_W7-W0	mRNA
MSTRG.33145.4	-3.44844	0.00112935	0.0469971	RD_W7-W0	mRNA
MSTRG.33145.2	-3.00987	0.00101601	0.0434221	RD_W7-W0	mRNA
MSTRG.26442.3	-2.44889	5.38211e-05	0.00382469	RD_W7-W0	mRNA
Ciclev10012191m.v1.0	-8.70009	7.63182e-06	0.000720405	RD_W7-W0	mRNA
MSTRG.7713.4	-2.89094	0.000236917	0.01316	RD_W7-W0	mRNA
Ciclev10032609m.v1.0	-2.28552	0.000226081	0.0125949	RD_W7-W0	mRNA
MSTRG.2648.4	-8.61857	1.62008e-08	3.5683e-06	RD_W7-W0	mRNA
MSTRG.3315.20	-9.31567	1.41918e-08	3.20001e-06	RD_W7-W0	mRNA
MSTRG.46300.7	-6.60772	8.82359e-05	0.00573066	RD_W7-W0	mRNA
Ciclev10007766m.v1.0	-2.23689	0.000190633	0.0110075	RD_W7-W0	mRNA
MSTRG.58239.15	-11.5231	3.13179e-07	4.58532e-05	RD_W7-W0	mRNA
Ciclev10030501m.v1.0	-2.25191	7.69249e-06	0.000725232	RD_W7-W0	mRNA
Ciclev10025828m.v1.0	-9.04488	1.61042e-09	4.58402e-07	RD_W7-W0	mRNA
MSTRG.28746.2	-1.97947	2.01545e-06	0.000229954	RD_W7-W0	mRNA
Ciclev10029413m.v1.0	-5.58445	1.31702e-11	7.35863e-09	RD_W7-W0	mRNA
Ciclev10021362m.v1.0	-2.51434	5.76683e-07	7.82861e-05	RD_W7-W0	mRNA
Ciclev10010930m.v1.0	-2.05169	4.81675e-05	0.00348586	RD_W7-W0	mRNA
MSTRG.68742.13	-2.06981	0.000637123	0.0295026	RD_W7-W0	mRNA
MSTRG.913.1	-2.1394	0.000272564	0.0147204	RD_W7-W0	mRNA
Ciclev10029170m.v1.0	-13.5204	1.66849e-19	8.45236e-16	RD_W7-W0	mRNA
MSTRG.23925.1	-9.03475	5.98774e-08	1.08075e-05	RD_W7-W0	mRNA
MSTRG.61941.2	-10.234	1.18684e-12	9.80279e-10	RD_W7-W0	mRNA
MSTRG.46124.1	-8.4213	8.1094e-05	0.00535841	RD_W7-W0	mRNA
MSTRG.1167.1	-2.02258	0.000393687	0.0199436	RD_W7-W0	mRNA
Ciclev10009125m.v1.0	-1.95956	7.6347e-05	0.00509817	RD_W7-W0	mRNA
MSTRG.52239.6	-9.69343	4.50512e-12	3.00294e-09	RD_W7-W0	mRNA
MSTRG.19645.4	-2.97453	0.000299212	0.0159667	RD_W7-W0	mRNA
MSTRG.53087.2	-8.4365	4.83821e-07	6.70887e-05	RD_W7-W0	mRNA
MSTRG.45588.42	-6.06443	1.7036e-05	0.00142412	RD_W7-W0	mRNA
Ciclev10029388m.v1.0	-10.8854	7.70178e-11	3.48359e-08	RD_W7-W0	mRNA
MSTRG.63227.2	-3.0016	2.47207e-06	0.000275033	RD_W7-W0	mRNA
MSTRG.58003.13	-9.88958	4.1314e-09	1.0606e-06	RD_W7-W0	mRNA
Ciclev10022630m.v1.0	-5.46444	0.000217962	0.0122416	RD_W7-W0	mRNA
Ciclev10014850m.v1.0	-1.66626	8.09189e-05	0.00535149	RD_W7-W0	mRNA
MSTRG.59617.1	-1.66751	0.000989353	0.04245	RD_W7-W0	mRNA
Ciclev10018880m.v1.0	-2.1806	1.42333e-05	0.00122877	RD_W7-W0	mRNA
Ciclev10028771m.v1.0	-8.71362	1.54661e-07	2.45523e-05	RD_W7-W0	mRNA
MSTRG.63696.17	-10.535	1.88781e-09	5.2546e-07	RD_W7-W0	mRNA
MSTRG.492.26	-7.82165	1.67209e-13	1.78956e-10	RD_W7-W0	mRNA
Ciclev10028770m.v1.0	-3.1912	0.00113766	0.0472395	RD_W7-W0	mRNA
MSTRG.67435.1	-1.60798	0.00106135	0.0447808	RD_W7-W0	mRNA
MSTRG.9292.2	-11.5494	3.40452e-14	5.0726e-11	RD_W7-W0	mRNA
Ciclev10032997m.v1.0	-7.43702	1.60876e-05	0.00135829	RD_W7-W0	mRNA
Ciclev10009433m.v1.0	-3.32641	2.5023e-05	0.00197656	RD_W7-W0	mRNA
Ciclev10025327m.v1.0	-10.1165	3.12894e-10	1.1322e-07	RD_W7-W0	mRNA
MSTRG.48298.2	-2.44282	6.39544e-06	0.000621071	RD_W7-W0	mRNA
Ciclev10028703m.v1.0	-1.63043	9.84246e-05	0.0062744	RD_W7-W0	mRNA
MSTRG.22351.2	-2.37182	0.000274349	0.0147748	RD_W7-W0	mRNA
Ciclev10000918m.v1.0	-2.6069	7.45608e-08	1.29355e-05	RD_W7-W0	mRNA
Ciclev10008863m.v1.0	-6.07493	0.000239119	0.0132471	RD_W7-W0	mRNA
Ciclev10006265m.v1.0	-7.91269	6.28653e-12	3.85243e-09	RD_W7-W0	mRNA
Ciclev10015335m.v1.0	-2.27336	1.05415e-05	0.000949086	RD_W7-W0	mRNA
MSTRG.52880.1	-2.40288	0.000493196	0.0238403	RD_W7-W0	mRNA
Ciclev10029718m.v1.0	-3.38718	0.000169548	0.00998728	RD_W7-W0	mRNA
MSTRG.46143.99	-5.81733	0.000387578	0.0196862	RD_W7-W0	mRNA
Ciclev10030884m.v1.0	-8.1636	9.37049e-07	0.000120075	RD_W7-W0	mRNA
MSTRG.63240.1	-7.78308	3.40744e-06	0.000363148	RD_W7-W0	mRNA
MSTRG.21744.1	-2.42699	0.000215974	0.0121566	RD_W7-W0	mRNA
Ciclev10007628m.v1.0	-3.93059	1.01329e-05	0.000919924	RD_W7-W0	mRNA
MSTRG.10518.4	-1.85805	0.00117617	0.0484677	RD_W7-W0	mRNA
MSTRG.15067.5	-9.48673	1.20194e-07	1.97264e-05	RD_W7-W0	mRNA
MSTRG.15067.4	-7.86817	1.32693e-06	0.000161329	RD_W7-W0	mRNA
MSTRG.28247.7	-8.09597	2.28196e-05	0.00183493	RD_W7-W0	mRNA
MSTRG.25644.6	-2.29143	0.000130604	0.00800993	RD_W7-W0	mRNA
Ciclev10028839m.v1.0	-2.56081	0.00021459	0.0120877	RD_W7-W0	mRNA
MSTRG.40468.109	-6.34337	0.00012435	0.00767598	RD_W7-W0	mRNA
Ciclev10028091m.v1.0	-3.213	5.08889e-05	0.00365151	RD_W7-W0	mRNA
MSTRG.16406.1	-3.0612	7.74293e-05	0.00514759	RD_W7-W0	mRNA
MSTRG.24140.4	-2.259	0.000774066	0.0347429	RD_W7-W0	mRNA
MSTRG.48012.1	-4.45068	0.000469933	0.0229789	RD_W7-W0	mRNA
MSTRG.37746.7	-4.11768	0.000699625	0.0319874	RD_W7-W0	mRNA
MSTRG.37746.5	-8.69724	5.58303e-07	7.61658e-05	RD_W7-W0	mRNA
MSTRG.30463.1	-1.50188	0.000387827	0.0196862	RD_W7-W0	mRNA
MSTRG.67015.3	-3.43449	0.000224537	0.0125273	RD_W7-W0	mRNA
MSTRG.68484.5	-1.87248	0.000219646	0.012318	RD_W7-W0	mRNA
Ciclev10016445m.v1.0	-2.75188	0.000455533	0.022419	RD_W7-W0	mRNA
MSTRG.62951.5	-4.08265	8.14381e-06	0.000761171	RD_W7-W0	mRNA
MSTRG.62951.4	-4.98878	2.06592e-06	0.000235008	RD_W7-W0	mRNA
MSTRG.62951.2	-5.87455	7.60228e-05	0.00508523	RD_W7-W0	mRNA
Ciclev10004359m.v1.0	-2.59365	0.000154188	0.0092328	RD_W7-W0	mRNA
Ciclev10008879m.v1.0	-9.61783	3.12417e-08	6.21464e-06	RD_W7-W0	mRNA
Ciclev10011705m.v1.0	-2.16987	0.000797471	0.035646	RD_W7-W0	mRNA
Ciclev10008610m.v1.0	-1.93394	0.000398325	0.0200982	RD_W7-W0	mRNA
Ciclev10017352m.v1.0	-5.37792	6.2929e-08	1.12514e-05	RD_W7-W0	mRNA
MSTRG.37691.24	-9.40275	6.18017e-08	1.11021e-05	RD_W7-W0	mRNA
MSTRG.37691.23	-10.0833	1.47148e-07	2.35897e-05	RD_W7-W0	mRNA
MSTRG.42528.4	-1.92166	0.0010203	0.0435564	RD_W7-W0	mRNA
Ciclev10004281m.v1.0	-12.6826	7.91429e-11	3.55853e-08	RD_W7-W0	mRNA
Ciclev10008147m.v1.0	-2.43476	1.76963e-05	0.00146963	RD_W7-W0	mRNA
MSTRG.32778.4	-2.57272	0.000973841	0.0419503	RD_W7-W0	mRNA
Ciclev10016943m.v1.0	-6.19192	9.14036e-10	2.81198e-07	RD_W7-W0	mRNA
MSTRG.10678.2	-2.43412	0.0001698	0.00999437	RD_W7-W0	mRNA
Ciclev10022556m.v1.0	-2.0012	0.00018804	0.0108908	RD_W7-W0	mRNA
MSTRG.60504.3	-3.27056	1.36572e-05	0.00118876	RD_W7-W0	mRNA
MSTRG.67559.1	-2.15981	9.34872e-05	0.00599486	RD_W7-W0	mRNA
MSTRG.20200.5	-6.75565	0.000414606	0.0207593	RD_W7-W0	mRNA
Ciclev10008669m.v1.0	-3.61624	0.000191476	0.011031	RD_W7-W0	mRNA
MSTRG.16780.6	-4.17703	6.11734e-07	8.22734e-05	RD_W7-W0	mRNA
MSTRG.63226.1	-2.91546	1.8513e-05	0.00153075	RD_W7-W0	mRNA
MSTRG.17850.10	-9.67024	1.28281e-10	5.26911e-08	RD_W7-W0	mRNA
MSTRG.11147.8	-8.68379	3.89351e-06	0.00040696	RD_W7-W0	mRNA
Ciclev10030521m.v1.0	-2.11758	0.000108018	0.00679478	RD_W7-W0	mRNA
Ciclev10007772m.v1.0	-10.5132	2.2695e-11	1.19154e-08	RD_W7-W0	mRNA
Ciclev10001257m.v1.0	-3.67425	9.36314e-06	0.000860322	RD_W7-W0	mRNA
Ciclev10020409m.v1.0	-3.26114	0.000211481	0.011948	RD_W7-W0	mRNA
MSTRG.971.6	-10.4979	3.10698e-08	6.19667e-06	RD_W7-W0	mRNA
Ciclev10010149m.v1.0	-11.0411	1.17536e-10	4.96183e-08	RD_W7-W0	mRNA
MSTRG.27719.8	-4.05063	0.000509835	0.0245509	RD_W7-W0	mRNA
MSTRG.19453.7	-6.90429	0.000203756	0.0115978	RD_W7-W0	mRNA
MSTRG.7614.6	-3.26834	3.3547e-06	0.000359544	RD_W7-W0	mRNA
Ciclev10026063m.v1.0	-2.68631	2.7534e-06	0.000303048	RD_W7-W0	mRNA
MSTRG.36586.5	-2.69253	1.17871e-06	0.000146247	RD_W7-W0	mRNA
Ciclev10029278m.v1.0	-5.81874	5.97139e-10	1.95584e-07	RD_W7-W0	mRNA
Ciclev10000090m.v1.0	-2.51653	0.000195698	0.0112486	RD_W7-W0	mRNA
Ciclev10028471m.v1.0	-2.06976	3.03933e-05	0.00233285	RD_W7-W0	mRNA
MSTRG.15425.11	-2.8655	5.38763e-07	7.40316e-05	RD_W7-W0	mRNA
MSTRG.27220.32	-2.17899	2.27456e-05	0.00183093	RD_W7-W0	mRNA
Ciclev10007838m.v1.0	-6.96987	3.7318e-07	5.34034e-05	RD_W7-W0	mRNA
Ciclev10029146m.v1.0	-5.94191	4.90083e-05	0.0035366	RD_W7-W0	mRNA
MSTRG.68742.7	-1.65058	0.000474921	0.0231632	RD_W7-W0	mRNA
MSTRG.37719.3	-1.87638	0.000336587	0.0175663	RD_W7-W0	mRNA
MSTRG.57813.2	-3.07966	2.63042e-05	0.00205818	RD_W7-W0	mRNA
MSTRG.30340.3	-9.22525	2.83927e-10	1.05244e-07	RD_W7-W0	mRNA
MSTRG.377.5	-3.0635	5.18283e-05	0.00370841	RD_W7-W0	mRNA
MSTRG.21735.1	-2.9098	1.86664e-05	0.00154009	RD_W7-W0	mRNA
Ciclev10029277m.v1.0	-4.95732	0.00112175	0.0467321	RD_W7-W0	mRNA
MSTRG.1386.3	-3.29921	7.16798e-05	0.00485455	RD_W7-W0	mRNA
Ciclev10000606m.v1.0	-1.44341	0.00105194	0.0444327	RD_W7-W0	mRNA
Ciclev10000416m.v1.0	-1.72816	0.000351093	0.0181489	RD_W7-W0	mRNA
MSTRG.29313.1	-2.65787	0.000408202	0.0205465	RD_W7-W0	mRNA
MSTRG.21112.4	-10.1394	2.04405e-09	5.60734e-07	RD_W7-W0	mRNA
Ciclev10016212m.v1.0	-4.32785	0.000415326	0.0207767	RD_W7-W0	mRNA
MSTRG.11856.1	-3.85295	4.91918e-12	3.19486e-09	RD_W7-W0	mRNA
MSTRG.11856.7	-5.26068	2.39944e-07	3.61764e-05	RD_W7-W0	mRNA
MSTRG.11856.4	-11.1405	5.62095e-08	1.02428e-05	RD_W7-W0	mRNA
MSTRG.62480.1	-2.98782	2.57024e-05	0.00202181	RD_W7-W0	mRNA
Ciclev10022473m.v1.0	-2.13861	7.20322e-05	0.00486973	RD_W7-W0	mRNA
MSTRG.31506.4	-8.71468	5.69641e-08	1.03555e-05	RD_W7-W0	mRNA
Ciclev10000316m.v1.0	-3.05361	5.43784e-07	7.44523e-05	RD_W7-W0	mRNA
Ciclev10006308m.v1.0	-3.17612	0.000482905	0.0234323	RD_W7-W0	mRNA
Ciclev10008668m.v1.0	-1.82713	0.000736244	0.0333805	RD_W7-W0	mRNA
Ciclev10008768m.v1.0	-2.17282	0.000106698	0.00672845	RD_W7-W0	mRNA
MSTRG.17468.2	-1.86455	0.000874021	0.0384347	RD_W7-W0	mRNA
Ciclev10032487m.v1.0	-9.03433	2.45147e-06	0.000273542	RD_W7-W0	mRNA
Ciclev10007573m.v1.0	-5.7194	1.44617e-10	5.75347e-08	RD_W7-W0	mRNA
MSTRG.46632.3	-2.73107	0.000629888	0.0292567	RD_W7-W0	mRNA
Ciclev10024830m.v1.0	-3.36641	2.58893e-06	0.000285941	RD_W7-W0	mRNA
Ciclev10000948m.v1.0	-4.81244	6.82734e-07	9.08574e-05	RD_W7-W0	mRNA
MSTRG.55503.3	-6.78552	0.00091716	0.0399159	RD_W7-W0	mRNA
Ciclev10005038m.v1.0	-3.17064	0.00100744	0.043153	RD_W7-W0	mRNA
MSTRG.48424.1	-1.88791	3.44539e-05	0.00260765	RD_W7-W0	mRNA
MSTRG.49694.1	-2.69329	1.20329e-05	0.00106482	RD_W7-W0	mRNA
Ciclev10018533m.v1.0	-1.43721	0.00104233	0.0441743	RD_W7-W0	mRNA
MSTRG.17088.12	-2.59605	0.000183847	0.0106724	RD_W7-W0	mRNA
MSTRG.70410.1	-2.83126	0.000172797	0.0101472	RD_W7-W0	mRNA
MSTRG.4933.4	-9.94684	9.54524e-12	5.62267e-09	RD_W7-W0	mRNA
MSTRG.55011.4	-3.81862	1.19328e-06	0.000147438	RD_W7-W0	mRNA
MSTRG.55011.1	-3.63043	9.64528e-06	0.000883043	RD_W7-W0	mRNA
Ciclev10030584m.v1.0	-8.34045	2.62756e-05	0.00205818	RD_W7-W0	mRNA
MSTRG.54198.1	-9.39983	1.99252e-09	5.48578e-07	RD_W7-W0	mRNA
Ciclev10020908m.v1.0	-2.84106	5.1026e-05	0.00365445	RD_W7-W0	mRNA
Ciclev10031924m.v1.0	-8.94354	1.8093e-08	3.88376e-06	RD_W7-W0	mRNA
Ciclev10029582m.v1.0	-3.78119	2.35199e-07	3.56733e-05	RD_W7-W0	mRNA
Ciclev10013354m.v1.0	-2.87547	1.96288e-06	0.000225993	RD_W7-W0	mRNA
MSTRG.71796.11	-7.00942	1.31309e-05	0.00114426	RD_W7-W0	mRNA
MSTRG.15173.5	-2.16471	0.000434021	0.0215135	RD_W7-W0	mRNA
Ciclev10001726m.v1.0	-2.22443	0.00108501	0.0455262	RD_W7-W0	mRNA
MSTRG.37691.9	-8.63814	2.61504e-05	0.00205069	RD_W7-W0	mRNA
Ciclev10032373m.v1.0	-7.85285	3.51928e-06	0.000374018	RD_W7-W0	mRNA
MSTRG.15940.2	-1.74279	0.000271596	0.0146786	RD_W7-W0	mRNA
MSTRG.15940.1	-4.08841	1.43424e-05	0.00123566	RD_W7-W0	mRNA
MSTRG.118.7	-2.26431	6.54152e-06	0.000633219	RD_W7-W0	mRNA
Ciclev10025747m.v1.0	-3.00009	5.3205e-06	0.000533369	RD_W7-W0	mRNA
MSTRG.69694.2	-4.62846	0.000156934	0.00935303	RD_W7-W0	mRNA
MSTRG.44999.18	-4.27207	0.00108451	0.0455262	RD_W7-W0	mRNA
MSTRG.42017.1	-6.37044	2.52378e-16	6.613e-13	RD_W7-W0	mRNA
MSTRG.59674.45	-5.32125	0.000256996	0.0140494	RD_W7-W0	mRNA
Ciclev10027619m.v1.0	-1.76892	0.00109139	0.0457182	RD_W7-W0	mRNA
Ciclev10002746m.v1.0	-3.38317	9.48454e-06	0.000870424	RD_W7-W0	mRNA
Ciclev10005811m.v1.0	-1.43073	8.03546e-05	0.00532222	RD_W7-W0	mRNA
Ciclev10030499m.v1.0	-2.13138	0.000558255	0.0265129	RD_W7-W0	mRNA
MSTRG.68405.1	-1.98327	0.00074659	0.0337489	RD_W7-W0	mRNA
MSTRG.74805.7	-7.44759	4.20134e-09	1.07492e-06	RD_W7-W0	mRNA
MSTRG.26007.11	-3.31997	0.000337606	0.0176074	RD_W7-W0	mRNA
MSTRG.17140.4	-4.72606	1.29823e-09	3.79422e-07	RD_W7-W0	mRNA
MSTRG.18888.1	-8.06357	5.66915e-06	0.000564597	RD_W7-W0	mRNA
MSTRG.6285.7	-7.92365	6.45754e-05	0.00446492	RD_W7-W0	mRNA
MSTRG.55576.6	-2.15549	0.000787462	0.0352817	RD_W7-W0	mRNA
MSTRG.28877.3	-1.08768	0.00106971	0.0450807	RD_W7-W0	mRNA
MSTRG.68478.3	-2.25813	0.00039481	0.0199872	RD_W7-W0	mRNA
Ciclev10027743m.v1.0	-1.62631	0.000877583	0.0385467	RD_W7-W0	mRNA
Ciclev10012279m.v1.0	-11.6087	4.11186e-10	1.42024e-07	RD_W7-W0	mRNA
MSTRG.59233.4	-4.71701	0.000251067	0.0137648	RD_W7-W0	mRNA
Ciclev10022621m.v1.0	-2.86028	1.54348e-11	8.499e-09	RD_W7-W0	mRNA
MSTRG.59617.8	-2.19797	2.32968e-05	0.00186345	RD_W7-W0	mRNA
Ciclev10018802m.v1.0	-6.88228	0.000325109	0.0170846	RD_W7-W0	mRNA
Ciclev10021582m.v1.0	-1.76821	0.000253978	0.0139144	RD_W7-W0	mRNA
Ciclev10008421m.v1.0	-3.28338	0.000142817	0.00862671	RD_W7-W0	mRNA
MSTRG.31732.1	-1.64763	0.00114307	0.0473867	RD_W7-W0	mRNA
MSTRG.66378.1	-1.95853	0.000240143	0.0132539	RD_W7-W0	mRNA
Ciclev10019293m.v1.0	-1.62382	0.000382233	0.0194803	RD_W7-W0	mRNA
MSTRG.46835.2	-2.773	1.2024e-05	0.00106482	RD_W7-W0	mRNA
Ciclev10001881m.v1.0	-9.0561	5.44592e-09	1.3568e-06	RD_W7-W0	mRNA
MSTRG.268.1	-8.54321	1.31309e-05	0.00114426	RD_W7-W0	mRNA
MSTRG.29133.4	-6.20616	2.32968e-05	0.00186345	RD_W7-W0	mRNA
MSTRG.68009.1	-7.16234	1.47062e-06	0.000177098	RD_W7-W0	mRNA
Ciclev10028555m.v1.0	-2.54912	0.000971651	0.0418796	RD_W7-W0	mRNA
MSTRG.55018.17	-3.18514	0.00105082	0.044418	RD_W7-W0	mRNA
MSTRG.46466.1	-1.56679	0.000477188	0.0232589	RD_W7-W0	mRNA
Ciclev10023651m.v1.0	-2.10913	0.000500894	0.024197	RD_W7-W0	mRNA
MSTRG.33353.10	-10.1425	8.84112e-09	2.07225e-06	RD_W7-W0	mRNA
Ciclev10018860m.v1.0	-2.85014	0.000361389	0.0186178	RD_W7-W0	mRNA
MSTRG.32316.8	-9.80325	4.86088e-09	1.23535e-06	RD_W7-W0	mRNA
Ciclev10026013m.v1.0	-1.93735	0.000900703	0.0394028	RD_W7-W0	mRNA
Ciclev10017010m.v1.0	-3.38642	8.89025e-09	2.07225e-06	RD_W7-W0	mRNA
MSTRG.69995.5	-8.30738	2.22704e-05	0.0018003	RD_W7-W0	mRNA
Ciclev10020163m.v1.0	-7.8523	1.9936e-06	0.000228664	RD_W7-W0	mRNA
MSTRG.26007.6	-5.24677	2.48599e-06	0.000276177	RD_W7-W0	mRNA
MSTRG.47457.4	-9.49434	1.30145e-10	5.29986e-08	RD_W7-W0	mRNA
Ciclev10029307m.v1.0	-10.8126	1.04574e-11	6.06592e-09	RD_W7-W0	mRNA
Ciclev10020136m.v1.0	-2.59564	0.000200367	0.0114563	RD_W7-W0	mRNA
MSTRG.38107.17	-1.76806	2.4443e-05	0.00193678	RD_W7-W0	mRNA
MSTRG.75967.4	-8.2369	2.2299e-05	0.00180069	RD_W7-W0	mRNA
Ciclev10015168m.v1.0	-2.12847	1.27871e-06	0.00015672	RD_W7-W0	mRNA
MSTRG.60441.2	-2.34055	0.000471461	0.0230388	RD_W7-W0	mRNA
MSTRG.63282.1	-1.59992	0.000303087	0.0161281	RD_W7-W0	mRNA
Ciclev10033559m.v1.0	-5.02074	4.48773e-05	0.00326486	RD_W7-W0	mRNA
Ciclev10009102m.v1.0	-2.77915	0.000414509	0.0207593	RD_W7-W0	mRNA
MSTRG.68069.3	-6.80495	8.03979e-06	0.000753301	RD_W7-W0	mRNA
Ciclev10000950m.v1.0	-8.07423	2.46885e-05	0.0019542	RD_W7-W0	mRNA
Ciclev10000256m.v1.0	-10.026	8.78509e-13	7.67312e-10	RD_W7-W0	mRNA
Ciclev10008447m.v1.0	-9.61715	6.16106e-10	2.00071e-07	RD_W7-W0	mRNA
Ciclev10023683m.v1.0	-2.57381	4.16186e-05	0.00306445	RD_W7-W0	mRNA
Ciclev10000396m.v1.0	-3.12121	7.5917e-09	1.82556e-06	RD_W7-W0	mRNA
Ciclev10030671m.v1.0	-6.92186	0.000222101	0.0124279	RD_W7-W0	mRNA
Ciclev10025492m.v1.0	-2.86921	1.28379e-06	0.00015709	RD_W7-W0	mRNA
MSTRG.67262.5	-5.27172	0.000260199	0.0141751	RD_W7-W0	mRNA
MSTRG.67262.4	-11.5671	5.70052e-10	1.89158e-07	RD_W7-W0	mRNA
MSTRG.30323.9	-7.98235	1.59933e-05	0.00135334	RD_W7-W0	mRNA
Ciclev10002766m.v1.0	-2.30636	0.000163603	0.00969648	RD_W7-W0	mRNA
MSTRG.16859.1	-8.66476	6.26015e-07	8.40452e-05	RD_W7-W0	mRNA
MSTRG.62149.6	-3.339	0.000354392	0.0182945	RD_W7-W0	mRNA
Ciclev10005652m.v1.0	-1.90566	0.000855377	0.0377459	RD_W7-W0	mRNA
Ciclev10027880m.v1.0	-3.93357	7.64804e-05	0.00510237	RD_W7-W0	mRNA
Ciclev10026380m.v1.0	-2.71203	0.000326304	0.0171237	RD_W7-W0	mRNA
MSTRG.26225.14	-4.5581	0.00113716	0.0472395	RD_W7-W0	mRNA
Ciclev10012879m.v1.0	-2.64454	0.000106621	0.00672845	RD_W7-W0	mRNA
Ciclev10010901m.v1.0	-1.85986	0.000699292	0.0319874	RD_W7-W0	mRNA
MSTRG.20730.1	-6.12945	9.20985e-05	0.00592597	RD_W7-W0	mRNA
Ciclev10026497m.v1.0	-2.08317	0.000385042	0.0195971	RD_W7-W0	mRNA
Ciclev10028861m.v1.0	-2.51198	0.00088159	0.038678	RD_W7-W0	mRNA
MSTRG.54716.2	-2.14968	0.000854361	0.0377316	RD_W7-W0	mRNA
Ciclev10025793m.v1.0	-1.89924	0.00118333	0.0487103	RD_W7-W0	mRNA
Ciclev10007857m.v1.0	-3.58224	4.29922e-07	6.03862e-05	RD_W7-W0	mRNA
MSTRG.10460.6	-3.0708	1.39653e-05	0.00121003	RD_W7-W0	mRNA
Ciclev10025166m.v1.0	-2.06712	4.3314e-05	0.00317697	RD_W7-W0	mRNA
MSTRG.17503.3	-9.03499	2.3434e-07	3.56141e-05	RD_W7-W0	mRNA
MSTRG.75766.192	-8.51879	6.33965e-07	8.46639e-05	RD_W7-W0	mRNA
MSTRG.68381.1	-5.1391	0.000603271	0.0282623	RD_W7-W0	mRNA
MSTRG.71822.1	-9.12254	1.7974e-09	5.07734e-07	RD_W7-W0	mRNA
Ciclev10010295m.v1.0	-5.19456	0.00109897	0.0459608	RD_W7-W0	mRNA
MSTRG.15517.1	-7.96085	2.02713e-06	0.000230941	RD_W7-W0	mRNA
Ciclev10023024m.v1.0	-2.28807	0.000472034	0.023052	RD_W7-W0	mRNA
MSTRG.11094.4	-1.66158	0.000715909	0.0326142	RD_W7-W0	mRNA
MSTRG.11094.2	-2.91281	0.000526154	0.0252249	RD_W7-W0	mRNA
MSTRG.36508.1	-4.53564	0.000239756	0.0132499	RD_W7-W0	mRNA
MSTRG.35423.3	-9.827	2.27369e-11	1.19154e-08	RD_W7-W0	mRNA
MSTRG.4148.3	-9.29714	2.80881e-08	5.72213e-06	RD_W7-W0	mRNA
MSTRG.35520.2	-2.55976	5.87806e-06	0.000578578	RD_W7-W0	mRNA
MSTRG.35520.1	-1.86329	0.000348883	0.0180592	RD_W7-W0	mRNA
Ciclev10029326m.v1.0	-3.38095	5.84863e-06	0.000576428	RD_W7-W0	mRNA
Ciclev10014892m.v1.0	-2.64698	3.45871e-05	0.00261513	RD_W7-W0	mRNA
MSTRG.1548.5	-2.00108	0.000378269	0.0193823	RD_W7-W0	mRNA
MSTRG.38257.2	-9.35142	8.78866e-07	0.000114355	RD_W7-W0	mRNA
Ciclev10016107m.v1.0	-2.74148	0.00110277	0.0460679	RD_W7-W0	mRNA
MSTRG.54403.2	-8.49876	1.64776e-05	0.00138563	RD_W7-W0	mRNA
MSTRG.54403.1	-4.09184	2.97319e-05	0.00229601	RD_W7-W0	mRNA
MSTRG.38083.1	-4.50129	4.24248e-11	2.06652e-08	RD_W7-W0	mRNA
Ciclev10007876m.v1.0	-1.57881	5.92127e-05	0.00415817	RD_W7-W0	mRNA
Ciclev10031500m.v1.0	-1.74131	0.00116293	0.0480789	RD_W7-W0	mRNA
MSTRG.76350.7	-8.99785	7.19832e-07	9.5128e-05	RD_W7-W0	mRNA
MSTRG.22692.19	-11.3732	7.11873e-15	1.25799e-11	RD_W7-W0	mRNA
MSTRG.38423.1	-1.90788	0.00100982	0.0432307	RD_W7-W0	mRNA
MSTRG.76235.1	-3.59651	4.24063e-07	5.97842e-05	RD_W7-W0	mRNA
MSTRG.13794.2	-7.52859	1.28263e-05	0.00112416	RD_W7-W0	mRNA
MSTRG.13794.5	-3.84666	2.41837e-12	1.78415e-09	RD_W7-W0	mRNA
MSTRG.62911.1	-1.55813	3.09009e-05	0.00236465	RD_W7-W0	mRNA
MSTRG.42020.1	-6.35641	4.7969e-19	2.27817e-15	RD_W7-W0	mRNA
MSTRG.59579.1	-4.47662	8.80123e-05	0.00572592	RD_W7-W0	mRNA
Ciclev10028661m.v1.0	-10.7959	3.46451e-13	3.41897e-10	RD_W7-W0	mRNA
Ciclev10024958m.v1.0	-9.39897	1.61156e-10	6.31234e-08	RD_W7-W0	mRNA
MSTRG.419.2	-3.4713	3.72514e-10	1.31659e-07	RD_W7-W0	mRNA
Ciclev10001275m.v1.0	-1.43157	0.000616531	0.0287593	RD_W7-W0	mRNA
Ciclev10027247m.v1.0	-7.74271	3.31352e-06	0.000356135	RD_W7-W0	mRNA
MSTRG.38137.5	-9.19109	5.76936e-07	7.82861e-05	RD_W7-W0	mRNA
Ciclev10004525m.v1.0	-2.78962	2.04325e-05	0.00166949	RD_W7-W0	mRNA
MSTRG.68243.2	-4.68868	6.51901e-14	8.39604e-11	RD_W7-W0	mRNA
MSTRG.69901.1	-3.23104	0.0001083	0.00680121	RD_W7-W0	mRNA
MSTRG.7719.1	-3.33729	8.27413e-05	0.00545776	RD_W7-W0	mRNA
Ciclev10015035m.v1.0	-5.42898	0.00107024	0.0450807	RD_W7-W0	mRNA
MSTRG.37804.5	-11.5105	1.09341e-16	3.32346e-13	RD_W7-W0	mRNA
MSTRG.37804.1	-4.4871	0.000927727	0.0403296	RD_W7-W0	mRNA
Ciclev10010967m.v1.0	-1.83467	0.000934118	0.0405378	RD_W7-W0	mRNA
MSTRG.68436.2	-5.9883	0.000198113	0.0113531	RD_W7-W0	mRNA
Ciclev10008949m.v1.0	-2.86049	0.000745028	0.0336983	RD_W7-W0	mRNA
MSTRG.55374.1	-1.55347	0.000272845	0.0147251	RD_W7-W0	mRNA
Ciclev10011319m.v1.0	-4.53592	5.02531e-10	1.68222e-07	RD_W7-W0	mRNA
MSTRG.49694.2	-2.12269	0.000189254	0.0109445	RD_W7-W0	mRNA
MSTRG.59617.3	-1.9842	0.000981215	0.042244	RD_W7-W0	mRNA
MSTRG.42837.1	-2.47175	2.1601e-06	0.000244259	RD_W7-W0	mRNA
Ciclev10006118m.v1.0	-2.55804	0.00102391	0.0435883	RD_W7-W0	mRNA
MSTRG.20092.2	-3.30464	5.95421e-05	0.00417003	RD_W7-W0	mRNA
MSTRG.20092.1	-2.26823	9.95925e-06	0.000907414	RD_W7-W0	mRNA
MSTRG.37247.1	-3.27446	0.000300483	0.0160008	RD_W7-W0	mRNA
Ciclev10028230m.v1.0	-2.60733	0.000835973	0.0370931	RD_W7-W0	mRNA
MSTRG.380.4	-9.34571	4.68133e-07	6.50408e-05	RD_W7-W0	mRNA
MSTRG.11267.4	-2.15242	0.000701449	0.0320515	RD_W7-W0	mRNA
MSTRG.53690.1	3.13938	0.000312028	0.01651	RD_W7-W0	mRNA
MSTRG.12025.1	2.77857	5.02909e-05	0.00361885	RD_W7-W0	mRNA
MSTRG.54843.1	2.31263	0.00103423	0.0439044	RD_W7-W0	mRNA
Ciclev10019872m.v1.0	1.9664	2.83382e-05	0.00219565	RD_W7-W0	mRNA
MSTRG.65367.2	4.22667	4.45641e-12	2.99676e-09	RD_W7-W0	mRNA
MSTRG.26267.1	2.49356	0.0001157	0.00721826	RD_W7-W0	mRNA
Ciclev10025885m.v1.0	4.53094	0.000130934	0.00801726	RD_W7-W0	mRNA
MSTRG.69276.1	5.02219	9.98534e-05	0.00636015	RD_W7-W0	mRNA
Ciclev10029553m.v1.0	2.45397	1.49752e-05	0.0012829	RD_W7-W0	mRNA
Ciclev10016210m.v1.0	3.51199	0.000414061	0.0207593	RD_W7-W0	mRNA
MSTRG.35660.6	2.78819	1.21064e-05	0.0010697	RD_W7-W0	mRNA
Ciclev10001957m.v1.0	8.47778	1.29163e-06	0.000157795	RD_W7-W0	mRNA
Ciclev10002046m.v1.0	2.86791	6.73627e-05	0.00461565	RD_W7-W0	mRNA
Ciclev10015490m.v1.0	3.25332	3.57249e-07	5.14141e-05	RD_W7-W0	mRNA
MSTRG.67232.2	6.38504	0.000130765	0.00801334	RD_W7-W0	mRNA
MSTRG.57937.2	7.58199	6.07932e-05	0.00424201	RD_W7-W0	mRNA
Ciclev10028239m.v1.0	2.61674	1.21952e-05	0.0010763	RD_W7-W0	mRNA
MSTRG.17721.4	10.4493	3.02239e-12	2.12653e-09	RD_W7-W0	mRNA
MSTRG.17721.6	9.2756	2.74869e-08	5.61472e-06	RD_W7-W0	mRNA
MSTRG.17721.7	9.3059	1.02412e-09	3.08814e-07	RD_W7-W0	mRNA
MSTRG.17721.1	10.4572	2.12649e-12	1.61588e-09	RD_W7-W0	mRNA
MSTRG.7737.1	3.18652	0.000396801	0.0200613	RD_W7-W0	mRNA
MSTRG.56606.3	2.40323	0.000142797	0.00862671	RD_W7-W0	mRNA
MSTRG.56606.2	2.37765	1.52373e-05	0.00130242	RD_W7-W0	mRNA
MSTRG.56606.1	1.67411	0.000818225	0.0364664	RD_W7-W0	mRNA
Ciclev10002706m.v1.0	3.55676	5.53336e-16	1.35635e-12	RD_W7-W0	mRNA
MSTRG.46810.1	3.4343	9.02235e-13	7.7908e-10	RD_W7-W0	mRNA
MSTRG.41322.10	9.3342	2.92382e-08	5.92467e-06	RD_W7-W0	mRNA
MSTRG.59867.1	3.73485	3.37985e-10	1.20013e-07	RD_W7-W0	mRNA
MSTRG.62750.2	10.2003	2.37394e-07	3.59345e-05	RD_W7-W0	mRNA
MSTRG.64354.1	3.2231	0.000295872	0.0158441	RD_W7-W0	mRNA
Ciclev10030872m.v1.0	6.98212	0.000538011	0.0256799	RD_W7-W0	mRNA
Ciclev10032015m.v1.0	2.36596	0.000274244	0.0147748	RD_W7-W0	mRNA
Ciclev10016351m.v1.0	2.83349	0.000209421	0.0118757	RD_W7-W0	mRNA
MSTRG.20131.2	2.93427	4.05505e-05	0.00299451	RD_W7-W0	mRNA
MSTRG.40169.2	7.08347	7.19035e-05	0.00486536	RD_W7-W0	mRNA
Ciclev10001430m.v1.0	2.00379	1.16426e-05	0.00103595	RD_W7-W0	mRNA
MSTRG.59347.2	5.46419	0.000172614	0.0101443	RD_W7-W0	mRNA
MSTRG.29308.6	4.89127	0.000379212	0.0194012	RD_W7-W0	mRNA
MSTRG.5143.1	6.83225	0.000138432	0.00842882	RD_W7-W0	mRNA
Ciclev10020010m.v1.0	1.84518	0.00119559	0.0491548	RD_W7-W0	mRNA
MSTRG.38479.8	2.88366	6.04016e-06	0.000592231	RD_W7-W0	mRNA
Ciclev10022344m.v1.0	7.20505	1.35624e-10	5.45278e-08	RD_W7-W0	mRNA
Ciclev10009175m.v1.0	7.2472	1.59645e-05	0.00135241	RD_W7-W0	mRNA
Ciclev10009608m.v1.0	2.11801	0.000462624	0.0226946	RD_W7-W0	mRNA
Ciclev10001332m.v1.0	2.24898	4.42566e-06	0.000455687	RD_W7-W0	mRNA
MSTRG.36821.4	3.01545	0.000651839	0.0300194	RD_W7-W0	mRNA
Ciclev10031860m.v1.0	5.82901	8.47788e-07	0.000110881	RD_W7-W0	mRNA
Ciclev10022388m.v1.0	4.33312	1.26936e-11	7.14492e-09	RD_W7-W0	mRNA
MSTRG.32316.26	7.89618	4.46554e-07	6.23764e-05	RD_W7-W0	mRNA
Ciclev10025007m.v1.0	1.75089	0.000340087	0.0177125	RD_W7-W0	mRNA
MSTRG.53193.4	8.18487	1.30245e-05	0.00114022	RD_W7-W0	mRNA
MSTRG.53193.3	9.17194	1.49905e-08	3.34047e-06	RD_W7-W0	mRNA
MSTRG.53193.2	7.99703	8.40323e-06	0.000779664	RD_W7-W0	mRNA
Ciclev10022337m.v1.0	4.58039	1.48337e-08	3.32501e-06	RD_W7-W0	mRNA
MSTRG.36165.1	2.56297	3.53129e-06	0.00037477	RD_W7-W0	mRNA
MSTRG.76372.6	8.54314	5.41071e-07	7.42147e-05	RD_W7-W0	mRNA
MSTRG.25738.1	2.89584	0.000120218	0.00745115	RD_W7-W0	mRNA
MSTRG.57981.2	2.13204	0.000289107	0.0155146	RD_W7-W0	mRNA
Ciclev10031192m.v1.0	8.62878	1.691e-08	3.68182e-06	RD_W7-W0	mRNA
MSTRG.74009.3	3.21303	5.60519e-06	0.000558959	RD_W7-W0	mRNA
MSTRG.74009.1	2.43359	4.40994e-05	0.00322214	RD_W7-W0	mRNA
MSTRG.37887.3	1.40166	0.000372713	0.0191492	RD_W7-W0	mRNA
Ciclev10019808m.v1.0	4.10888	1.80351e-08	3.8823e-06	RD_W7-W0	mRNA
MSTRG.30454.2	4.95914	1.61142e-06	0.000193136	RD_W7-W0	mRNA
MSTRG.46459.1	2.40727	0.000480996	0.0233788	RD_W7-W0	mRNA
Ciclev10007776m.v1.0	4.35298	0.00116535	0.0481264	RD_W7-W0	mRNA
Ciclev10009801m.v1.0	4.97037	9.36521e-07	0.000120075	RD_W7-W0	mRNA
MSTRG.30769.1	5.28792	2.16824e-10	8.32122e-08	RD_W7-W0	mRNA
MSTRG.30769.4	4.41678	3.16375e-08	6.24435e-06	RD_W7-W0	mRNA
Ciclev10002675m.v1.0	2.71076	0.000897914	0.0393034	RD_W7-W0	mRNA
Ciclev10026133m.v1.0	1.9245	0.000296314	0.0158454	RD_W7-W0	mRNA
MSTRG.56703.1	10.0508	5.61672e-11	2.66465e-08	RD_W7-W0	mRNA
MSTRG.48639.7	7.02971	0.000237126	0.0131619	RD_W7-W0	mRNA
MSTRG.35958.1	1.7068	0.000571439	0.0270377	RD_W7-W0	mRNA
MSTRG.20104.4	6.58146	0.000613272	0.0286425	RD_W7-W0	mRNA
MSTRG.50840.2	2.95913	0.000648961	0.0299598	RD_W7-W0	mRNA
Ciclev10008624m.v1.0	1.81073	0.000209639	0.0118793	RD_W7-W0	mRNA
Ciclev10012461m.v1.0	6.81404	0.00015246	0.00914642	RD_W7-W0	mRNA
MSTRG.68948.1	2.61932	0.00072342	0.0328579	RD_W7-W0	mRNA
MSTRG.17092.1	10.3509	1.01115e-07	1.69241e-05	RD_W7-W0	mRNA
MSTRG.11964.3	4.08649	0.000136509	0.0083251	RD_W7-W0	mRNA
MSTRG.11964.2	3.26391	0.000119994	0.00744337	RD_W7-W0	mRNA
Ciclev10015702m.v1.0	7.86545	6.0134e-06	0.000591133	RD_W7-W0	mRNA
MSTRG.38230.9	4.14885	3.83949e-06	0.000402421	RD_W7-W0	mRNA
MSTRG.38230.1	8.31256	1.86606e-09	5.23241e-07	RD_W7-W0	mRNA
MSTRG.38230.2	2.76096	0.000381956	0.0194792	RD_W7-W0	mRNA
MSTRG.38230.3	5.60868	9.60693e-07	0.000122485	RD_W7-W0	mRNA
Ciclev10000171m.v1.0	9.3851	3.79977e-10	1.33674e-07	RD_W7-W0	mRNA
Ciclev10028650m.v1.0	4.44075	0.000875348	0.0384708	RD_W7-W0	mRNA
Ciclev10014414m.v1.0	2.52385	2.28436e-05	0.00183493	RD_W7-W0	mRNA
MSTRG.68432.7	10.1937	3.04791e-09	8.09806e-07	RD_W7-W0	mRNA
MSTRG.63368.4	2.25215	6.39968e-06	0.000621071	RD_W7-W0	mRNA
MSTRG.63368.1	2.34922	3.69373e-05	0.00275987	RD_W7-W0	mRNA
MSTRG.57619.3	10.6095	5.98254e-14	7.83796e-11	RD_W7-W0	mRNA
MSTRG.28962.5	11.6522	5.86429e-15	1.07213e-11	RD_W7-W0	mRNA
Ciclev10027967m.v1.0	7.66829	1.64391e-05	0.0013849	RD_W7-W0	mRNA
MSTRG.56516.4	8.13107	1.2685e-05	0.00111435	RD_W7-W0	mRNA
[truncated: 22,775 more rows]

## Sheet: Sweet orange
Data S2 Identification of differentially expressed (DE) lncRNAs and mRNAs in sweet orange
Transcript ID	log2FoldChange	P-value	padj	Comparison group	Type
MSTRG.18521.6	-4.86432	8.66587e-06	0.000195993	VD_W7-W0	lncRNA
MSTRG.7184.3	-11.8649	3.71191e-18	6.76501e-16	VD_W7-W0	lncRNA
MSTRG.68151.1	-5.57094	0.000147644	0.00232683	VD_W7-W0	lncRNA
MSTRG.37357.4	-8.00496	1.04528e-05	0.000230956	VD_W7-W0	lncRNA
MSTRG.11842.1	-1.47351	5.92015e-05	0.00104898	VD_W7-W0	lncRNA
MSTRG.18869.1	-1.59275	9.4442e-05	0.00157132	VD_W7-W0	lncRNA
MSTRG.18356.2	-7.94365	5.33171e-07	1.58073e-05	VD_W7-W0	lncRNA
MSTRG.64592.4	-1.13787	0.000168169	0.00259905	VD_W7-W0	lncRNA
MSTRG.48950.6	-1.11981	0.0004768	0.00634175	VD_W7-W0	lncRNA
MSTRG.15677.22	-1.13834	0.000699612	0.00881212	VD_W7-W0	lncRNA
MSTRG.62134.5	-2.18065	0.000556053	0.00723551	VD_W7-W0	lncRNA
MSTRG.62280.7	-2.26267	7.71358e-07	2.2215e-05	VD_W7-W0	lncRNA
MSTRG.62280.4	-2.13658	6.7629e-08	2.41183e-06	VD_W7-W0	lncRNA
MSTRG.27276.8	-9.74852	1.25085e-11	9.01914e-10	VD_W7-W0	lncRNA
MSTRG.4486.1	-1.49415	0.000372785	0.00513057	VD_W7-W0	lncRNA
MSTRG.28127.16	-7.35865	3.89628e-05	0.000733503	VD_W7-W0	lncRNA
MSTRG.2292.1	-7.14465	7.23909e-05	0.00124632	VD_W7-W0	lncRNA
MSTRG.72592.1	-1.457	6.63194e-05	0.00115789	VD_W7-W0	lncRNA
MSTRG.55882.4	-1.49329	5.64437e-09	2.48964e-07	VD_W7-W0	lncRNA
MSTRG.20017.11	-5.57462	2.77927e-05	0.000545696	VD_W7-W0	lncRNA
MSTRG.47269.5	-7.84855	4.23375e-06	0.000103956	VD_W7-W0	lncRNA
MSTRG.18183.2	-10.5553	1.55562e-16	2.27699e-14	VD_W7-W0	lncRNA
MSTRG.59741.1	-2.01483	1.88884e-05	0.00039075	VD_W7-W0	lncRNA
MSTRG.73140.7	-1.51578	3.99539e-06	9.86627e-05	VD_W7-W0	lncRNA
MSTRG.16910.18	-3.02023	1.64539e-05	0.000344464	VD_W7-W0	lncRNA
MSTRG.59407.2	-1.9982	2.20496e-07	7.11601e-06	VD_W7-W0	lncRNA
MSTRG.59429.1	-1.58711	4.14469e-05	0.000773163	VD_W7-W0	lncRNA
MSTRG.62913.1	-1.95672	0.000118544	0.00191807	VD_W7-W0	lncRNA
MSTRG.37646.3	-5.7279	0.000122313	0.00197368	VD_W7-W0	lncRNA
MSTRG.60753.1	-3.68375	9.62117e-05	0.00159629	VD_W7-W0	lncRNA
MSTRG.13870.10	-8.87031	1.99768e-09	9.73669e-08	VD_W7-W0	lncRNA
MSTRG.25205.2	-1.18974	0.000535187	0.00701469	VD_W7-W0	lncRNA
MSTRG.25694.3	-3.95904	0.00080946	0.00992227	VD_W7-W0	lncRNA
MSTRG.64736.1	-1.78182	1.47238e-05	0.000311982	VD_W7-W0	lncRNA
MSTRG.36208.1	-1.23437	2.09656e-06	5.52151e-05	VD_W7-W0	lncRNA
MSTRG.46334.9	-2.44771	5.45889e-09	2.4168e-07	VD_W7-W0	lncRNA
MSTRG.42023.5	-5.88096	4.96484e-05	0.000899332	VD_W7-W0	lncRNA
MSTRG.42023.3	-6.50829	1.5898e-14	1.80605e-12	VD_W7-W0	lncRNA
MSTRG.42023.2	-5.26136	1.09871e-35	8.94233e-33	VD_W7-W0	lncRNA
MSTRG.42023.1	-11.3935	2.39567e-20	5.69345e-18	VD_W7-W0	lncRNA
MSTRG.24100.1	-7.64278	5.75183e-07	1.69682e-05	VD_W7-W0	lncRNA
MSTRG.56998.1	-2.1545	1.04106e-08	4.39613e-07	VD_W7-W0	lncRNA
MSTRG.46993.20	-11.4932	6.43981e-20	1.46036e-17	VD_W7-W0	lncRNA
MSTRG.76093.1	-7.53869	1.56246e-07	5.18036e-06	VD_W7-W0	lncRNA
MSTRG.53717.3	-1.07727	0.000611244	0.00784203	VD_W7-W0	lncRNA
MSTRG.8602.9	-10.5905	4.39042e-17	6.97467e-15	VD_W7-W0	lncRNA
MSTRG.48338.2	-9.55968	5.86993e-10	3.09455e-08	VD_W7-W0	lncRNA
MSTRG.72271.1	-1.5647	4.31612e-07	1.30903e-05	VD_W7-W0	lncRNA
MSTRG.67608.3	-7.43133	6.20526e-07	1.81795e-05	VD_W7-W0	lncRNA
MSTRG.46993.9	-10.3028	8.78246e-11	5.41849e-09	VD_W7-W0	lncRNA
MSTRG.46993.8	-10.4714	2.82912e-14	3.05063e-12	VD_W7-W0	lncRNA
MSTRG.46993.7	-11.437	4.16736e-18	7.50301e-16	VD_W7-W0	lncRNA
MSTRG.15575.37	-7.29844	4.68636e-05	0.000856905	VD_W7-W0	lncRNA
MSTRG.13329.3	-4.13779	3.41977e-06	8.60213e-05	VD_W7-W0	lncRNA
MSTRG.18173.6	-5.87067	2.84088e-12	2.27784e-10	VD_W7-W0	lncRNA
MSTRG.18173.1	-11.5885	4.8131e-21	1.24876e-18	VD_W7-W0	lncRNA
MSTRG.7506.5	-1.88051	9.86409e-15	1.15823e-12	VD_W7-W0	lncRNA
MSTRG.15575.41	-10.3127	1.96485e-10	1.13781e-08	VD_W7-W0	lncRNA
MSTRG.39641.1	-1.17846	1.49955e-05	0.000317099	VD_W7-W0	lncRNA
MSTRG.65396.5	-8.55862	1.47707e-09	7.36229e-08	VD_W7-W0	lncRNA
MSTRG.29338.2	-9.21575	4.16931e-09	1.88808e-07	VD_W7-W0	lncRNA
MSTRG.20219.2	-3.82449	4.71923e-09	2.11136e-07	VD_W7-W0	lncRNA
MSTRG.16185.1	-1.5617	5.47122e-08	1.99061e-06	VD_W7-W0	lncRNA
MSTRG.34523.5	-7.8979	1.71387e-08	6.92708e-07	VD_W7-W0	lncRNA
MSTRG.72271.2	-1.79277	3.40759e-07	1.05888e-05	VD_W7-W0	lncRNA
MSTRG.30293.5	-6.34669	0.00012492	0.00200984	VD_W7-W0	lncRNA
MSTRG.58353.11	-1.01578	4.96571e-06	0.000119689	VD_W7-W0	lncRNA
MSTRG.13081.1	-1.24639	0.000334817	0.00469281	VD_W7-W0	lncRNA
MSTRG.14191.3	-1.56305	1.65348e-13	1.59739e-11	VD_W7-W0	lncRNA
MSTRG.1320.1	-1.83585	1.50072e-12	1.26115e-10	VD_W7-W0	lncRNA
MSTRG.1320.2	-1.83386	0.000431133	0.0058111	VD_W7-W0	lncRNA
MSTRG.67835.2	-3.1103	0.000138195	0.00220185	VD_W7-W0	lncRNA
MSTRG.46993.13	-4.30816	6.659e-06	0.000155047	VD_W7-W0	lncRNA
MSTRG.24147.2	-9.12327	3.23795e-11	2.17133e-09	VD_W7-W0	lncRNA
MSTRG.9878.4	-1.57301	0.000403097	0.00548926	VD_W7-W0	lncRNA
MSTRG.42023.4	-6.03973	0.00029657	0.00422552	VD_W7-W0	lncRNA
MSTRG.65396.6	-9.35098	2.731e-12	2.20162e-10	VD_W7-W0	lncRNA
MSTRG.66016.13	3.0611	8.21037e-14	8.39606e-12	VD_W7-W0	lncRNA
MSTRG.74846.1	2.63454	0.000474347	0.00631477	VD_W7-W0	lncRNA
MSTRG.16002.2	3.07401	3.08214e-05	0.000598635	VD_W7-W0	lncRNA
MSTRG.31228.7	3.20836	0.000397442	0.00542966	VD_W7-W0	lncRNA
MSTRG.11257.5	2.05912	0.000133363	0.00213115	VD_W7-W0	lncRNA
MSTRG.16613.20	6.53383	2.35506e-05	0.000473158	VD_W7-W0	lncRNA
MSTRG.56037.1	5.56619	8.78013e-34	6.68799e-31	VD_W7-W0	lncRNA
MSTRG.30043.12	4.10225	0.000124926	0.00200984	VD_W7-W0	lncRNA
MSTRG.30043.14	3.28871	8.01695e-13	7.09864e-11	VD_W7-W0	lncRNA
MSTRG.64069.1	5.9504	0.000330468	0.00463842	VD_W7-W0	lncRNA
MSTRG.11013.1	5.85989	0.000563373	0.00731474	VD_W7-W0	lncRNA
MSTRG.6372.1	2.95843	0.000560783	0.00728749	VD_W7-W0	lncRNA
MSTRG.38204.4	7.81988	4.394e-06	0.000107302	VD_W7-W0	lncRNA
MSTRG.38204.9	4.61347	1.23293e-14	1.41964e-12	VD_W7-W0	lncRNA
MSTRG.62528.2	3.09189	6.16097e-20	1.40788e-17	VD_W7-W0	lncRNA
MSTRG.73768.6	7.77464	4.90822e-06	0.000118592	VD_W7-W0	lncRNA
MSTRG.43636.1	1.81105	9.03568e-08	3.14865e-06	VD_W7-W0	lncRNA
MSTRG.20431.3	2.89243	3.484e-09	1.61971e-07	VD_W7-W0	lncRNA
MSTRG.10638.30	2.09525	0.00011016	0.00179908	VD_W7-W0	lncRNA
MSTRG.10638.36	3.29536	5.20546e-06	0.00012486	VD_W7-W0	lncRNA
MSTRG.28333.2	9.69266	9.10775e-13	7.99303e-11	VD_W7-W0	lncRNA
MSTRG.25390.1	11.3144	1.90961e-08	7.62995e-07	VD_W7-W0	lncRNA
MSTRG.18977.4	3.60378	2.61784e-10	1.48554e-08	VD_W7-W0	lncRNA
MSTRG.28127.10	4.31754	0.000580057	0.00749789	VD_W7-W0	lncRNA
MSTRG.34621.1	5.32733	0.000127689	0.00205041	VD_W7-W0	lncRNA
MSTRG.54544.1	1.56697	3.8538e-10	2.126e-08	VD_W7-W0	lncRNA
MSTRG.59447.6	1.74494	3.83513e-07	1.17879e-05	VD_W7-W0	lncRNA
MSTRG.76141.1	1.64698	1.38799e-05	0.000296002	VD_W7-W0	lncRNA
MSTRG.10731.1	1.79086	1.56485e-05	0.000329112	VD_W7-W0	lncRNA
MSTRG.48907.4	5.90895	0.000500129	0.00661649	VD_W7-W0	lncRNA
MSTRG.22323.1	1.39938	1.37533e-06	3.77256e-05	VD_W7-W0	lncRNA
MSTRG.75229.4	2.31212	6.13794e-05	0.00108213	VD_W7-W0	lncRNA
MSTRG.49254.4	9.31572	2.71756e-11	1.8495e-09	VD_W7-W0	lncRNA
MSTRG.19545.5	1.80166	1.6393e-12	1.36987e-10	VD_W7-W0	lncRNA
MSTRG.42905.34	6.61468	2.63706e-05	0.000520699	VD_W7-W0	lncRNA
MSTRG.28234.3	1.46558	2.88225e-06	7.37493e-05	VD_W7-W0	lncRNA
MSTRG.53057.1	6.68989	2.16281e-05	0.000439171	VD_W7-W0	lncRNA
MSTRG.56594.2	9.83102	5.51313e-12	4.2211e-10	VD_W7-W0	lncRNA
MSTRG.37885.1	1.25718	2.36874e-05	0.000475461	VD_W7-W0	lncRNA
MSTRG.55873.1	6.00212	0.000243034	0.00357164	VD_W7-W0	lncRNA
MSTRG.45625.1	2.86559	0.000745509	0.00927228	VD_W7-W0	lncRNA
MSTRG.9984.1	2.59559	5.39156e-06	0.000128804	VD_W7-W0	lncRNA
MSTRG.57697.1	2.15138	3.25753e-07	1.01826e-05	VD_W7-W0	lncRNA
MSTRG.67350.7	5.49877	0.00011312	0.00184085	VD_W7-W0	lncRNA
MSTRG.64592.9	7.35036	1.37266e-06	3.76873e-05	VD_W7-W0	lncRNA
MSTRG.51972.9	4.81586	0.000301584	0.00428667	VD_W7-W0	lncRNA
MSTRG.65107.1	6.32069	0.000124835	0.00200947	VD_W7-W0	lncRNA
MSTRG.57384.8	2.73888	6.21019e-07	1.81849e-05	VD_W7-W0	lncRNA
MSTRG.57384.3	4.84255	2.34005e-05	0.000470939	VD_W7-W0	lncRNA
MSTRG.8043.3	6.60086	2.1256e-05	0.000433393	VD_W7-W0	lncRNA
MSTRG.34747.8	6.43068	7.53755e-05	0.00128985	VD_W7-W0	lncRNA
MSTRG.57696.1	2.7566	1.95523e-07	6.38286e-06	VD_W7-W0	lncRNA
MSTRG.34775.18	3.08823	2.93008e-12	2.33675e-10	VD_W7-W0	lncRNA
MSTRG.61567.1	5.86107	6.98247e-11	4.39467e-09	VD_W7-W0	lncRNA
MSTRG.21671.2	3.23131	6.27654e-10	3.29892e-08	VD_W7-W0	lncRNA
MSTRG.21671.1	2.14786	2.46848e-08	9.69346e-07	VD_W7-W0	lncRNA
MSTRG.51130.1	1.62771	0.000782623	0.00965105	VD_W7-W0	lncRNA
MSTRG.10969.5	1.50415	7.14629e-06	0.00016521	VD_W7-W0	lncRNA
MSTRG.10969.3	7.85089	3.30006e-06	8.31861e-05	VD_W7-W0	lncRNA
MSTRG.10969.2	1.22905	5.10728e-07	1.52331e-05	VD_W7-W0	lncRNA
MSTRG.6913.1	2.21911	0.00080782	0.0099066	VD_W7-W0	lncRNA
MSTRG.30285.3	3.37454	6.08847e-06	0.00014332	VD_W7-W0	lncRNA
MSTRG.20860.1	5.88645	2.47063e-05	0.000492914	VD_W7-W0	lncRNA
MSTRG.1327.3	3.24734	0.000548881	0.00716888	VD_W7-W0	lncRNA
MSTRG.17238.1	1.9116	0.000103391	0.00170068	VD_W7-W0	lncRNA
MSTRG.29514.3	7.03074	2.4294e-06	6.30307e-05	VD_W7-W0	lncRNA
MSTRG.35666.2	10.5459	4.90627e-12	3.79065e-10	VD_W7-W0	lncRNA
MSTRG.62054.9	8.95595	7.50662e-08	2.65417e-06	VD_W7-W0	lncRNA
MSTRG.62054.8	2.62821	7.38666e-06	0.000169973	VD_W7-W0	lncRNA
MSTRG.62400.1	1.73545	2.55661e-05	0.000507681	VD_W7-W0	lncRNA
MSTRG.16052.2	3.63812	8.00255e-08	2.81506e-06	VD_W7-W0	lncRNA
MSTRG.49123.12	7.27735	1.17177e-06	3.2624e-05	VD_W7-W0	lncRNA
MSTRG.18316.1	1.25251	8.97683e-07	2.54704e-05	VD_W7-W0	lncRNA
MSTRG.63230.2	5.85395	3.18556e-05	0.000615702	VD_W7-W0	lncRNA
MSTRG.21844.1	3.25168	3.58936e-08	1.36267e-06	VD_W7-W0	lncRNA
MSTRG.29031.4	4.83904	3.94831e-07	1.21045e-05	VD_W7-W0	lncRNA
MSTRG.8275.33	2.65699	0.000111524	0.00181736	VD_W7-W0	lncRNA
MSTRG.19837.6	9.42351	4.19349e-13	3.893e-11	VD_W7-W0	lncRNA
MSTRG.25074.3	7.06772	1.17265e-05	0.000256146	VD_W7-W0	lncRNA
MSTRG.31158.1	2.39925	3.7615e-05	0.000712191	VD_W7-W0	lncRNA
MSTRG.7099.6	2.59984	0.000371305	0.0051173	VD_W7-W0	lncRNA
MSTRG.45576.11	1.57819	1.2052e-06	3.34293e-05	VD_W7-W0	lncRNA
MSTRG.67756.3	1.92232	9.39756e-05	0.00156443	VD_W7-W0	lncRNA
MSTRG.64722.8	3.00763	0.000280254	0.00402587	VD_W7-W0	lncRNA
MSTRG.55537.1	1.73775	6.24957e-11	3.98831e-09	VD_W7-W0	lncRNA
MSTRG.76327.5	8.19254	2.30224e-08	9.07065e-07	VD_W7-W0	lncRNA
MSTRG.76327.8	8.43532	1.23833e-07	4.20424e-06	VD_W7-W0	lncRNA
MSTRG.30146.1	5.70537	0.000341307	0.00477316	VD_W7-W0	lncRNA
MSTRG.21854.13	4.06085	4.3569e-08	1.62806e-06	VD_W7-W0	lncRNA
MSTRG.37624.1	6.49113	2.31857e-05	0.000467284	VD_W7-W0	lncRNA
MSTRG.43757.7	10.4348	1.55596e-16	2.27699e-14	VD_W7-W0	lncRNA
MSTRG.57384.2	2.65718	6.87247e-05	0.00119267	VD_W7-W0	lncRNA
MSTRG.57384.4	2.65918	1.59458e-13	1.55058e-11	VD_W7-W0	lncRNA
MSTRG.27633.5	1.64166	0.000738737	0.00919768	VD_W7-W0	lncRNA
MSTRG.29514.6	7.01375	1.56132e-05	0.000328485	VD_W7-W0	lncRNA
MSTRG.65396.1	1.9294	1.30393e-07	4.40931e-06	VD_W7-W0	lncRNA
MSTRG.68873.4	1.68742	2.38703e-06	6.21758e-05	VD_W7-W0	lncRNA
MSTRG.32792.4	7.04418	2.5229e-06	6.52571e-05	VD_W7-W0	lncRNA
MSTRG.38351.2	8.26038	3.89669e-09	1.78197e-07	VD_W7-W0	lncRNA
MSTRG.38354.11	4.72156	0.000648216	0.00824692	VD_W7-W0	lncRNA
MSTRG.21021.6	1.81074	0.000579039	0.00748891	VD_W7-W0	lncRNA
MSTRG.6687.2	4.8138	8.00885e-06	0.000182733	VD_W7-W0	lncRNA
MSTRG.75278.1	7.11983	3.37928e-05	0.000648713	VD_W7-W0	lncRNA
MSTRG.5795.2	1.96106	0.000400547	0.00545953	VD_W7-W0	lncRNA
MSTRG.53379.3	9.47928	9.37091e-12	6.94219e-10	VD_W7-W0	lncRNA
MSTRG.6682.6	1.34969	2.71819e-07	8.63167e-06	VD_W7-W0	lncRNA
MSTRG.5795.3	3.79198	0.000286968	0.00410841	VD_W7-W0	lncRNA
MSTRG.16951.2	3.67176	1.38148e-07	4.65039e-06	VD_W7-W0	lncRNA
MSTRG.32318.1	2.08092	1.50165e-05	0.000317167	VD_W7-W0	lncRNA
MSTRG.37885.4	9.15906	3.30477e-11	2.21115e-09	VD_W7-W0	lncRNA
MSTRG.59703.3	4.80804	2.02153e-07	6.57393e-06	VD_W7-W0	lncRNA
MSTRG.8364.4	3.79061	0.000258281	0.003763	VD_W7-W0	lncRNA
MSTRG.43727.3	8.10399	1.16557e-09	5.90376e-08	VD_W7-W0	lncRNA
MSTRG.21493.3	1.70423	9.84893e-06	0.000219163	VD_W7-W0	lncRNA
MSTRG.21493.2	1.84769	1.05999e-11	7.73689e-10	VD_W7-W0	lncRNA
MSTRG.17596.2	2.482	5.77272e-06	0.0001367	VD_W7-W0	lncRNA
MSTRG.35496.6	4.7909	2.02697e-05	0.000415564	VD_W7-W0	lncRNA
MSTRG.55265.2	5.27632	0.000711716	0.00891543	VD_W7-W0	lncRNA
MSTRG.48036.2	1.50567	0.00036359	0.00502965	VD_W7-W0	lncRNA
MSTRG.65418.2	1.96202	2.14907e-05	0.000437276	VD_W7-W0	lncRNA
MSTRG.11003.4	2.27807	1.69193e-14	1.9184e-12	VD_W7-W0	lncRNA
MSTRG.64920.1	1.93346	1.28454e-05	0.000276721	VD_W7-W0	lncRNA
MSTRG.66926.13	3.16448	8.98141e-06	0.000202359	VD_W7-W0	lncRNA
MSTRG.59265.21	4.82735	0.00014514	0.002291	VD_W7-W0	lncRNA
MSTRG.9940.1	2.04694	5.55725e-06	0.000132389	VD_W7-W0	lncRNA
MSTRG.12290.3	2.34275	0.000570346	0.00739235	VD_W7-W0	lncRNA
MSTRG.57305.1	2.63367	2.98043e-06	7.60651e-05	VD_W7-W0	lncRNA
MSTRG.76827.2	6.37672	0.00017855	0.00273693	VD_W7-W0	lncRNA
MSTRG.55265.7	5.45371	4.02692e-12	3.13983e-10	VD_W7-W0	lncRNA
MSTRG.21858.1	2.78666	9.93025e-05	0.00164161	VD_W7-W0	lncRNA
MSTRG.52390.6	1.74654	1.93198e-06	5.12898e-05	VD_W7-W0	lncRNA
MSTRG.55630.1	4.27671	5.68577e-06	0.000134964	VD_W7-W0	lncRNA
MSTRG.64592.4	-2.72474	3.38113e-08	3.81583e-06	VD_W17-W0	lncRNA
MSTRG.29030.6	-9.26159	7.8944e-08	7.81811e-06	VD_W17-W0	lncRNA
MSTRG.54650.2	-2.43132	2.99206e-05	0.00127974	VD_W17-W0	lncRNA
MSTRG.25644.11	-3.09504	2.68513e-09	4.15976e-07	VD_W17-W0	lncRNA
MSTRG.44750.7	-5.82207	0.000135597	0.0045708	VD_W17-W0	lncRNA
MSTRG.44750.2	-8.05327	3.31649e-08	3.75005e-06	VD_W17-W0	lncRNA
MSTRG.51169.3	-7.07889	5.96469e-05	0.00227576	VD_W17-W0	lncRNA
MSTRG.23618.2	-9.30679	1.10511e-09	1.95294e-07	VD_W17-W0	lncRNA
MSTRG.37914.5	-1.85976	0.000303245	0.00859691	VD_W17-W0	lncRNA
MSTRG.12124.2	-2.03478	0.000196241	0.00613179	VD_W17-W0	lncRNA
MSTRG.2168.2	-4.15146	1.59508e-06	0.000106744	VD_W17-W0	lncRNA
MSTRG.42321.6	-1.26923	1.91355e-05	0.000882387	VD_W17-W0	lncRNA
MSTRG.15366.1	-1.42463	2.98621e-05	0.00127816	VD_W17-W0	lncRNA
MSTRG.60181.10	-1.05384	1.60029e-05	0.000760513	VD_W17-W0	lncRNA
MSTRG.20180.3	-6.87085	1.60945e-05	0.000764249	VD_W17-W0	lncRNA
MSTRG.39612.2	-10.452	1.06512e-13	6.28679e-11	VD_W17-W0	lncRNA
MSTRG.45363.1	-5.1046	0.000231166	0.00695784	VD_W17-W0	lncRNA
MSTRG.46334.9	-2.08672	6.0275e-09	8.59341e-07	VD_W17-W0	lncRNA
MSTRG.51838.5	-5.79646	3.18566e-05	0.00134211	VD_W17-W0	lncRNA
MSTRG.73867.1	-1.29517	5.8607e-08	6.04759e-06	VD_W17-W0	lncRNA
MSTRG.45655.2	-2.89909	1.53566e-05	0.000735385	VD_W17-W0	lncRNA
MSTRG.30706.2	-9.05675	4.58704e-10	8.92596e-08	VD_W17-W0	lncRNA
MSTRG.68959.2	-7.11192	8.31756e-06	0.000444285	VD_W17-W0	lncRNA
MSTRG.44750.16	-8.14348	1.91131e-08	2.35028e-06	VD_W17-W0	lncRNA
MSTRG.21769.3	-8.47512	1.69505e-07	1.52979e-05	VD_W17-W0	lncRNA
MSTRG.10790.8	-8.07083	7.14056e-07	5.29478e-05	VD_W17-W0	lncRNA
MSTRG.15575.41	-10.3673	1.6234e-10	3.54887e-08	VD_W17-W0	lncRNA
MSTRG.29338.2	-9.26603	4.18981e-09	6.16706e-07	VD_W17-W0	lncRNA
MSTRG.46477.15	-2.52465	1.40124e-05	0.000681837	VD_W17-W0	lncRNA
MSTRG.27206.2	-8.51745	1.48657e-09	2.52136e-07	VD_W17-W0	lncRNA
MSTRG.26693.2	-2.38045	2.68393e-05	0.00117607	VD_W17-W0	lncRNA
MSTRG.58353.13	-9.41443	3.55399e-12	1.21255e-09	VD_W17-W0	lncRNA
MSTRG.4839.1	-2.34345	1.32308e-05	0.000652412	VD_W17-W0	lncRNA
MSTRG.72927.2	-1.70716	8.37228e-06	0.000446401	VD_W17-W0	lncRNA
MSTRG.8499.42	10.5542	1.17275e-09	2.04794e-07	VD_W17-W0	lncRNA
MSTRG.30043.14	2.29463	1.0073e-07	9.63613e-06	VD_W17-W0	lncRNA
MSTRG.62528.2	4.14696	4.87798e-10	9.40908e-08	VD_W17-W0	lncRNA
MSTRG.62528.1	1.90548	1.80483e-08	2.2427e-06	VD_W17-W0	lncRNA
MSTRG.40671.11	8.30034	4.4406e-06	0.00025925	VD_W17-W0	lncRNA
MSTRG.25390.1	11.642	4.58294e-09	6.6791e-07	VD_W17-W0	lncRNA
MSTRG.46920.5	1.80788	5.58738e-07	4.29413e-05	VD_W17-W0	lncRNA
MSTRG.58353.10	3.09245	1.69783e-21	4.55512e-18	VD_W17-W0	lncRNA
MSTRG.34621.1	6.09993	0.000140389	0.00470813	VD_W17-W0	lncRNA
MSTRG.40121.3	3.12315	2.25599e-08	2.71196e-06	VD_W17-W0	lncRNA
MSTRG.40746.4	5.94067	1.68189e-06	0.000111918	VD_W17-W0	lncRNA
MSTRG.75229.4	3.07749	0.000107937	0.00375197	VD_W17-W0	lncRNA
MSTRG.64484.4	6.70665	2.59836e-05	0.00114881	VD_W17-W0	lncRNA
MSTRG.48543.2	3.48505	7.64871e-05	0.00280061	VD_W17-W0	lncRNA
MSTRG.19545.5	1.40871	2.17259e-05	0.000985667	VD_W17-W0	lncRNA
MSTRG.28234.3	1.39894	4.00253e-05	0.0016137	VD_W17-W0	lncRNA
MSTRG.30298.4	11.4838	1.16492e-12	4.5839e-10	VD_W17-W0	lncRNA
MSTRG.6839.10	6.29205	0.000242296	0.00718297	VD_W17-W0	lncRNA
MSTRG.47974.1	1.23833	0.000331894	0.00924042	VD_W17-W0	lncRNA
MSTRG.57697.1	2.14408	3.47649e-05	0.00144708	VD_W17-W0	lncRNA
MSTRG.19480.1	1.9103	0.000265733	0.00772641	VD_W17-W0	lncRNA
MSTRG.49050.9	1.87051	0.000188066	0.00594241	VD_W17-W0	lncRNA
MSTRG.38240.20	8.58341	5.02828e-06	0.000286753	VD_W17-W0	lncRNA
MSTRG.40890.9	8.96691	2.11314e-11	5.68896e-09	VD_W17-W0	lncRNA
MSTRG.55357.4	5.75438	6.96705e-05	0.00259447	VD_W17-W0	lncRNA
MSTRG.34775.18	3.55511	1.06287e-06	7.40727e-05	VD_W17-W0	lncRNA
MSTRG.72395.4	7.88218	3.31133e-08	3.75005e-06	VD_W17-W0	lncRNA
MSTRG.51130.1	1.77707	0.000223962	0.00678251	VD_W17-W0	lncRNA
MSTRG.25645.2	6.39999	0.000362896	0.00996723	VD_W17-W0	lncRNA
MSTRG.20860.1	6.34657	2.88773e-05	0.00124413	VD_W17-W0	lncRNA
MSTRG.45968.1	7.19822	4.31416e-06	0.000253877	VD_W17-W0	lncRNA
MSTRG.48338.6	1.62619	6.51232e-09	9.21782e-07	VD_W17-W0	lncRNA
MSTRG.63230.2	6.61055	1.08794e-07	1.02579e-05	VD_W17-W0	lncRNA
MSTRG.31158.1	4.25264	9.74681e-06	0.000505532	VD_W17-W0	lncRNA
MSTRG.45576.11	1.95255	6.59106e-05	0.00247161	VD_W17-W0	lncRNA
MSTRG.67756.3	3.79523	2.93262e-08	3.4141e-06	VD_W17-W0	lncRNA
MSTRG.39221.1	3.66162	1.95361e-07	1.73399e-05	VD_W17-W0	lncRNA
MSTRG.72753.8	9.87279	1.46317e-11	4.21279e-09	VD_W17-W0	lncRNA
MSTRG.21112.3	7.14804	6.68188e-05	0.00250248	VD_W17-W0	lncRNA
MSTRG.33602.2	7.0625	2.30492e-05	0.00102987	VD_W17-W0	lncRNA
MSTRG.57421.7	4.27247	7.10496e-05	0.00263419	VD_W17-W0	lncRNA
MSTRG.21854.13	4.52041	2.87446e-07	2.39636e-05	VD_W17-W0	lncRNA
MSTRG.37624.1	7.01624	1.14615e-05	0.000580734	VD_W17-W0	lncRNA
MSTRG.29836.2	8.67834	2.30078e-05	0.0010288	VD_W17-W0	lncRNA
MSTRG.5627.2	6.40294	0.000118403	0.00407499	VD_W17-W0	lncRNA
MSTRG.46239.2	3.20973	0.000238575	0.00711317	VD_W17-W0	lncRNA
MSTRG.4568.6	9.20731	5.5868e-10	1.06513e-07	VD_W17-W0	lncRNA
MSTRG.4352.5	6.13019	7.92905e-06	0.000426625	VD_W17-W0	lncRNA
MSTRG.11751.4	4.20125	5.94041e-06	0.000331583	VD_W17-W0	lncRNA
MSTRG.48939.3	7.61426	1.40998e-05	0.000684396	VD_W17-W0	lncRNA
MSTRG.38673.6	3.26583	1.8513e-08	2.29561e-06	VD_W17-W0	lncRNA
MSTRG.6825.3	9.53677	1.52619e-12	5.77449e-10	VD_W17-W0	lncRNA
MSTRG.55265.7	2.3523	1.15434e-05	0.000583839	VD_W17-W0	lncRNA
MSTRG.55630.1	3.9125	8.70205e-05	0.00311669	VD_W17-W0	lncRNA
MSTRG.26589.7	-12.0646	3.202e-15	2.76381e-13	VD_W34-W0	lncRNA
MSTRG.72146.7	-5.7787	1.57344e-12	8.79954e-11	VD_W34-W0	lncRNA
MSTRG.72146.2	-4.3701	0.000628148	0.00627013	VD_W34-W0	lncRNA
MSTRG.8712.3	-2.75154	0.000126562	0.00155328	VD_W34-W0	lncRNA
MSTRG.68151.1	-6.45512	5.72692e-05	0.000768938	VD_W34-W0	lncRNA
MSTRG.26892.3	-1.24718	1.87423e-05	0.00028527	VD_W34-W0	lncRNA
MSTRG.46993.24	-10.4318	1.33049e-11	6.39092e-10	VD_W34-W0	lncRNA
MSTRG.66903.78	-8.70574	6.0448e-07	1.27136e-05	VD_W34-W0	lncRNA
MSTRG.18869.1	-1.26072	1.21258e-06	2.41749e-05	VD_W34-W0	lncRNA
MSTRG.18356.4	-7.85514	4.68489e-09	1.4607e-07	VD_W34-W0	lncRNA
MSTRG.37766.3	-2.66341	0.000392658	0.00418183	VD_W34-W0	lncRNA
MSTRG.64592.4	-5.7475	3.8048e-06	6.84653e-05	VD_W34-W0	lncRNA
MSTRG.21921.2	-1.64436	1.40044e-08	4.04545e-07	VD_W34-W0	lncRNA
MSTRG.34408.1	-1.35054	0.000575211	0.00581028	VD_W34-W0	lncRNA
MSTRG.42334.1	-2.3397	7.34281e-07	1.52303e-05	VD_W34-W0	lncRNA
MSTRG.48950.6	-1.80102	1.38878e-05	0.000217779	VD_W34-W0	lncRNA
MSTRG.15575.62	-8.58011	1.46951e-08	4.23454e-07	VD_W34-W0	lncRNA
MSTRG.29030.6	-9.13106	1.2492e-07	3.00146e-06	VD_W34-W0	lncRNA
MSTRG.71822.11	-2.02246	9.99163e-08	2.45304e-06	VD_W34-W0	lncRNA
MSTRG.12906.2	-8.37412	1.95408e-07	4.53864e-06	VD_W34-W0	lncRNA
MSTRG.62134.5	-4.74086	4.70441e-58	1.19766e-54	VD_W34-W0	lncRNA
MSTRG.46965.1	-7.15736	6.54295e-06	0.000110695	VD_W34-W0	lncRNA
MSTRG.62280.6	-3.82899	0.000552051	0.00561226	VD_W34-W0	lncRNA
MSTRG.62280.7	-2.56269	2.45779e-06	4.60376e-05	VD_W34-W0	lncRNA
MSTRG.4486.1	-2.19475	2.08062e-05	0.000313668	VD_W34-W0	lncRNA
MSTRG.57973.12	-2.14355	0.000759982	0.0073908	VD_W34-W0	lncRNA
MSTRG.48612.1	-10.1428	1.6416e-09	5.55943e-08	VD_W34-W0	lncRNA
MSTRG.54654.1	-8.31816	2.56316e-11	1.17897e-09	VD_W34-W0	lncRNA
MSTRG.25644.11	-5.35181	3.88963e-13	2.39489e-11	VD_W34-W0	lncRNA
MSTRG.37978.1	-3.23972	8.02654e-06	0.000133443	VD_W34-W0	lncRNA
MSTRG.67721.1	-6.79982	5.84443e-06	0.000100151	VD_W34-W0	lncRNA
MSTRG.31575.8	-7.12929	0.000484764	0.00501303	VD_W34-W0	lncRNA
MSTRG.68136.3	-1.51805	2.76164e-06	5.11724e-05	VD_W34-W0	lncRNA
MSTRG.68388.1	-1.95084	0.000129789	0.00158657	VD_W34-W0	lncRNA
MSTRG.6358.2	-3.36314	8.7581e-06	0.000143889	VD_W34-W0	lncRNA
MSTRG.73140.7	-2.86873	1.1009e-10	4.60772e-09	VD_W34-W0	lncRNA
MSTRG.39642.2	-1.90295	0.000248677	0.00279966	VD_W34-W0	lncRNA
MSTRG.28176.5	-9.51868	7.79499e-14	5.41433e-12	VD_W34-W0	lncRNA
MSTRG.44750.2	-7.92324	2.80022e-08	7.65116e-07	VD_W34-W0	lncRNA
MSTRG.23618.2	-9.17567	1.50268e-09	5.12154e-08	VD_W34-W0	lncRNA
MSTRG.59407.2	-3.73377	2.51398e-14	1.91174e-12	VD_W34-W0	lncRNA
MSTRG.37914.5	-2.22145	3.82268e-05	0.000535486	VD_W34-W0	lncRNA
MSTRG.62913.1	-3.36757	1.47477e-07	3.49326e-06	VD_W34-W0	lncRNA
MSTRG.52015.2	-9.13042	7.66275e-11	3.28226e-09	VD_W34-W0	lncRNA
MSTRG.37646.3	-6.61086	4.90403e-05	0.000669818	VD_W34-W0	lncRNA
MSTRG.66755.3	-7.77317	2.06195e-06	3.91489e-05	VD_W34-W0	lncRNA
MSTRG.55434.1	-6.75164	6.79066e-05	0.000896349	VD_W34-W0	lncRNA
MSTRG.60181.10	-1.134	0.00101925	0.00951551	VD_W34-W0	lncRNA
MSTRG.32782.5	-4.93724	0.000201554	0.00232685	VD_W34-W0	lncRNA
MSTRG.64670.1	-1.34489	0.00022081	0.00251985	VD_W34-W0	lncRNA
MSTRG.37750.1	-6.79423	1.43579e-05	0.000223832	VD_W34-W0	lncRNA
MSTRG.75546.2	-9.28471	2.34756e-12	1.28827e-10	VD_W34-W0	lncRNA
MSTRG.61807.1	-8.18944	5.56137e-05	0.000748771	VD_W34-W0	lncRNA
MSTRG.25205.2	-1.24472	0.000103069	0.00129703	VD_W34-W0	lncRNA
MSTRG.39612.2	-9.36044	7.79611e-12	3.91168e-10	VD_W34-W0	lncRNA
MSTRG.69752.1	-1.92681	0.000497159	0.00512061	VD_W34-W0	lncRNA
MSTRG.62344.3	-3.02604	0.000654632	0.00650014	VD_W34-W0	lncRNA
MSTRG.56859.1	-1.22531	1.41241e-05	0.000220657	VD_W34-W0	lncRNA
MSTRG.25694.3	-6.98601	6.01438e-05	0.000804032	VD_W34-W0	lncRNA
MSTRG.64736.1	-2.92617	6.60999e-24	1.69014e-21	VD_W34-W0	lncRNA
MSTRG.36208.1	-1.15609	3.74677e-05	0.000526702	VD_W34-W0	lncRNA
MSTRG.42023.5	-9.48796	1.59276e-13	1.05025e-11	VD_W34-W0	lncRNA
MSTRG.42023.3	-9.29977	2.13178e-13	1.37623e-11	VD_W34-W0	lncRNA
MSTRG.42023.2	-7.19741	6.21208e-24	1.59536e-21	VD_W34-W0	lncRNA
MSTRG.42023.1	-7.47559	7.70057e-30	3.15314e-27	VD_W34-W0	lncRNA
MSTRG.24100.1	-7.56575	8.64043e-07	1.77582e-05	VD_W34-W0	lncRNA
MSTRG.29501.1	-6.29335	9.87715e-05	0.00124913	VD_W34-W0	lncRNA
MSTRG.46993.22	-5.13008	0.000363135	0.00390362	VD_W34-W0	lncRNA
MSTRG.46993.20	-11.4146	1.0257e-19	1.63942e-17	VD_W34-W0	lncRNA
MSTRG.46993.21	-9.22207	1.05926e-06	2.1336e-05	VD_W34-W0	lncRNA
MSTRG.73867.1	-1.18276	2.32251e-07	5.30183e-06	VD_W34-W0	lncRNA
MSTRG.11005.5	-4.34169	1.7986e-10	7.21831e-09	VD_W34-W0	lncRNA
MSTRG.11005.4	-5.29706	3.02254e-05	0.000436416	VD_W34-W0	lncRNA
MSTRG.28736.1	-1.8105	1.57731e-05	0.000243432	VD_W34-W0	lncRNA
MSTRG.22136.7	-1.36044	0.000275191	0.00306399	VD_W34-W0	lncRNA
MSTRG.22136.4	-1.34998	4.17531e-09	1.313e-07	VD_W34-W0	lncRNA
MSTRG.14176.23	-1.42944	1.01285e-05	0.000164011	VD_W34-W0	lncRNA
MSTRG.7308.6	-2.68584	1.77653e-10	7.14442e-09	VD_W34-W0	lncRNA
MSTRG.8602.9	-10.512	6.91058e-17	7.62038e-15	VD_W34-W0	lncRNA
MSTRG.48338.2	-9.47983	8.59786e-10	3.05163e-08	VD_W34-W0	lncRNA
MSTRG.48338.6	-5.3032	9.48663e-12	4.69552e-10	VD_W34-W0	lncRNA
MSTRG.72271.1	-3.00553	8.77568e-26	2.53129e-23	VD_W34-W0	lncRNA
MSTRG.46993.9	-10.2234	1.29648e-10	5.35359e-09	VD_W34-W0	lncRNA
MSTRG.46993.7	-11.3584	6.63497e-18	8.21362e-16	VD_W34-W0	lncRNA
MSTRG.46993.4	-7.6506	8.41703e-10	2.99423e-08	VD_W34-W0	lncRNA
MSTRG.44750.16	-7.05173	2.71219e-07	6.1057e-06	VD_W34-W0	lncRNA
MSTRG.9842.5	-1.09029	0.00107523	0.00995875	VD_W34-W0	lncRNA
MSTRG.30945.1	-1.5475	1.57612e-05	0.000243312	VD_W34-W0	lncRNA
MSTRG.10790.8	-7.94159	8.07996e-07	1.66531e-05	VD_W34-W0	lncRNA
MSTRG.46993.18	-11.6328	2.15045e-20	3.70346e-18	VD_W34-W0	lncRNA
MSTRG.18173.8	-5.98047	7.19451e-05	0.000943699	VD_W34-W0	lncRNA
MSTRG.18173.6	-9.99657	1.17222e-11	5.69609e-10	VD_W34-W0	lncRNA
MSTRG.18173.4	-9.39067	5.22634e-09	1.61575e-07	VD_W34-W0	lncRNA
MSTRG.18173.1	-11.5102	7.96761e-21	1.44887e-18	VD_W34-W0	lncRNA
MSTRG.53267.2	-2.28867	1.20829e-07	2.91153e-06	VD_W34-W0	lncRNA
MSTRG.53267.4	-8.90495	2.33854e-08	6.48654e-07	VD_W34-W0	lncRNA
MSTRG.7506.5	-1.84378	0.000449578	0.00469694	VD_W34-W0	lncRNA
MSTRG.47832.3	-4.08111	0.000121414	0.00149921	VD_W34-W0	lncRNA
MSTRG.37561.1	-2.23134	1.30998e-05	0.000207142	VD_W34-W0	lncRNA
MSTRG.29514.1	-5.0793	4.32104e-06	7.65317e-05	VD_W34-W0	lncRNA
MSTRG.39641.1	-1.64382	1.43705e-06	2.81991e-05	VD_W34-W0	lncRNA
MSTRG.65396.5	-8.48027	2.26087e-09	7.50471e-08	VD_W34-W0	lncRNA
MSTRG.52474.1	-7.75943	1.3347e-05	0.000210652	VD_W34-W0	lncRNA
MSTRG.16185.1	-1.49685	3.81717e-06	6.86036e-05	VD_W34-W0	lncRNA
MSTRG.46477.15	-1.48257	8.79764e-05	0.00112648	VD_W34-W0	lncRNA
MSTRG.72271.2	-2.54006	5.36962e-17	6.02323e-15	VD_W34-W0	lncRNA
MSTRG.24169.2	-1.53725	0.000757212	0.00736753	VD_W34-W0	lncRNA
MSTRG.40468.141	-2.17529	7.48907e-05	0.000977083	VD_W34-W0	lncRNA
MSTRG.14191.3	-2.35206	6.53334e-07	1.36822e-05	VD_W34-W0	lncRNA
MSTRG.15575.23	-9.01309	6.90153e-10	2.50845e-08	VD_W34-W0	lncRNA
MSTRG.1320.1	-2.24286	2.16983e-14	1.66954e-12	VD_W34-W0	lncRNA
MSTRG.34171.1	-1.58535	0.000656307	0.00651346	VD_W34-W0	lncRNA
MSTRG.70955.2	-4.89659	0.000343121	0.00371919	VD_W34-W0	lncRNA
MSTRG.68993.1	-4.74574	0.000451338	0.0047119	VD_W34-W0	lncRNA
MSTRG.17096.2	-4.01183	3.29194e-09	1.0562e-07	VD_W34-W0	lncRNA
MSTRG.46993.14	-10.6842	6.79031e-17	7.50188e-15	VD_W34-W0	lncRNA
MSTRG.14171.2	-1.68856	0.000237871	0.00269041	VD_W34-W0	lncRNA
MSTRG.54519.4	-1.8663	2.9194e-05	0.000423335	VD_W34-W0	lncRNA
MSTRG.9878.4	-1.85219	3.02303e-05	0.000436416	VD_W34-W0	lncRNA
MSTRG.42023.4	-5.96126	0.000399	0.00424012	VD_W34-W0	lncRNA
MSTRG.72927.2	-3.14006	6.63447e-05	0.000878703	VD_W34-W0	lncRNA
MSTRG.3070.10	-2.0596	5.43186e-08	1.40609e-06	VD_W34-W0	lncRNA
MSTRG.6360.4	-9.88261	8.34177e-12	4.16761e-10	VD_W34-W0	lncRNA
MSTRG.47044.1	2.34952	0.000712807	0.0069971	VD_W34-W0	lncRNA
MSTRG.66016.13	3.19356	3.32282e-13	2.07425e-11	VD_W34-W0	lncRNA
MSTRG.16002.3	3.57631	0.00045427	0.00474056	VD_W34-W0	lncRNA
MSTRG.74846.1	2.66754	0.000449955	0.00469973	VD_W34-W0	lncRNA
MSTRG.55903.5	4.41775	0.000344197	0.0037281	VD_W34-W0	lncRNA
MSTRG.31228.7	3.79865	1.61616e-06	3.13561e-05	VD_W34-W0	lncRNA
MSTRG.56037.1	4.05263	9.7594e-06	0.000158385	VD_W34-W0	lncRNA
MSTRG.24990.4	7.80776	2.7208e-05	0.000398185	VD_W34-W0	lncRNA
MSTRG.30043.12	4.46685	4.47351e-05	0.00061735	VD_W34-W0	lncRNA
MSTRG.30043.14	3.91249	1.92436e-29	7.61343e-27	VD_W34-W0	lncRNA
MSTRG.38204.4	7.62178	1.42427e-06	2.79855e-05	VD_W34-W0	lncRNA
MSTRG.38204.9	3.71644	5.72573e-09	1.76362e-07	VD_W34-W0	lncRNA
MSTRG.62528.2	3.28845	1.21733e-18	1.66932e-16	VD_W34-W0	lncRNA
MSTRG.62528.1	1.8863	2.84314e-06	5.25662e-05	VD_W34-W0	lncRNA
MSTRG.73768.6	7.16916	3.14588e-05	0.000451591	VD_W34-W0	lncRNA
MSTRG.20431.3	3.09026	5.57367e-08	1.43961e-06	VD_W34-W0	lncRNA
MSTRG.25025.2	1.61799	0.000775182	0.00751117	VD_W34-W0	lncRNA
MSTRG.10391.1	2.6093	4.41185e-06	7.78342e-05	VD_W34-W0	lncRNA
MSTRG.25390.1	8.6242	8.01484e-05	0.00103828	VD_W34-W0	lncRNA
MSTRG.16241.1	2.65178	0.000123334	0.00152068	VD_W34-W0	lncRNA
MSTRG.46920.5	1.07266	1.84277e-05	0.000280866	VD_W34-W0	lncRNA
MSTRG.58353.10	1.35416	0.000464409	0.00483174	VD_W34-W0	lncRNA
MSTRG.34621.1	4.97264	0.000461519	0.00480508	VD_W34-W0	lncRNA
MSTRG.40121.3	1.79064	0.000153148	0.00183008	VD_W34-W0	lncRNA
MSTRG.76561.4	1.32823	0.000234663	0.00265772	VD_W34-W0	lncRNA
MSTRG.54544.1	1.49941	4.26013e-08	1.12313e-06	VD_W34-W0	lncRNA
MSTRG.59447.6	1.77091	8.8388e-08	2.19952e-06	VD_W34-W0	lncRNA
MSTRG.76141.1	1.266	0.000152789	0.00182692	VD_W34-W0	lncRNA
MSTRG.72445.1	1.83319	0.00106367	0.00987036	VD_W34-W0	lncRNA
MSTRG.75229.4	3.21597	3.61305e-11	1.62612e-09	VD_W34-W0	lncRNA
MSTRG.48543.2	2.844	4.3183e-07	9.34419e-06	VD_W34-W0	lncRNA
MSTRG.19545.5	2.61593	7.83685e-26	2.28298e-23	VD_W34-W0	lncRNA
MSTRG.42285.1	4.77984	0.000758701	0.00738079	VD_W34-W0	lncRNA
MSTRG.28234.3	1.27025	0.000991424	0.00928384	VD_W34-W0	lncRNA
MSTRG.44614.6	8.82821	7.75546e-10	2.79111e-08	VD_W34-W0	lncRNA
MSTRG.56594.2	8.84286	8.19751e-11	3.48582e-09	VD_W34-W0	lncRNA
MSTRG.37885.1	1.13285	1.00212e-05	0.000162409	VD_W34-W0	lncRNA
MSTRG.15618.2	9.38212	3.97898e-06	7.11839e-05	VD_W34-W0	lncRNA
MSTRG.52015.3	1.89534	0.000814744	0.00782587	VD_W34-W0	lncRNA
MSTRG.56087.3	1.61402	1.89447e-05	0.000287977	VD_W34-W0	lncRNA
MSTRG.63595.2	1.64168	1.03877e-05	0.00016793	VD_W34-W0	lncRNA
MSTRG.57697.1	3.18514	7.22534e-17	7.93757e-15	VD_W34-W0	lncRNA
MSTRG.19480.1	1.51692	2.30394e-08	6.40574e-07	VD_W34-W0	lncRNA
MSTRG.49050.9	1.88456	2.37005e-08	6.56773e-07	VD_W34-W0	lncRNA
MSTRG.25125.3	6.91444	9.5805e-05	0.00121581	VD_W34-W0	lncRNA
MSTRG.19513.8	2.5362	4.42421e-06	7.80052e-05	VD_W34-W0	lncRNA
MSTRG.65107.1	7.06949	1.16587e-05	0.000185961	VD_W34-W0	lncRNA
MSTRG.57384.8	1.99723	0.000128388	0.00157141	VD_W34-W0	lncRNA
MSTRG.55357.4	6.97802	0.000540858	0.00551325	VD_W34-W0	lncRNA
MSTRG.8275.7	7.72166	2.6667e-05	0.000391834	VD_W34-W0	lncRNA
MSTRG.57696.1	2.49133	3.68923e-06	6.66109e-05	VD_W34-W0	lncRNA
MSTRG.34775.18	4.12642	6.29247e-16	6.01059e-14	VD_W34-W0	lncRNA
MSTRG.61567.1	4.27018	3.64289e-05	0.000514478	VD_W34-W0	lncRNA
MSTRG.72395.4	6.95097	6.56086e-06	0.000110966	VD_W34-W0	lncRNA
MSTRG.51130.1	1.87965	3.45622e-05	0.000491321	VD_W34-W0	lncRNA
MSTRG.10969.2	1.21448	0.000588771	0.00592353	VD_W34-W0	lncRNA
MSTRG.8196.2	2.00566	9.06372e-05	0.00115702	VD_W34-W0	lncRNA
MSTRG.20860.1	7.14678	4.16737e-07	9.05777e-06	VD_W34-W0	lncRNA
MSTRG.62054.8	2.73334	3.04875e-09	9.84105e-08	VD_W34-W0	lncRNA
MSTRG.37226.13	1.2559	0.000164543	0.00194719	VD_W34-W0	lncRNA
MSTRG.62400.1	1.45722	0.000420193	0.00443595	VD_W34-W0	lncRNA
MSTRG.38116.5	8.53917	7.86624e-11	3.35714e-09	VD_W34-W0	lncRNA
MSTRG.63230.2	5.16273	0.000148886	0.00178755	VD_W34-W0	lncRNA
MSTRG.17706.1	1.08794	0.000150264	0.00180151	VD_W34-W0	lncRNA
MSTRG.17706.2	1.23916	0.000364876	0.00391874	VD_W34-W0	lncRNA
MSTRG.29031.4	6.41518	1.75195e-06	3.37669e-05	VD_W34-W0	lncRNA
MSTRG.31158.1	3.28812	1.64249e-13	1.07698e-11	VD_W34-W0	lncRNA
MSTRG.45576.11	3.01932	2.21435e-23	5.16571e-21	VD_W34-W0	lncRNA
MSTRG.67756.3	2.95737	7.67459e-24	1.92042e-21	VD_W34-W0	lncRNA
MSTRG.6655.3	2.67548	0.000612008	0.00613307	VD_W34-W0	lncRNA
MSTRG.29847.4	1.13838	0.000574182	0.00580266	VD_W34-W0	lncRNA
MSTRG.61570.1	1.2186	0.000229705	0.00261168	VD_W34-W0	lncRNA
MSTRG.30.4	1.06857	0.000602064	0.00604066	VD_W34-W0	lncRNA
MSTRG.20424.1	2.06681	0.000326556	0.00355875	VD_W34-W0	lncRNA
MSTRG.57421.7	3.55355	3.01458e-10	1.16512e-08	VD_W34-W0	lncRNA
MSTRG.30146.1	6.56286	2.40002e-05	0.000355684	VD_W34-W0	lncRNA
MSTRG.21854.13	4.02544	8.34426e-11	3.54564e-09	VD_W34-W0	lncRNA
MSTRG.57384.4	1.81088	1.50461e-07	3.55963e-06	VD_W34-W0	lncRNA
MSTRG.2410.4	7.85396	4.13407e-07	8.99541e-06	VD_W34-W0	lncRNA
MSTRG.27633.5	1.69732	7.61737e-06	0.000127146	VD_W34-W0	lncRNA
MSTRG.8275.20	7.30112	2.29899e-05	0.000342357	VD_W34-W0	lncRNA
MSTRG.68873.4	2.50392	2.36252e-14	1.80359e-12	VD_W34-W0	lncRNA
MSTRG.28806.2	9.54422	8.41627e-10	2.99423e-08	VD_W34-W0	lncRNA
MSTRG.66903.6	5.75668	0.000630251	0.00628684	VD_W34-W0	lncRNA
MSTRG.17465.2	5.63973	1.75868e-07	4.11253e-06	VD_W34-W0	lncRNA
MSTRG.16951.2	3.51197	1.56e-06	3.03771e-05	VD_W34-W0	lncRNA
MSTRG.29335.2	1.74028	7.73237e-09	2.32185e-07	VD_W34-W0	lncRNA
MSTRG.59703.3	5.35807	3.03179e-09	9.79516e-08	VD_W34-W0	lncRNA
MSTRG.43727.3	7.79823	6.57923e-09	2.00333e-07	VD_W34-W0	lncRNA
MSTRG.67983.2	10.4756	1.25118e-14	9.96758e-13	VD_W34-W0	lncRNA
MSTRG.11751.4	3.72526	7.42749e-09	2.2418e-07	VD_W34-W0	lncRNA
MSTRG.48036.2	1.61851	0.000381131	0.00407315	VD_W34-W0	lncRNA
MSTRG.11003.4	1.01709	0.000436987	0.00458472	VD_W34-W0	lncRNA
MSTRG.43389.2	2.17714	8.94897e-05	0.0011436	VD_W34-W0	lncRNA
MSTRG.43389.1	2.40733	0.000169777	0.00200587	VD_W34-W0	lncRNA
MSTRG.66926.13	3.22434	3.80015e-05	0.000532585	VD_W34-W0	lncRNA
MSTRG.10638.24	5.80576	2.12824e-05	0.000319285	VD_W34-W0	lncRNA
MSTRG.9940.1	1.7664	0.000192314	0.00223294	VD_W34-W0	lncRNA
MSTRG.12290.3	2.67214	3.21949e-05	0.000461028	VD_W34-W0	lncRNA
MSTRG.55265.7	5.35329	2.8336e-15	2.46903e-13	VD_W34-W0	lncRNA
MSTRG.55630.1	4.81207	3.63208e-09	1.1527e-07	VD_W34-W0	lncRNA
MSTRG.66016.13	-1.965	1.67122e-08	1.34099e-06	VD_W17-W7	lncRNA
MSTRG.56037.1	-5.06079	2.79144e-16	9.38545e-14	VD_W17-W7	lncRNA
MSTRG.7306.6	-7.89896	1.46965e-05	0.00058133	VD_W17-W7	lncRNA
MSTRG.38204.9	-3.36077	3.93508e-11	5.37403e-09	VD_W17-W7	lncRNA
MSTRG.43636.1	-1.83374	4.50263e-11	6.03e-09	VD_W17-W7	lncRNA
MSTRG.20431.3	-2.0696	7.12568e-05	0.00226764	VD_W17-W7	lncRNA
MSTRG.10638.31	-9.36667	2.42818e-10	2.87226e-08	VD_W17-W7	lncRNA
MSTRG.10638.36	-2.41408	0.000213848	0.00578728	VD_W17-W7	lncRNA
MSTRG.28333.2	-9.83759	8.40188e-13	1.57034e-10	VD_W17-W7	lncRNA
MSTRG.16801.6	-9.15749	1.65501e-11	2.39222e-09	VD_W17-W7	lncRNA
MSTRG.16801.4	-8.38111	7.59235e-08	5.32009e-06	VD_W17-W7	lncRNA
MSTRG.16801.5	-9.82104	6.72266e-14	1.54036e-11	VD_W17-W7	lncRNA
MSTRG.76369.8	-5.33795	3.69316e-05	0.00129522	VD_W17-W7	lncRNA
MSTRG.69269.1	-9.13038	1.23541e-07	8.2715e-06	VD_W17-W7	lncRNA
MSTRG.76125.1	-1.96906	5.47324e-05	0.00181264	VD_W17-W7	lncRNA
MSTRG.4074.2	-5.86022	5.9678e-08	4.31306e-06	VD_W17-W7	lncRNA
MSTRG.2168.2	-4.55615	1.54448e-07	1.00156e-05	VD_W17-W7	lncRNA
MSTRG.58647.1	-7.81121	2.78465e-11	3.91528e-09	VD_W17-W7	lncRNA
MSTRG.45625.1	-4.19386	0.00010027	0.003023	VD_W17-W7	lncRNA
MSTRG.15366.1	-1.73968	8.11155e-05	0.00252679	VD_W17-W7	lncRNA
MSTRG.57384.8	-2.53464	9.01302e-05	0.00275898	VD_W17-W7	lncRNA
MSTRG.57384.3	-3.50245	1.02651e-17	4.5039e-15	VD_W17-W7	lncRNA
MSTRG.37692.5	-4.32299	0.0001357	0.00392653	VD_W17-W7	lncRNA
MSTRG.8043.3	-6.74546	3.06621e-05	0.00110478	VD_W17-W7	lncRNA
MSTRG.2188.1	-2.74365	1.95229e-08	1.5482e-06	VD_W17-W7	lncRNA
MSTRG.21671.2	-2.97927	0.000200481	0.00549037	VD_W17-W7	lncRNA
MSTRG.21671.1	-3.4407	3.7301e-09	3.40358e-07	VD_W17-W7	lncRNA
MSTRG.10969.3	-7.99851	2.7657e-06	0.000130213	VD_W17-W7	lncRNA
MSTRG.10969.1	-3.37887	1.31927e-07	8.74777e-06	VD_W17-W7	lncRNA
MSTRG.18162.1	-2.73491	0.000375423	0.00937649	VD_W17-W7	lncRNA
MSTRG.18162.6	-2.20038	8.79294e-05	0.00269562	VD_W17-W7	lncRNA
MSTRG.35666.2	-10.6918	2.96722e-12	4.89512e-10	VD_W17-W7	lncRNA
MSTRG.67230.1	-1.99884	1.75757e-06	8.7125e-05	VD_W17-W7	lncRNA
MSTRG.62054.9	-9.09226	4.62666e-08	3.40343e-06	VD_W17-W7	lncRNA
MSTRG.67480.12	-6.87791	7.29681e-06	0.000312183	VD_W17-W7	lncRNA
MSTRG.49123.12	-7.42426	9.42499e-07	5.05266e-05	VD_W17-W7	lncRNA
MSTRG.29840.2	-1.02627	0.000240333	0.00637572	VD_W17-W7	lncRNA
MSTRG.18316.1	-1.83738	1.17689e-12	2.1289e-10	VD_W17-W7	lncRNA
MSTRG.6073.1	-4.45187	1.77733e-05	0.000684222	VD_W17-W7	lncRNA
MSTRG.19837.6	-9.56689	4.4946e-13	8.74397e-11	VD_W17-W7	lncRNA
MSTRG.55537.1	-1.319	6.01344e-06	0.000260885	VD_W17-W7	lncRNA
MSTRG.76327.5	-8.33722	2.30457e-08	1.80015e-06	VD_W17-W7	lncRNA
MSTRG.30146.1	-2.52646	5.53825e-05	0.0018283	VD_W17-W7	lncRNA
MSTRG.69730.1	-5.58029	4.02639e-05	0.00139382	VD_W17-W7	lncRNA
MSTRG.57384.1	-2.28513	0.000136981	0.00395812	VD_W17-W7	lncRNA
MSTRG.57384.4	-2.17053	2.53468e-05	0.000936167	VD_W17-W7	lncRNA
MSTRG.32222.1	-1.63548	0.000360211	0.0090663	VD_W17-W7	lncRNA
MSTRG.65961.1	-10.1703	5.6219e-11	7.38426e-09	VD_W17-W7	lncRNA
MSTRG.65961.5	-10.614	3.88823e-15	1.12404e-12	VD_W17-W7	lncRNA
MSTRG.38351.2	-8.40505	4.41458e-09	3.96959e-07	VD_W17-W7	lncRNA
MSTRG.6687.1	-1.38872	2.26757e-05	0.000849685	VD_W17-W7	lncRNA
MSTRG.6687.2	-3.25003	0.000207426	0.00564062	VD_W17-W7	lncRNA
MSTRG.66903.6	-7.9852	2.94072e-07	1.78847e-05	VD_W17-W7	lncRNA
MSTRG.6682.6	-1.23247	4.93107e-05	0.00166427	VD_W17-W7	lncRNA
MSTRG.1378.9	-3.18896	4.02923e-07	2.36722e-05	VD_W17-W7	lncRNA
MSTRG.27206.2	-8.35725	1.67034e-08	1.34099e-06	VD_W17-W7	lncRNA
MSTRG.40026.14	-7.43061	9.18409e-07	4.94064e-05	VD_W17-W7	lncRNA
MSTRG.5033.6	-1.88291	9.46129e-05	0.00287628	VD_W17-W7	lncRNA
MSTRG.19126.3	-2.30792	3.35996e-05	0.00119393	VD_W17-W7	lncRNA
MSTRG.16021.2	-8.09691	4.44834e-09	3.99415e-07	VD_W17-W7	lncRNA
MSTRG.21493.3	-1.74992	2.59069e-06	0.000123003	VD_W17-W7	lncRNA
MSTRG.21493.2	-1.98563	1.62913e-05	0.000635286	VD_W17-W7	lncRNA
MSTRG.17596.2	-1.89502	1.94055e-06	9.49781e-05	VD_W17-W7	lncRNA
MSTRG.11003.4	-1.96149	4.17158e-08	3.09071e-06	VD_W17-W7	lncRNA
MSTRG.9940.1	-3.30054	9.25148e-09	7.87266e-07	VD_W17-W7	lncRNA
MSTRG.60033.19	-9.79081	2.91007e-14	7.17256e-12	VD_W17-W7	lncRNA
MSTRG.40274.1	-8.26567	2.34174e-08	1.82688e-06	VD_W17-W7	lncRNA
MSTRG.57305.1	-2.89526	3.44714e-05	0.00121861	VD_W17-W7	lncRNA
MSTRG.55265.7	-3.09775	4.04178e-05	0.0013969	VD_W17-W7	lncRNA
MSTRG.53166.1	-5.05165	5.20011e-07	2.96775e-05	VD_W17-W7	lncRNA
MSTRG.76093.2	-3.30817	1.35136e-06	6.96101e-05	VD_W17-W7	lncRNA
MSTRG.18521.6	5.64529	4.75092e-07	2.75977e-05	VD_W17-W7	lncRNA
MSTRG.23770.8	3.0469	8.42279e-06	0.000353512	VD_W17-W7	lncRNA
MSTRG.11842.1	1.43564	5.96269e-06	0.000259197	VD_W17-W7	lncRNA
MSTRG.38322.5	5.58335	8.03722e-06	0.000339633	VD_W17-W7	lncRNA
MSTRG.57618.9	6.63443	1.91909e-05	0.000731062	VD_W17-W7	lncRNA
MSTRG.4074.4	8.05259	1.56949e-07	1.01566e-05	VD_W17-W7	lncRNA
MSTRG.8748.3	2.28703	4.79938e-05	0.00162603	VD_W17-W7	lncRNA
MSTRG.62280.6	5.51238	0.000244137	0.00645628	VD_W17-W7	lncRNA
MSTRG.62280.7	2.53342	0.000141574	0.00406994	VD_W17-W7	lncRNA
MSTRG.27276.8	8.53385	8.91314e-10	9.34641e-08	VD_W17-W7	lncRNA
MSTRG.55239.4	7.13602	7.83755e-07	4.29849e-05	VD_W17-W7	lncRNA
MSTRG.55882.4	1.53036	0.000215737	0.00583074	VD_W17-W7	lncRNA
MSTRG.20017.11	5.31251	2.20677e-06	0.000106597	VD_W17-W7	lncRNA
MSTRG.33353.3	10.9013	7.17472e-16	2.27623e-13	VD_W17-W7	lncRNA
MSTRG.16910.18	3.00817	0.000337901	0.00856031	VD_W17-W7	lncRNA
MSTRG.21112.11	2.68429	1.03872e-08	8.71919e-07	VD_W17-W7	lncRNA
MSTRG.59407.2	2.06537	1.5658e-05	0.000614257	VD_W17-W7	lncRNA
MSTRG.47974.1	1.42942	4.08103e-05	0.00140889	VD_W17-W7	lncRNA
MSTRG.10919.1	10.6316	6.69717e-12	1.05425e-09	VD_W17-W7	lncRNA
MSTRG.40890.9	5.78421	5.63356e-06	0.000246478	VD_W17-W7	lncRNA
MSTRG.53450.7	8.34126	1.79152e-06	8.83126e-05	VD_W17-W7	lncRNA
MSTRG.54738.5	7.91564	9.99062e-07	5.3236e-05	VD_W17-W7	lncRNA
MSTRG.712.4	2.86953	8.62925e-06	0.000360208	VD_W17-W7	lncRNA
MSTRG.42023.3	6.85137	1.58462e-08	1.27813e-06	VD_W17-W7	lncRNA
MSTRG.42023.2	5.47117	1.09249e-12	1.99961e-10	VD_W17-W7	lncRNA
MSTRG.42023.1	11.6726	9.24622e-16	2.84586e-13	VD_W17-W7	lncRNA
MSTRG.17422.3	2.5955	1.10971e-05	0.000451064	VD_W17-W7	lncRNA
MSTRG.56407.3	3.23491	8.61142e-05	0.00264653	VD_W17-W7	lncRNA
MSTRG.46993.20	10.501	3.72343e-11	5.10754e-09	VD_W17-W7	lncRNA
MSTRG.76093.1	7.77088	8.69884e-08	6.00618e-06	VD_W17-W7	lncRNA
MSTRG.1136.11	7.89789	7.09575e-08	5.03416e-06	VD_W17-W7	lncRNA
MSTRG.1136.12	7.90464	1.0473e-07	7.0965e-06	VD_W17-W7	lncRNA
MSTRG.48338.2	9.33583	7.74058e-09	6.67881e-07	VD_W17-W7	lncRNA
MSTRG.48338.6	5.90457	0.00020504	0.00559788	VD_W17-W7	lncRNA
MSTRG.46993.9	10.2255	2.44551e-12	4.11119e-10	VD_W17-W7	lncRNA
MSTRG.46993.8	9.89097	7.19744e-08	5.10045e-06	VD_W17-W7	lncRNA
MSTRG.46993.7	11.0963	1.56854e-17	6.60121e-15	VD_W17-W7	lncRNA
MSTRG.48662.10	6.78684	8.02178e-05	0.00250344	VD_W17-W7	lncRNA
MSTRG.66433.1	6.98391	4.55074e-05	0.00155542	VD_W17-W7	lncRNA
MSTRG.21112.3	8.21052	2.44731e-05	0.000907689	VD_W17-W7	lncRNA
MSTRG.47467.6	4.17558	0.000393411	0.00972758	VD_W17-W7	lncRNA
MSTRG.18173.6	5.92686	1.08171e-17	4.71268e-15	VD_W17-W7	lncRNA
MSTRG.18173.3	8.26443	3.95915e-07	2.3327e-05	VD_W17-W7	lncRNA
MSTRG.18173.1	11.7048	1.57999e-20	9.67785e-18	VD_W17-W7	lncRNA
MSTRG.7506.5	1.88636	9.04493e-05	0.00276738	VD_W17-W7	lncRNA
MSTRG.8688.1	3.0564	1.3914e-06	7.13167e-05	VD_W17-W7	lncRNA
MSTRG.28127.8	7.46545	2.86125e-07	1.74395e-05	VD_W17-W7	lncRNA
MSTRG.28127.9	7.99178	3.08248e-08	2.33698e-06	VD_W17-W7	lncRNA
MSTRG.34523.5	8.40421	1.957e-08	1.5482e-06	VD_W17-W7	lncRNA
MSTRG.27525.4	6.66298	4.76711e-05	0.00161801	VD_W17-W7	lncRNA
MSTRG.17465.9	7.63501	2.93953e-05	0.0010643	VD_W17-W7	lncRNA
MSTRG.1136.4	2.38155	8.30512e-05	0.00257542	VD_W17-W7	lncRNA
MSTRG.58353.11	1.21133	1.06645e-08	8.90365e-07	VD_W17-W7	lncRNA
MSTRG.1320.1	1.41475	3.2675e-07	1.95876e-05	VD_W17-W7	lncRNA
MSTRG.46374.5	8.56064	1.55393e-08	1.25585e-06	VD_W17-W7	lncRNA
MSTRG.8810.11	3.07476	1.10865e-05	0.000450933	VD_W17-W7	lncRNA
MSTRG.30787.4	5.06802	2.73515e-08	2.10199e-06	VD_W17-W7	lncRNA
MSTRG.48939.3	7.70136	9.52117e-06	0.000393129	VD_W17-W7	lncRNA
MSTRG.39385.1	2.35949	1.69609e-05	0.000657034	VD_W17-W7	lncRNA
MSTRG.3070.11	3.16858	0.000181443	0.00503814	VD_W17-W7	lncRNA
MSTRG.65396.6	9.05467	1.37582e-10	1.6624e-08	VD_W17-W7	lncRNA
MSTRG.6360.5	4.72259	0.00012462	0.00364176	VD_W17-W7	lncRNA
MSTRG.6360.2	3.69162	4.07922e-10	4.60513e-08	VD_W17-W7	lncRNA
MSTRG.23978.4	9.22063	5.54347e-11	7.29674e-09	VD_W17-W7	lncRNA
MSTRG.72146.7	-4.72117	2.19839e-06	0.000107333	VD_W34-W17	lncRNA
MSTRG.72146.2	-4.31506	0.000243117	0.00619053	VD_W34-W17	lncRNA
MSTRG.8499.42	-10.5724	1.02376e-09	1.13413e-07	VD_W34-W17	lncRNA
MSTRG.46993.24	-9.3954	3.42486e-12	6.63966e-10	VD_W34-W17	lncRNA
MSTRG.66903.78	-8.85474	1.16622e-08	9.97649e-07	VD_W34-W17	lncRNA
MSTRG.38322.5	-5.52098	4.86072e-05	0.00159122	VD_W34-W17	lncRNA
MSTRG.26371.1	-2.95933	1.26936e-06	6.6545e-05	VD_W34-W17	lncRNA
MSTRG.21921.2	-1.89259	7.24097e-06	0.000304697	VD_W34-W17	lncRNA
MSTRG.42334.1	-2.4761	2.80549e-06	0.000133269	VD_W34-W17	lncRNA
MSTRG.57618.9	-7.53117	8.24049e-06	0.000340047	VD_W34-W17	lncRNA
MSTRG.71822.11	-1.82894	1.07386e-05	0.000426057	VD_W34-W17	lncRNA
MSTRG.12906.2	-8.43219	8.47779e-09	7.46633e-07	VD_W34-W17	lncRNA
MSTRG.6034.1	-3.727	0.000306021	0.00750732	VD_W34-W17	lncRNA
MSTRG.62134.5	-3.82028	1.69791e-06	8.5773e-05	VD_W34-W17	lncRNA
MSTRG.28333.7	-5.61257	2.48934e-05	0.000881618	VD_W34-W17	lncRNA
MSTRG.62280.6	-4.79441	2.27867e-05	0.000815719	VD_W34-W17	lncRNA
MSTRG.62280.7	-2.84988	0.000102565	0.0029962	VD_W34-W17	lncRNA
MSTRG.62280.8	-4.14022	0.000392701	0.009239	VD_W34-W17	lncRNA
MSTRG.58353.10	-1.74397	3.09274e-05	0.001065	VD_W34-W17	lncRNA
MSTRG.76369.7	-5.71241	0.000214141	0.00556325	VD_W34-W17	lncRNA
MSTRG.35006.4	-9.50245	2.93663e-09	2.88403e-07	VD_W34-W17	lncRNA
MSTRG.24098.2	-8.09828	2.19744e-07	1.434e-05	VD_W34-W17	lncRNA
MSTRG.68388.1	-1.9438	7.84215e-05	0.00239031	VD_W34-W17	lncRNA
MSTRG.73140.7	-2.53777	4.42756e-07	2.64639e-05	VD_W34-W17	lncRNA
MSTRG.1151.14	-2.94528	0.000130013	0.00366535	VD_W34-W17	lncRNA
MSTRG.21112.11	-3.15449	1.39102e-09	1.48851e-07	VD_W34-W17	lncRNA
MSTRG.28176.5	-9.27765	1.13473e-09	1.24322e-07	VD_W34-W17	lncRNA
MSTRG.42317.1	-6.44988	0.000244562	0.00621936	VD_W34-W17	lncRNA
MSTRG.40511.9	-1.39082	9.12002e-07	5.02366e-05	VD_W34-W17	lncRNA
MSTRG.59407.2	-3.8209	4.2166e-11	6.40654e-09	VD_W34-W17	lncRNA
MSTRG.8499.22	-9.98763	2.2789e-08	1.85642e-06	VD_W34-W17	lncRNA
MSTRG.47974.1	-1.60717	2.89234e-05	0.00100293	VD_W34-W17	lncRNA
MSTRG.30360.1	-6.55052	6.10185e-05	0.00193596	VD_W34-W17	lncRNA
MSTRG.37750.1	-7.40146	0.000149462	0.004126	VD_W34-W17	lncRNA
MSTRG.75546.2	-8.31673	8.77659e-10	9.86929e-08	VD_W34-W17	lncRNA
MSTRG.61807.1	-7.4783	0.000109509	0.00316346	VD_W34-W17	lncRNA
MSTRG.58232.14	-9.73223	1.41615e-09	1.50999e-07	VD_W34-W17	lncRNA
MSTRG.30536.1	-1.98675	2.62022e-05	0.000921955	VD_W34-W17	lncRNA
MSTRG.712.4	-2.69136	2.33578e-07	1.5078e-05	VD_W34-W17	lncRNA
MSTRG.64736.1	-2.36756	9.74925e-13	2.07166e-10	VD_W34-W17	lncRNA
MSTRG.42023.5	-9.64938	8.01594e-07	4.49005e-05	VD_W34-W17	lncRNA
MSTRG.42023.3	-9.71974	2.52433e-09	2.52057e-07	VD_W34-W17	lncRNA
MSTRG.42023.2	-7.41074	1.84446e-11	3.06781e-09	VD_W34-W17	lncRNA
MSTRG.42023.1	-7.79521	5.08122e-15	1.63121e-12	VD_W34-W17	lncRNA
MSTRG.58198.2	-1.22647	3.02991e-05	0.00104638	VD_W34-W17	lncRNA
MSTRG.46993.22	-5.90149	8.98648e-06	0.000365775	VD_W34-W17	lncRNA
MSTRG.46993.20	-10.4331	5.34024e-11	7.87336e-09	VD_W34-W17	lncRNA
MSTRG.11005.5	-3.46863	2.86491e-08	2.2962e-06	VD_W34-W17	lncRNA
MSTRG.22136.4	-1.47102	5.46096e-08	4.09647e-06	VD_W34-W17	lncRNA
MSTRG.48338.2	-9.25921	1.03233e-08	8.92058e-07	VD_W34-W17	lncRNA
MSTRG.48338.6	-6.93308	1.14682e-20	8.35093e-18	VD_W34-W17	lncRNA
MSTRG.72271.1	-2.85083	3.83274e-08	2.98379e-06	VD_W34-W17	lncRNA
MSTRG.46993.9	-10.1507	3.32959e-12	6.49715e-10	VD_W34-W17	lncRNA
MSTRG.46993.7	-11.0246	2.49526e-17	1.13736e-14	VD_W34-W17	lncRNA
MSTRG.46993.4	-7.72948	2.3791e-11	3.8708e-09	VD_W34-W17	lncRNA
MSTRG.3641.4	-7.77864	8.29743e-07	4.63469e-05	VD_W34-W17	lncRNA
MSTRG.42317.4	-7.67325	1.20996e-07	8.41072e-06	VD_W34-W17	lncRNA
MSTRG.30142.2	-8.57116	3.1139e-08	2.47912e-06	VD_W34-W17	lncRNA
MSTRG.39221.1	-2.80221	8.58806e-05	0.00257949	VD_W34-W17	lncRNA
MSTRG.15677.17	-9.23385	7.81487e-09	6.93364e-07	VD_W34-W17	lncRNA
MSTRG.46993.18	-11.1112	1.5497e-18	8.64805e-16	VD_W34-W17	lncRNA
MSTRG.18173.8	-5.89032	2.72281e-06	0.00013017	VD_W34-W17	lncRNA
MSTRG.18173.6	-10.055	5.79217e-14	1.5236e-11	VD_W34-W17	lncRNA
MSTRG.18173.4	-8.48319	2.62293e-07	1.66792e-05	VD_W34-W17	lncRNA
MSTRG.18173.3	-8.21063	7.02972e-07	3.99004e-05	VD_W34-W17	lncRNA
MSTRG.18173.1	-11.6353	3.25754e-20	2.23576e-17	VD_W34-W17	lncRNA
MSTRG.62280.14	-7.025	6.12439e-05	0.00194208	VD_W34-W17	lncRNA
MSTRG.53267.3	-2.98335	2.935e-06	0.000138539	VD_W34-W17	lncRNA
MSTRG.53267.2	-2.80383	1.55364e-10	2.08471e-08	VD_W34-W17	lncRNA
MSTRG.46610.8	-9.4282	6.77533e-09	6.08364e-07	VD_W34-W17	lncRNA
MSTRG.37561.1	-2.3491	1.95014e-05	0.000716852	VD_W34-W17	lncRNA
MSTRG.29338.1	-1.07565	4.70032e-05	0.00154549	VD_W34-W17	lncRNA
MSTRG.8688.1	-5.59081	2.41524e-05	0.000857921	VD_W34-W17	lncRNA
MSTRG.51419.3	-2.17661	0.000124311	0.00352457	VD_W34-W17	lncRNA
MSTRG.4568.6	-9.21815	4.7106e-10	5.61427e-08	VD_W34-W17	lncRNA
MSTRG.72271.2	-1.69985	9.13937e-06	0.000370734	VD_W34-W17	lncRNA
MSTRG.62447.3	-9.88693	9.7554e-15	2.9872e-12	VD_W34-W17	lncRNA
MSTRG.40468.141	-1.57072	0.000224326	0.00578106	VD_W34-W17	lncRNA
MSTRG.4352.5	-5.09132	5.67817e-05	0.00182187	VD_W34-W17	lncRNA
MSTRG.49836.1	-7.34672	5.08656e-08	3.84947e-06	VD_W34-W17	lncRNA
MSTRG.1320.1	-1.82943	6.02586e-09	5.45994e-07	VD_W34-W17	lncRNA
MSTRG.70955.2	-6.04575	1.10651e-05	0.000436689	VD_W34-W17	lncRNA
MSTRG.8810.11	-2.43247	5.0167e-05	0.001636	VD_W34-W17	lncRNA
MSTRG.48939.3	-7.64635	1.50633e-05	0.000571439	VD_W34-W17	lncRNA
MSTRG.38673.6	-3.04897	2.23712e-07	1.45671e-05	VD_W34-W17	lncRNA
MSTRG.46993.14	-9.49433	2.9502e-11	4.68509e-09	VD_W34-W17	lncRNA
MSTRG.38257.5	-10.4036	1.31099e-13	3.22141e-11	VD_W34-W17	lncRNA
MSTRG.38257.4	-8.98704	2.76152e-08	2.22228e-06	VD_W34-W17	lncRNA
MSTRG.56331.11	-4.59741	5.13719e-08	3.87811e-06	VD_W34-W17	lncRNA
MSTRG.39385.1	-2.9023	6.41138e-05	0.00201808	VD_W34-W17	lncRNA
MSTRG.6825.3	-9.56234	2.14925e-12	4.29211e-10	VD_W34-W17	lncRNA
MSTRG.3070.10	-2.47087	2.66048e-13	6.30396e-11	VD_W34-W17	lncRNA
MSTRG.6360.4	-9.45814	2.48548e-10	3.20541e-08	VD_W34-W17	lncRNA
MSTRG.6360.2	-2.42638	0.000156097	0.00426578	VD_W34-W17	lncRNA
MSTRG.66016.13	2.09192	3.40952e-08	2.68938e-06	VD_W34-W17	lncRNA
MSTRG.49784.21	7.12308	0.000122216	0.00348003	VD_W34-W17	lncRNA
MSTRG.56037.1	3.53523	0.000368371	0.0087389	VD_W34-W17	lncRNA
MSTRG.30043.14	1.60624	3.68401e-05	0.0012428	VD_W34-W17	lncRNA
MSTRG.38204.9	2.45758	9.76025e-06	0.00039219	VD_W34-W17	lncRNA
MSTRG.20431.3	2.25252	0.000199171	0.00523909	VD_W34-W17	lncRNA
MSTRG.54650.2	3.47045	3.17443e-08	2.51391e-06	VD_W34-W17	lncRNA
MSTRG.16801.6	8.12697	7.85731e-08	5.69588e-06	VD_W34-W17	lncRNA
MSTRG.16801.4	9.13863	2.2536e-07	1.46266e-05	VD_W34-W17	lncRNA
MSTRG.16801.5	9.28728	2.94087e-10	3.72039e-08	VD_W34-W17	lncRNA
MSTRG.59447.6	1.01422	6.96029e-05	0.00216011	VD_W34-W17	lncRNA
MSTRG.19545.5	1.20169	0.000362065	0.00863388	VD_W34-W17	lncRNA
MSTRG.44614.6	8.96305	8.58371e-10	9.68888e-08	VD_W34-W17	lncRNA
MSTRG.7295.2	9.49339	1.42867e-11	2.45135e-09	VD_W34-W17	lncRNA
MSTRG.15366.1	1.77346	8.57607e-05	0.00257718	VD_W34-W17	lncRNA
MSTRG.57384.3	2.38618	3.02806e-08	2.41723e-06	VD_W34-W17	lncRNA
MSTRG.37692.5	4.26065	6.44672e-05	0.00202493	VD_W34-W17	lncRNA
MSTRG.14032.2	8.87632	9.25989e-12	1.6505e-09	VD_W34-W17	lncRNA
MSTRG.39348.2	7.5552	0.000116703	0.00333898	VD_W34-W17	lncRNA
MSTRG.68317.1	2.1974	2.77631e-05	0.000968321	VD_W34-W17	lncRNA
MSTRG.18162.6	2.19369	0.000419883	0.00976684	VD_W34-W17	lncRNA
MSTRG.48800.1	8.17976	1.17856e-05	0.000460555	VD_W34-W17	lncRNA
MSTRG.45655.2	3.10386	5.81052e-06	0.000250869	VD_W34-W17	lncRNA
MSTRG.69518.3	1.75377	7.66449e-05	0.00233975	VD_W34-W17	lncRNA
MSTRG.21145.3	7.62863	2.9178e-07	1.83587e-05	VD_W34-W17	lncRNA
MSTRG.69342.6	1.89844	1.3382e-05	0.000515518	VD_W34-W17	lncRNA
MSTRG.48907.2	6.89373	1.52676e-05	0.000577354	VD_W34-W17	lncRNA
MSTRG.30146.1	3.38132	5.7875e-09	5.25993e-07	VD_W34-W17	lncRNA
MSTRG.2410.4	7.98973	4.89027e-07	2.8854e-05	VD_W34-W17	lncRNA
MSTRG.32222.1	2.02532	3.41197e-10	4.25328e-08	VD_W34-W17	lncRNA
MSTRG.68056.2	2.24543	0.000255391	0.00643173	VD_W34-W17	lncRNA
MSTRG.66903.6	8.81454	1.06461e-06	5.75284e-05	VD_W34-W17	lncRNA
MSTRG.26693.2	2.38447	6.30846e-06	0.000269638	VD_W34-W17	lncRNA
MSTRG.59703.3	4.24591	3.86556e-05	0.00129745	VD_W34-W17	lncRNA
MSTRG.67983.2	10.6101	1.16245e-14	3.488e-12	VD_W34-W17	lncRNA
MSTRG.43389.1	2.8292	5.27043e-05	0.00170756	VD_W34-W17	lncRNA
MSTRG.46131.2	8.18349	7.59476e-06	0.000317348	VD_W34-W17	lncRNA
MSTRG.10638.27	6.884	8.13635e-05	0.00246489	VD_W34-W17	lncRNA
MSTRG.9940.1	3.0095	4.13492e-07	2.49394e-05	VD_W34-W17	lncRNA
MSTRG.67449.3	8.24895	8.1794e-08	5.91283e-06	VD_W34-W17	lncRNA
MSTRG.12290.3	2.41738	0.00016043	0.00437018	VD_W34-W17	lncRNA
MSTRG.40274.1	8.03393	9.32119e-08	6.6656e-06	VD_W34-W17	lncRNA
MSTRG.55265.7	2.98851	6.19386e-06	0.0002655	VD_W34-W17	lncRNA
MSTRG.76093.2	3.21019	1.97266e-06	9.79947e-05	VD_W34-W17	lncRNA
MSTRG.22258.1	-1.59414	0.000210691	0.00486222	VH_W7-W0	lncRNA
MSTRG.73140.7	-1.90844	2.26064e-05	0.000757262	VH_W7-W0	lncRNA
MSTRG.59407.2	-2.63487	1.6468e-05	0.000577042	VH_W7-W0	lncRNA
MSTRG.70257.5	-2.66003	3.3569e-09	4.04997e-07	VH_W7-W0	lncRNA
MSTRG.637.3	-3.39456	1.94026e-06	9.39396e-05	VH_W7-W0	lncRNA
MSTRG.64736.1	-2.42133	0.000225808	0.00515718	VH_W7-W0	lncRNA
MSTRG.46334.8	-3.21846	5.20767e-05	0.00152919	VH_W7-W0	lncRNA
MSTRG.46993.22	-2.82149	0.000217817	0.00499388	VH_W7-W0	lncRNA
MSTRG.49975.4	-2.3743	0.000180577	0.00429262	VH_W7-W0	lncRNA
MSTRG.30069.2	-4.10432	4.72542e-07	2.85342e-05	VH_W7-W0	lncRNA
MSTRG.40130.3	-3.64867	2.36255e-10	4.1987e-08	VH_W7-W0	lncRNA
MSTRG.66013.6	-3.22085	1.07631e-06	5.62888e-05	VH_W7-W0	lncRNA
MSTRG.948.12	-3.76671	0.000157044	0.00382041	VH_W7-W0	lncRNA
MSTRG.76378.9	-2.35518	0.000372618	0.00780446	VH_W7-W0	lncRNA
MSTRG.7506.1	-1.83664	4.67501e-05	0.00139447	VH_W7-W0	lncRNA
MSTRG.37561.1	-1.62135	0.000111505	0.0028928	VH_W7-W0	lncRNA
MSTRG.55903.10	-3.07912	3.45346e-06	0.000153551	VH_W7-W0	lncRNA
MSTRG.16185.1	-1.84183	0.000436904	0.00888751	VH_W7-W0	lncRNA
MSTRG.14191.3	-1.95692	8.46178e-06	0.00032936	VH_W7-W0	lncRNA
MSTRG.1320.1	-2.72598	4.14487e-12	1.30175e-09	VH_W7-W0	lncRNA
MSTRG.73777.2	-3.52538	0.000115802	0.00297566	VH_W7-W0	lncRNA
MSTRG.54519.4	-3.62613	5.47723e-08	4.45366e-06	VH_W7-W0	lncRNA
MSTRG.4839.1	-1.4444	2.83827e-05	0.000913634	VH_W7-W0	lncRNA
MSTRG.3070.11	-2.61128	0.00047611	0.00948671	VH_W7-W0	lncRNA
MSTRG.66016.13	3.25862	1.45129e-06	7.30047e-05	VH_W7-W0	lncRNA
MSTRG.69096.3	1.58852	0.000353985	0.00748018	VH_W7-W0	lncRNA
MSTRG.17511.5	8.07828	4.32944e-05	0.00130649	VH_W7-W0	lncRNA
MSTRG.58557.1	4.94907	7.99767e-05	0.00217664	VH_W7-W0	lncRNA
MSTRG.1201.3	8.53064	2.5202e-06	0.000116688	VH_W7-W0	lncRNA
MSTRG.56509.4	8.97756	9.92472e-08	7.46656e-06	VH_W7-W0	lncRNA
MSTRG.44848.5	7.42059	7.64164e-05	0.0020987	VH_W7-W0	lncRNA
MSTRG.66903.71	7.51807	0.00025455	0.005691	VH_W7-W0	lncRNA
MSTRG.56037.1	4.9902	4.86306e-07	2.91577e-05	VH_W7-W0	lncRNA
MSTRG.14603.3	8.90417	1.46661e-07	1.04132e-05	VH_W7-W0	lncRNA
MSTRG.30043.12	4.25231	5.51622e-14	2.9235e-11	VH_W7-W0	lncRNA
MSTRG.30043.14	3.93089	6.12547e-07	3.53692e-05	VH_W7-W0	lncRNA
MSTRG.38204.9	3.40177	3.07434e-05	0.0009743	VH_W7-W0	lncRNA
MSTRG.21855.1	4.94738	0.00013451	0.00335474	VH_W7-W0	lncRNA
MSTRG.57212.2	2.61865	3.96495e-10	6.611e-08	VH_W7-W0	lncRNA
MSTRG.33602.9	4.74699	0.000335278	0.00715365	VH_W7-W0	lncRNA
MSTRG.38772.6	3.90267	3.86964e-08	3.31449e-06	VH_W7-W0	lncRNA
MSTRG.20431.3	3.27595	5.54003e-10	8.74588e-08	VH_W7-W0	lncRNA
MSTRG.4074.4	8.51487	9.5468e-07	5.05512e-05	VH_W7-W0	lncRNA
MSTRG.10638.36	3.578	5.57172e-06	0.000231115	VH_W7-W0	lncRNA
MSTRG.28857.4	10.5243	1.78619e-11	4.44532e-09	VH_W7-W0	lncRNA
MSTRG.28333.2	6.91011	2.22974e-07	1.49551e-05	VH_W7-W0	lncRNA
MSTRG.42392.3	9.47632	1.6971e-05	0.000592872	VH_W7-W0	lncRNA
MSTRG.34621.1	8.04827	0.000127624	0.00320861	VH_W7-W0	lncRNA
MSTRG.59447.6	1.73286	0.00022839	0.00520774	VH_W7-W0	lncRNA
MSTRG.10731.1	3.36936	7.81413e-06	0.00030758	VH_W7-W0	lncRNA
MSTRG.42905.130	8.12111	8.67121e-05	0.00233646	VH_W7-W0	lncRNA
MSTRG.42305.5	7.91171	6.26144e-05	0.00178172	VH_W7-W0	lncRNA
MSTRG.60450.2	7.53106	8.47306e-05	0.00229131	VH_W7-W0	lncRNA
MSTRG.76378.8	10.1546	3.02769e-07	1.93245e-05	VH_W7-W0	lncRNA
MSTRG.7771.1	2.58511	1.08789e-05	0.000405113	VH_W7-W0	lncRNA
MSTRG.50337.2	2.12429	9.1133e-05	0.00243341	VH_W7-W0	lncRNA
MSTRG.8275.12	9.22813	5.21055e-05	0.00152919	VH_W7-W0	lncRNA
MSTRG.19079.3	7.74796	2.48841e-05	0.000818774	VH_W7-W0	lncRNA
MSTRG.19079.1	5.65431	6.65842e-05	0.00187224	VH_W7-W0	lncRNA
MSTRG.47320.1	2.97465	2.21966e-05	0.00074786	VH_W7-W0	lncRNA
MSTRG.45676.3	8.3993	3.89785e-06	0.000170878	VH_W7-W0	lncRNA
MSTRG.31800.1	4.05499	3.13061e-05	0.000986865	VH_W7-W0	lncRNA
MSTRG.7356.1	8.66027	5.05284e-07	3.00527e-05	VH_W7-W0	lncRNA
MSTRG.46470.11	9.45236	3.47845e-08	3.04534e-06	VH_W7-W0	lncRNA
MSTRG.57384.8	2.63355	0.000150337	0.00367383	VH_W7-W0	lncRNA
MSTRG.7839.2	5.63343	2.65179e-05	0.000861079	VH_W7-W0	lncRNA
MSTRG.10156.7	8.25614	5.85545e-05	0.00168558	VH_W7-W0	lncRNA
MSTRG.30932.14	7.13975	0.000154609	0.0037689	VH_W7-W0	lncRNA
MSTRG.45071.1	8.49958	1.63895e-05	0.000574884	VH_W7-W0	lncRNA
MSTRG.64722.3	7.3763	0.000159549	0.00387026	VH_W7-W0	lncRNA
MSTRG.64722.2	7.48013	0.000185039	0.00437068	VH_W7-W0	lncRNA
MSTRG.34775.18	2.9264	1.04592e-07	7.77989e-06	VH_W7-W0	lncRNA
MSTRG.61567.1	3.87777	3.41839e-05	0.00106682	VH_W7-W0	lncRNA
MSTRG.21671.2	5.5709	7.93766e-06	0.000311436	VH_W7-W0	lncRNA
MSTRG.21671.1	2.44592	1.58684e-07	1.11734e-05	VH_W7-W0	lncRNA
MSTRG.68055.4	4.25559	5.12115e-05	0.00151133	VH_W7-W0	lncRNA
MSTRG.38265.1	10.3714	1.02126e-07	7.63472e-06	VH_W7-W0	lncRNA
MSTRG.17238.1	2.15289	7.18277e-05	0.00199418	VH_W7-W0	lncRNA
MSTRG.35666.2	9.79951	1.16185e-05	0.000429153	VH_W7-W0	lncRNA
MSTRG.62054.5	8.76913	6.89458e-05	0.0019286	VH_W7-W0	lncRNA
MSTRG.68959.2	8.39937	6.00587e-07	3.47802e-05	VH_W7-W0	lncRNA
MSTRG.63230.2	5.24457	7.62541e-06	0.000301552	VH_W7-W0	lncRNA
MSTRG.17706.2	2.86069	0.00022913	0.00521899	VH_W7-W0	lncRNA
MSTRG.29031.4	8.79137	1.10649e-07	8.12857e-06	VH_W7-W0	lncRNA
MSTRG.38750.4	8.68917	5.27551e-06	0.000220742	VH_W7-W0	lncRNA
MSTRG.29847.2	5.96338	7.47366e-08	5.78385e-06	VH_W7-W0	lncRNA
MSTRG.61570.1	2.02822	0.000414429	0.00850318	VH_W7-W0	lncRNA
MSTRG.6791.6	7.06328	0.00011609	0.00297918	VH_W7-W0	lncRNA
MSTRG.69342.6	3.05382	0.000122953	0.00311866	VH_W7-W0	lncRNA
MSTRG.48907.2	6.20892	2.95231e-05	0.000941155	VH_W7-W0	lncRNA
MSTRG.30.4	4.99269	0.000277832	0.00610797	VH_W7-W0	lncRNA
MSTRG.51139.5	8.26353	9.97894e-06	0.000376321	VH_W7-W0	lncRNA
MSTRG.30146.1	5.73969	6.01448e-06	0.000246315	VH_W7-W0	lncRNA
MSTRG.21854.13	6.05425	2.12451e-09	2.7413e-07	VH_W7-W0	lncRNA
MSTRG.36073.3	8.71586	6.91211e-05	0.00193259	VH_W7-W0	lncRNA
MSTRG.5126.1	3.08164	3.7286e-10	6.25204e-08	VH_W7-W0	lncRNA
MSTRG.6687.1	3.20923	0.000493059	0.00977521	VH_W7-W0	lncRNA
MSTRG.28939.1	4.40735	1.82482e-09	2.42322e-07	VH_W7-W0	lncRNA
MSTRG.18527.2	3.95991	0.000195116	0.00456511	VH_W7-W0	lncRNA
MSTRG.56351.1	6.73043	0.000398477	0.00823853	VH_W7-W0	lncRNA
MSTRG.47556.1	2.68058	3.19957e-05	0.00100593	VH_W7-W0	lncRNA
MSTRG.59703.3	5.60297	2.13678e-15	1.49218e-12	VH_W7-W0	lncRNA
MSTRG.35877.9	7.50299	2.5305e-05	0.000828948	VH_W7-W0	lncRNA
MSTRG.62314.1	9.52056	2.34359e-07	1.55605e-05	VH_W7-W0	lncRNA
MSTRG.21493.3	2.36302	2.08116e-07	1.4102e-05	VH_W7-W0	lncRNA
MSTRG.21493.2	2.17507	5.64919e-05	0.00163334	VH_W7-W0	lncRNA
MSTRG.7839.3	6.71191	2.23723e-07	1.49884e-05	VH_W7-W0	lncRNA
MSTRG.28817.31	6.51748	0.000185443	0.00437848	VH_W7-W0	lncRNA
MSTRG.55265.2	6.86334	9.85876e-21	2.25076e-17	VH_W7-W0	lncRNA
MSTRG.11003.4	2.52145	2.1674e-05	0.000732646	VH_W7-W0	lncRNA
MSTRG.52681.1	3.32838	2.9337e-11	6.85585e-09	VH_W7-W0	lncRNA
MSTRG.9940.1	2.6853	7.75428e-13	2.98882e-10	VH_W7-W0	lncRNA
MSTRG.12290.3	2.78897	2.6497e-05	0.000860869	VH_W7-W0	lncRNA
MSTRG.30163.7	6.97766	0.00037043	0.00776686	VH_W7-W0	lncRNA
MSTRG.55265.7	8.20609	6.63042e-12	1.95805e-09	VH_W7-W0	lncRNA
MSTRG.28465.5	-1.99219	0.00169444	0.0269961	VH_W17-W0	lncRNA
MSTRG.8712.3	-2.57509	0.00010979	0.00302179	VH_W17-W0	lncRNA
MSTRG.34713.3	-1.49715	0.000763132	0.0144182	VH_W17-W0	lncRNA
MSTRG.31426.2	-1.15051	0.00169219	0.0269756	VH_W17-W0	lncRNA
MSTRG.25644.11	-2.60546	0.000109803	0.00302179	VH_W17-W0	lncRNA
MSTRG.33660.1	-1.32582	4.16882e-07	2.89998e-05	VH_W17-W0	lncRNA
MSTRG.59676.4	-2.11749	0.00258693	0.0375468	VH_W17-W0	lncRNA
MSTRG.11325.3	-3.11707	0.000151504	0.00390022	VH_W17-W0	lncRNA
MSTRG.62913.1	-1.54092	0.00174565	0.0276636	VH_W17-W0	lncRNA
MSTRG.12349.1	-2.14718	2.14303e-06	0.000114273	VH_W17-W0	lncRNA
MSTRG.41035.1	-1.18728	0.000507177	0.0104388	VH_W17-W0	lncRNA
MSTRG.60753.1	-2.66968	0.00213897	0.0324912	VH_W17-W0	lncRNA
MSTRG.36825.1	-1.05478	0.000808554	0.0150596	VH_W17-W0	lncRNA
MSTRG.49617.4	-2.96265	0.000120384	0.00324335	VH_W17-W0	lncRNA
MSTRG.33097.1	-1.38605	1.29988e-06	7.54465e-05	VH_W17-W0	lncRNA
MSTRG.33621.1	-1.72772	0.00357148	0.0482492	VH_W17-W0	lncRNA
MSTRG.46669.3	-2.13334	0.00347325	0.0472617	VH_W17-W0	lncRNA
MSTRG.58232.11	-4.24384	0.00373368	0.0499511	VH_W17-W0	lncRNA
MSTRG.69752.1	-1.66759	0.000399963	0.0085455	VH_W17-W0	lncRNA
MSTRG.40998.1	-1.23838	0.00066752	0.0129679	VH_W17-W0	lncRNA
MSTRG.46334.8	-4.49086	0.00050789	0.0104459	VH_W17-W0	lncRNA
MSTRG.46993.25	-4.50706	7.20092e-05	0.00214718	VH_W17-W0	lncRNA
MSTRG.73867.1	-1.50309	0.000113968	0.00310553	VH_W17-W0	lncRNA
MSTRG.45255.1	-1.34191	0.00313031	0.0436048	VH_W17-W0	lncRNA
MSTRG.22453.2	-1.23226	0.000212394	0.00513166	VH_W17-W0	lncRNA
MSTRG.25158.1	-4.28609	4.33336e-05	0.00140098	VH_W17-W0	lncRNA
MSTRG.50917.3	-1.00915	0.00321402	0.0444526	VH_W17-W0	lncRNA
MSTRG.21853.3	-1.32862	0.000196621	0.00481657	VH_W17-W0	lncRNA
MSTRG.33431.1	-1.13272	0.000552114	0.0111563	VH_W17-W0	lncRNA
MSTRG.37949.1	-1.8676	0.00174379	0.027642	VH_W17-W0	lncRNA
MSTRG.66013.6	-2.33162	0.000108746	0.00300374	VH_W17-W0	lncRNA
MSTRG.948.12	-2.06918	0.000150047	0.0038724	VH_W17-W0	lncRNA
MSTRG.44957.2	-1.90293	1.01641e-05	0.000421942	VH_W17-W0	lncRNA
MSTRG.33138.10	-1.8417	4.45047e-05	0.00143146	VH_W17-W0	lncRNA
MSTRG.57028.4	-1.72969	0.00292869	0.0413579	VH_W17-W0	lncRNA
MSTRG.63634.2	-2.25017	0.000142219	0.00370598	VH_W17-W0	lncRNA
MSTRG.30062.4	-1.5982	3.28834e-05	0.00112026	VH_W17-W0	lncRNA
MSTRG.36788.3	-1.27214	0.00237529	0.035157	VH_W17-W0	lncRNA
MSTRG.72240.3	-1.45063	0.000533226	0.0108714	VH_W17-W0	lncRNA
MSTRG.45568.1	-1.21972	0.00141244	0.0233815	VH_W17-W0	lncRNA
MSTRG.33323.2	-1.15126	3.55706e-07	2.54988e-05	VH_W17-W0	lncRNA
MSTRG.14191.3	-2.28009	0.00145929	0.0240091	VH_W17-W0	lncRNA
MSTRG.1320.1	-1.24305	0.000183739	0.00454441	VH_W17-W0	lncRNA
MSTRG.64335.1	-1.35081	2.7261e-05	0.000958827	VH_W17-W0	lncRNA
MSTRG.39113.1	-3.43536	0.00078593	0.0147404	VH_W17-W0	lncRNA
MSTRG.57123.1	-1.99999	0.000584728	0.0116196	VH_W17-W0	lncRNA
MSTRG.34568.1	-4.0482	5.14092e-06	0.000239102	VH_W17-W0	lncRNA
MSTRG.73777.2	-3.62499	0.000866392	0.0159113	VH_W17-W0	lncRNA
MSTRG.46993.13	-2.73446	3.6523e-05	0.00122211	VH_W17-W0	lncRNA
MSTRG.46993.14	-2.882	8.50973e-05	0.00245819	VH_W17-W0	lncRNA
MSTRG.74493.1	-2.50983	0.00315013	0.043762	VH_W17-W0	lncRNA
MSTRG.66016.13	2.46034	0.000437476	0.0092066	VH_W17-W0	lncRNA
MSTRG.8276.8	7.11153	1.0802e-05	0.000443525	VH_W17-W0	lncRNA
MSTRG.776.2	8.92811	2.22177e-08	2.51189e-06	VH_W17-W0	lncRNA
MSTRG.69096.3	1.2023	0.000897405	0.0163486	VH_W17-W0	lncRNA
MSTRG.25168.7	2.2999	6.52822e-05	0.00197796	VH_W17-W0	lncRNA
MSTRG.16002.2	7.43493	0.00011041	0.0030311	VH_W17-W0	lncRNA
MSTRG.73215.5	3.91162	0.00116175	0.0200985	VH_W17-W0	lncRNA
MSTRG.56509.4	8.47114	2.20295e-07	1.72136e-05	VH_W17-W0	lncRNA
MSTRG.60948.3	4.58008	0.000616236	0.0121393	VH_W17-W0	lncRNA
MSTRG.24990.4	8.39494	3.11653e-05	0.00107339	VH_W17-W0	lncRNA
MSTRG.30043.12	1.7462	0.00106449	0.0187669	VH_W17-W0	lncRNA
MSTRG.30043.14	2.11862	0.00121421	0.0208209	VH_W17-W0	lncRNA
MSTRG.19215.1	5.24649	1.54753e-05	0.00060045	VH_W17-W0	lncRNA
MSTRG.37766.6	5.18025	3.81437e-05	0.00126315	VH_W17-W0	lncRNA
MSTRG.26371.1	1.36503	0.0013012	0.021961	VH_W17-W0	lncRNA
MSTRG.62528.5	3.41268	1.69096e-05	0.0006472	VH_W17-W0	lncRNA
MSTRG.62528.2	4.50474	1.07479e-06	6.47812e-05	VH_W17-W0	lncRNA
MSTRG.62528.1	1.91004	0.00110604	0.0193603	VH_W17-W0	lncRNA
MSTRG.21921.2	1.09819	0.00031035	0.00698465	VH_W17-W0	lncRNA
MSTRG.8748.3	2.17285	1.20803e-08	1.49786e-06	VH_W17-W0	lncRNA
MSTRG.10391.1	2.31164	0.000749422	0.0141979	VH_W17-W0	lncRNA
MSTRG.46920.5	2.44025	1.64907e-13	1.12089e-10	VH_W17-W0	lncRNA
MSTRG.58353.10	3.33027	2.40832e-14	2.19142e-11	VH_W17-W0	lncRNA
MSTRG.40121.3	2.94394	2.69506e-06	0.000137348	VH_W17-W0	lncRNA
MSTRG.8810.8	1.81146	0.000288642	0.00659453	VH_W17-W0	lncRNA
MSTRG.42392.1	8.13436	4.49741e-07	3.08669e-05	VH_W17-W0	lncRNA
MSTRG.75229.4	4.86735	1.91272e-05	0.000717475	VH_W17-W0	lncRNA
MSTRG.48543.2	3.73678	0.000679384	0.0131486	VH_W17-W0	lncRNA
MSTRG.12831.8	9.58072	1.85751e-10	4.69925e-08	VH_W17-W0	lncRNA
MSTRG.32607.1	1.67741	7.55366e-10	1.54401e-07	VH_W17-W0	lncRNA
MSTRG.58232.5	11.3371	5.48959e-14	4.55443e-11	VH_W17-W0	lncRNA
MSTRG.57190.10	9.19184	1.48624e-07	1.25069e-05	VH_W17-W0	lncRNA
MSTRG.45948.3	8.94983	9.53703e-09	1.24836e-06	VH_W17-W0	lncRNA
MSTRG.14743.3	2.10364	0.00121187	0.0207872	VH_W17-W0	lncRNA
MSTRG.7771.1	1.74218	2.02948e-05	0.000752763	VH_W17-W0	lncRNA
MSTRG.8499.24	8.56996	7.65563e-08	7.09195e-06	VH_W17-W0	lncRNA
MSTRG.8499.23	10.6783	1.437e-08	1.72857e-06	VH_W17-W0	lncRNA
MSTRG.19480.1	2.5246	3.84093e-05	0.00126942	VH_W17-W0	lncRNA
MSTRG.75743.13	4.17555	0.00234498	0.034796	VH_W17-W0	lncRNA
MSTRG.25125.3	11.5762	1.01041e-13	7.89427e-11	VH_W17-W0	lncRNA
MSTRG.46470.11	7.03411	0.000107778	0.0029806	VH_W17-W0	lncRNA
MSTRG.7178.2	9.47671	3.12937e-07	2.30479e-05	VH_W17-W0	lncRNA
MSTRG.19513.9	7.72043	4.09331e-05	0.00133581	VH_W17-W0	lncRNA
MSTRG.10682.1	7.30499	5.47126e-05	0.00170346	VH_W17-W0	lncRNA
MSTRG.10156.7	9.48362	2.85584e-08	3.12238e-06	VH_W17-W0	lncRNA
MSTRG.30932.14	7.9132	5.37654e-06	0.000247813	VH_W17-W0	lncRNA
MSTRG.31991.2	8.05172	4.11595e-07	2.87028e-05	VH_W17-W0	lncRNA
MSTRG.58232.10	9.50884	9.31142e-09	1.22737e-06	VH_W17-W0	lncRNA
MSTRG.46131.61	8.43786	2.69384e-05	0.00094881	VH_W17-W0	lncRNA
MSTRG.57696.1	2.72349	0.000708794	0.0136104	VH_W17-W0	lncRNA
MSTRG.34775.18	4.14086	2.90642e-07	2.18466e-05	VH_W17-W0	lncRNA
MSTRG.72395.1	2.68774	4.41432e-05	0.00142203	VH_W17-W0	lncRNA
MSTRG.9706.6	2.70658	0.00112977	0.0196812	VH_W17-W0	lncRNA
MSTRG.10969.2	1.37635	0.00299593	0.0421072	VH_W17-W0	lncRNA
MSTRG.29501.3	1.9543	0.00183238	0.0287393	VH_W17-W0	lncRNA
MSTRG.45968.1	7.35658	4.35266e-05	0.00140641	VH_W17-W0	lncRNA
MSTRG.55846.6	2.86133	0.00116568	0.0201418	VH_W17-W0	lncRNA
MSTRG.62054.5	8.45922	3.863e-07	2.71739e-05	VH_W17-W0	lncRNA
MSTRG.32865.1	6.97202	6.01325e-05	0.00184371	VH_W17-W0	lncRNA
MSTRG.6610.4	7.21284	8.95533e-06	0.000378161	VH_W17-W0	lncRNA
MSTRG.62528.4	3.65984	1.1086e-05	0.000451899	VH_W17-W0	lncRNA
MSTRG.63230.2	5.60227	4.64651e-06	0.000218995	VH_W17-W0	lncRNA
MSTRG.17706.2	2.75325	2.13126e-06	0.000113753	VH_W17-W0	lncRNA
MSTRG.16547.9	3.27126	0.00075501	0.0142983	VH_W17-W0	lncRNA
MSTRG.63216.4	9.27747	7.91616e-09	1.09193e-06	VH_W17-W0	lncRNA
MSTRG.31158.1	4.67484	1.8126e-06	9.96291e-05	VH_W17-W0	lncRNA
MSTRG.45576.11	1.72408	0.000898437	0.0163609	VH_W17-W0	lncRNA
MSTRG.17050.2	1.56796	0.00330241	0.0453969	VH_W17-W0	lncRNA
MSTRG.67756.3	4.37547	1.36114e-08	1.66969e-06	VH_W17-W0	lncRNA
MSTRG.57940.2	1.23572	0.00129598	0.0219193	VH_W17-W0	lncRNA
MSTRG.45757.4	5.37928	0.000721673	0.013792	VH_W17-W0	lncRNA
MSTRG.6791.6	6.8568	3.30768e-05	0.00112455	VH_W17-W0	lncRNA
MSTRG.74457.1	4.68369	0.000692772	0.0133664	VH_W17-W0	lncRNA
MSTRG.57421.7	6.67766	0.000140717	0.00367702	VH_W17-W0	lncRNA
MSTRG.53267.3	4.83859	0.000652403	0.0127312	VH_W17-W0	lncRNA
MSTRG.30146.1	4.55139	0.00275682	0.0394843	VH_W17-W0	lncRNA
MSTRG.21854.13	6.88868	4.13308e-09	6.3362e-07	VH_W17-W0	lncRNA
MSTRG.8499.33	5.44885	0.000290032	0.00661108	VH_W17-W0	lncRNA
MSTRG.28791.2	1.68917	2.82128e-05	0.000984936	VH_W17-W0	lncRNA
MSTRG.28791.5	2.99482	7.41992e-07	4.74649e-05	VH_W17-W0	lncRNA
MSTRG.5126.1	2.12986	0.000448575	0.00939028	VH_W17-W0	lncRNA
MSTRG.3871.6	7.42432	3.68266e-06	0.000180623	VH_W17-W0	lncRNA
MSTRG.10160.3	6.59238	8.92623e-05	0.00255078	VH_W17-W0	lncRNA
MSTRG.6687.1	3.04014	0.00309184	0.0432076	VH_W17-W0	lncRNA
MSTRG.14868.1	2.09086	0.000398981	0.00853257	VH_W17-W0	lncRNA
MSTRG.45568.5	8.13544	3.52376e-05	0.00118331	VH_W17-W0	lncRNA
MSTRG.17465.9	5.17606	0.000633373	0.0124482	VH_W17-W0	lncRNA
MSTRG.33640.3	9.40296	5.63928e-09	8.35028e-07	VH_W17-W0	lncRNA
MSTRG.40468.143	3.11099	7.59902e-06	0.000331047	VH_W17-W0	lncRNA
MSTRG.58353.11	1.29723	9.68012e-05	0.00272784	VH_W17-W0	lncRNA
MSTRG.51030.1	4.6472	0.00231459	0.0344485	VH_W17-W0	lncRNA
MSTRG.57736.1	7.21599	1.30691e-05	0.000520695	VH_W17-W0	lncRNA
MSTRG.3157.14	8.3654	2.36164e-05	0.000853517	VH_W17-W0	lncRNA
MSTRG.43727.3	7.84515	3.7702e-05	0.00125191	VH_W17-W0	lncRNA
MSTRG.11751.4	4.7633	0.00170859	0.0271603	VH_W17-W0	lncRNA
MSTRG.64920.2	2.82173	0.000813907	0.0151318	VH_W17-W0	lncRNA
MSTRG.73777.3	8.70486	1.17464e-05	0.000475386	VH_W17-W0	lncRNA
MSTRG.6464.12	7.91262	5.93702e-07	3.93125e-05	VH_W17-W0	lncRNA
MSTRG.70130.5	6.60593	0.000160121	0.00408382	VH_W17-W0	lncRNA
MSTRG.38384.6	8.98741	1.07665e-05	0.000442392	VH_W17-W0	lncRNA
MSTRG.6995.13	7.42914	6.23396e-05	0.00190274	VH_W17-W0	lncRNA
MSTRG.30794.4	7.42655	3.07561e-05	0.00106125	VH_W17-W0	lncRNA
MSTRG.55265.7	4.49779	0.00057462	0.0114753	VH_W17-W0	lncRNA
MSTRG.1242.3	8.35728	1.91547e-07	1.53936e-05	VH_W17-W0	lncRNA
MSTRG.46314.1	4.21182	0.000156672	0.00401035	VH_W17-W0	lncRNA
MSTRG.16797.1	9.93836	5.09828e-11	1.54637e-08	VH_W17-W0	lncRNA
MSTRG.44614.25	8.44583	4.62026e-07	3.15948e-05	VH_W17-W0	lncRNA
MSTRG.6360.2	2.0579	0.000532733	0.0108676	VH_W17-W0	lncRNA
MSTRG.38660.4	-1.86117	0.000105106	0.00111395	VH_W34-W0	lncRNA
MSTRG.75545.2	-1.30612	0.00075024	0.0061515	VH_W34-W0	lncRNA
MSTRG.18869.1	-1.4858	1.83811e-05	0.000237189	VH_W34-W0	lncRNA
MSTRG.37656.1	-1.82454	6.7846e-05	0.00075734	VH_W34-W0	lncRNA
MSTRG.6939.1	-1.39294	3.47753e-06	5.38694e-05	VH_W34-W0	lncRNA
MSTRG.21921.2	-1.29625	5.46047e-05	0.00062417	VH_W34-W0	lncRNA
MSTRG.3871.11	-1.7084	2.82792e-10	1.04907e-08	VH_W34-W0	lncRNA
MSTRG.42334.1	-3.56973	2.89496e-07	5.79071e-06	VH_W34-W0	lncRNA
MSTRG.48950.6	-1.43867	0.000818637	0.00663641	VH_W34-W0	lncRNA
MSTRG.62134.5	-5.04041	8.36782e-25	1.74785e-22	VH_W34-W0	lncRNA
MSTRG.62280.7	-3.25084	2.55232e-07	5.16224e-06	VH_W34-W0	lncRNA
MSTRG.4486.1	-2.35035	0.000969766	0.00767617	VH_W34-W0	lncRNA
MSTRG.66903.17	-1.74837	0.000297972	0.00278223	VH_W34-W0	lncRNA
MSTRG.5146.1	-4.2402	0.000349113	0.00318097	VH_W34-W0	lncRNA
MSTRG.37978.1	-3.24798	6.05247e-05	0.000685097	VH_W34-W0	lncRNA
MSTRG.42664.1	-2.05047	7.52634e-07	1.35264e-05	VH_W34-W0	lncRNA
MSTRG.30273.6	-4.29562	0.000126086	0.00130649	VH_W34-W0	lncRNA
MSTRG.59741.1	-3.17629	4.92361e-08	1.16458e-06	VH_W34-W0	lncRNA
MSTRG.73281.2	-2.19251	0.000522712	0.0045215	VH_W34-W0	lncRNA
MSTRG.5735.1	-1.13704	1.1566e-06	1.98643e-05	VH_W34-W0	lncRNA
MSTRG.73140.7	-2.79133	1.42572e-05	0.000189275	VH_W34-W0	lncRNA
MSTRG.39642.2	-1.66485	0.00046855	0.0041118	VH_W34-W0	lncRNA
MSTRG.16309.1	-1.18635	0.000357553	0.00324565	VH_W34-W0	lncRNA
MSTRG.21244.5	-1.10954	6.39406e-08	1.48338e-06	VH_W34-W0	lncRNA
MSTRG.59407.2	-4.85717	8.645e-45	6.78376e-42	VH_W34-W0	lncRNA
MSTRG.45886.1	-3.3333	0.000439913	0.00388338	VH_W34-W0	lncRNA
MSTRG.62913.1	-3.33482	1.14563e-07	2.50847e-06	VH_W34-W0	lncRNA
MSTRG.42321.6	-1.1374	7.24049e-05	0.000802675	VH_W34-W0	lncRNA
MSTRG.49050.9	-3.39265	0.000345084	0.00315019	VH_W34-W0	lncRNA
MSTRG.33501.5	-1.15213	1.90602e-05	0.00024519	VH_W34-W0	lncRNA
MSTRG.33097.1	-1.30621	4.66053e-05	0.000542122	VH_W34-W0	lncRNA
MSTRG.33621.1	-3.42583	1.56515e-09	5.01979e-08	VH_W34-W0	lncRNA
MSTRG.30536.1	-2.27776	5.76188e-05	0.000656685	VH_W34-W0	lncRNA
MSTRG.15193.1	-1.44022	0.000131734	0.00135871	VH_W34-W0	lncRNA
MSTRG.64736.1	-2.77938	4.83626e-09	1.39302e-07	VH_W34-W0	lncRNA
MSTRG.46334.9	-2.48022	0.000420805	0.00374201	VH_W34-W0	lncRNA
MSTRG.39734.1	-2.18459	0.00122915	0.00937657	VH_W34-W0	lncRNA
MSTRG.58198.2	-1.49579	0.000127463	0.00131958	VH_W34-W0	lncRNA
MSTRG.46993.22	-3.01085	4.47352e-05	0.000522673	VH_W34-W0	lncRNA
MSTRG.53717.5	-3.20982	0.00033272	0.00305509	VH_W34-W0	lncRNA
MSTRG.11005.5	-3.0342	3.15561e-09	9.43077e-08	VH_W34-W0	lncRNA
MSTRG.28736.1	-1.87829	0.000199468	0.00196117	VH_W34-W0	lncRNA
MSTRG.22453.2	-1.14397	8.23224e-07	1.46366e-05	VH_W34-W0	lncRNA
MSTRG.22136.4	-1.71243	5.59764e-07	1.04348e-05	VH_W34-W0	lncRNA
MSTRG.55898.1	-2.61387	3.78192e-10	1.36487e-08	VH_W34-W0	lncRNA
MSTRG.55270.2	-1.58904	0.000291294	0.00272864	VH_W34-W0	lncRNA
MSTRG.21853.3	-2.38487	2.92157e-05	0.000357986	VH_W34-W0	lncRNA
MSTRG.33431.1	-1.28143	4.59285e-05	0.000535215	VH_W34-W0	lncRNA
MSTRG.68995.1	-2.68097	6.58547e-05	0.000738377	VH_W34-W0	lncRNA
MSTRG.72271.1	-2.89331	1.38064e-18	1.69854e-16	VH_W34-W0	lncRNA
MSTRG.46993.3	-1.87028	2.72058e-05	0.000335696	VH_W34-W0	lncRNA
MSTRG.948.12	-5.26846	2.16304e-05	0.000274303	VH_W34-W0	lncRNA
MSTRG.6251.3	-1.37844	0.000436139	0.00385523	VH_W34-W0	lncRNA
MSTRG.44957.2	-1.87448	0.000279749	0.00263452	VH_W34-W0	lncRNA
MSTRG.29506.17	-1.55613	0.000148774	0.00151084	VH_W34-W0	lncRNA
MSTRG.76378.9	-2.95266	4.44828e-06	6.7022e-05	VH_W34-W0	lncRNA
MSTRG.6921.3	-1.16468	0.000105074	0.0011138	VH_W34-W0	lncRNA
MSTRG.7506.1	-1.66721	7.43532e-09	2.06383e-07	VH_W34-W0	lncRNA
MSTRG.71982.1	-1.47341	2.45825e-05	0.000306914	VH_W34-W0	lncRNA
MSTRG.47832.3	-2.33611	2.32217e-05	0.000292566	VH_W34-W0	lncRNA
MSTRG.29872.1	-4.90428	0.00108623	0.0084574	VH_W34-W0	lncRNA
MSTRG.37561.1	-2.67726	1.19823e-36	6.10342e-34	VH_W34-W0	lncRNA
MSTRG.66698.1	-1.2846	0.000712004	0.00588788	VH_W34-W0	lncRNA
MSTRG.39641.1	-1.18178	0.00132492	0.00999814	VH_W34-W0	lncRNA
MSTRG.65396.4	-1.56716	0.00106512	0.00832202	VH_W34-W0	lncRNA
MSTRG.29338.1	-1.17655	5.00645e-05	0.000577044	VH_W34-W0	lncRNA
MSTRG.66903.132	-1.2948	0.000151951	0.00154069	VH_W34-W0	lncRNA
MSTRG.37691.6	-2.27482	0.000410378	0.00365729	VH_W34-W0	lncRNA
MSTRG.21021.1	-2.67492	4.41059e-05	0.000516255	VH_W34-W0	lncRNA
MSTRG.16185.3	-2.66204	1.04466e-05	0.000143272	VH_W34-W0	lncRNA
MSTRG.16185.1	-1.63039	1.02695e-08	2.77234e-07	VH_W34-W0	lncRNA
MSTRG.30062.4	-1.56982	1.717e-06	2.8379e-05	VH_W34-W0	lncRNA
MSTRG.10879.3	-2.437	0.000451258	0.00397266	VH_W34-W0	lncRNA
MSTRG.36788.3	-2.84114	1.97193e-06	3.21556e-05	VH_W34-W0	lncRNA
MSTRG.18527.3	-1.79989	1.50089e-05	0.000198257	VH_W34-W0	lncRNA
MSTRG.33323.2	-1.1161	3.77389e-10	1.36367e-08	VH_W34-W0	lncRNA
MSTRG.72271.2	-2.2138	2.4295e-15	1.97033e-13	VH_W34-W0	lncRNA
MSTRG.9878.1	-1.65479	6.6215e-06	9.55748e-05	VH_W34-W0	lncRNA
MSTRG.27778.1	-1.25659	9.42772e-05	0.00101436	VH_W34-W0	lncRNA
MSTRG.58353.12	-5.34187	0.000137795	0.00141519	VH_W34-W0	lncRNA
MSTRG.14191.3	-2.00194	6.30998e-06	9.16249e-05	VH_W34-W0	lncRNA
MSTRG.1320.1	-2.38213	1.79323e-13	1.09494e-11	VH_W34-W0	lncRNA
MSTRG.1320.3	-2.32888	4.09288e-05	0.000481787	VH_W34-W0	lncRNA
MSTRG.57123.1	-3.19363	0.000310252	0.00287883	VH_W34-W0	lncRNA
MSTRG.34568.1	-5.47138	1.32759e-11	6.09895e-10	VH_W34-W0	lncRNA
MSTRG.54519.6	-1.96317	0.000136325	0.00140208	VH_W34-W0	lncRNA
MSTRG.54519.4	-3.64148	3.77456e-15	2.99427e-13	VH_W34-W0	lncRNA
MSTRG.4839.1	-1.22038	0.000147642	0.00150119	VH_W34-W0	lncRNA
MSTRG.67599.5	-3.42956	2.10244e-05	0.000267494	VH_W34-W0	lncRNA
MSTRG.38384.4	-2.30356	0.000489821	0.00427456	VH_W34-W0	lncRNA
MSTRG.53865.1	-1.76357	7.46136e-05	0.000824327	VH_W34-W0	lncRNA
MSTRG.66016.13	3.69508	6.5965e-31	2.1641e-28	VH_W34-W0	lncRNA
MSTRG.74846.1	3.29806	0.000550824	0.00472456	VH_W34-W0	lncRNA
MSTRG.776.2	8.52929	9.33857e-07	1.63977e-05	VH_W34-W0	lncRNA
MSTRG.69096.3	1.77658	1.55376e-11	7.03775e-10	VH_W34-W0	lncRNA
MSTRG.1201.3	8.08319	2.151e-07	4.42452e-06	VH_W34-W0	lncRNA
MSTRG.16002.2	6.92161	7.84042e-05	0.000862105	VH_W34-W0	lncRNA
MSTRG.57752.1	9.05264	4.24558e-09	1.23451e-07	VH_W34-W0	lncRNA
MSTRG.56509.4	7.94972	3.66853e-07	7.14367e-06	VH_W34-W0	lncRNA
MSTRG.44848.5	7.03702	2.49997e-05	0.000311453	VH_W34-W0	lncRNA
MSTRG.66903.72	6.23841	0.000179444	0.0017821	VH_W34-W0	lncRNA
MSTRG.30.18	8.8032	5.78601e-08	1.35204e-06	VH_W34-W0	lncRNA
MSTRG.48493.3	4.94415	1.19853e-05	0.000162115	VH_W34-W0	lncRNA
MSTRG.60948.3	4.41616	8.92336e-05	0.000965459	VH_W34-W0	lncRNA
MSTRG.56037.1	3.64133	9.13818e-05	0.000986679	VH_W34-W0	lncRNA
MSTRG.30043.12	3.80774	0.00011822	0.00123446	VH_W34-W0	lncRNA
MSTRG.30043.14	3.39174	2.23592e-08	5.65731e-07	VH_W34-W0	lncRNA
MSTRG.19215.3	3.47145	0.000314073	0.00290685	VH_W34-W0	lncRNA
MSTRG.38204.3	2.83393	1.2206e-05	0.000164755	VH_W34-W0	lncRNA
MSTRG.38204.9	3.48487	4.5338e-08	1.08252e-06	VH_W34-W0	lncRNA
MSTRG.62528.5	2.21993	2.7188e-06	4.30765e-05	VH_W34-W0	lncRNA
MSTRG.62528.2	3.2763	1.79373e-05	0.000232082	VH_W34-W0	lncRNA
MSTRG.62528.1	1.97898	1.56585e-08	4.09944e-07	VH_W34-W0	lncRNA
MSTRG.21855.1	4.1801	0.000755488	0.0061858	VH_W34-W0	lncRNA
MSTRG.54534.6	4.64178	0.000241069	0.00231264	VH_W34-W0	lncRNA
MSTRG.38772.6	3.1193	0.000617807	0.00520881	VH_W34-W0	lncRNA
MSTRG.20431.3	3.49102	5.55644e-12	2.69377e-10	VH_W34-W0	lncRNA
MSTRG.19533.4	4.17674	0.000551593	0.00473015	VH_W34-W0	lncRNA
MSTRG.10596.10	8.01372	4.30947e-07	8.23707e-06	VH_W34-W0	lncRNA
MSTRG.10391.1	2.85173	2.29695e-10	8.65536e-09	VH_W34-W0	lncRNA
MSTRG.46508.1	1.91418	0.000719345	0.00594265	VH_W34-W0	lncRNA
MSTRG.42392.4	4.18225	0.00060216	0.00509935	VH_W34-W0	lncRNA
MSTRG.36334.7	7.54482	6.95984e-06	9.99298e-05	VH_W34-W0	lncRNA
MSTRG.36334.6	6.29145	0.000157783	0.00159203	VH_W34-W0	lncRNA
MSTRG.36334.5	7.74509	2.57494e-06	4.10435e-05	VH_W34-W0	lncRNA
MSTRG.59447.6	1.94431	3.91388e-13	2.26356e-11	VH_W34-W0	lncRNA
MSTRG.10731.1	2.75387	8.65925e-05	0.000940212	VH_W34-W0	lncRNA
MSTRG.1704.6	7.22447	4.19496e-05	0.000493004	VH_W34-W0	lncRNA
MSTRG.75229.4	3.93499	1.81986e-09	5.73077e-08	VH_W34-W0	lncRNA
MSTRG.48543.2	3.51482	5.55236e-05	0.000633925	VH_W34-W0	lncRNA
MSTRG.19545.5	1.87916	3.1484e-10	1.15491e-08	VH_W34-W0	lncRNA
MSTRG.32607.1	2.15522	2.78107e-07	5.58987e-06	VH_W34-W0	lncRNA
MSTRG.56122.1	9.033	4.65829e-08	1.1086e-06	VH_W34-W0	lncRNA
MSTRG.17706.4	1.46572	4.12343e-05	0.000485088	VH_W34-W0	lncRNA
MSTRG.48590.18	8.28013	0.000108703	0.00114767	VH_W34-W0	lncRNA
MSTRG.42285.1	2.1069	0.000235227	0.00226708	VH_W34-W0	lncRNA
MSTRG.57744.1	9.83901	7.1174e-07	1.28792e-05	VH_W34-W0	lncRNA
MSTRG.57744.7	11.1828	2.55898e-13	1.52249e-11	VH_W34-W0	lncRNA
MSTRG.38392.3	1.94478	0.000859741	0.00692036	VH_W34-W0	lncRNA
MSTRG.46470.6	4.16674	0.000346538	0.00316048	VH_W34-W0	lncRNA
MSTRG.7771.1	2.31721	9.52679e-07	1.66929e-05	VH_W34-W0	lncRNA
MSTRG.64712.2	9.95863	3.90954e-09	1.1431e-07	VH_W34-W0	lncRNA
MSTRG.56087.3	1.7377	5.27412e-16	4.71892e-14	VH_W34-W0	lncRNA
MSTRG.9866.4	7.49264	7.42471e-06	0.000105775	VH_W34-W0	lncRNA
MSTRG.57697.1	3.212	2.26695e-07	4.63837e-06	VH_W34-W0	lncRNA
MSTRG.19480.1	1.85716	4.07974e-05	0.000480435	VH_W34-W0	lncRNA
MSTRG.75743.13	4.37603	0.00105353	0.00824815	VH_W34-W0	lncRNA
MSTRG.6116.1	2.15198	0.00080358	0.00652802	VH_W34-W0	lncRNA
MSTRG.46470.11	8.73289	8.42047e-09	2.31515e-07	VH_W34-W0	lncRNA
MSTRG.10682.8	7.56217	1.49453e-05	0.000197481	VH_W34-W0	lncRNA
MSTRG.19513.9	8.30886	2.51908e-05	0.000313497	VH_W34-W0	lncRNA
MSTRG.10682.5	6.97757	1.26525e-05	0.000169992	VH_W34-W0	lncRNA
MSTRG.10682.7	5.94824	0.000221991	0.00215525	VH_W34-W0	lncRNA
MSTRG.10682.1	6.93797	7.22392e-05	0.00080099	VH_W34-W0	lncRNA
MSTRG.1482.6	8.78979	3.63736e-07	7.0901e-06	VH_W34-W0	lncRNA
MSTRG.57384.8	2.13024	7.39001e-08	1.69263e-06	VH_W34-W0	lncRNA
MSTRG.57384.3	2.44904	0.000681874	0.00566453	VH_W34-W0	lncRNA
MSTRG.7839.2	5.74466	4.73738e-07	8.97813e-06	VH_W34-W0	lncRNA
MSTRG.10156.7	9.35904	7.75697e-09	2.14901e-07	VH_W34-W0	lncRNA
MSTRG.37912.27	3.07776	7.51509e-16	6.61191e-14	VH_W34-W0	lncRNA
MSTRG.60822.48	2.61965	0.000448061	0.0039475	VH_W34-W0	lncRNA
MSTRG.64722.3	7.29253	0.000103789	0.00110119	VH_W34-W0	lncRNA
MSTRG.64722.2	7.55096	6.68674e-05	0.000748286	VH_W34-W0	lncRNA
MSTRG.58633.1	3.99898	3.04253e-05	0.000371007	VH_W34-W0	lncRNA
MSTRG.23978.15	9.06452	2.01375e-09	6.28341e-08	VH_W34-W0	lncRNA
MSTRG.46131.61	8.43724	5.55384e-06	8.17077e-05	VH_W34-W0	lncRNA
MSTRG.34775.18	3.65971	2.25612e-33	9.35773e-31	VH_W34-W0	lncRNA
MSTRG.61567.1	2.4288	0.000419345	0.00373017	VH_W34-W0	lncRNA
MSTRG.74417.6	8.11714	2.59403e-07	5.24296e-06	VH_W34-W0	lncRNA
MSTRG.21671.1	1.66195	4.97123e-05	0.000573439	VH_W34-W0	lncRNA
MSTRG.9706.6	3.33632	2.80666e-06	4.43959e-05	VH_W34-W0	lncRNA
MSTRG.14609.3	2.72851	0.00015337	0.00155318	VH_W34-W0	lncRNA
MSTRG.10969.7	12.5708	3.58821e-15	2.85425e-13	VH_W34-W0	lncRNA
MSTRG.10969.5	1.81165	1.23593e-07	2.69095e-06	VH_W34-W0	lncRNA
MSTRG.10969.4	10.4449	1.54941e-08	4.06006e-07	VH_W34-W0	lncRNA
MSTRG.569.12	8.14546	8.42255e-08	1.90597e-06	VH_W34-W0	lncRNA
MSTRG.68055.4	4.04636	0.000277924	0.00261861	VH_W34-W0	lncRNA
MSTRG.18162.1	2.81102	0.000316901	0.0029293	VH_W34-W0	lncRNA
MSTRG.69578.12	9.18191	1.26494e-09	4.14516e-08	VH_W34-W0	lncRNA
MSTRG.29962.14	4.22898	0.000766195	0.00626463	VH_W34-W0	lncRNA
MSTRG.8769.2	6.5336	0.000223759	0.00216844	VH_W34-W0	lncRNA
MSTRG.55846.6	2.17525	0.000111104	0.00117003	VH_W34-W0	lncRNA
MSTRG.29017.1	10.0744	9.55777e-09	2.60075e-07	VH_W34-W0	lncRNA
MSTRG.35666.2	9.966	1.3791e-10	5.37821e-09	VH_W34-W0	lncRNA
MSTRG.569.9	8.65405	3.69286e-07	7.18623e-06	VH_W34-W0	lncRNA
MSTRG.62054.8	2.10367	0.00117868	0.00904504	VH_W34-W0	lncRNA
MSTRG.62054.5	8.91458	3.38962e-06	5.26138e-05	VH_W34-W0	lncRNA
MSTRG.24140.1	4.84059	7.71768e-06	0.000109338	VH_W34-W0	lncRNA
MSTRG.56087.2	3.33006	4.08059e-06	6.21758e-05	VH_W34-W0	lncRNA
MSTRG.16052.2	1.79759	0.000587876	0.00499809	VH_W34-W0	lncRNA
MSTRG.31477.1	1.65502	1.43002e-09	4.63385e-08	VH_W34-W0	lncRNA
MSTRG.56404.1	5.73865	1.46899e-06	2.46964e-05	VH_W34-W0	lncRNA
MSTRG.29031.4	7.35422	1.88109e-06	3.08127e-05	VH_W34-W0	lncRNA
MSTRG.31158.1	3.49767	3.62926e-13	2.11166e-11	VH_W34-W0	lncRNA
MSTRG.49200.3	1.52587	0.000290921	0.00272577	VH_W34-W0	lncRNA
MSTRG.45576.11	2.58992	1.87027e-10	7.15435e-09	VH_W34-W0	lncRNA
MSTRG.67756.3	3.22227	4.83208e-08	1.14602e-06	VH_W34-W0	lncRNA
MSTRG.6655.3	1.51159	0.000407997	0.0036387	VH_W34-W0	lncRNA
MSTRG.45757.4	4.60786	0.000147584	0.00150086	VH_W34-W0	lncRNA
MSTRG.61570.1	1.80041	0.000315464	0.00291786	VH_W34-W0	lncRNA
MSTRG.10638.26	9.56952	8.37713e-10	2.82487e-08	VH_W34-W0	lncRNA
MSTRG.46138.1	9.00161	5.79244e-07	1.07634e-05	VH_W34-W0	lncRNA
MSTRG.69342.6	2.72789	9.98315e-06	0.000137795	VH_W34-W0	lncRNA
MSTRG.30.4	6.34095	6.08878e-13	3.43599e-11	VH_W34-W0	lncRNA
MSTRG.33602.2	9.75642	1.75899e-09	5.56811e-08	VH_W34-W0	lncRNA
MSTRG.57421.7	5.21789	8.38438e-09	2.30632e-07	VH_W34-W0	lncRNA
MSTRG.30148.1	1.12885	3.7527e-05	0.000445992	VH_W34-W0	lncRNA
MSTRG.30146.1	6.95641	2.10137e-10	7.97011e-09	VH_W34-W0	lncRNA
MSTRG.21854.13	6.25014	3.47574e-38	1.90405e-35	VH_W34-W0	lncRNA
MSTRG.28817.25	7.30612	1.44068e-05	0.000191129	VH_W34-W0	lncRNA
MSTRG.57384.4	1.95887	5.42958e-11	2.25204e-09	VH_W34-W0	lncRNA
MSTRG.56085.6	8.43819	3.30205e-05	0.00039905	VH_W34-W0	lncRNA
MSTRG.38014.1	1.87414	9.78672e-07	1.71122e-05	VH_W34-W0	lncRNA
MSTRG.52772.1	1.23021	0.000434464	0.00384228	VH_W34-W0	lncRNA
MSTRG.46661.2	8.83036	9.8077e-09	2.66128e-07	VH_W34-W0	lncRNA
MSTRG.18983.14	11.3643	0.000380005	0.00342322	VH_W34-W0	lncRNA
MSTRG.5126.1	3.17572	1.5959e-11	7.21172e-10	VH_W34-W0	lncRNA
MSTRG.68873.4	2.02452	2.64613e-07	5.3334e-06	VH_W34-W0	lncRNA
MSTRG.2030.5	5.81176	0.000288014	0.00270228	VH_W34-W0	lncRNA
MSTRG.10160.3	6.3458	8.49055e-05	0.000924941	VH_W34-W0	lncRNA
MSTRG.28939.1	3.12883	3.02369e-12	1.53211e-10	VH_W34-W0	lncRNA
MSTRG.6682.6	1.08796	0.000233378	0.00225113	VH_W34-W0	lncRNA
MSTRG.32878.1	6.548	6.58317e-05	0.000738261	VH_W34-W0	lncRNA
MSTRG.16951.2	2.87355	0.000427095	0.00379039	VH_W34-W0	lncRNA
MSTRG.27778.2	10.0005	8.93607e-10	2.99942e-08	VH_W34-W0	lncRNA
MSTRG.10682.11	7.18592	2.17215e-05	0.000275338	VH_W34-W0	lncRNA
MSTRG.55434.4	1.48174	0.000802102	0.00651783	VH_W34-W0	lncRNA
MSTRG.6913.4	8.10969	1.70535e-05	0.000221833	VH_W34-W0	lncRNA
MSTRG.47556.1	1.93303	2.15602e-06	3.49318e-05	VH_W34-W0	lncRNA
MSTRG.5207.1	1.76068	1.82088e-06	2.99193e-05	VH_W34-W0	lncRNA
MSTRG.59703.3	5.18156	2.20794e-07	4.52243e-06	VH_W34-W0	lncRNA
MSTRG.51030.3	6.74531	2.96393e-07	5.90833e-06	VH_W34-W0	lncRNA
MSTRG.51030.4	9.09273	6.67959e-08	1.54389e-06	VH_W34-W0	lncRNA
MSTRG.49254.8	2.64157	1.75717e-14	1.2489e-12	VH_W34-W0	lncRNA
MSTRG.30487.3	10.0154	4.30511e-08	1.03173e-06	VH_W34-W0	lncRNA
MSTRG.43727.3	8.27547	4.0351e-07	7.75862e-06	VH_W34-W0	lncRNA
MSTRG.2168.1	4.59521	0.000883235	0.00708883	VH_W34-W0	lncRNA
MSTRG.28126.1	8.25632	9.61633e-20	1.29861e-17	VH_W34-W0	lncRNA
MSTRG.21493.1	1.0337	0.000328357	0.00302076	VH_W34-W0	lncRNA
MSTRG.31173.1	2.36618	0.000758092	0.00620537	VH_W34-W0	lncRNA
MSTRG.67983.2	10.0773	8.23639e-10	2.78226e-08	VH_W34-W0	lncRNA
MSTRG.7839.3	6.47169	1.30414e-08	3.45952e-07	VH_W34-W0	lncRNA
MSTRG.11751.4	3.77404	0.0002545	0.00242665	VH_W34-W0	lncRNA
MSTRG.55265.2	6.69239	6.19622e-19	7.87313e-17	VH_W34-W0	lncRNA
MSTRG.11003.4	1.58396	1.42016e-08	3.73656e-07	VH_W34-W0	lncRNA
MSTRG.43389.3	4.11786	4.67585e-05	0.000543469	VH_W34-W0	lncRNA
MSTRG.43389.4	1.9933	0.00113218	0.00875127	VH_W34-W0	lncRNA
MSTRG.64920.1	2.69935	0.00120812	0.00923557	VH_W34-W0	lncRNA
MSTRG.64920.2	2.61289	1.91223e-07	3.99629e-06	VH_W34-W0	lncRNA
MSTRG.52681.1	2.83953	4.84273e-12	2.36707e-10	VH_W34-W0	lncRNA
MSTRG.60235.1	2.2835	0.000386039	0.00346898	VH_W34-W0	lncRNA
MSTRG.66926.13	3.27262	0.000161804	0.00162752	VH_W34-W0	lncRNA
MSTRG.73777.3	9.60826	2.51276e-10	9.4015e-09	VH_W34-W0	lncRNA
MSTRG.6464.12	8.04414	3.15035e-06	4.93218e-05	VH_W34-W0	lncRNA
MSTRG.569.11	8.11262	1.50274e-07	3.21048e-06	VH_W34-W0	lncRNA
MSTRG.15575.70	7.07589	7.32112e-06	0.000104556	VH_W34-W0	lncRNA
MSTRG.10638.28	5.47228	0.000444125	0.0039158	VH_W34-W0	lncRNA
MSTRG.9940.1	2.94155	2.31349e-25	5.03145e-23	VH_W34-W0	lncRNA
MSTRG.12290.3	3.06342	6.84333e-08	1.57878e-06	VH_W34-W0	lncRNA
MSTRG.21976.1	6.65129	0.000540062	0.0046446	VH_W34-W0	lncRNA
MSTRG.30794.4	9.17496	4.7888e-07	9.06375e-06	VH_W34-W0	lncRNA
MSTRG.55265.7	8.72455	1.05507e-20	1.53164e-18	VH_W34-W0	lncRNA
MSTRG.55630.3	8.29202	7.40497e-08	1.69488e-06	VH_W34-W0	lncRNA
MSTRG.66903.71	-7.61289	4.79579e-05	0.00165004	VH_W17-W7	lncRNA
MSTRG.33341.1	-3.58098	1.55348e-05	0.000630425	VH_W17-W7	lncRNA
MSTRG.56037.1	-5.97236	9.1494e-20	1.14602e-16	VH_W17-W7	lncRNA
MSTRG.14603.3	-8.9887	9.68613e-10	1.2775e-07	VH_W17-W7	lncRNA
MSTRG.30043.12	-2.50837	1.22266e-11	2.63275e-09	VH_W17-W7	lncRNA
MSTRG.40285.61	-7.72776	3.7344e-05	0.00133869	VH_W17-W7	lncRNA
MSTRG.38204.9	-2.89291	0.000215075	0.00578409	VH_W17-W7	lncRNA
MSTRG.16458.1	-3.71293	7.22307e-06	0.00032546	VH_W17-W7	lncRNA
MSTRG.43636.1	-2.17644	0.000139026	0.0040559	VH_W17-W7	lncRNA
MSTRG.38772.6	-2.9325	7.56354e-06	0.000338871	VH_W17-W7	lncRNA
MSTRG.20431.3	-2.51753	2.08092e-06	0.00011174	VH_W17-W7	lncRNA
MSTRG.10638.36	-2.85016	0.000159138	0.00452788	VH_W17-W7	lncRNA
MSTRG.28857.4	-10.6115	1.07494e-15	5.35838e-13	VH_W17-W7	lncRNA
MSTRG.10731.1	-1.93707	2.30331e-07	1.65888e-05	VH_W17-W7	lncRNA
MSTRG.8810.1	-9.64162	2.16496e-11	4.41389e-09	VH_W17-W7	lncRNA
MSTRG.35666.1	-8.1543	7.57126e-07	4.70838e-05	VH_W17-W7	lncRNA
MSTRG.60450.2	-7.61774	1.1277e-05	0.000478815	VH_W17-W7	lncRNA
MSTRG.53649.20	-10.513	8.7532e-05	0.00275007	VH_W17-W7	lncRNA
MSTRG.1201.13	-7.20322	0.000144228	0.00418644	VH_W17-W7	lncRNA
MSTRG.31800.1	-3.59789	5.85889e-06	0.00027133	VH_W17-W7	lncRNA
MSTRG.55166.11	-6.72003	4.52321e-06	0.00021644	VH_W17-W7	lncRNA
MSTRG.45071.1	-8.58066	1.00091e-06	5.9497e-05	VH_W17-W7	lncRNA
MSTRG.61567.1	-6.31969	2.33559e-06	0.000122909	VH_W17-W7	lncRNA
MSTRG.21671.1	-3.05795	2.18809e-16	1.27084e-13	VH_W17-W7	lncRNA
MSTRG.32724.1	-8.18885	1.1441e-05	0.000484802	VH_W17-W7	lncRNA
MSTRG.68317.1	-3.25001	2.99369e-08	2.69973e-06	VH_W17-W7	lncRNA
MSTRG.17238.1	-1.55099	0.00026529	0.00687181	VH_W17-W7	lncRNA
MSTRG.66903.103	-7.1788	7.88366e-05	0.00251002	VH_W17-W7	lncRNA
MSTRG.55256.1	-2.55326	0.000298068	0.00755774	VH_W17-W7	lncRNA
MSTRG.68959.2	-8.48493	8.34682e-09	8.67672e-07	VH_W17-W7	lncRNA
MSTRG.59013.1	-2.65986	0.000311828	0.00782748	VH_W17-W7	lncRNA
MSTRG.6073.1	-5.1531	0.00034105	0.00842058	VH_W17-W7	lncRNA
MSTRG.29031.4	-3.31468	4.30775e-05	0.00151003	VH_W17-W7	lncRNA
MSTRG.38750.4	-7.01731	8.02411e-07	4.95009e-05	VH_W17-W7	lncRNA
MSTRG.9878.3	-7.18444	0.000135996	0.00399514	VH_W17-W7	lncRNA
MSTRG.32542.1	-2.86473	0.000243881	0.00639577	VH_W17-W7	lncRNA
MSTRG.56803.8	-9.24672	3.39795e-11	6.72231e-09	VH_W17-W7	lncRNA
MSTRG.57384.1	-3.01341	0.000270569	0.00697716	VH_W17-W7	lncRNA
MSTRG.38351.2	-9.20087	5.43618e-11	1.00628e-08	VH_W17-W7	lncRNA
MSTRG.44916.2	-7.74252	4.06763e-06	0.000198542	VH_W17-W7	lncRNA
MSTRG.46477.15	-2.50937	1.5295e-05	0.000622287	VH_W17-W7	lncRNA
MSTRG.31172.1	-6.86226	0.000406248	0.0096935	VH_W17-W7	lncRNA
MSTRG.47556.1	-1.91212	0.000276016	0.00709942	VH_W17-W7	lncRNA
MSTRG.59703.3	-3.77733	4.00509e-05	0.00141965	VH_W17-W7	lncRNA
MSTRG.21493.3	-2.11538	5.04215e-07	3.28061e-05	VH_W17-W7	lncRNA
MSTRG.28817.31	-6.41017	1.9553e-05	0.000770059	VH_W17-W7	lncRNA
MSTRG.55265.2	-3.86194	5.10324e-11	9.61521e-09	VH_W17-W7	lncRNA
MSTRG.10638.25	-2.1791	0.000148889	0.00428985	VH_W17-W7	lncRNA
MSTRG.9940.1	-3.37983	3.83199e-15	1.62813e-12	VH_W17-W7	lncRNA
MSTRG.6718.1	-8.33158	5.14395e-07	3.33656e-05	VH_W17-W7	lncRNA
MSTRG.53658.1	-3.50503	3.83304e-06	0.000188399	VH_W17-W7	lncRNA
MSTRG.55265.7	-3.68465	7.60261e-10	1.02622e-07	VH_W17-W7	lncRNA
MSTRG.16797.2	-8.94414	1.61387e-10	2.63925e-08	VH_W17-W7	lncRNA
MSTRG.18217.3	1.59594	5.80079e-06	0.000269428	VH_W17-W7	lncRNA
MSTRG.66903.78	8.61482	1.55049e-06	8.69413e-05	VH_W17-W7	lncRNA
MSTRG.17953.14	8.16345	1.91085e-05	0.000754179	VH_W17-W7	lncRNA
MSTRG.37766.6	8.30382	1.44984e-07	1.10584e-05	VH_W17-W7	lncRNA
MSTRG.4822.1	6.01375	3.66254e-05	0.00131442	VH_W17-W7	lncRNA
MSTRG.62528.5	3.21453	1.92892e-05	0.000760361	VH_W17-W7	lncRNA
MSTRG.21921.2	1.85492	2.95258e-07	2.05858e-05	VH_W17-W7	lncRNA
MSTRG.42334.1	3.5115	6.65012e-05	0.00218134	VH_W17-W7	lncRNA
MSTRG.8748.3	2.34187	0.000307309	0.00774783	VH_W17-W7	lncRNA
MSTRG.58353.10	3.25556	3.26496e-10	4.852e-08	VH_W17-W7	lncRNA
MSTRG.40121.3	2.35195	2.83053e-06	0.00014451	VH_W17-W7	lncRNA
MSTRG.365.5	3.92617	3.09915e-05	0.00114335	VH_W17-W7	lncRNA
MSTRG.5635.4	9.09919	4.24487e-11	8.16808e-09	VH_W17-W7	lncRNA
MSTRG.12831.8	9.67443	5.34841e-13	1.45318e-10	VH_W17-W7	lncRNA
MSTRG.57190.10	9.2779	3.17358e-09	3.72256e-07	VH_W17-W7	lncRNA
MSTRG.16940.3	2.17188	0.000124626	0.00373213	VH_W17-W7	lncRNA
MSTRG.70257.5	2.26374	2.63922e-07	1.87521e-05	VH_W17-W7	lncRNA
MSTRG.6374.15	8.09827	2.30439e-06	0.000121671	VH_W17-W7	lncRNA
MSTRG.19480.1	2.25095	6.14888e-05	0.00203911	VH_W17-W7	lncRNA
MSTRG.7178.2	9.5668	6.90891e-09	7.35096e-07	VH_W17-W7	lncRNA
MSTRG.72146.3	12.5522	1.46246e-20	2.25814e-17	VH_W17-W7	lncRNA
MSTRG.55357.4	4.72944	0.000399643	0.00955806	VH_W17-W7	lncRNA
MSTRG.31991.2	8.14547	5.51675e-08	4.6075e-06	VH_W17-W7	lncRNA
MSTRG.36265.4	2.26822	4.54019e-06	0.000217089	VH_W17-W7	lncRNA
MSTRG.712.4	4.42316	3.51135e-29	2.02085e-25	VH_W17-W7	lncRNA
MSTRG.64736.1	2.0594	0.000159663	0.00453826	VH_W17-W7	lncRNA
MSTRG.42023.2	7.85786	2.64985e-07	1.87854e-05	VH_W17-W7	lncRNA
MSTRG.29501.3	2.76179	4.34629e-08	3.76889e-06	VH_W17-W7	lncRNA
MSTRG.46993.22	3.16866	3.97014e-06	0.000194383	VH_W17-W7	lncRNA
MSTRG.46993.25	7.80624	8.16568e-05	0.00257956	VH_W17-W7	lncRNA
MSTRG.62646.5	8.29124	5.85169e-06	0.000271195	VH_W17-W7	lncRNA
MSTRG.68995.1	1.6288	0.000206743	0.00560433	VH_W17-W7	lncRNA
MSTRG.48338.2	8.46175	9.58152e-07	5.74955e-05	VH_W17-W7	lncRNA
MSTRG.46993.5	7.62468	1.507e-06	8.47281e-05	VH_W17-W7	lncRNA
MSTRG.3148.1	4.57444	9.14355e-06	0.000396473	VH_W17-W7	lncRNA
MSTRG.29817.1	1.76766	0.000305967	0.00771708	VH_W17-W7	lncRNA
MSTRG.38985.5	11.7106	5.70629e-17	3.72421e-14	VH_W17-W7	lncRNA
MSTRG.40657.1	4.26605	3.11539e-07	2.15077e-05	VH_W17-W7	lncRNA
MSTRG.37766.11	8.40992	6.78868e-08	5.58144e-06	VH_W17-W7	lncRNA
MSTRG.67756.3	3.02937	0.000126471	0.00377844	VH_W17-W7	lncRNA
MSTRG.15107.2	3.43059	1.33254e-05	0.000555358	VH_W17-W7	lncRNA
MSTRG.57940.2	1.73304	1.7124e-05	0.000686556	VH_W17-W7	lncRNA
MSTRG.18173.6	5.51596	4.21395e-06	0.000204423	VH_W17-W7	lncRNA
MSTRG.18173.4	9.15545	4.83156e-08	4.08809e-06	VH_W17-W7	lncRNA
MSTRG.18173.3	8.19106	1.15985e-07	9.08745e-06	VH_W17-W7	lncRNA
MSTRG.18173.1	8.29414	4.87224e-12	1.12572e-09	VH_W17-W7	lncRNA
MSTRG.53267.3	8.70094	1.63538e-07	1.23251e-05	VH_W17-W7	lncRNA
MSTRG.53267.4	10.4814	9.07753e-15	3.54735e-12	VH_W17-W7	lncRNA
MSTRG.8499.33	6.10981	0.000110801	0.0033691	VH_W17-W7	lncRNA
MSTRG.52542.1	2.16595	5.07266e-05	0.00172932	VH_W17-W7	lncRNA
MSTRG.29338.3	1.66031	0.000184479	0.00508659	VH_W17-W7	lncRNA
MSTRG.3871.6	7.51677	2.09565e-06	0.000112336	VH_W17-W7	lncRNA
MSTRG.15552.1	1.36507	9.35523e-05	0.00290462	VH_W17-W7	lncRNA
MSTRG.33640.3	9.49556	4.34341e-11	8.33236e-09	VH_W17-W7	lncRNA
MSTRG.54582.2	7.91743	1.93488e-07	1.43097e-05	VH_W17-W7	lncRNA
MSTRG.58353.11	1.59913	0.000308523	0.00776608	VH_W17-W7	lncRNA
MSTRG.51030.1	5.2965	1.75664e-13	5.22101e-11	VH_W17-W7	lncRNA
MSTRG.1320.1	1.477	1.35696e-05	0.000564422	VH_W17-W7	lncRNA
MSTRG.7246.6	8.05112	6.00491e-07	3.83993e-05	VH_W17-W7	lncRNA
MSTRG.31697.4	4.20607	1.27112e-05	0.000533624	VH_W17-W7	lncRNA
MSTRG.19756.5	8.07371	1.85565e-07	1.38044e-05	VH_W17-W7	lncRNA
MSTRG.46993.19	10.8041	1.87237e-16	1.11825e-13	VH_W17-W7	lncRNA
MSTRG.46993.13	9.23784	4.37474e-10	6.3231e-08	VH_W17-W7	lncRNA
MSTRG.46993.14	9.22704	1.63053e-09	2.06036e-07	VH_W17-W7	lncRNA
MSTRG.38257.5	10.5828	1.95933e-11	4.08024e-09	VH_W17-W7	lncRNA
MSTRG.38257.3	7.11144	0.000104212	0.00319793	VH_W17-W7	lncRNA
MSTRG.6825.2	4.14246	2.62439e-09	3.17065e-07	VH_W17-W7	lncRNA
MSTRG.6825.3	9.90336	1.17783e-09	1.52797e-07	VH_W17-W7	lncRNA
MSTRG.3070.11	3.63025	6.81976e-06	0.000308605	VH_W17-W7	lncRNA
MSTRG.3070.10	1.72295	1.86918e-08	1.78749e-06	VH_W17-W7	lncRNA
MSTRG.16797.1	10.0314	6.4163e-14	2.16062e-11	VH_W17-W7	lncRNA
MSTRG.6360.4	10.7714	3.74122e-16	2.07893e-13	VH_W17-W7	lncRNA
MSTRG.72146.7	-4.81715	3.20668e-06	0.000160225	VH_W34-W17	lncRNA
MSTRG.18217.3	-1.24764	9.88283e-08	7.32742e-06	VH_W34-W17	lncRNA
MSTRG.75545.2	-1.19054	9.15232e-05	0.00290158	VH_W34-W17	lncRNA
MSTRG.37656.1	-2.4717	1.89589e-06	0.000101991	VH_W34-W17	lncRNA
MSTRG.4836.1	-6.78171	2.24479e-05	0.000863223	VH_W34-W17	lncRNA
MSTRG.6939.1	-1.50597	2.10236e-08	1.77617e-06	VH_W34-W17	lncRNA
MSTRG.26371.1	-2.74761	1.02306e-05	0.000434647	VH_W34-W17	lncRNA
MSTRG.21921.2	-2.39005	2.37746e-19	1.56199e-16	VH_W34-W17	lncRNA
MSTRG.42334.1	-3.6764	1.61449e-08	1.40207e-06	VH_W34-W17	lncRNA
MSTRG.62134.5	-4.18176	8.13223e-10	9.24918e-08	VH_W34-W17	lncRNA
MSTRG.73140.7	-2.39276	0.000225239	0.00613058	VH_W34-W17	lncRNA
MSTRG.21112.11	-2.59893	9.78744e-05	0.00306207	VH_W34-W17	lncRNA
MSTRG.55952.4	-8.04813	3.41834e-07	2.23633e-05	VH_W34-W17	lncRNA
MSTRG.14743.3	-2.43668	4.10868e-07	2.62132e-05	VH_W34-W17	lncRNA
MSTRG.59407.2	-4.9268	1.21e-07	8.79142e-06	VH_W34-W17	lncRNA
MSTRG.52015.4	-8.57809	1.45818e-07	1.04593e-05	VH_W34-W17	lncRNA
MSTRG.52015.3	-2.36116	0.0001818	0.00513614	VH_W34-W17	lncRNA
MSTRG.47974.1	-1.51306	9.81549e-05	0.00306774	VH_W34-W17	lncRNA
MSTRG.6374.15	-8.19386	5.87248e-07	3.61228e-05	VH_W34-W17	lncRNA
MSTRG.49050.8	-8.73854	1.11566e-07	8.17328e-06	VH_W34-W17	lncRNA
MSTRG.56509.2	-7.80638	1.51393e-07	1.0809e-05	VH_W34-W17	lncRNA
MSTRG.31991.2	-8.23861	3.03214e-09	3.10031e-07	VH_W34-W17	lncRNA
MSTRG.30536.1	-2.44887	4.69819e-05	0.00164578	VH_W34-W17	lncRNA
MSTRG.23676.2	-7.58017	0.000101253	0.0031502	VH_W34-W17	lncRNA
MSTRG.712.4	-2.53552	1.0551e-11	1.88872e-09	VH_W34-W17	lncRNA
MSTRG.64736.1	-2.42214	8.81315e-08	6.60537e-06	VH_W34-W17	lncRNA
MSTRG.42023.3	-9.35702	5.01012e-08	3.94662e-06	VH_W34-W17	lncRNA
MSTRG.42023.2	-6.3287	2.17346e-09	2.28669e-07	VH_W34-W17	lncRNA
MSTRG.42023.1	-7.76273	4.12566e-10	5.0454e-08	VH_W34-W17	lncRNA
MSTRG.29501.3	-2.25692	1.00983e-05	0.000430106	VH_W34-W17	lncRNA
MSTRG.56407.3	-5.29569	5.47777e-05	0.00188256	VH_W34-W17	lncRNA
MSTRG.39348.2	-6.62609	0.000220451	0.00603484	VH_W34-W17	lncRNA
MSTRG.58198.2	-1.35068	0.000151389	0.00439189	VH_W34-W17	lncRNA
MSTRG.46993.22	-3.35856	1.01172e-05	0.000430612	VH_W34-W17	lncRNA
MSTRG.46993.25	-7.89883	4.1178e-05	0.00146406	VH_W34-W17	lncRNA
MSTRG.46993.29	-2.41983	0.000136512	0.0040319	VH_W34-W17	lncRNA
MSTRG.11005.5	-2.72487	7.66075e-11	1.08762e-08	VH_W34-W17	lncRNA
MSTRG.22136.4	-1.2536	0.000282068	0.007395	VH_W34-W17	lncRNA
MSTRG.29017.2	-9.59121	2.9008e-21	2.52321e-18	VH_W34-W17	lncRNA
MSTRG.18358.2	-5.46646	2.73373e-06	0.000139298	VH_W34-W17	lncRNA
MSTRG.68995.1	-2.64598	8.38681e-10	9.50372e-08	VH_W34-W17	lncRNA
MSTRG.48338.2	-8.55573	3.0963e-07	2.04515e-05	VH_W34-W17	lncRNA
MSTRG.48338.6	-7.35267	2.65806e-14	7.89214e-12	VH_W34-W17	lncRNA
MSTRG.4999.1	-2.8957	7.02082e-05	0.00231094	VH_W34-W17	lncRNA
MSTRG.57287.2	-9.25858	2.38373e-10	3.04008e-08	VH_W34-W17	lncRNA
MSTRG.57287.8	-8.52289	2.00356e-10	2.58949e-08	VH_W34-W17	lncRNA
MSTRG.29817.1	-1.59805	0.000204351	0.00565934	VH_W34-W17	lncRNA
MSTRG.45564.5	-8.71556	7.46118e-11	1.06664e-08	VH_W34-W17	lncRNA
MSTRG.18173.8	-5.79037	1.92105e-05	0.000749464	VH_W34-W17	lncRNA
MSTRG.18173.6	-6.04263	0.000179636	0.00508897	VH_W34-W17	lncRNA
MSTRG.18173.4	-9.2516	1.71141e-08	1.47436e-06	VH_W34-W17	lncRNA
MSTRG.18173.3	-8.28711	1.06168e-08	9.6564e-07	VH_W34-W17	lncRNA
MSTRG.18173.1	-8.69297	1.47325e-12	3.15919e-10	VH_W34-W17	lncRNA
MSTRG.53267.2	-3.06243	0.000167627	0.00479052	VH_W34-W17	lncRNA
MSTRG.53267.5	-6.63649	6.13999e-05	0.00206308	VH_W34-W17	lncRNA
MSTRG.53267.4	-10.5768	4.77663e-16	1.96663e-13	VH_W34-W17	lncRNA
MSTRG.28791.2	-1.58819	1.06779e-06	6.12866e-05	VH_W34-W17	lncRNA
MSTRG.56767.4	-9.39775	5.83034e-13	1.35876e-10	VH_W34-W17	lncRNA
MSTRG.37691.6	-3.46654	3.77405e-10	4.65225e-08	VH_W34-W17	lncRNA
MSTRG.8688.1	-8.75024	1.1202e-09	1.23759e-07	VH_W34-W17	lncRNA
MSTRG.61768.2	-6.73397	0.000212908	0.00585952	VH_W34-W17	lncRNA
MSTRG.58353.11	-1.15609	6.73155e-06	0.000303672	VH_W34-W17	lncRNA
MSTRG.1320.2	-2.97674	0.000142189	0.0041756	VH_W34-W17	lncRNA
MSTRG.7246.6	-8.14778	8.45349e-08	6.36672e-06	VH_W34-W17	lncRNA
MSTRG.30860.20	-7.24334	6.79053e-06	0.000305834	VH_W34-W17	lncRNA
MSTRG.46993.19	-9.93557	1.0699e-15	4.18197e-13	VH_W34-W17	lncRNA
MSTRG.46993.11	-13.9026	8.70492e-23	9.43155e-20	VH_W34-W17	lncRNA
MSTRG.39385.1	-4.47486	9.00039e-11	1.26329e-08	VH_W34-W17	lncRNA
MSTRG.3070.10	-2.37599	5.24547e-05	0.00181281	VH_W34-W17	lncRNA
MSTRG.1242.3	-8.54674	1.04179e-09	1.16556e-07	VH_W34-W17	lncRNA
MSTRG.44614.25	-4.77244	2.8769e-05	0.00107484	VH_W34-W17	lncRNA
MSTRG.6360.2	-3.46351	5.39733e-10	6.43491e-08	VH_W34-W17	lncRNA
MSTRG.52893.5	7.34984	1.43019e-05	0.000580706	VH_W34-W17	lncRNA
MSTRG.57752.1	9.14153	1.24636e-11	2.21185e-09	VH_W34-W17	lncRNA
MSTRG.34713.3	1.79252	9.31538e-05	0.0029412	VH_W34-W17	lncRNA
MSTRG.56037.1	4.64114	2.80014e-11	4.4685e-09	VH_W34-W17	lncRNA
MSTRG.38204.3	2.48697	1.09459e-06	6.24766e-05	VH_W34-W17	lncRNA
MSTRG.38204.9	2.96672	9.50649e-06	0.000408561	VH_W34-W17	lncRNA
MSTRG.55562.7	7.84958	7.00631e-08	5.34924e-06	VH_W34-W17	lncRNA
MSTRG.20431.3	2.73778	5.97277e-07	3.65576e-05	VH_W34-W17	lncRNA
MSTRG.59447.6	1.06049	9.26833e-07	5.39994e-05	VH_W34-W17	lncRNA
MSTRG.76125.1	1.37561	0.000120646	0.00363988	VH_W34-W17	lncRNA
MSTRG.803.4	2.18223	3.40537e-05	0.0012393	VH_W34-W17	lncRNA
MSTRG.9866.4	7.58047	1.97012e-06	0.000104859	VH_W34-W17	lncRNA
MSTRG.9866.5	10.0142	2.38745e-10	3.04008e-08	VH_W34-W17	lncRNA
MSTRG.61567.1	4.85575	0.000111686	0.00340787	VH_W34-W17	lncRNA
MSTRG.21671.1	2.27752	1.13762e-09	1.25459e-07	VH_W34-W17	lncRNA
MSTRG.9706.1	8.08965	1.1196e-07	8.18272e-06	VH_W34-W17	lncRNA
MSTRG.10969.5	1.40506	1.40088e-10	1.89312e-08	VH_W34-W17	lncRNA
MSTRG.60128.7	9.51858	7.141e-10	8.22787e-08	VH_W34-W17	lncRNA
MSTRG.29017.3	2.26337	2.32785e-09	2.43667e-07	VH_W34-W17	lncRNA
MSTRG.24140.1	2.85463	0.000395179	0.00978567	VH_W34-W17	lncRNA
MSTRG.14176.20	5.73351	0.000394921	0.00978319	VH_W34-W17	lncRNA
MSTRG.14176.21	7.98452	0.000131511	0.00390306	VH_W34-W17	lncRNA
MSTRG.64787.1	6.55035	1.42532e-06	7.91593e-05	VH_W34-W17	lncRNA
MSTRG.56404.1	9.59597	4.29627e-10	5.23331e-08	VH_W34-W17	lncRNA
MSTRG.33602.2	9.84528	1.27781e-11	2.22924e-09	VH_W34-W17	lncRNA
MSTRG.46726.1	2.34868	6.42219e-05	0.00214622	VH_W34-W17	lncRNA
MSTRG.57384.4	1.34435	1.30895e-05	0.00053606	VH_W34-W17	lncRNA
MSTRG.38351.2	8.10684	2.53462e-09	2.63524e-07	VH_W34-W17	lncRNA
MSTRG.30487.3	10.1018	4.56883e-09	4.47875e-07	VH_W34-W17	lncRNA
MSTRG.36550.7	5.72081	4.224e-06	0.000203642	VH_W34-W17	lncRNA
MSTRG.67983.2	10.1681	8.34545e-12	1.52059e-09	VH_W34-W17	lncRNA
MSTRG.55265.2	3.69841	1.12737e-08	1.02088e-06	VH_W34-W17	lncRNA
MSTRG.73777.2	3.98041	5.36577e-06	0.000248783	VH_W34-W17	lncRNA
MSTRG.9940.1	3.63564	1.69727e-17	8.73502e-15	VH_W34-W17	lncRNA
MSTRG.12290.3	2.94934	6.49975e-05	0.00216394	VH_W34-W17	lncRNA
MSTRG.53658.1	2.35108	1.03959e-05	0.000440953	VH_W34-W17	lncRNA
MSTRG.55265.7	4.21829	2.24854e-11	3.69323e-09	VH_W34-W17	lncRNA
MSTRG.55630.3	8.38298	7.31083e-10	8.37667e-08	VH_W34-W17	lncRNA
MSTRG.776.2	8.35386	4.89106e-08	1.4008e-05	VD-VH_W0	lncRNA
MSTRG.66903.72	7.93601	4.23144e-07	9.53844e-05	VD-VH_W0	lncRNA
MSTRG.18356.4	7.97507	7.46662e-09	2.73246e-06	VD-VH_W0	lncRNA
MSTRG.35047.1	-8.72562	7.62057e-09	2.75479e-06	VD-VH_W0	lncRNA
MSTRG.3707.1	-6.58306	2.91022e-05	0.00385979	VD-VH_W0	lncRNA
MSTRG.29030.6	9.25028	9.0276e-08	2.40001e-05	VD-VH_W0	lncRNA
MSTRG.25390.1	-10.2451	1.30373e-07	3.36049e-05	VD-VH_W0	lncRNA
MSTRG.33652.16	8.48483	1.1529e-06	0.000229361	VD-VH_W0	lncRNA
MSTRG.16308.1	-5.6689	1.30305e-05	0.00193129	VD-VH_W0	lncRNA
MSTRG.26538.1	-8.01172	4.73005e-12	4.45113e-09	VD-VH_W0	lncRNA
MSTRG.10078.11	-6.87637	8.42024e-05	0.00980734	VD-VH_W0	lncRNA
MSTRG.76378.8	8.0992	6.13241e-08	1.69888e-05	VD-VH_W0	lncRNA
MSTRG.56594.2	-9.26013	5.39177e-12	4.8432e-09	VD-VH_W0	lncRNA
MSTRG.12124.2	1.53803	1.07021e-05	0.00162269	VD-VH_W0	lncRNA
MSTRG.52015.2	9.25035	8.63004e-11	5.50142e-08	VD-VH_W0	lncRNA
MSTRG.7716.1	8.54939	7.66155e-08	2.06191e-05	VD-VH_W0	lncRNA
MSTRG.66433.2	-2.49329	5.92252e-13	7.16565e-10	VD-VH_W0	lncRNA
MSTRG.50005.1	-6.78938	2.76319e-05	0.00369788	VD-VH_W0	lncRNA
MSTRG.40890.9	-7.99157	8.99041e-09	3.11694e-06	VD-VH_W0	lncRNA
MSTRG.72395.4	-7.67761	5.07317e-06	0.000871777	VD-VH_W0	lncRNA
MSTRG.75492.5	-8.67775	4.48649e-08	1.29747e-05	VD-VH_W0	lncRNA
MSTRG.30285.3	-3.43518	1.05584e-17	5.21628e-14	VD-VH_W0	lncRNA
MSTRG.38265.1	11.24	1.90224e-18	1.07288e-14	VD-VH_W0	lncRNA
MSTRG.67143.11	-7.70404	3.69597e-06	0.000652129	VD-VH_W0	lncRNA
MSTRG.30706.2	9.04668	5.67314e-10	2.6693e-07	VD-VH_W0	lncRNA
MSTRG.68959.2	7.10111	6.92527e-06	0.00113416	VD-VH_W0	lncRNA
MSTRG.67143.10	-7.81198	2.93826e-07	6.91249e-05	VD-VH_W0	lncRNA
MSTRG.55804.7	6.51957	9.22758e-12	8.16503e-09	VD-VH_W0	lncRNA
MSTRG.72216.3	-8.12433	2.77278e-08	8.47341e-06	VD-VH_W0	lncRNA
MSTRG.27276.7	6.25228	1.51213e-05	0.00219722	VD-VH_W0	lncRNA
MSTRG.30.4	5.86078	1.38189e-06	0.000268609	VD-VH_W0	lncRNA
MSTRG.76327.5	-7.11843	1.49583e-05	0.00217888	VD-VH_W0	lncRNA
MSTRG.13485.4	-5.89135	4.79884e-05	0.00604032	VD-VH_W0	lncRNA
MSTRG.42799.5	-8.76269	2.386e-08	7.46915e-06	VD-VH_W0	lncRNA
MSTRG.14171.3	-7.72482	7.50632e-07	0.000156145	VD-VH_W0	lncRNA
MSTRG.37691.8	2.17124	8.55134e-05	0.00992106	VD-VH_W0	lncRNA
MSTRG.34523.5	7.94006	3.4144e-08	1.0172e-05	VD-VH_W0	lncRNA
MSTRG.60181.8	-10.1049	3.48723e-13	4.80792e-10	VD-VH_W0	lncRNA
MSTRG.66903.6	-7.03664	9.36131e-06	0.00145798	VD-VH_W0	lncRNA
MSTRG.5033.3	-8.86658	5.80373e-08	1.61537e-05	VD-VH_W0	lncRNA
MSTRG.54778.2	-7.20141	3.2083e-05	0.00421738	VD-VH_W0	lncRNA
MSTRG.50652.1	-8.94003	1.0125e-05	0.00155507	VD-VH_W0	lncRNA
MSTRG.74493.1	-3.70239	2.46848e-06	0.000448907	VD-VH_W0	lncRNA
MSTRG.6825.3	-9.57129	2.86391e-12	2.94376e-09	VD-VH_W0	lncRNA
MSTRG.18521.6	-5.84881	1.65578e-06	0.000359738	VD-VH_W7	lncRNA
MSTRG.1201.3	-8.52694	1.09558e-07	3.4304e-05	VD-VH_W7	lncRNA
MSTRG.30651.1	-7.51125	2.35849e-06	0.000486758	VD-VH_W7	lncRNA
MSTRG.4822.1	6.04105	3.84273e-06	0.000730518	VD-VH_W7	lncRNA
MSTRG.31028.10	7.38766	1.83303e-05	0.00277452	VD-VH_W7	lncRNA
MSTRG.33602.9	-2.83839	5.1339e-06	0.000939622	VD-VH_W7	lncRNA
MSTRG.4074.4	-8.5088	2.60883e-08	9.8023e-06	VD-VH_W7	lncRNA
MSTRG.5635.4	9.18962	1.18118e-10	8.11266e-08	VD-VH_W7	lncRNA
MSTRG.28852.5	-7.53633	5.72159e-05	0.00732398	VD-VH_W7	lncRNA
MSTRG.49784.2	-3.87876	4.50959e-06	0.000834927	VD-VH_W7	lncRNA
MSTRG.57113.3	-9.00099	1.93571e-08	7.63232e-06	VD-VH_W7	lncRNA
MSTRG.37914.4	-9.96789	5.41069e-14	1.15203e-10	VD-VH_W7	lncRNA
MSTRG.34560.6	-8.09325	2.45642e-05	0.00357412	VD-VH_W7	lncRNA
MSTRG.64592.9	7.54323	7.12116e-06	0.00123269	VD-VH_W7	lncRNA
MSTRG.37015.1	8.18074	3.04299e-05	0.00432649	VD-VH_W7	lncRNA
MSTRG.57696.1	2.27239	2.09158e-05	0.00314352	VD-VH_W7	lncRNA
MSTRG.49415.9	-7.89406	2.45111e-05	0.00357412	VD-VH_W7	lncRNA
MSTRG.24100.1	-9.48939	2.49264e-12	2.94847e-09	VD-VH_W7	lncRNA
MSTRG.49015.5	-11.4471	2.8951e-17	2.64178e-13	VD-VH_W7	lncRNA
MSTRG.49015.9	-7.73585	5.34848e-06	0.000976097	VD-VH_W7	lncRNA
MSTRG.19837.6	9.61856	2.39526e-12	2.88674e-09	VD-VH_W7	lncRNA
MSTRG.25074.3	7.26656	4.57399e-05	0.00606148	VD-VH_W7	lncRNA
MSTRG.38750.4	-8.68599	3.05331e-07	8.28498e-05	VD-VH_W7	lncRNA
MSTRG.37766.11	8.00975	1.26211e-07	3.78485e-05	VD-VH_W7	lncRNA
MSTRG.27276.1	4.65204	7.84874e-05	0.00940597	VD-VH_W7	lncRNA
MSTRG.62852.4	8.00721	9.1282e-07	0.000214362	VD-VH_W7	lncRNA
MSTRG.21928.1	4.92093	1.4706e-07	4.30891e-05	VD-VH_W7	lncRNA
MSTRG.37885.4	9.35853	1.24109e-10	8.34467e-08	VD-VH_W7	lncRNA
MSTRG.46374.5	-8.76276	5.66514e-07	0.000143028	VD-VH_W7	lncRNA
MSTRG.28817.31	-8.96331	1.5059e-06	0.000331688	VD-VH_W7	lncRNA
MSTRG.73777.2	3.08829	2.31925e-05	0.0034213	VD-VH_W7	lncRNA
MSTRG.59265.21	8.512	3.06107e-07	8.28498e-05	VD-VH_W7	lncRNA
MSTRG.38257.5	10.2166	1.71545e-09	8.30107e-07	VD-VH_W7	lncRNA
MSTRG.38257.3	7.71613	8.43061e-08	2.74748e-05	VD-VH_W7	lncRNA
MSTRG.6444.4	8.34901	1.77786e-08	6.72075e-06	VD-VH_W17	lncRNA
MSTRG.17953.14	-7.12654	3.56896e-05	0.00584205	VD-VH_W17	lncRNA
MSTRG.64592.4	-2.50319	3.19751e-07	8.70292e-05	VD-VH_W17	lncRNA
MSTRG.51544.4	-1.84125	3.28833e-06	0.000721782	VD-VH_W17	lncRNA
MSTRG.40121.4	-9.15116	2.51339e-06	0.000572193	VD-VH_W17	lncRNA
MSTRG.12831.8	-9.59613	5.16913e-14	7.19449e-11	VD-VH_W17	lncRNA
MSTRG.65972.1	8.1526	2.70157e-09	1.25336e-06	VD-VH_W17	lncRNA
MSTRG.10916.4	11.1196	2.45639e-16	5.57146e-13	VD-VH_W17	lncRNA
MSTRG.70257.5	-1.99017	1.96592e-07	5.67891e-05	VD-VH_W17	lncRNA
MSTRG.6374.15	-8.0171	1.02779e-06	0.000250763	VD-VH_W17	lncRNA
MSTRG.37692.5	-3.42656	2.73369e-08	1.00246e-05	VD-VH_W17	lncRNA
MSTRG.60128.7	9.73515	4.65935e-09	2.09808e-06	VD-VH_W17	lncRNA
MSTRG.14176.20	6.23199	5.70231e-07	0.000146727	VD-VH_W17	lncRNA
MSTRG.14176.21	9.59758	8.17656e-08	2.54179e-05	VD-VH_W17	lncRNA
MSTRG.57510.1	-9.09082	8.18923e-11	5.63492e-08	VD-VH_W17	lncRNA
MSTRG.28719.7	-8.2391	5.57299e-08	1.81537e-05	VD-VH_W17	lncRNA
MSTRG.65972.11	8.1049	3.00142e-05	0.00503581	VD-VH_W17	lncRNA
MSTRG.49123.12	-8.45158	4.16475e-10	2.27722e-07	VD-VH_W17	lncRNA
MSTRG.38874.13	9.00269	1.45582e-11	1.27363e-08	VD-VH_W17	lncRNA
MSTRG.45655.2	-3.51552	9.54771e-09	3.79677e-06	VD-VH_W17	lncRNA
MSTRG.21145.3	-8.43523	2.80392e-10	1.61993e-07	VD-VH_W17	lncRNA
MSTRG.27276.1	8.25247	5.72157e-06	0.0011918	VD-VH_W17	lncRNA
MSTRG.6791.6	-6.87253	7.89694e-06	0.00158042	VD-VH_W17	lncRNA
MSTRG.33602.2	9.78763	1.23731e-07	3.71998e-05	VD-VH_W17	lncRNA
MSTRG.51604.9	-9.45975	1.53425e-10	9.58753e-08	VD-VH_W17	lncRNA
MSTRG.8499.33	-7.90119	2.47022e-06	0.000564464	VD-VH_W17	lncRNA
MSTRG.57912.8	2.8077	6.50196e-05	0.00985594	VD-VH_W17	lncRNA
MSTRG.3871.6	-7.43905	2.75448e-07	7.63276e-05	VD-VH_W17	lncRNA
MSTRG.5627.2	6.61756	4.72626e-05	0.00736197	VD-VH_W17	lncRNA
MSTRG.45568.5	-8.15447	4.32833e-06	0.000930059	VD-VH_W17	lncRNA
MSTRG.33640.3	-9.41991	1.2016e-11	1.08214e-08	VD-VH_W17	lncRNA
MSTRG.52893.5	-7.15219	3.00931e-05	0.00414756	VD-VH_W34	lncRNA
MSTRG.55562.7	-7.65558	1.81734e-07	4.49621e-05	VD-VH_W34	lncRNA
MSTRG.36334.7	-7.44705	4.01252e-06	0.000710466	VD-VH_W34	lncRNA
MSTRG.36334.6	-5.16523	2.90355e-05	0.00403868	VD-VH_W34	lncRNA
MSTRG.36334.5	-7.64337	8.30268e-07	0.000178366	VD-VH_W34	lncRNA
MSTRG.76369.7	-6.46129	2.19098e-05	0.00315664	VD-VH_W34	lncRNA
MSTRG.9866.4	-7.38396	4.49302e-06	0.00079307	VD-VH_W34	lncRNA
MSTRG.49617.9	-8.77252	2.79076e-08	8.82042e-06	VD-VH_W34	lncRNA
MSTRG.75546.2	-8.98433	2.22123e-09	8.93925e-07	VD-VH_W34	lncRNA
MSTRG.28817.35	-8.19652	8.84324e-06	0.00144672	VD-VH_W34	lncRNA
MSTRG.9706.1	-7.89516	2.71843e-07	6.48631e-05	VD-VH_W34	lncRNA
MSTRG.569.12	-8.04053	2.13216e-09	8.63841e-07	VD-VH_W34	lncRNA
MSTRG.30401.1	-9.86179	5.60171e-07	0.000124323	VD-VH_W34	lncRNA
MSTRG.69578.12	-9.07655	3.52988e-12	3.18043e-09	VD-VH_W34	lncRNA
MSTRG.45588.41	-7.82183	2.62547e-08	8.3858e-06	VD-VH_W34	lncRNA
MSTRG.29017.2	7.88959	1.69207e-08	5.58171e-06	VD-VH_W34	lncRNA
MSTRG.569.9	-8.54597	5.75632e-08	1.70339e-05	VD-VH_W34	lncRNA
MSTRG.38116.5	8.8517	3.12503e-11	2.11965e-08	VD-VH_W34	lncRNA
MSTRG.57287.2	8.59225	4.82659e-08	1.44959e-05	VD-VH_W34	lncRNA
MSTRG.15677.17	-10.0213	1.08534e-09	4.81757e-07	VD-VH_W34	lncRNA
MSTRG.28817.25	-7.20972	1.27068e-05	0.00197699	VD-VH_W34	lncRNA
MSTRG.48017.3	-6.16296	2.86617e-07	6.78519e-05	VD-VH_W34	lncRNA
MSTRG.2410.4	8.16514	1.86634e-07	4.56135e-05	VD-VH_W34	lncRNA
MSTRG.62447.3	-8.64391	2.52716e-09	1.01031e-06	VD-VH_W34	lncRNA
MSTRG.27778.2	-9.89203	1.58171e-11	1.11027e-08	VD-VH_W34	lncRNA
MSTRG.49836.1	-7.67394	1.34591e-10	7.00421e-08	VD-VH_W34	lncRNA
MSTRG.10418.2	-9.39531	4.16273e-08	1.26915e-05	VD-VH_W34	lncRNA
MSTRG.30487.3	-9.91248	9.32081e-09	3.23373e-06	VD-VH_W34	lncRNA
MSTRG.45564.4	-3.47439	4.64664e-05	0.00612453	VD-VH_W34	lncRNA
MSTRG.30860.20	6.58396	6.59977e-05	0.00844929	VD-VH_W34	lncRNA
MSTRG.52681.1	-3.53748	6.70208e-10	3.1857e-07	VD-VH_W34	lncRNA
MSTRG.569.11	-8.00791	7.22553e-09	2.53595e-06	VD-VH_W34	lncRNA
MSTRG.15575.70	-6.97654	4.51209e-06	0.000794114	VD-VH_W34	lncRNA
MSTRG.8499.40	-6.56407	7.38537e-05	0.00928818	VD-VH_W34	lncRNA
MSTRG.38257.5	-9.63882	7.70119e-07	0.00016663	VD-VH_W34	lncRNA
MSTRG.6825.3	-10.382	7.95122e-14	1.14284e-10	VD-VH_W34	lncRNA
Ciclev10002531m.v1.0	-8.3207	9.91222e-08	3.42887e-06	VD_W7-W0	mRNA
Ciclev10031138m.v1.0	-3.02808	0.000408735	0.00555202	VD_W7-W0	mRNA
MSTRG.21224.13	-5.90813	5.65674e-06	0.00013449	VD_W7-W0	mRNA
Ciclev10032345m.v1.0	-2.10747	5.32014e-10	2.83999e-08	VD_W7-W0	mRNA
Ciclev10025065m.v1.0	-1.51107	1.2057e-09	6.07596e-08	VD_W7-W0	mRNA
MSTRG.69958.3	-2.52416	2.33682e-05	0.00047058	VD_W7-W0	mRNA
Ciclev10016391m.v1.0	-1.68564	5.01718e-08	1.84348e-06	VD_W7-W0	mRNA
Ciclev10028451m.v1.0	-2.43917	6.29321e-10	3.30304e-08	VD_W7-W0	mRNA
Ciclev10022697m.v1.0	-1.42168	0.000371721	0.00512135	VD_W7-W0	mRNA
MSTRG.42021.1	-4.78355	5.74502e-14	5.99885e-12	VD_W7-W0	mRNA
Ciclev10032715m.v1.0	-1.57769	0.0001234	0.00198853	VD_W7-W0	mRNA
Ciclev10024599m.v1.0	-8.81455	3.19879e-09	1.49766e-07	VD_W7-W0	mRNA
Ciclev10010314m.v1.0	-1.92868	0.000344643	0.00481463	VD_W7-W0	mRNA
Ciclev10009302m.v1.0	-1.37802	0.00075547	0.00936675	VD_W7-W0	mRNA
Ciclev10020090m.v1.0	-1.20727	1.12254e-07	3.85069e-06	VD_W7-W0	mRNA
MSTRG.37299.6	-6.88018	2.14259e-05	0.000436258	VD_W7-W0	mRNA
MSTRG.3077.3	-1.87511	0.000180307	0.0027596	VD_W7-W0	mRNA
MSTRG.45183.2	-1.35228	3.29159e-05	0.000634133	VD_W7-W0	mRNA
Ciclev10015727m.v1.0	-5.04788	2.21068e-10	1.26294e-08	VD_W7-W0	mRNA
MSTRG.76515.2	-4.00994	4.65891e-05	0.000853545	VD_W7-W0	mRNA
Ciclev10011292m.v1.0	-1.61593	9.01772e-07	2.55498e-05	VD_W7-W0	mRNA
MSTRG.389.1	-1.07739	4.07243e-05	0.000761598	VD_W7-W0	mRNA
Ciclev10016025m.v1.0	-1.11222	0.000716331	0.00896568	VD_W7-W0	mRNA
Ciclev10007294m.v1.0	-1.85603	2.74115e-07	8.69993e-06	VD_W7-W0	mRNA
Ciclev10001184m.v1.0	-1.33243	0.000406116	0.00552276	VD_W7-W0	mRNA
Ciclev10011407m.v1.0	-3.71772	1.63036e-05	0.0003418	VD_W7-W0	mRNA
Ciclev10009032m.v1.0	-1.58966	0.000519489	0.00683004	VD_W7-W0	mRNA
Ciclev10000087m.v1.0	-1.89142	1.23351e-05	0.00026767	VD_W7-W0	mRNA
MSTRG.47291.5	-12.7045	3.25548e-19	6.69277e-17	VD_W7-W0	mRNA
Ciclev10019530m.v1.0	-1.80178	5.75903e-08	2.08384e-06	VD_W7-W0	mRNA
Ciclev10015488m.v1.0	-7.88792	4.23424e-06	0.000103956	VD_W7-W0	mRNA
Ciclev10004369m.v1.0	-3.0812	1.56863e-07	5.19502e-06	VD_W7-W0	mRNA
Ciclev10004931m.v1.0	-2.37669	1.40132e-27	6.82444e-25	VD_W7-W0	mRNA
Ciclev10008520m.v1.0	-1.81915	5.65258e-06	0.000134445	VD_W7-W0	mRNA
Ciclev10018972m.v1.0	-3.1825	1.23382e-23	4.26198e-21	VD_W7-W0	mRNA
MSTRG.38244.3	-4.64735	2.94905e-05	0.000575418	VD_W7-W0	mRNA
MSTRG.31493.3	-1.19522	0.000608986	0.00781813	VD_W7-W0	mRNA
MSTRG.57454.2	-2.21367	5.52293e-05	0.000986886	VD_W7-W0	mRNA
MSTRG.32734.2	-11.7518	1.65039e-19	3.5272e-17	VD_W7-W0	mRNA
Ciclev10030520m.v1.0	-2.88187	8.81103e-28	4.36249e-25	VD_W7-W0	mRNA
MSTRG.76121.4	-1.16117	4.18279e-05	0.000779293	VD_W7-W0	mRNA
Ciclev10020717m.v1.0	-3.20278	6.1025e-07	1.79226e-05	VD_W7-W0	mRNA
Ciclev10008839m.v1.0	-1.23772	4.69331e-05	0.000857731	VD_W7-W0	mRNA
MSTRG.28460.7	-1.15807	0.000130158	0.00208624	VD_W7-W0	mRNA
MSTRG.72718.17	-1.57831	1.66455e-11	1.17317e-09	VD_W7-W0	mRNA
MSTRG.72718.16	-2.43359	0.000726776	0.00906396	VD_W7-W0	mRNA
Ciclev10000162m.v1.0	-1.74864	1.32969e-05	0.000284874	VD_W7-W0	mRNA
Ciclev10015255m.v1.0	-1.39905	0.000290994	0.00415803	VD_W7-W0	mRNA
MSTRG.70145.10	-2.11461	0.000178825	0.00274045	VD_W7-W0	mRNA
Ciclev10032568m.v1.0	-1.01897	1.21957e-05	0.000265031	VD_W7-W0	mRNA
MSTRG.62297.1	-10.1222	7.72117e-14	7.90941e-12	VD_W7-W0	mRNA
MSTRG.24982.5	-1.48025	7.12706e-05	0.00122965	VD_W7-W0	mRNA
MSTRG.24982.4	-1.60148	6.77538e-05	0.00117981	VD_W7-W0	mRNA
MSTRG.24982.7	-1.81034	3.49417e-07	1.08409e-05	VD_W7-W0	mRNA
MSTRG.57831.1	-1.30656	0.000719932	0.00900127	VD_W7-W0	mRNA
MSTRG.55903.2	-1.87333	0.000693506	0.00873706	VD_W7-W0	mRNA
Ciclev10015847m.v1.0	-3.33708	0.000171824	0.00264613	VD_W7-W0	mRNA
MSTRG.28971.8	-2.98935	2.13167e-05	0.00043426	VD_W7-W0	mRNA
Ciclev10010071m.v1.0	-1.51969	9.09637e-06	0.000204407	VD_W7-W0	mRNA
Ciclev10005436m.v1.0	-3.19047	0.000480167	0.00638225	VD_W7-W0	mRNA
MSTRG.36463.1	-9.53423	1.62813e-12	1.36245e-10	VD_W7-W0	mRNA
MSTRG.32058.1	-1.90015	0.000212151	0.0031774	VD_W7-W0	mRNA
MSTRG.75373.5	-7.79821	4.1097e-05	0.00076736	VD_W7-W0	mRNA
MSTRG.30125.7	-1.66973	0.000672826	0.008509	VD_W7-W0	mRNA
Ciclev10002998m.v1.0	-1.66462	4.05008e-05	0.000758373	VD_W7-W0	mRNA
Ciclev10026387m.v1.0	-1.45219	6.20166e-06	0.000145638	VD_W7-W0	mRNA
MSTRG.68381.2	-3.63199	5.29401e-08	1.93245e-06	VD_W7-W0	mRNA
MSTRG.48369.6	-1.09661	0.000373644	0.00513882	VD_W7-W0	mRNA
MSTRG.8240.3	-1.28638	3.24004e-06	8.17772e-05	VD_W7-W0	mRNA
Ciclev10021343m.v1.0	-1.39616	1.40645e-07	4.72375e-06	VD_W7-W0	mRNA
Ciclev10004878m.v1.0	-2.53172	4.38001e-07	1.32705e-05	VD_W7-W0	mRNA
MSTRG.32478.5	-1.91756	0.000624556	0.00799555	VD_W7-W0	mRNA
MSTRG.32478.6	-1.97725	0.000311282	0.00440556	VD_W7-W0	mRNA
MSTRG.32478.7	-1.52063	2.42206e-05	0.000484573	VD_W7-W0	mRNA
MSTRG.19752.1	-1.79746	6.01312e-21	1.53332e-18	VD_W7-W0	mRNA
Ciclev10004325m.v1.0	-1.97734	2.60103e-07	8.28619e-06	VD_W7-W0	mRNA
MSTRG.68997.1	-3.84729	1.91726e-06	5.09445e-05	VD_W7-W0	mRNA
MSTRG.40129.9	-9.77845	3.81212e-07	1.17232e-05	VD_W7-W0	mRNA
MSTRG.40129.1	-8.88697	3.42745e-11	2.2855e-09	VD_W7-W0	mRNA
MSTRG.27147.4	-11.1283	6.72203e-16	8.95477e-14	VD_W7-W0	mRNA
MSTRG.27147.1	-3.80001	2.02467e-10	1.16904e-08	VD_W7-W0	mRNA
Ciclev10000516m.v1.0	-11.4819	5.62146e-10	2.97942e-08	VD_W7-W0	mRNA
Ciclev10004457m.v1.0	-1.08139	0.000503357	0.0066444	VD_W7-W0	mRNA
Ciclev10008238m.v1.0	-6.66291	0.00036514	0.00504522	VD_W7-W0	mRNA
MSTRG.10892.2	-2.15736	1.06577e-05	0.000235135	VD_W7-W0	mRNA
Ciclev10028662m.v1.0	-4.78763	1.87789e-07	6.14389e-06	VD_W7-W0	mRNA
Ciclev10026218m.v1.0	-2.20077	6.40286e-12	4.82154e-10	VD_W7-W0	mRNA
Ciclev10014981m.v1.0	-1.01006	0.000497739	0.00658927	VD_W7-W0	mRNA
Ciclev10030339m.v1.0	-2.1551	0.000199244	0.00300683	VD_W7-W0	mRNA
MSTRG.72124.4	-2.02052	2.85571e-05	0.000559042	VD_W7-W0	mRNA
Ciclev10030691m.v1.0	-4.04039	5.20598e-15	6.28675e-13	VD_W7-W0	mRNA
MSTRG.7290.2	-1.44471	7.48234e-05	0.00128188	VD_W7-W0	mRNA
MSTRG.58014.2	-8.04087	4.16924e-07	1.27097e-05	VD_W7-W0	mRNA
Ciclev10023087m.v1.0	-1.22944	5.3221e-06	0.000127356	VD_W7-W0	mRNA
Ciclev10032591m.v1.0	-2.94432	0.000138673	0.00220887	VD_W7-W0	mRNA
Ciclev10014566m.v1.0	-2.48352	5.07725e-07	1.51664e-05	VD_W7-W0	mRNA
Ciclev10008583m.v1.0	-2.38335	0.000521915	0.0068589	VD_W7-W0	mRNA
MSTRG.20287.1	-2.63555	0.000685875	0.0086556	VD_W7-W0	mRNA
Ciclev10019531m.v1.0	-1.3205	0.000261271	0.00379633	VD_W7-W0	mRNA
MSTRG.17688.1	-1.40941	0.000144658	0.00228522	VD_W7-W0	mRNA
Ciclev10019540m.v1.0	-1.07447	2.46279e-05	0.000491516	VD_W7-W0	mRNA
Ciclev10006365m.v1.0	-2.07058	2.16934e-05	0.000440346	VD_W7-W0	mRNA
MSTRG.19520.4	-9.94718	4.05102e-08	1.52624e-06	VD_W7-W0	mRNA
MSTRG.2538.1	-2.59121	0.000353333	0.00491753	VD_W7-W0	mRNA
MSTRG.41990.25	-4.76936	7.61968e-05	0.00130203	VD_W7-W0	mRNA
MSTRG.6413.2	-1.58888	0.000186443	0.00284365	VD_W7-W0	mRNA
MSTRG.45136.1	-1.85817	1.2046e-08	5.04724e-07	VD_W7-W0	mRNA
MSTRG.13096.1	-1.61179	9.48888e-06	0.000212024	VD_W7-W0	mRNA
MSTRG.28779.2	-1.96421	2.77759e-05	0.000545696	VD_W7-W0	mRNA
Ciclev10019380m.v1.0	-1.84736	0.000216143	0.00322904	VD_W7-W0	mRNA
Ciclev10026513m.v1.0	-1.90376	4.697e-08	1.73657e-06	VD_W7-W0	mRNA
Ciclev10030706m.v1.0	-4.28783	9.05709e-05	0.00151796	VD_W7-W0	mRNA
Ciclev10029669m.v1.0	-1.67141	0.00063513	0.00810125	VD_W7-W0	mRNA
Ciclev10001093m.v1.0	-1.30295	0.000161364	0.00250844	VD_W7-W0	mRNA
MSTRG.53318.1	-1.26506	2.29637e-05	0.000463282	VD_W7-W0	mRNA
Ciclev10008772m.v1.0	-1.46344	3.78285e-10	2.09268e-08	VD_W7-W0	mRNA
Ciclev10001902m.v1.0	-1.28965	1.15712e-08	4.86892e-07	VD_W7-W0	mRNA
MSTRG.6667.1	-1.63343	4.50888e-07	1.36054e-05	VD_W7-W0	mRNA
Ciclev10031200m.v1.0	-1.2206	0.000482399	0.00640762	VD_W7-W0	mRNA
Ciclev10025807m.v1.0	-1.73696	0.000570915	0.00739371	VD_W7-W0	mRNA
MSTRG.11974.8	-3.19821	0.000583245	0.00753489	VD_W7-W0	mRNA
Ciclev10020681m.v1.0	-1.88302	1.27161e-05	0.000274574	VD_W7-W0	mRNA
Ciclev10031512m.v1.0	-9.68	3.40286e-10	1.90554e-08	VD_W7-W0	mRNA
Ciclev10011790m.v1.0	-1.72876	2.42496e-09	1.16191e-07	VD_W7-W0	mRNA
Ciclev10027901m.v1.0	-1.75084	1.69013e-05	0.000353209	VD_W7-W0	mRNA
MSTRG.62336.1	-1.09533	0.000196106	0.00296701	VD_W7-W0	mRNA
MSTRG.70145.6	-1.60359	8.69293e-09	3.71291e-07	VD_W7-W0	mRNA
MSTRG.19837.16	-6.80471	8.19746e-06	0.000186393	VD_W7-W0	mRNA
Ciclev10021972m.v1.0	-8.11242	1.10129e-07	3.78e-06	VD_W7-W0	mRNA
Ciclev10029147m.v1.0	-10.1268	1.13416e-15	1.4649e-13	VD_W7-W0	mRNA
Ciclev10007293m.v1.0	-1.38409	2.95147e-12	2.35065e-10	VD_W7-W0	mRNA
Ciclev10032522m.v1.0	-2.21941	6.78847e-14	7.01443e-12	VD_W7-W0	mRNA
Ciclev10016256m.v1.0	-3.0354	6.28125e-12	4.73597e-10	VD_W7-W0	mRNA
Ciclev10026518m.v1.0	-1.96904	1.09179e-20	2.70281e-18	VD_W7-W0	mRNA
MSTRG.75700.10	-1.55935	2.14484e-10	1.22768e-08	VD_W7-W0	mRNA
MSTRG.54055.1	-1.42363	0.000330949	0.00464408	VD_W7-W0	mRNA
Ciclev10011964m.v1.0	-1.33392	5.26873e-05	0.000945443	VD_W7-W0	mRNA
MSTRG.50920.3	-1.80396	6.06802e-08	2.18072e-06	VD_W7-W0	mRNA
MSTRG.58043.4	-9.79153	8.13209e-10	4.19046e-08	VD_W7-W0	mRNA
Ciclev10014698m.v1.0	-2.00298	2.14789e-07	6.94312e-06	VD_W7-W0	mRNA
Ciclev10025981m.v1.0	-1.97632	0.000737056	0.00917867	VD_W7-W0	mRNA
MSTRG.41498.1	-2.18497	2.05463e-07	6.65978e-06	VD_W7-W0	mRNA
MSTRG.35955.9	-1.60364	8.20504e-06	0.000186494	VD_W7-W0	mRNA
Ciclev10026544m.v1.0	-3.2825	7.75568e-08	2.72984e-06	VD_W7-W0	mRNA
MSTRG.62952.1	-2.6516	0.000789435	0.00972295	VD_W7-W0	mRNA
MSTRG.31976.5	-1.40085	0.000104109	0.00170985	VD_W7-W0	mRNA
MSTRG.14611.5	-11.1475	9.82608e-19	1.90126e-16	VD_W7-W0	mRNA
Ciclev10025972m.v1.0	-2.50841	1.92386e-05	0.000397027	VD_W7-W0	mRNA
MSTRG.6546.11	-3.09937	3.30165e-07	1.02919e-05	VD_W7-W0	mRNA
Ciclev10031064m.v1.0	-1.03598	0.000421101	0.00569916	VD_W7-W0	mRNA
Ciclev10012453m.v1.0	-2.63173	1.50894e-07	5.031e-06	VD_W7-W0	mRNA
Ciclev10012859m.v1.0	-5.2835	5.84727e-21	1.50394e-18	VD_W7-W0	mRNA
Ciclev10023691m.v1.0	-1.36094	0.000145134	0.002291	VD_W7-W0	mRNA
Ciclev10029668m.v1.0	-3.89378	0.000326825	0.00459706	VD_W7-W0	mRNA
MSTRG.57081.3	-1.87646	1.06717e-06	2.98516e-05	VD_W7-W0	mRNA
MSTRG.4900.1	-3.47934	8.58777e-71	5.66926e-67	VD_W7-W0	mRNA
Ciclev10006380m.v1.0	-2.22956	0.000725001	0.00904762	VD_W7-W0	mRNA
Ciclev10005649m.v1.0	-2.10159	3.58185e-06	8.96805e-05	VD_W7-W0	mRNA
Ciclev10018371m.v1.0	-2.33522	1.40444e-13	1.37695e-11	VD_W7-W0	mRNA
MSTRG.56183.1	-2.31477	7.57919e-06	0.000173932	VD_W7-W0	mRNA
Ciclev10020967m.v1.0	-1.36147	9.85608e-19	1.90126e-16	VD_W7-W0	mRNA
MSTRG.16712.3	-6.25507	1.10734e-29	6.32611e-27	VD_W7-W0	mRNA
Ciclev10009353m.v1.0	-1.79179	2.50304e-25	1.02562e-22	VD_W7-W0	mRNA
Ciclev10017113m.v1.0	-4.71489	2.19924e-36	1.84037e-33	VD_W7-W0	mRNA
Ciclev10019823m.v1.0	-1.62656	6.53622e-05	0.00114319	VD_W7-W0	mRNA
Ciclev10017400m.v1.0	-1.85212	1.32353e-05	0.00028398	VD_W7-W0	mRNA
MSTRG.28723.11	-9.30848	1.63779e-13	1.58482e-11	VD_W7-W0	mRNA
Ciclev10033550m.v1.0	-3.97663	0.000344999	0.00481847	VD_W7-W0	mRNA
Ciclev10015886m.v1.0	-1.55269	0.000631025	0.00806215	VD_W7-W0	mRNA
Ciclev10012908m.v1.0	-2.7477	8.06051e-10	4.16079e-08	VD_W7-W0	mRNA
Ciclev10017105m.v1.0	-2.38423	0.000340052	0.00475833	VD_W7-W0	mRNA
Ciclev10026366m.v1.0	-1.54651	3.5881e-11	2.38727e-09	VD_W7-W0	mRNA
MSTRG.58512.1	-2.21641	1.19053e-14	1.37348e-12	VD_W7-W0	mRNA
MSTRG.59530.1	-1.03541	0.000346372	0.00483197	VD_W7-W0	mRNA
Ciclev10028849m.v1.0	-1.34756	0.000497284	0.00658472	VD_W7-W0	mRNA
MSTRG.22787.1	-8.49663	6.60042e-08	2.35813e-06	VD_W7-W0	mRNA
Ciclev10032550m.v1.0	-1.94026	5.32238e-06	0.000127356	VD_W7-W0	mRNA
Ciclev10002857m.v1.0	-1.40422	2.86817e-07	9.074e-06	VD_W7-W0	mRNA
Ciclev10011888m.v1.0	-1.37503	2.61453e-06	6.74218e-05	VD_W7-W0	mRNA
Ciclev10020257m.v1.0	-2.59684	0.000458511	0.00613558	VD_W7-W0	mRNA
MSTRG.7498.1	-7.16341	5.69673e-06	0.00013517	VD_W7-W0	mRNA
MSTRG.57437.4	-1.24073	0.000652762	0.00829743	VD_W7-W0	mRNA
MSTRG.37298.6	-1.08587	5.0343e-07	1.50608e-05	VD_W7-W0	mRNA
Ciclev10017060m.v1.0	-1.35553	1.60668e-07	5.31052e-06	VD_W7-W0	mRNA
Ciclev10005785m.v1.0	-5.10674	0.000566916	0.00735271	VD_W7-W0	mRNA
Ciclev10027989m.v1.0	-3.9223	4.04548e-07	1.23768e-05	VD_W7-W0	mRNA
MSTRG.57615.1	-1.01655	0.000718517	0.00898801	VD_W7-W0	mRNA
Ciclev10011063m.v1.0	-2.20309	2.5103e-12	2.03548e-10	VD_W7-W0	mRNA
MSTRG.11603.2	-1.40371	1.62165e-08	6.60374e-07	VD_W7-W0	mRNA
MSTRG.67910.2	-1.60412	0.000756557	0.00937828	VD_W7-W0	mRNA
Ciclev10015381m.v1.0	-1.42336	0.000405365	0.00551382	VD_W7-W0	mRNA
Ciclev10021090m.v1.0	-6.37324	0.000168267	0.00259943	VD_W7-W0	mRNA
Ciclev10032996m.v1.0	-9.50656	3.18568e-06	8.05078e-05	VD_W7-W0	mRNA
Ciclev10002190m.v1.0	-8.9396	7.14578e-10	3.71768e-08	VD_W7-W0	mRNA
Ciclev10011218m.v1.0	-1.94171	1.33518e-07	4.51242e-06	VD_W7-W0	mRNA
MSTRG.45033.17	-2.97754	0.000107176	0.00175468	VD_W7-W0	mRNA
Ciclev10017193m.v1.0	-1.63255	6.3615e-05	0.00111658	VD_W7-W0	mRNA
MSTRG.32298.1	-1.44984	0.000640652	0.00816642	VD_W7-W0	mRNA
MSTRG.32298.2	-7.04893	4.79852e-05	0.000874002	VD_W7-W0	mRNA
MSTRG.17665.6	-8.16172	3.69064e-07	1.14028e-05	VD_W7-W0	mRNA
Ciclev10002540m.v1.0	-2.09579	5.72058e-06	0.000135627	VD_W7-W0	mRNA
MSTRG.6457.2	-1.45144	4.53067e-08	1.68663e-06	VD_W7-W0	mRNA
Ciclev10020076m.v1.0	-3.1394	2.58638e-18	4.80387e-16	VD_W7-W0	mRNA
MSTRG.37631.3	-10.8799	9.04081e-16	1.18576e-13	VD_W7-W0	mRNA
Ciclev10016121m.v1.0	-7.80862	1.6831e-05	0.000351864	VD_W7-W0	mRNA
Ciclev10009828m.v1.0	-3.17343	0.000508434	0.00670546	VD_W7-W0	mRNA
Ciclev10010051m.v1.0	-2.66202	0.000427482	0.00577105	VD_W7-W0	mRNA
MSTRG.73422.1	-2.79916	1.44315e-08	5.95024e-07	VD_W7-W0	mRNA
MSTRG.7298.1	-9.16306	2.87887e-16	4.0246e-14	VD_W7-W0	mRNA
Ciclev10015624m.v1.0	-1.10187	0.000237354	0.00350016	VD_W7-W0	mRNA
Ciclev10019459m.v1.0	-1.01698	3.38979e-10	1.90001e-08	VD_W7-W0	mRNA
Ciclev10001978m.v1.0	-1.13177	0.00028634	0.00410338	VD_W7-W0	mRNA
MSTRG.69218.3	-3.20546	3.79353e-06	9.42262e-05	VD_W7-W0	mRNA
MSTRG.67594.1	-3.1263	0.000202305	0.00304915	VD_W7-W0	mRNA
MSTRG.34168.4	-1.24582	0.000130166	0.00208624	VD_W7-W0	mRNA
Ciclev10004103m.v1.0	-2.76076	4.01684e-09	1.82928e-07	VD_W7-W0	mRNA
Ciclev10014794m.v1.0	-1.02959	4.73059e-06	0.000114673	VD_W7-W0	mRNA
MSTRG.59449.4	-2.5085	0.000440451	0.00592319	VD_W7-W0	mRNA
Ciclev10029685m.v1.0	-3.24755	6.5964e-11	4.18269e-09	VD_W7-W0	mRNA
Ciclev10007930m.v1.0	-9.33938	2.06447e-13	1.97518e-11	VD_W7-W0	mRNA
Ciclev10005826m.v1.0	-4.75145	1.08347e-08	4.56871e-07	VD_W7-W0	mRNA
MSTRG.7591.3	-4.14455	0.000111166	0.00181203	VD_W7-W0	mRNA
MSTRG.52459.1	-2.12709	6.07116e-05	0.00107163	VD_W7-W0	mRNA
Ciclev10023227m.v1.0	-2.63405	2.41627e-06	6.2779e-05	VD_W7-W0	mRNA
Ciclev10013268m.v1.0	-1.20609	0.000325835	0.00458749	VD_W7-W0	mRNA
Ciclev10007931m.v1.0	-1.61602	0.000151119	0.0023698	VD_W7-W0	mRNA
MSTRG.10600.2	-1.60066	0.000227908	0.00338438	VD_W7-W0	mRNA
Ciclev10004679m.v1.0	-1.97138	1.80395e-06	4.8199e-05	VD_W7-W0	mRNA
MSTRG.19568.1	-1.12637	2.51851e-07	8.03192e-06	VD_W7-W0	mRNA
MSTRG.72664.1	-1.09284	0.00022979	0.00340723	VD_W7-W0	mRNA
MSTRG.66928.17	-9.0161	1.85772e-11	1.2969e-09	VD_W7-W0	mRNA
MSTRG.76637.2	-2.10238	3.75666e-09	1.72888e-07	VD_W7-W0	mRNA
MSTRG.69042.6	-1.67408	0.000510138	0.00672346	VD_W7-W0	mRNA
MSTRG.28953.9	-9.69426	3.09778e-09	1.45726e-07	VD_W7-W0	mRNA
Ciclev10029374m.v1.0	-1.14251	3.81331e-09	1.75088e-07	VD_W7-W0	mRNA
MSTRG.3323.7	-11.895	3.72025e-19	7.59569e-17	VD_W7-W0	mRNA
MSTRG.25889.4	-2.62666	3.8094e-05	0.000719949	VD_W7-W0	mRNA
MSTRG.22280.2	-1.71456	0.000263485	0.00382101	VD_W7-W0	mRNA
Ciclev10011393m.v1.0	-2.01089	3.09856e-07	9.73032e-06	VD_W7-W0	mRNA
MSTRG.31061.9	-5.88776	2.05092e-07	6.65502e-06	VD_W7-W0	mRNA
MSTRG.36413.2	-1.87535	9.19614e-14	9.33982e-12	VD_W7-W0	mRNA
MSTRG.69758.1	-2.72747	3.62493e-09	1.67474e-07	VD_W7-W0	mRNA
MSTRG.69758.2	-11.5783	5.66065e-12	4.31735e-10	VD_W7-W0	mRNA
MSTRG.44710.6	-9.93065	1.87872e-12	1.55463e-10	VD_W7-W0	mRNA
Ciclev10020942m.v1.0	-2.94708	0.000800939	0.00983609	VD_W7-W0	mRNA
MSTRG.17150.8	-2.20876	1.74332e-07	5.7352e-06	VD_W7-W0	mRNA
MSTRG.34450.2	-1.44786	6.06049e-08	2.17965e-06	VD_W7-W0	mRNA
MSTRG.68243.1	-6.01936	9.70451e-45	1.55833e-41	VD_W7-W0	mRNA
Ciclev10012011m.v1.0	-1.77525	3.15341e-05	0.000609885	VD_W7-W0	mRNA
Ciclev10006472m.v1.0	-3.34047	0.000430434	0.00580299	VD_W7-W0	mRNA
Ciclev10005155m.v1.0	-2.70389	8.33943e-07	2.38211e-05	VD_W7-W0	mRNA
Ciclev10004262m.v1.0	-1.74112	2.31461e-11	1.59536e-09	VD_W7-W0	mRNA
Ciclev10024600m.v1.0	-1.62986	9.85878e-07	2.77343e-05	VD_W7-W0	mRNA
Ciclev10026241m.v1.0	-2.7283	9.89635e-17	1.4848e-14	VD_W7-W0	mRNA
MSTRG.17063.3	-2.11858	4.61687e-06	0.000112191	VD_W7-W0	mRNA
Ciclev10031280m.v1.0	-2.04654	1.71228e-10	1.00826e-08	VD_W7-W0	mRNA
MSTRG.42969.1	-2.36165	0.000231832	0.00343322	VD_W7-W0	mRNA
MSTRG.70122.2	-1.48267	5.37572e-05	0.000962898	VD_W7-W0	mRNA
Ciclev10015245m.v1.0	-1.68677	1.51754e-07	5.05397e-06	VD_W7-W0	mRNA
MSTRG.7941.1	-1.9712	4.51172e-05	0.000829649	VD_W7-W0	mRNA
MSTRG.58672.4	-8.49803	4.50725e-09	2.02874e-07	VD_W7-W0	mRNA
Ciclev10009900m.v1.0	-2.02128	6.76191e-06	0.000157242	VD_W7-W0	mRNA
Ciclev10019973m.v1.0	-1.13979	0.000345403	0.00482184	VD_W7-W0	mRNA
Ciclev10008177m.v1.0	-4.84773	0.000261432	0.00379774	VD_W7-W0	mRNA
Ciclev10008559m.v1.0	-4.88038	1.0248e-05	0.000227276	VD_W7-W0	mRNA
MSTRG.74818.2	-1.97614	4.95898e-08	1.82435e-06	VD_W7-W0	mRNA
MSTRG.30247.5	-2.86246	9.43252e-09	4.00589e-07	VD_W7-W0	mRNA
MSTRG.30247.3	-2.16088	3.44978e-06	8.66661e-05	VD_W7-W0	mRNA
Ciclev10008148m.v1.0	-2.61506	0.000188567	0.0028722	VD_W7-W0	mRNA
MSTRG.53595.3	-1.61207	1.87506e-05	0.000388305	VD_W7-W0	mRNA
Ciclev10019124m.v1.0	-1.66307	1.11812e-05	0.000245771	VD_W7-W0	mRNA
Ciclev10004710m.v1.0	-2.38035	0.000244746	0.003594	VD_W7-W0	mRNA
Ciclev10027990m.v1.0	-1.97447	8.65289e-05	0.00145597	VD_W7-W0	mRNA
MSTRG.37723.1	-4.65005	0.000290004	0.00414588	VD_W7-W0	mRNA
Ciclev10001035m.v1.0	-1.33742	0.000627471	0.00802595	VD_W7-W0	mRNA
Ciclev10019817m.v1.0	-1.2004	0.000440791	0.00592514	VD_W7-W0	mRNA
MSTRG.75381.1	-1.23603	1.91643e-05	0.000395769	VD_W7-W0	mRNA
Ciclev10015564m.v1.0	-1.46165	0.000316075	0.00446594	VD_W7-W0	mRNA
Ciclev10025546m.v1.0	-1.82804	3.80549e-07	1.17089e-05	VD_W7-W0	mRNA
MSTRG.54499.2	-3.37225	4.72244e-08	1.7431e-06	VD_W7-W0	mRNA
MSTRG.54499.1	-1.50168	0.000589966	0.00761013	VD_W7-W0	mRNA
Ciclev10012127m.v1.0	-2.3759	2.41244e-06	6.27278e-05	VD_W7-W0	mRNA
Ciclev10016520m.v1.0	-1.1552	0.000566489	0.00734877	VD_W7-W0	mRNA
Ciclev10004990m.v1.0	-1.79805	3.35789e-08	1.28217e-06	VD_W7-W0	mRNA
MSTRG.45068.1	-2.32458	1.91745e-07	6.26641e-06	VD_W7-W0	mRNA
Ciclev10032946m.v1.0	-1.338	0.000392521	0.00537108	VD_W7-W0	mRNA
Ciclev10004422m.v1.0	-8.85274	2.07348e-08	8.24418e-07	VD_W7-W0	mRNA
[truncated: 36,678 more rows]

## Sheet: Genomic position
Data S2 Genomic loci of DE lncRNAs and mRNAs
Transcript ID	Scaffold	Start	End	Strand	Gene loci
MSTRG.17.6	scaffold_1	45322	49196	+	XLOC_000006
Ciclev10009781m.v1.0	scaffold_1	67028	68687	+	XLOC_000008
Ciclev10009675m.v1.0	scaffold_1	67028	70174	+	XLOC_000008
MSTRG.21.15	scaffold_1	67063	71061	+	XLOC_000008
MSTRG.19.2	scaffold_1	74656	82965	-	XLOC_004110
Ciclev10007631m.v1.0	scaffold_1	74895	82965	-	XLOC_004110
MSTRG.19.6	scaffold_1	77942	82965	-	XLOC_004110
MSTRG.15.1	scaffold_1	84261	87122	-	XLOC_004111
Ciclev10009548m.v1.0	scaffold_1	84902	87122	-	XLOC_004111
Ciclev10008079m.v1.0	scaffold_1	93835	96613	+	XLOC_000011
MSTRG.29.1	scaffold_1	106543	116215	+	XLOC_000012
MSTRG.29.5	scaffold_1	106602	116215	+	XLOC_000012
MSTRG.30.13	scaffold_1	119644	125838	+	XLOC_000013
MSTRG.30.16	scaffold_1	119645	125838	+	XLOC_000013
MSTRG.33.3	scaffold_1	125244	130900	-	XLOC_004117
MSTRG.33.4	scaffold_1	125374	130900	-	XLOC_004117
MSTRG.33.5	scaffold_1	125454	130900	-	XLOC_004117
MSTRG.33.14	scaffold_1	126628	130900	-	XLOC_004117
MSTRG.20.1	scaffold_1	135274	136040	+	XLOC_000015
MSTRG.42.2	scaffold_1	136457	150034	+	XLOC_000016
MSTRG.42.3	scaffold_1	136477	150034	+	XLOC_000016
MSTRG.42.5	scaffold_1	136520	150034	+	XLOC_000016
MSTRG.44.5	scaffold_1	152601	156375	-	XLOC_004119
MSTRG.44.9	scaffold_1	153343	156375	-	XLOC_004119
MSTRG.25.1	scaffold_1	158720	160725	+	XLOC_000018
Ciclev10008275m.v1.0	scaffold_1	165672	167963	+	XLOC_000021
Ciclev10009545m.v1.0	scaffold_1	173463	177000	+	XLOC_000019
Ciclev10009799m.v1.0	scaffold_1	173463	177000	+	XLOC_000019
Ciclev10009801m.v1.0	scaffold_1	173463	177000	+	XLOC_000019
Ciclev10009682m.v1.0	scaffold_1	173463	177000	+	XLOC_000019
Ciclev10009677m.v1.0	scaffold_1	173463	177000	+	XLOC_000019
Ciclev10009543m.v1.0	scaffold_1	173463	177000	+	XLOC_000019
Ciclev10009400m.v1.0	scaffold_1	173463	177000	+	XLOC_000019
Ciclev10009398m.v1.0	scaffold_1	173463	177000	+	XLOC_000019
Ciclev10009397m.v1.0	scaffold_1	173463	177000	+	XLOC_000019
Ciclev10009681m.v1.0	scaffold_1	173463	177000	+	XLOC_000019
MSTRG.53.3	scaffold_1	173463	182830	+	XLOC_000019
Ciclev10009349m.v1.0	scaffold_1	177116	180431	+	XLOC_000019
Ciclev10009652m.v1.0	scaffold_1	180432	182830	+	XLOC_000019
MSTRG.58.5	scaffold_1	182975	193684	-	XLOC_004124
MSTRG.38.1	scaffold_1	196158	198376	+	XLOC_000022
MSTRG.40.1	scaffold_1	198946	203886	+	XLOC_000023
Ciclev10010680m.v1.0	scaffold_1	199019	200038	-	XLOC_004126
MSTRG.64.1	scaffold_1	204743	248228	-	XLOC_004127
Ciclev10008515m.v1.0	scaffold_1	233492	237541	+	XLOC_000026
Ciclev10009055m.v1.0	scaffold_1	234898	237541	+	XLOC_000026
MSTRG.64.2	scaffold_1	237019	248228	-	XLOC_004127
MSTRG.64.6	scaffold_1	238184	248228	-	XLOC_004127
MSTRG.64.5	scaffold_1	238184	248228	-	XLOC_004127
MSTRG.64.9	scaffold_1	238220	248228	-	XLOC_004127
MSTRG.64.8	scaffold_1	238220	248228	-	XLOC_004127
MSTRG.64.7	scaffold_1	238220	248228	-	XLOC_004127
MSTRG.64.10	scaffold_1	238221	248228	-	XLOC_004127
MSTRG.64.11	scaffold_1	238573	248228	-	XLOC_004127
MSTRG.64.12	scaffold_1	238782	248228	-	XLOC_004127
Ciclev10007353m.v1.0	scaffold_1	238856	247679	-	XLOC_004127
Ciclev10007352m.v1.0	scaffold_1	238856	248228	-	XLOC_004127
Ciclev10010111m.v1.0	scaffold_1	245112	245603	+	XLOC_000027
MSTRG.46.1	scaffold_1	266174	267393	+	XLOC_000033
Ciclev10007859m.v1.0	scaffold_1	302653	306794	-	XLOC_004136
MSTRG.81.4	scaffold_1	312315	318639	+	XLOC_000043
MSTRG.81.5	scaffold_1	312342	318639	+	XLOC_000043
MSTRG.82.2	scaffold_1	318649	331103	-	XLOC_004137
MSTRG.82.1	scaffold_1	318649	331103	-	XLOC_004137
MSTRG.82.4	scaffold_1	318650	331103	-	XLOC_004137
MSTRG.82.9	scaffold_1	318650	331103	-	XLOC_004137
MSTRG.82.6	scaffold_1	318650	331103	-	XLOC_004137
MSTRG.82.7	scaffold_1	318650	331103	-	XLOC_004137
MSTRG.82.5	scaffold_1	318650	331103	-	XLOC_004137
MSTRG.82.10	scaffold_1	318651	331103	-	XLOC_004137
MSTRG.82.14	scaffold_1	318772	331103	-	XLOC_004137
Ciclev10009860m.v1.0	scaffold_1	326166	329070	-	XLOC_004137
MSTRG.82.21	scaffold_1	326166	331103	-	XLOC_004137
MSTRG.82.25	scaffold_1	326207	331103	-	XLOC_004137
MSTRG.82.26	scaffold_1	326208	331103	-	XLOC_004137
MSTRG.82.27	scaffold_1	326272	331103	-	XLOC_004137
Ciclev10009324m.v1.0	scaffold_1	329071	331103	-	XLOC_004137
MSTRG.172.2	scaffold_1	369441	400180	+	XLOC_000053
Ciclev10007657m.v1.0	scaffold_1	369608	374766	+	XLOC_000053
Ciclev10007709m.v1.0	scaffold_1	369608	374766	+	XLOC_000053
MSTRG.172.3	scaffold_1	369608	388675	+	XLOC_000053
MSTRG.172.7	scaffold_1	369655	381096	+	XLOC_000053
Ciclev10007640m.v1.0	scaffold_1	375271	380902	+	XLOC_000053
Ciclev10007955m.v1.0	scaffold_1	375271	380902	+	XLOC_000053
Ciclev10008988m.v1.0	scaffold_1	381257	385324	+	XLOC_000053
MSTRG.173.1	scaffold_1	391670	417925	+	XLOC_000054
Ciclev10010327m.v1.0	scaffold_1	391672	392892	+	XLOC_000054
MSTRG.173.3	scaffold_1	403179	413008	+	XLOC_000054
Ciclev10010766m.v1.0	scaffold_1	403276	404296	+	XLOC_000054
Ciclev10009215m.v1.0	scaffold_1	435484	441026	-	XLOC_004143
MSTRG.103.1	scaffold_1	448376	452702	-	XLOC_004145
Ciclev10007897m.v1.0	scaffold_1	448785	452702	-	XLOC_004145
MSTRG.118.2	scaffold_1	462670	470891	-	XLOC_004150
MSTRG.118.4	scaffold_1	463269	470891	-	XLOC_004150
MSTRG.118.5	scaffold_1	463415	470891	-	XLOC_004150
MSTRG.118.6	scaffold_1	463511	470891	-	XLOC_004150
MSTRG.118.7	scaffold_1	463540	470891	-	XLOC_004150
MSTRG.119.1	scaffold_1	467124	467366	+	XLOC_000063
MSTRG.130.2	scaffold_1	472951	481749	-	XLOC_004152
MSTRG.130.3	scaffold_1	474566	481749	-	XLOC_004152
MSTRG.130.4	scaffold_1	474694	481749	-	XLOC_004152
MSTRG.130.11	scaffold_1	478720	481345	-	XLOC_004152
Ciclev10010727m.v1.0	scaffold_1	496310	496713	+	XLOC_000072
MSTRG.136.3	scaffold_1	503772	511206	+	XLOC_000075
MSTRG.136.4	scaffold_1	503882	510255	+	XLOC_000075
MSTRG.124.1	scaffold_1	525732	529440	-	XLOC_004163
Ciclev10009120m.v1.0	scaffold_1	526813	529440	-	XLOC_004163
Ciclev10008836m.v1.0	scaffold_1	526813	529440	-	XLOC_004163
MSTRG.147.1	scaffold_1	540486	553843	+	XLOC_000078
MSTRG.147.2	scaffold_1	540589	553843	+	XLOC_000078
MSTRG.147.8	scaffold_1	540964	553843	+	XLOC_000078
MSTRG.165.1	scaffold_1	563550	565784	+	XLOC_000081
MSTRG.133.3	scaffold_1	577806	581480	+	XLOC_000086
MSTRG.149.1	scaffold_1	583941	588263	-	XLOC_004171
MSTRG.149.2	scaffold_1	583968	588263	-	XLOC_004171
Ciclev10008929m.v1.0	scaffold_1	592653	596072	-	XLOC_004174
Ciclev10010696m.v1.0	scaffold_1	642700	647211	-	XLOC_004176
MSTRG.183.12	scaffold_1	678624	687112	-	XLOC_004176
Ciclev10009556m.v1.0	scaffold_1	697203	702189	-	XLOC_004181
Ciclev10009525m.v1.0	scaffold_1	697203	702189	-	XLOC_004181
Ciclev10009523m.v1.0	scaffold_1	697203	702189	-	XLOC_004181
Ciclev10009111m.v1.0	scaffold_1	697203	702189	-	XLOC_004181
MSTRG.159.7	scaffold_1	697316	702189	-	XLOC_004181
Ciclev10008813m.v1.0	scaffold_1	734373	736531	+	XLOC_000106
MSTRG.213.3	scaffold_1	738227	743767	-	XLOC_004187
Ciclev10009075m.v1.0	scaffold_1	738477	743468	-	XLOC_004187
Ciclev10009093m.v1.0	scaffold_1	738477	743767	-	XLOC_004187
Ciclev10010214m.v1.0	scaffold_1	746712	752961	-	XLOC_004188
MSTRG.199.1	scaffold_1	776975	803996	+	XLOC_000118
MSTRG.199.2	scaffold_1	777401	792991	+	XLOC_000118
MSTRG.199.3	scaffold_1	790596	792991	+	XLOC_000118
MSTRG.206.1	scaffold_1	812699	814846	+	XLOC_000121
MSTRG.216.1	scaffold_1	822239	824392	+	XLOC_000123
MSTRG.226.1	scaffold_1	845260	850021	-	XLOC_004200
MSTRG.226.2	scaffold_1	845469	850021	-	XLOC_004200
Ciclev10008143m.v1.0	scaffold_1	845484	850021	-	XLOC_004200
MSTRG.237.5	scaffold_1	864541	871440	+	XLOC_000130
MSTRG.237.6	scaffold_1	864600	871440	+	XLOC_000130
Ciclev10007965m.v1.0	scaffold_1	868122	871440	+	XLOC_000130
MSTRG.238.2	scaffold_1	871150	882427	-	XLOC_004203
Ciclev10010730m.v1.0	scaffold_1	872449	878766	-	XLOC_004203
Ciclev10008089m.v1.0	scaffold_1	878816	882427	-	XLOC_004203
MSTRG.238.9	scaffold_1	884116	886079	-	XLOC_004203
MSTRG.233.2	scaffold_1	897510	903387	+	XLOC_000134
MSTRG.233.1	scaffold_1	897510	903387	+	XLOC_000134
MSTRG.233.4	scaffold_1	898113	903387	+	XLOC_000134
Ciclev10008083m.v1.0	scaffold_1	898374	903387	+	XLOC_000134
Ciclev10007956m.v1.0	scaffold_1	898374	903387	+	XLOC_000134
MSTRG.232.1	scaffold_1	905055	909459	+	XLOC_000135
MSTRG.232.2	scaffold_1	905066	908108	+	XLOC_000135
MSTRG.232.4	scaffold_1	905118	909459	+	XLOC_000135
MSTRG.250.1	scaffold_1	909831	919042	+	XLOC_000136
MSTRG.251.1	scaffold_1	919207	928725	+	XLOC_000137
MSTRG.251.2	scaffold_1	919649	928725	+	XLOC_000137
Ciclev10008084m.v1.0	scaffold_1	920123	923648	+	XLOC_000137
MSTRG.251.11	scaffold_1	923977	928725	+	XLOC_000137
MSTRG.251.12	scaffold_1	924237	928725	+	XLOC_000137
Ciclev10010556m.v1.0	scaffold_1	924503	928725	+	XLOC_000137
MSTRG.252.7	scaffold_1	928640	936818	-	XLOC_004205
MSTRG.252.12	scaffold_1	932361	939511	-	XLOC_004205
MSTRG.246.3	scaffold_1	940185	943180	-	XLOC_004206
Ciclev10008109m.v1.0	scaffold_1	940514	943180	-	XLOC_004206
MSTRG.246.4	scaffold_1	940514	943180	-	XLOC_004206
Ciclev10009304m.v1.0	scaffold_1	947896	951200	-	XLOC_004208
Ciclev10008733m.v1.0	scaffold_1	966723	972206	+	XLOC_000142
MSTRG.267.1	scaffold_1	994647	1011399	+	XLOC_000145
MSTRG.267.2	scaffold_1	995282	1000773	+	XLOC_000145
Ciclev10007764m.v1.0	scaffold_1	995900	1000700	+	XLOC_000145
MSTRG.268.1	scaffold_1	1010508	1015266	-	XLOC_004215
MSTRG.268.3	scaffold_1	1011090	1015266	-	XLOC_004215
MSTRG.260.1	scaffold_1	1015852	1019472	-	XLOC_004216
MSTRG.260.3	scaffold_1	1016081	1019472	-	XLOC_004216
Ciclev10009191m.v1.0	scaffold_1	1016171	1019472	-	XLOC_004216
Ciclev10009270m.v1.0	scaffold_1	1016171	1019472	-	XLOC_004216
Ciclev10008815m.v1.0	scaffold_1	1021237	1023803	-	XLOC_004217
Ciclev10007257m.v1.0	scaffold_1	1029922	1041332	+	XLOC_000148
MSTRG.279.1	scaffold_1	1040784	1043385	-	XLOC_004222
MSTRG.279.2	scaffold_1	1040913	1043385	-	XLOC_004222
Ciclev10009250m.v1.0	scaffold_1	1041086	1043385	-	XLOC_004222
MSTRG.308.1	scaffold_1	1044391	1053073	-	XLOC_004223
MSTRG.308.2	scaffold_1	1049748	1053073	-	XLOC_004223
MSTRG.308.3	scaffold_1	1050038	1053073	-	XLOC_004223
MSTRG.308.4	scaffold_1	1050080	1053073	-	XLOC_004223
MSTRG.308.5	scaffold_1	1050246	1053073	-	XLOC_004223
Ciclev10008930m.v1.0	scaffold_1	1051155	1053073	-	XLOC_004223
Ciclev10008225m.v1.0	scaffold_1	1070373	1072218	-	XLOC_004226
MSTRG.290.2	scaffold_1	1094507	1102329	+	XLOC_000155
MSTRG.291.6	scaffold_1	1102219	1111640	-	XLOC_004231
Ciclev10008100m.v1.0	scaffold_1	1138082	1142315	-	XLOC_004235
MSTRG.283.1	scaffold_1	1149000	1151996	-	XLOC_004237
MSTRG.293.1	scaffold_1	1172807	1176524	+	XLOC_000163
MSTRG.307.4	scaffold_1	1180100	1197990	+	XLOC_000164
MSTRG.303.1	scaffold_1	1203351	1209025	-	XLOC_004246
MSTRG.303.3	scaffold_1	1203558	1209025	-	XLOC_004246
Ciclev10007639m.v1.0	scaffold_1	1203925	1209025	-	XLOC_004246
MSTRG.305.1	scaffold_1	1211841	1216612	+	XLOC_000167
MSTRG.306.1	scaffold_1	1213959	1223640	-	XLOC_004248
Ciclev10010448m.v1.0	scaffold_1	1229337	1230149	+	XLOC_000168
MSTRG.316.1	scaffold_1	1240156	1243192	+	XLOC_000170
Ciclev10009362m.v1.0	scaffold_1	1240481	1243192	+	XLOC_000170
Ciclev10008624m.v1.0	scaffold_1	1245557	1247064	-	XLOC_004253
Ciclev10010789m.v1.0	scaffold_1	1273375	1279682	+	XLOC_000175
Ciclev10008933m.v1.0	scaffold_1	1352944	1360559	+	XLOC_000187
Ciclev10008483m.v1.0	scaffold_1	1352944	1360559	+	XLOC_000187
Ciclev10008336m.v1.0	scaffold_1	1352944	1360559	+	XLOC_000187
Ciclev10009321m.v1.0	scaffold_1	1356233	1360559	+	XLOC_000187
MSTRG.377.5	scaffold_1	1401606	1406649	+	XLOC_000194
MSTRG.378.1	scaffold_1	1406681	1410403	-	XLOC_004282
MSTRG.378.2	scaffold_1	1406702	1410403	-	XLOC_004282
MSTRG.375.1	scaffold_1	1421480	1424353	-	XLOC_004283
Ciclev10009542m.v1.0	scaffold_1	1421602	1424138	+	XLOC_000197
MSTRG.379.1	scaffold_1	1430333	1434701	+	XLOC_000198
Ciclev10009242m.v1.0	scaffold_1	1430455	1434701	+	XLOC_000198
MSTRG.379.4	scaffold_1	1430538	1434701	+	XLOC_000198
MSTRG.380.1	scaffold_1	1434232	1438838	-	XLOC_004284
MSTRG.380.2	scaffold_1	1434324	1438838	-	XLOC_004284
MSTRG.380.3	scaffold_1	1434420	1438838	-	XLOC_004284
MSTRG.380.4	scaffold_1	1434443	1438838	-	XLOC_004284
Ciclev10007789m.v1.0	scaffold_1	1434550	1438838	-	XLOC_004284
MSTRG.386.2	scaffold_1	1440256	1447625	+	XLOC_000199
MSTRG.386.3	scaffold_1	1440315	1447625	+	XLOC_000199
Ciclev10007276m.v1.0	scaffold_1	1440556	1447625	+	XLOC_000199
MSTRG.381.1	scaffold_1	1458977	1460529	-	XLOC_004286
MSTRG.389.1	scaffold_1	1461229	1466749	+	XLOC_000204
Ciclev10009935m.v1.0	scaffold_1	1472060	1472860	-	XLOC_004288
MSTRG.403.1	scaffold_1	1488471	1502960	-	XLOC_004291
MSTRG.403.2	scaffold_1	1488484	1502960	-	XLOC_004291
Ciclev10010421m.v1.0	scaffold_1	1489051	1497217	-	XLOC_004291
MSTRG.403.10	scaffold_1	1493126	1500611	-	XLOC_004291
MSTRG.403.11	scaffold_1	1495176	1502960	-	XLOC_004291
Ciclev10010345m.v1.0	scaffold_1	1497449	1502960	-	XLOC_004291
MSTRG.397.3	scaffold_1	1515282	1523968	+	XLOC_000208
Ciclev10007293m.v1.0	scaffold_1	1515320	1523968	+	XLOC_000208
MSTRG.419.2	scaffold_1	1529755	1533293	+	XLOC_000209
MSTRG.420.1	scaffold_1	1532923	1537689	-	XLOC_004295
Ciclev10008903m.v1.0	scaffold_1	1533261	1537689	-	XLOC_004295
Ciclev10009125m.v1.0	scaffold_1	1533261	1537689	-	XLOC_004295
MSTRG.420.2	scaffold_1	1533261	1537689	-	XLOC_004295
MSTRG.420.3	scaffold_1	1533261	1537689	-	XLOC_004295
Ciclev10009127m.v1.0	scaffold_1	1533261	1537689	-	XLOC_004295
Ciclev10008901m.v1.0	scaffold_1	1533261	1537689	-	XLOC_004295
Ciclev10008757m.v1.0	scaffold_1	1533261	1537689	-	XLOC_004295
Ciclev10008304m.v1.0	scaffold_1	1533261	1537689	-	XLOC_004295
MSTRG.420.13	scaffold_1	1533327	1537689	-	XLOC_004295
MSTRG.408.1	scaffold_1	1540218	1543076	-	XLOC_004296
MSTRG.438.2	scaffold_1	1593908	1604152	-	XLOC_004308
Ciclev10008607m.v1.0	scaffold_1	1608395	1612990	-	XLOC_004309
MSTRG.426.1	scaffold_1	1627256	1629454	-	XLOC_004311
Ciclev10010358m.v1.0	scaffold_1	1627614	1631044	-	XLOC_004311
MSTRG.434.2	scaffold_1	1634105	1640359	+	XLOC_000224
MSTRG.434.4	scaffold_1	1634123	1640359	+	XLOC_000224
MSTRG.434.5	scaffold_1	1634129	1640359	+	XLOC_000224
MSTRG.431.1	scaffold_1	1646516	1650289	-	XLOC_004314
MSTRG.449.2	scaffold_1	1667607	1671899	+	XLOC_000228
MSTRG.449.4	scaffold_1	1668163	1671899	+	XLOC_000228
Ciclev10009892m.v1.0	scaffold_1	1676368	1677018	+	XLOC_000229
MSTRG.442.2	scaffold_1	1680634	1688896	+	XLOC_000230
MSTRG.442.4	scaffold_1	1680814	1688896	+	XLOC_000230
Ciclev10007642m.v1.0	scaffold_1	1697216	1700646	+	XLOC_000232
MSTRG.441.1	scaffold_1	1703132	1707645	-	XLOC_004320
Ciclev10009245m.v1.0	scaffold_1	1727830	1729316	+	XLOC_000234
MSTRG.444.3	scaffold_1	1728008	1729316	+	XLOC_000234
MSTRG.492.4	scaffold_1	1732173	1740267	+	XLOC_000235
MSTRG.492.6	scaffold_1	1732180	1740267	+	XLOC_000235
Ciclev10007861m.v1.0	scaffold_1	1732230	1740267	+	XLOC_000235
Ciclev10007860m.v1.0	scaffold_1	1732230	1740267	+	XLOC_000235
Ciclev10007680m.v1.0	scaffold_1	1732230	1740267	+	XLOC_000235
MSTRG.492.20	scaffold_1	1732248	1746247	+	XLOC_000235
Ciclev10008421m.v1.0	scaffold_1	1740602	1745413	+	XLOC_000235
Ciclev10007930m.v1.0	scaffold_1	1740602	1745413	+	XLOC_000235
MSTRG.492.26	scaffold_1	1740613	1746247	+	XLOC_000235
Ciclev10007706m.v1.0	scaffold_1	1747314	1750072	+	XLOC_000236
MSTRG.458.1	scaffold_1	1750100	1751299	+	XLOC_000237
MSTRG.465.1	scaffold_1	1762304	1767211	+	XLOC_000239
MSTRG.465.2	scaffold_1	1762725	1767211	+	XLOC_000239
Ciclev10008661m.v1.0	scaffold_1	1762847	1767211	+	XLOC_000239
MSTRG.466.1	scaffold_1	1763504	1768829	-	XLOC_004328
Ciclev10007652m.v1.0	scaffold_1	1763950	1768829	-	XLOC_004328
MSTRG.466.3	scaffold_1	1764309	1768829	-	XLOC_004328
MSTRG.466.4	scaffold_1	1765232	1768829	-	XLOC_004328
MSTRG.466.5	scaffold_1	1765636	1768829	-	XLOC_004328
Ciclev10008003m.v1.0	scaffold_1	1765680	1768829	-	XLOC_004328
Ciclev10007591m.v1.0	scaffold_1	1765680	1768829	-	XLOC_004328
MSTRG.478.1	scaffold_1	1777385	1781215	+	XLOC_000242
MSTRG.478.5	scaffold_1	1777714	1781215	+	XLOC_000242
MSTRG.480.1	scaffold_1	1778314	1781215	-	XLOC_004330
Ciclev10007503m.v1.0	scaffold_1	1778448	1781215	+	XLOC_000242
MSTRG.486.1	scaffold_1	1793554	1800515	+	XLOC_000246
MSTRG.486.2	scaffold_1	1793740	1800515	+	XLOC_000246
Ciclev10009407m.v1.0	scaffold_1	1797060	1800357	-	XLOC_004332
Ciclev10009202m.v1.0	scaffold_1	1797060	1800357	-	XLOC_004332
MSTRG.487.3	scaffold_1	1797155	1800357	-	XLOC_004332
MSTRG.487.4	scaffold_1	1797296	1800357	-	XLOC_004332
Ciclev10007708m.v1.0	scaffold_1	1806179	1809814	-	XLOC_004334
Ciclev10009702m.v1.0	scaffold_1	1817929	1821610	-	XLOC_004335
Ciclev10010712m.v1.0	scaffold_1	1826665	1830642	-	XLOC_004336
Ciclev10009526m.v1.0	scaffold_1	1832789	1834175	+	XLOC_000248
MSTRG.481.3	scaffold_1	1851744	1857974	-	XLOC_004340
MSTRG.521.2	scaffold_1	1936828	1941051	+	XLOC_000267
Ciclev10010813m.v1.0	scaffold_1	1947259	1947945	+	XLOC_000269
Ciclev10008198m.v1.0	scaffold_1	1949953	1952001	-	XLOC_004352
MSTRG.511.1	scaffold_1	1955612	1956708	-	XLOC_004353
MSTRG.568.1	scaffold_1	1966753	1970087	-	XLOC_004355
Ciclev10008199m.v1.0	scaffold_1	1970232	1974176	+	XLOC_000272
Ciclev10009886m.v1.0	scaffold_1	1981543	1982518	+	XLOC_000273
MSTRG.577.1	scaffold_1	2004908	2009634	+	XLOC_000279
MSTRG.577.3	scaffold_1	2005372	2009634	+	XLOC_000279
Ciclev10008501m.v1.0	scaffold_1	2005591	2009634	+	XLOC_000279
Ciclev10007296m.v1.0	scaffold_1	2015894	2023497	-	XLOC_004356
MSTRG.570.3	scaffold_1	2015926	2023497	-	XLOC_004356
Ciclev10009720m.v1.0	scaffold_1	2025698	2028572	-	XLOC_004358
MSTRG.529.1	scaffold_1	2046468	2047353	+	XLOC_000282
MSTRG.539.2	scaffold_1	2074656	2076477	-	XLOC_004364
Ciclev10010344m.v1.0	scaffold_1	2076756	2078027	-	XLOC_004365
MSTRG.552.1	scaffold_1	2096407	2101573	-	XLOC_004369
MSTRG.552.3	scaffold_1	2096892	2101573	-	XLOC_004369
Ciclev10009080m.v1.0	scaffold_1	2096895	2100780	-	XLOC_004369
Ciclev10009258m.v1.0	scaffold_1	2096895	2101573	-	XLOC_004369
MSTRG.590.3	scaffold_1	2111945	2119927	-	XLOC_004372
MSTRG.560.6	scaffold_1	2127871	2131485	+	XLOC_000295
Ciclev10008576m.v1.0	scaffold_1	2127891	2131485	+	XLOC_000295
MSTRG.565.1	scaffold_1	2173896	2177228	-	XLOC_004378
Ciclev10007406m.v1.0	scaffold_1	2190407	2194939	+	XLOC_000303
MSTRG.602.6	scaffold_1	2200298	2205820	-	XLOC_004384
Ciclev10007790m.v1.0	scaffold_1	2200405	2205820	-	XLOC_004384
MSTRG.616.1	scaffold_1	2210685	2214408	-	XLOC_004385
MSTRG.580.1	scaffold_1	2214632	2220534	-	XLOC_004386
MSTRG.581.12	scaffold_1	2220759	2222859	+	XLOC_000306
MSTRG.579.1	scaffold_1	2227610	2230768	-	XLOC_004387
Ciclev10009736m.v1.0	scaffold_1	2228313	2230768	-	XLOC_004387
MSTRG.588.1	scaffold_1	2231042	2234152	+	XLOC_000308
Ciclev10008268m.v1.0	scaffold_1	2231396	2234152	+	XLOC_000308
MSTRG.588.4	scaffold_1	2231457	2234152	+	XLOC_000308
MSTRG.646.3	scaffold_1	2236859	2239461	+	XLOC_000309
MSTRG.646.4	scaffold_1	2236985	2287982	+	XLOC_000309
Ciclev10008398m.v1.0	scaffold_1	2237004	2239461	+	XLOC_000309
MSTRG.646.7	scaffold_1	2269263	2274694	+	XLOC_000309
MSTRG.646.8	scaffold_1	2269482	2274694	+	XLOC_000309
MSTRG.646.9	scaffold_1	2269680	2293643	+	XLOC_000309
MSTRG.646.17	scaffold_1	2284671	2293506	+	XLOC_000309
Ciclev10008369m.v1.0	scaffold_1	2284745	2287278	+	XLOC_000309
Ciclev10008396m.v1.0	scaffold_1	2291288	2293506	+	XLOC_000309
MSTRG.646.26	scaffold_1	2317757	2321958	+	XLOC_000309
MSTRG.673.2	scaffold_1	2335580	2343247	-	XLOC_004409
Ciclev10008384m.v1.0	scaffold_1	2344790	2348547	+	XLOC_000309
MSTRG.601.1	scaffold_1	2401455	2401772	-	XLOC_004412
MSTRG.610.1	scaffold_1	2421365	2421655	+	XLOC_000327
Ciclev10009811m.v1.0	scaffold_1	2444996	2445654	+	XLOC_000331
MSTRG.630.1	scaffold_1	2481561	2488310	+	XLOC_000343
Ciclev10007393m.v1.0	scaffold_1	2481585	2489620	+	XLOC_000343
MSTRG.634.1	scaffold_1	2491020	2494626	+	XLOC_000344
MSTRG.641.4	scaffold_1	2508700	2518101	-	XLOC_004428
Ciclev10008244m.v1.0	scaffold_1	2509193	2511741	-	XLOC_004428
Ciclev10008370m.v1.0	scaffold_1	2512163	2518101	-	XLOC_004428
MSTRG.644.1	scaffold_1	2528014	2532007	+	XLOC_000351
MSTRG.644.8	scaffold_1	2528328	2532007	+	XLOC_000351
MSTRG.696.1	scaffold_1	2551803	2555153	+	XLOC_000354
Ciclev10008591m.v1.0	scaffold_1	2556148	2561251	+	XLOC_000355
Ciclev10008592m.v1.0	scaffold_1	2556413	2561251	+	XLOC_000355
Ciclev10008290m.v1.0	scaffold_1	2556413	2561251	+	XLOC_000355
MSTRG.683.4	scaffold_1	2574218	2577616	-	XLOC_004435
MSTRG.703.2	scaffold_1	2578543	2582576	+	XLOC_000359
Ciclev10009244m.v1.0	scaffold_1	2578557	2582065	+	XLOC_000359
MSTRG.703.6	scaffold_1	2582751	2600389	+	XLOC_000359
MSTRG.703.8	scaffold_1	2582848	2600389	+	XLOC_000359
Ciclev10007226m.v1.0	scaffold_1	2583572	2600389	+	XLOC_000359
Ciclev10008908m.v1.0	scaffold_1	2599957	2603592	-	XLOC_004437
MSTRG.681.5	scaffold_1	2605753	2609739	-	XLOC_004439
MSTRG.701.2	scaffold_1	2611447	2621858	+	XLOC_000360
Ciclev10007235m.v1.0	scaffold_1	2611595	2621858	+	XLOC_000360
MSTRG.691.1	scaffold_1	2623767	2631225	+	XLOC_000362
Ciclev10010241m.v1.0	scaffold_1	2631362	2632723	-	XLOC_004443
MSTRG.713.3	scaffold_1	2638069	2647520	+	XLOC_000363
MSTRG.712.1	scaffold_1	2652493	2659442	+	XLOC_000364
MSTRG.712.3	scaffold_1	2652634	2659442	+	XLOC_000364
Ciclev10008949m.v1.0	scaffold_1	2652647	2659442	+	XLOC_000364
Ciclev10008946m.v1.0	scaffold_1	2653832	2659442	+	XLOC_000364
MSTRG.710.1	scaffold_1	2660579	2663274	+	XLOC_000365
Ciclev10008163m.v1.0	scaffold_1	2675562	2681844	-	XLOC_004451
MSTRG.707.5	scaffold_1	2676305	2681113	-	XLOC_004451
MSTRG.724.12	scaffold_1	2682800	2707503	-	XLOC_004452
MSTRG.724.11	scaffold_1	2682800	2707503	-	XLOC_004452
MSTRG.730.1	scaffold_1	2719717	2728528	-	XLOC_004455
Ciclev10009124m.v1.0	scaffold_1	2723768	2728028	+	XLOC_000372
MSTRG.726.1	scaffold_1	2735660	2739344	+	XLOC_000374
Ciclev10009715m.v1.0	scaffold_1	2735836	2739344	+	XLOC_000374
MSTRG.722.1	scaffold_1	2750420	2762226	-	XLOC_004459
MSTRG.722.7	scaffold_1	2751024	2761869	-	XLOC_004459
MSTRG.722.11	scaffold_1	2754508	2762226	-	XLOC_004459
MSTRG.722.12	scaffold_1	2754675	2762226	-	XLOC_004459
MSTRG.742.3	scaffold_1	2766548	2779894	+	XLOC_000379
MSTRG.742.5	scaffold_1	2766563	2779894	+	XLOC_000379
Ciclev10008920m.v1.0	scaffold_1	2784790	2787063	-	XLOC_004463
Ciclev10008742m.v1.0	scaffold_1	2784790	2787063	-	XLOC_004463
MSTRG.756.3	scaffold_1	2821922	2822994	+	XLOC_000386
MSTRG.756.5	scaffold_1	2821927	2823925	+	XLOC_000386
Ciclev10009000m.v1.0	scaffold_1	2823113	2826812	-	XLOC_004471
MSTRG.757.3	scaffold_1	2823865	2826812	-	XLOC_004471
MSTRG.748.1	scaffold_1	2827313	2834350	+	XLOC_000387
Ciclev10008407m.v1.0	scaffold_1	2835450	2839339	+	XLOC_000388
MSTRG.764.6	scaffold_1	2851329	2855512	+	XLOC_000390
Ciclev10007728m.v1.0	scaffold_1	2851335	2855512	+	XLOC_000390
MSTRG.766.2	scaffold_1	2873934	2877808	-	XLOC_004477
MSTRG.766.3	scaffold_1	2874367	2877808	-	XLOC_004477
MSTRG.775.1	scaffold_1	2893089	2897531	+	XLOC_000396
MSTRG.775.3	scaffold_1	2893123	2905685	+	XLOC_000396
MSTRG.775.5	scaffold_1	2893278	2897531	+	XLOC_000396
Ciclev10008513m.v1.0	scaffold_1	2893291	2897531	+	XLOC_000396
MSTRG.776.3	scaffold_1	2905561	2909943	-	XLOC_004478
MSTRG.776.6	scaffold_1	2905920	2909943	-	XLOC_004478
Ciclev10009066m.v1.0	scaffold_1	2925042	2929060	-	XLOC_004482
MSTRG.774.3	scaffold_1	2928832	2932778	+	XLOC_000399
MSTRG.805.1	scaffold_1	2934123	2943078	+	XLOC_000400
MSTRG.805.5	scaffold_1	2937068	2941948	+	XLOC_000400
Ciclev10009785m.v1.0	scaffold_1	2943953	2948086	+	XLOC_000401
Ciclev10009208m.v1.0	scaffold_1	2951320	2954355	-	XLOC_004485
Ciclev10010051m.v1.0	scaffold_1	2954356	2955387	-	XLOC_004485
MSTRG.803.5	scaffold_1	2954356	2957758	-	XLOC_004485
MSTRG.783.1	scaffold_1	2971472	2978824	+	XLOC_000404
Ciclev10007892m.v1.0	scaffold_1	2981716	2985146	-	XLOC_004488
Ciclev10008306m.v1.0	scaffold_1	2997513	3001506	+	XLOC_000407
MSTRG.785.5	scaffold_1	2997641	3001506	+	XLOC_000407
MSTRG.793.5	scaffold_1	3006519	3011555	+	XLOC_000409
Ciclev10007857m.v1.0	scaffold_1	3010843	3013988	-	XLOC_004490
MSTRG.794.3	scaffold_1	3011573	3013988	-	XLOC_004490
Ciclev10010641m.v1.0	scaffold_1	3028470	3031975	-	XLOC_004490
Ciclev10008482m.v1.0	scaffold_1	3061549	3066306	-	XLOC_004494
MSTRG.810.1	scaffold_1	3082168	3086015	+	XLOC_000422
MSTRG.810.2	scaffold_1	3082229	3086015	+	XLOC_000422
MSTRG.810.3	scaffold_1	3082241	3086015	+	XLOC_000422
Ciclev10007796m.v1.0	scaffold_1	3082253	3086015	+	XLOC_000422
MSTRG.813.3	scaffold_1	3097448	3104126	+	XLOC_000424
Ciclev10007811m.v1.0	scaffold_1	3097651	3100552	+	XLOC_000424
MSTRG.825.1	scaffold_1	3106143	3112080	+	XLOC_000425
MSTRG.832.11	scaffold_1	3118730	3122129	-	XLOC_004502
MSTRG.838.1	scaffold_1	3124819	3129041	+	XLOC_000427
MSTRG.838.7	scaffold_1	3125556	3131275	+	XLOC_000427
Ciclev10007698m.v1.0	scaffold_1	3125594	3128821	+	XLOC_000427
Ciclev10009557m.v1.0	scaffold_1	3133203	3136477	+	XLOC_000428
MSTRG.842.1	scaffold_1	3151379	3154035	+	XLOC_000431
MSTRG.831.1	scaffold_1	3169314	3170639	+	XLOC_000435
MSTRG.860.1	scaffold_1	3229782	3236663	+	XLOC_000446
MSTRG.861.1	scaffold_1	3236123	3242541	-	XLOC_004511
MSTRG.857.1	scaffold_1	3243285	3246754	-	XLOC_004512
Ciclev10008339m.v1.0	scaffold_1	3243424	3246754	-	XLOC_004512
Ciclev10008071m.v1.0	scaffold_1	3243424	3246754	-	XLOC_004512
MSTRG.865.7	scaffold_1	3255142	3258478	+	XLOC_000448
MSTRG.869.1	scaffold_1	3271928	3276474	+	XLOC_000450
MSTRG.869.3	scaffold_1	3272465	3276474	+	XLOC_000450
Ciclev10009282m.v1.0	scaffold_1	3272465	3276474	+	XLOC_000450
Ciclev10007435m.v1.0	scaffold_1	3285601	3292505	+	XLOC_000453
MSTRG.873.2	scaffold_1	3297122	3303928	-	XLOC_004520
Ciclev10007358m.v1.0	scaffold_1	3297427	3303928	-	XLOC_004520
MSTRG.876.1	scaffold_1	3314270	3315404	+	XLOC_000461
MSTRG.900.1	scaffold_1	3356177	3360453	+	XLOC_000467
MSTRG.900.2	scaffold_1	3356182	3360453	+	XLOC_000467
Ciclev10008638m.v1.0	scaffold_1	3356192	3360453	+	XLOC_000467
Ciclev10009701m.v1.0	scaffold_1	3359408	3360411	-	XLOC_004531
Ciclev10009617m.v1.0	scaffold_1	3383960	3384821	+	XLOC_000473
Ciclev10007636m.v1.0	scaffold_1	3389309	3397158	+	XLOC_000475
MSTRG.908.4	scaffold_1	3389364	3397158	+	XLOC_000475
Ciclev10008856m.v1.0	scaffold_1	3419805	3426043	-	XLOC_004537
MSTRG.913.1	scaffold_1	3436698	3440404	+	XLOC_000480
Ciclev10009825m.v1.0	scaffold_1	3436726	3440404	+	XLOC_000480
Ciclev10009158m.v1.0	scaffold_1	3442376	3444866	+	XLOC_000481
Ciclev10009418m.v1.0	scaffold_1	3444867	3446863	+	XLOC_000481
MSTRG.947.1	scaffold_1	3467766	3473325	+	XLOC_000488
MSTRG.948.6	scaffold_1	3471983	3496443	-	XLOC_004544
MSTRG.948.7	scaffold_1	3472001	3477727	-	XLOC_004544
Ciclev10008078m.v1.0	scaffold_1	3492130	3496443	-	XLOC_004544
Ciclev10007803m.v1.0	scaffold_1	3496828	3502905	+	XLOC_000489
MSTRG.949.15	scaffold_1	3496957	3502905	+	XLOC_000489
MSTRG.932.2	scaffold_1	3515779	3518736	-	XLOC_004546
MSTRG.968.3	scaffold_1	3533448	3545902	+	XLOC_000500
MSTRG.968.7	scaffold_1	3533781	3545902	+	XLOC_000500
MSTRG.968.8	scaffold_1	3533782	3545902	+	XLOC_000500
MSTRG.968.9	scaffold_1	3538377	3545902	+	XLOC_000500
MSTRG.968.10	scaffold_1	3539466	3545902	+	XLOC_000500
Ciclev10007250m.v1.0	scaffold_1	3552726	3566735	-	XLOC_004553
MSTRG.942.6	scaffold_1	3554349	3566735	-	XLOC_004553
MSTRG.942.2	scaffold_1	3554349	3566735	-	XLOC_004553
MSTRG.942.8	scaffold_1	3554349	3566735	-	XLOC_004553
MSTRG.942.4	scaffold_1	3554349	3566735	-	XLOC_004553
MSTRG.943.2	scaffold_1	3567506	3572148	-	XLOC_004554
Ciclev10009115m.v1.0	scaffold_1	3567764	3572148	-	XLOC_004554
Ciclev10008636m.v1.0	scaffold_1	3567764	3572148	-	XLOC_004554
Ciclev10008311m.v1.0	scaffold_1	3567764	3572148	-	XLOC_004554
MSTRG.954.1	scaffold_1	3578306	3585476	+	XLOC_000502
MSTRG.955.1	scaffold_1	3588773	3589619	-	XLOC_004556
Ciclev10010621m.v1.0	scaffold_1	3597178	3598738	+	XLOC_000505
MSTRG.962.2	scaffold_1	3603481	3608980	+	XLOC_000507
MSTRG.962.3	scaffold_1	3603579	3608980	+	XLOC_000507
Ciclev10007888m.v1.0	scaffold_1	3603608	3608980	+	XLOC_000507
Ciclev10007890m.v1.0	scaffold_1	3603608	3608980	+	XLOC_000507
MSTRG.962.9	scaffold_1	3603653	3608980	+	XLOC_000507
MSTRG.953.4	scaffold_1	3609073	3615263	-	XLOC_004555
MSTRG.953.6	scaffold_1	3609306	3615263	-	XLOC_004555
Ciclev10008867m.v1.0	scaffold_1	3609306	3615263	-	XLOC_004555
MSTRG.971.6	scaffold_1	3616364	3623246	+	XLOC_000509
MSTRG.971.5	scaffold_1	3616364	3623246	+	XLOC_000509
Ciclev10007592m.v1.0	scaffold_1	3616388	3623246	+	XLOC_000509
Ciclev10010211m.v1.0	scaffold_1	3624378	3626387	-	XLOC_004560
MSTRG.982.1	scaffold_1	3656307	3660254	+	XLOC_000512
MSTRG.966.1	scaffold_1	3664807	3673342	-	XLOC_004566
MSTRG.966.3	scaffold_1	3664811	3673342	-	XLOC_004566
MSTRG.966.5	scaffold_1	3664819	3673342	-	XLOC_004566
MSTRG.966.8	scaffold_1	3665012	3673342	-	XLOC_004566
Ciclev10009175m.v1.0	scaffold_1	3665141	3672300	-	XLOC_004566
Ciclev10009174m.v1.0	scaffold_1	3665141	3673342	-	XLOC_004566
MSTRG.966.13	scaffold_1	3667119	3673342	-	XLOC_004566
Ciclev10009332m.v1.0	scaffold_1	3667258	3673342	-	XLOC_004566
MSTRG.986.2	scaffold_1	3675740	3688814	-	XLOC_004567
MSTRG.988.1	scaffold_1	3678544	3683498	+	XLOC_000516
Ciclev10008548m.v1.0	scaffold_1	3683537	3687525	-	XLOC_004567
Ciclev10008097m.v1.0	scaffold_1	3683537	3688814	-	XLOC_004567
Ciclev10008693m.v1.0	scaffold_1	3683537	3687130	-	XLOC_004567
MSTRG.975.1	scaffold_1	3690629	3692552	-	XLOC_004568
MSTRG.977.1	scaffold_1	3699645	3705573	+	XLOC_000518
MSTRG.977.2	scaffold_1	3699724	3705573	+	XLOC_000518
MSTRG.977.6	scaffold_1	3699803	3705573	+	XLOC_000518
MSTRG.1015.1	scaffold_1	3708225	3727067	-	XLOC_004572
MSTRG.1017.1	scaffold_1	3711683	3716671	+	XLOC_000520
Ciclev10009515m.v1.0	scaffold_1	3711749	3716671	+	XLOC_000520
MSTRG.1015.3	scaffold_1	3716694	3727067	-	XLOC_004572
MSTRG.1015.5	scaffold_1	3717072	3727067	-	XLOC_004572
MSTRG.1015.27	scaffold_1	3719882	3727067	-	XLOC_004572
MSTRG.1015.26	scaffold_1	3719882	3727067	-	XLOC_004572
MSTRG.1015.30	scaffold_1	3720014	3727067	-	XLOC_004572
MSTRG.996.2	scaffold_1	3746153	3750159	+	XLOC_000527
MSTRG.996.3	scaffold_1	3746158	3750159	+	XLOC_000527
Ciclev10008312m.v1.0	scaffold_1	3746178	3750159	+	XLOC_000527
Ciclev10008171m.v1.0	scaffold_1	3746178	3750159	+	XLOC_000527
Ciclev10008230m.v1.0	scaffold_1	3746864	3750159	+	XLOC_000527
MSTRG.1000.3	scaffold_1	3756871	3763383	-	XLOC_004575
MSTRG.994.2	scaffold_1	3766623	3769602	-	XLOC_004576
MSTRG.998.1	scaffold_1	3774324	3781770	-	XLOC_004577
Ciclev10008032m.v1.0	scaffold_1	3774965	3781770	-	XLOC_004577
Ciclev10008030m.v1.0	scaffold_1	3774965	3781770	-	XLOC_004577
MSTRG.1002.1	scaffold_1	3793793	3798946	+	XLOC_000532
MSTRG.1002.2	scaffold_1	3793805	3798946	+	XLOC_000532
Ciclev10008808m.v1.0	scaffold_1	3793876	3797997	+	XLOC_000532
MSTRG.1002.4	scaffold_1	3793876	3798946	+	XLOC_000532
MSTRG.1003.1	scaffold_1	3802811	3807364	-	XLOC_004579
MSTRG.1007.1	scaffold_1	3822849	3824553	-	XLOC_004583
MSTRG.1019.2	scaffold_1	3830649	3840663	-	XLOC_004584
MSTRG.1019.5	scaffold_1	3831497	3840663	-	XLOC_004584
MSTRG.1019.9	scaffold_1	3831539	3840663	-	XLOC_004584
MSTRG.1019.8	scaffold_1	3831539	3840663	-	XLOC_004584
MSTRG.1019.15	scaffold_1	3832011	3840663	-	XLOC_004584
MSTRG.1019.14	scaffold_1	3832011	3835393	-	XLOC_004584
MSTRG.1159.7	scaffold_1	3844135	3850270	-	XLOC_004586
Ciclev10009514m.v1.0	scaffold_1	3862913	3867776	+	XLOC_000541
Ciclev10009256m.v1.0	scaffold_1	3862913	3867776	+	XLOC_000541
Ciclev10009254m.v1.0	scaffold_1	3862913	3867776	+	XLOC_000541
Ciclev10009237m.v1.0	scaffold_1	3862913	3867776	+	XLOC_000541
MSTRG.1166.3	scaffold_1	3874803	3876665	+	XLOC_000542
Ciclev10009388m.v1.0	scaffold_1	3874907	3878099	+	XLOC_000542
Ciclev10008931m.v1.0	scaffold_1	3874907	3878099	+	XLOC_000542
MSTRG.1166.8	scaffold_1	3874948	3878099	+	XLOC_000542
MSTRG.1167.1	scaffold_1	3877448	3881734	-	XLOC_004589
MSTRG.1159.20	scaffold_1	3882355	3894499	-	XLOC_004586
MSTRG.1159.21	scaffold_1	3882741	3893382	-	XLOC_004586
MSTRG.1159.22	scaffold_1	3882772	3894499	-	XLOC_004586
Ciclev10009184m.v1.0	scaffold_1	3921882	3923362	-	XLOC_004590
MSTRG.1173.4	scaffold_1	3921909	3936447	-	XLOC_004590
MSTRG.1159.25	scaffold_1	3938164	3948394	-	XLOC_004586
MSTRG.1159.26	scaffold_1	3940472	3948394	-	XLOC_004586
MSTRG.1159.27	scaffold_1	3940472	3948394	-	XLOC_004586
Ciclev10007310m.v1.0	scaffold_1	3941093	3948394	-	XLOC_004586
Ciclev10010116m.v1.0	scaffold_1	3955743	3956545	-	XLOC_004592
MSTRG.1179.1	scaffold_1	3956642	3961708	+	XLOC_000551
MSTRG.1179.3	scaffold_1	3957028	3961708	+	XLOC_000551
MSTRG.1179.4	scaffold_1	3957041	3961708	+	XLOC_000551
Ciclev10008943m.v1.0	scaffold_1	3957073	3961708	+	XLOC_000551
Ciclev10008956m.v1.0	scaffold_1	3957073	3961708	+	XLOC_000551
MSTRG.1180.1	scaffold_1	3962040	3965045	-	XLOC_004593
Ciclev10008968m.v1.0	scaffold_1	3962619	3965045	-	XLOC_004593
MSTRG.1180.5	scaffold_1	3962657	3965045	-	XLOC_004593
MSTRG.1173.5	scaffold_1	3976780	3988346	-	XLOC_004590
MSTRG.1173.10	scaffold_1	3977298	3988346	-	XLOC_004590
MSTRG.1186.2	scaffold_1	3977744	4014695	-	XLOC_004595
MSTRG.1186.4	scaffold_1	3977931	3983617	-	XLOC_004595
MSTRG.1186.3	scaffold_1	3977931	3983617	-	XLOC_004595
MSTRG.1186.5	scaffold_1	3978034	4014807	-	XLOC_004595
MSTRG.1186.9	scaffold_1	3979041	4014433	-	XLOC_004595
MSTRG.1187.1	scaffold_1	3982743	3983479	+	XLOC_000556
Ciclev10009194m.v1.0	scaffold_1	3986693	3988346	-	XLOC_004590
MSTRG.1189.1	scaffold_1	3987348	3987797	+	XLOC_000558
MSTRG.1186.11	scaffold_1	4009342	4014433	-	XLOC_004595
MSTRG.1028.1	scaffold_1	4023906	4027831	-	XLOC_004597
MSTRG.1028.3	scaffold_1	4023919	4027831	-	XLOC_004597
MSTRG.1028.2	scaffold_1	4023919	4027831	-	XLOC_004597
Ciclev10008419m.v1.0	scaffold_1	4024079	4027831	-	XLOC_004597
Ciclev10008860m.v1.0	scaffold_1	4029778	4031597	+	XLOC_000563
Ciclev10009178m.v1.0	scaffold_1	4036231	4038969	+	XLOC_000564
Ciclev10009246m.v1.0	scaffold_1	4043016	4044281	+	XLOC_000565
MSTRG.1022.1	scaffold_1	4049623	4052868	+	XLOC_000567
Ciclev10010195m.v1.0	scaffold_1	4053587	4054930	-	XLOC_004600
MSTRG.1044.1	scaffold_1	4056030	4063273	+	XLOC_000568
MSTRG.1058.2	scaffold_1	4074187	4083714	-	XLOC_004605
MSTRG.1058.4	scaffold_1	4075120	4083714	-	XLOC_004605
Ciclev10008474m.v1.0	scaffold_1	4075552	4078379	-	XLOC_004605
Ciclev10007603m.v1.0	scaffold_1	4099685	4105820	-	XLOC_004610
MSTRG.1050.1	scaffold_1	4109252	4112631	-	XLOC_004612
Ciclev10007899m.v1.0	scaffold_1	4109717	4112631	-	XLOC_004612
Ciclev10007837m.v1.0	scaffold_1	4109717	4112631	-	XLOC_004612
MSTRG.1050.4	scaffold_1	4109730	4112631	-	XLOC_004612
Ciclev10007827m.v1.0	scaffold_1	4119709	4123365	+	XLOC_000579
MSTRG.1064.2	scaffold_1	4143731	4148002	+	XLOC_000581
MSTRG.1064.1	scaffold_1	4143731	4153003	+	XLOC_000581
Ciclev10008618m.v1.0	scaffold_1	4143948	4148002	+	XLOC_000581
Ciclev10008617m.v1.0	scaffold_1	4143948	4148002	+	XLOC_000581
Ciclev10007948m.v1.0	scaffold_1	4148213	4151959	+	XLOC_000581
Ciclev10008250m.v1.0	scaffold_1	4151519	4154926	-	XLOC_004619
MSTRG.1062.1	scaffold_1	4155583	4160631	-	XLOC_004620
MSTRG.1062.2	scaffold_1	4155591	4160631	-	XLOC_004620
MSTRG.1062.3	scaffold_1	4155598	4160631	-	XLOC_004620
MSTRG.1062.6	scaffold_1	4156423	4160631	-	XLOC_004620
MSTRG.1062.4	scaffold_1	4156423	4160631	-	XLOC_004620
Ciclev10008000m.v1.0	scaffold_1	4156423	4160631	-	XLOC_004620
MSTRG.1071.3	scaffold_1	4163202	4167453	-	XLOC_004622
Ciclev10008822m.v1.0	scaffold_1	4163202	4167453	-	XLOC_004622
MSTRG.1071.5	scaffold_1	4163238	4167453	-	XLOC_004622
Ciclev10007683m.v1.0	scaffold_1	4171158	4180396	+	XLOC_000583
MSTRG.1077.3	scaffold_1	4192712	4194622	+	XLOC_000586
MSTRG.1078.1	scaffold_1	4233954	4236501	+	XLOC_000592
Ciclev10007747m.v1.0	scaffold_1	4234079	4236501	+	XLOC_000592
MSTRG.1131.1	scaffold_1	4240006	4243946	+	XLOC_000594
Ciclev10008344m.v1.0	scaffold_1	4240319	4243217	+	XLOC_000594
Ciclev10008538m.v1.0	scaffold_1	4240319	4243217	+	XLOC_000594
MSTRG.1132.3	scaffold_1	4243267	4257450	-	XLOC_004629
MSTRG.1085.1	scaffold_1	4259025	4260548	+	XLOC_000597
MSTRG.1098.1	scaffold_1	4263637	4267926	+	XLOC_000598
Ciclev10009779m.v1.0	scaffold_1	4269208	4270329	-	XLOC_004631
MSTRG.1090.1	scaffold_1	4271741	4279117	-	XLOC_004632
MSTRG.1090.2	scaffold_1	4271825	4279117	-	XLOC_004632
MSTRG.1090.3	scaffold_1	4271932	4279117	-	XLOC_004632
Ciclev10010243m.v1.0	scaffold_1	4272011	4274511	-	XLOC_004632
MSTRG.1093.1	scaffold_1	4289248	4291436	-	XLOC_004636
Ciclev10008731m.v1.0	scaffold_1	4289574	4291436	-	XLOC_004636
MSTRG.1106.3	scaffold_1	4307820	4312590	-	XLOC_004641
Ciclev10010753m.v1.0	scaffold_1	4319755	4320591	-	XLOC_004642
Ciclev10009599m.v1.0	scaffold_1	4336654	4340783	+	XLOC_000612
Ciclev10008221m.v1.0	scaffold_1	4365381	4369812	-	XLOC_004649
Ciclev10008217m.v1.0	scaffold_1	4365381	4369812	-	XLOC_004649
MSTRG.1136.5	scaffold_1	4371293	4377162	+	XLOC_000620
MSTRG.1134.1	scaffold_1	4379079	4384153	-	XLOC_004652
MSTRG.1151.3	scaffold_1	4404250	4409857	+	XLOC_000625
Ciclev10008418m.v1.0	scaffold_1	4404555	4409857	+	XLOC_000625
MSTRG.1147.1	scaffold_1	4414680	4419353	-	XLOC_004658
Ciclev10007739m.v1.0	scaffold_1	4415728	4419353	-	XLOC_004658
MSTRG.1201.5	scaffold_1	4447844	4451139	-	XLOC_004664
MSTRG.1201.10	scaffold_1	4448003	4451139	-	XLOC_004664
Ciclev10009714m.v1.0	scaffold_1	4448418	4451139	-	XLOC_004664
MSTRG.1195.4	scaffold_1	4457031	4459624	-	XLOC_004667
MSTRG.1207.1	scaffold_1	4468922	4471106	+	XLOC_000632
MSTRG.1203.1	scaffold_1	4480278	4485247	+	XLOC_000635
MSTRG.1209.2	scaffold_1	4505138	4508642	+	XLOC_000640
Ciclev10009083m.v1.0	scaffold_1	4505252	4508642	+	XLOC_000640
MSTRG.1213.1	scaffold_1	4513442	4517745	-	XLOC_004675
Ciclev10008925m.v1.0	scaffold_1	4514415	4516678	+	XLOC_000641
Ciclev10009114m.v1.0	scaffold_1	4522022	4525368	+	XLOC_000642
Ciclev10009737m.v1.0	scaffold_1	4534161	4535260	+	XLOC_000646
Ciclev10009669m.v1.0	scaffold_1	4534161	4535260	+	XLOC_000646
MSTRG.1222.3	scaffold_1	4538425	4541780	+	XLOC_000647
MSTRG.1246.1	scaffold_1	4544892	4568370	-	XLOC_004680
Ciclev10007244m.v1.0	scaffold_1	4545401	4563508	-	XLOC_004680
MSTRG.1234.1	scaffold_1	4584935	4588652	-	XLOC_004685
Ciclev10008397m.v1.0	scaffold_1	4585756	4588652	-	XLOC_004685
MSTRG.1229.5	scaffold_1	4607221	4611484	+	XLOC_000654
Ciclev10008881m.v1.0	scaffold_1	4615596	4619627	+	XLOC_000655
MSTRG.1253.3	scaffold_1	4642874	4649053	+	XLOC_000658
Ciclev10009340m.v1.0	scaffold_1	4642936	4649053	+	XLOC_000658
Ciclev10009389m.v1.0	scaffold_1	4642936	4649053	+	XLOC_000658
Ciclev10009289m.v1.0	scaffold_1	4642936	4649053	+	XLOC_000658
Ciclev10008382m.v1.0	scaffold_1	4648284	4652060	-	XLOC_004694
Ciclev10009833m.v1.0	scaffold_1	4662425	4666040	-	XLOC_004698
MSTRG.1248.7	scaffold_1	4666353	4672237	-	XLOC_004698
MSTRG.1257.1	scaffold_1	4689026	4695948	-	XLOC_004704
Ciclev10009401m.v1.0	scaffold_1	4707500	4708999	+	XLOC_000666
Ciclev10009953m.v1.0	scaffold_1	4716070	4716841	-	XLOC_004710
MSTRG.1288.1	scaffold_1	4730133	4737967	+	XLOC_000668
MSTRG.1288.2	scaffold_1	4731207	4737967	+	XLOC_000668
MSTRG.1288.3	scaffold_1	4731233	4734202	+	XLOC_000668
Ciclev10008863m.v1.0	scaffold_1	4731246	4732596	+	XLOC_000668
MSTRG.1289.1	scaffold_1	4731686	4736729	-	XLOC_004714
MSTRG.1289.2	scaffold_1	4732123	4736729	-	XLOC_004714
MSTRG.1289.3	scaffold_1	4732637	4736729	-	XLOC_004714
Ciclev10008313m.v1.0	scaffold_1	4732724	4736729	-	XLOC_004714
Ciclev10008851m.v1.0	scaffold_1	4747930	4750684	-	XLOC_004718
Ciclev10009893m.v1.0	scaffold_1	4752415	4753838	-	XLOC_004719
MSTRG.1294.1	scaffold_1	4762652	4764882	-	XLOC_004721
Ciclev10010823m.v1.0	scaffold_1	4762672	4764882	+	XLOC_000674
Ciclev10008122m.v1.0	scaffold_1	4775564	4777373	-	XLOC_004723
MSTRG.1302.1	scaffold_1	4778089	4785458	-	XLOC_004724
MSTRG.1309.1	scaffold_1	4803361	4807196	+	XLOC_000682
Ciclev10008839m.v1.0	scaffold_1	4851970	4855523	+	XLOC_000690
Ciclev10008261m.v1.0	scaffold_1	4869089	4870876	-	XLOC_004738
Ciclev10008570m.v1.0	scaffold_1	4873970	4879017	+	XLOC_000693
MSTRG.1335.1	scaffold_1	4885394	4891292	+	XLOC_000695
MSTRG.1335.4	scaffold_1	4885400	4891292	+	XLOC_000695
Ciclev10008447m.v1.0	scaffold_1	4885529	4889788	+	XLOC_000695
Ciclev10008446m.v1.0	scaffold_1	4885529	4889755	+	XLOC_000695
Ciclev10007914m.v1.0	scaffold_1	4895967	4899179	-	XLOC_004741
Ciclev10009426m.v1.0	scaffold_1	4913879	4917343	-	XLOC_004745
MSTRG.1340.1	scaffold_1	4918844	4924884	+	XLOC_000699
Ciclev10009900m.v1.0	scaffold_1	4930632	4931370	-	XLOC_004749
MSTRG.1355.1	scaffold_1	4951995	4958729	+	XLOC_000703
MSTRG.1355.2	scaffold_1	4952563	4958729	+	XLOC_000703
Ciclev10007412m.v1.0	scaffold_1	4952749	4958729	+	XLOC_000703
MSTRG.1359.3	scaffold_1	4961478	4965921	-	XLOC_004755
MSTRG.1361.2	scaffold_1	4984315	4987840	+	XLOC_000705
Ciclev10007916m.v1.0	scaffold_1	4991984	4994399	-	XLOC_004759
Ciclev10008036m.v1.0	scaffold_1	4991984	4994754	-	XLOC_004759
MSTRG.1378.1	scaffold_1	4991984	5000209	-	XLOC_004759
MSTRG.1378.6	scaffold_1	4995442	5000209	-	XLOC_004759
MSTRG.1378.7	scaffold_1	4995530	5000209	-	XLOC_004759
MSTRG.1378.10	scaffold_1	4995709	5000209	-	XLOC_004759
MSTRG.1378.12	scaffold_1	4995882	5000209	-	XLOC_004759
Ciclev10008660m.v1.0	scaffold_1	4995948	5000209	-	XLOC_004759
Ciclev10008577m.v1.0	scaffold_1	4995948	5000209	-	XLOC_004759
Ciclev10010063m.v1.0	scaffold_1	5003829	5004439	+	XLOC_000707
Ciclev10010007m.v1.0	scaffold_1	5013074	5014937	+	XLOC_000710
Ciclev10007671m.v1.0	scaffold_1	5016546	5018537	-	XLOC_004763
Ciclev10008794m.v1.0	scaffold_1	5020111	5021818	+	XLOC_000711
MSTRG.1372.1	scaffold_1	5022538	5025314	+	XLOC_000712
MSTRG.1379.1	scaffold_1	5053883	5056810	-	XLOC_004771
Ciclev10010825m.v1.0	scaffold_1	5054551	5056146	+	XLOC_000718
MSTRG.1386.3	scaffold_1	5059345	5064922	+	XLOC_000720
Ciclev10008764m.v1.0	scaffold_1	5060315	5064922	+	XLOC_000720
MSTRG.1413.2	scaffold_1	5094151	5100649	+	XLOC_000726
Ciclev10007694m.v1.0	scaffold_1	5100430	5104758	-	XLOC_004777
Ciclev10007693m.v1.0	scaffold_1	5101183	5104758	-	XLOC_004777
MSTRG.1418.1	scaffold_1	5113848	5120271	+	XLOC_000730
MSTRG.1418.12	scaffold_1	5113849	5120271	+	XLOC_000730
MSTRG.1418.14	scaffold_1	5113849	5120271	+	XLOC_000730
MSTRG.1418.2	scaffold_1	5113849	5120271	+	XLOC_000730
MSTRG.1418.6	scaffold_1	5113849	5120271	+	XLOC_000730
MSTRG.1418.9	scaffold_1	5113849	5120271	+	XLOC_000730
MSTRG.1418.7	scaffold_1	5113849	5120271	+	XLOC_000730
MSTRG.1418.11	scaffold_1	5113849	5120271	+	XLOC_000730
MSTRG.1418.17	scaffold_1	5114781	5120271	+	XLOC_000730
MSTRG.1411.2	scaffold_1	5120553	5129146	+	XLOC_000725
MSTRG.1411.3	scaffold_1	5120709	5129146	+	XLOC_000725
Ciclev10007307m.v1.0	scaffold_1	5137337	5146952	-	XLOC_004783
Ciclev10007336m.v1.0	scaffold_1	5137337	5146952	-	XLOC_004783
Ciclev10007285m.v1.0	scaffold_1	5137337	5146952	-	XLOC_004783
Ciclev10007264m.v1.0	scaffold_1	5137337	5146952	-	XLOC_004783
Ciclev10007275m.v1.0	scaffold_1	5137337	5146952	-	XLOC_004783
Ciclev10007262m.v1.0	scaffold_1	5137337	5146952	-	XLOC_004783
Ciclev10007249m.v1.0	scaffold_1	5137337	5146952	-	XLOC_004783
MSTRG.1399.1	scaffold_1	5148061	5150088	+	XLOC_000732
Ciclev10009069m.v1.0	scaffold_1	5179148	5182993	+	XLOC_000737
MSTRG.1427.1	scaffold_1	5179148	5184152	+	XLOC_000737
MSTRG.1435.1	scaffold_1	5193879	5199195	-	XLOC_004791
MSTRG.1435.2	scaffold_1	5193944	5199195	-	XLOC_004791
MSTRG.1446.4	scaffold_1	5262729	5266900	-	XLOC_004798
MSTRG.1446.5	scaffold_1	5262737	5266900	-	XLOC_004798
Ciclev10007618m.v1.0	scaffold_1	5268562	5271260	-	XLOC_004799
MSTRG.1447.1	scaffold_1	5276730	5280377	-	XLOC_004800
MSTRG.1452.2	scaffold_1	5284357	5290047	-	XLOC_004801
MSTRG.1500.1	scaffold_1	5318205	5327108	-	XLOC_004806
MSTRG.1500.3	scaffold_1	5318556	5327108	-	XLOC_004806
Ciclev10008544m.v1.0	scaffold_1	5318851	5327108	-	XLOC_004806
MSTRG.1503.1	scaffold_1	5328109	5334951	+	XLOC_000755
Ciclev10009185m.v1.0	scaffold_1	5328212	5334951	+	XLOC_000755
Ciclev10008893m.v1.0	scaffold_1	5328212	5334951	+	XLOC_000755
Ciclev10008605m.v1.0	scaffold_1	5328212	5334951	+	XLOC_000755
MSTRG.1503.3	scaffold_1	5328212	5358514	+	XLOC_000755
MSTRG.1505.2	scaffold_1	5358454	5364819	-	XLOC_004808
Ciclev10008327m.v1.0	scaffold_1	5358454	5364819	-	XLOC_004808
MSTRG.1458.2	scaffold_1	5367960	5370678	-	XLOC_004809
Ciclev10009167m.v1.0	scaffold_1	5368175	5370678	-	XLOC_004809
Ciclev10008021m.v1.0	scaffold_1	5381313	5388215	-	XLOC_004812
Ciclev10008598m.v1.0	scaffold_1	5381313	5388215	-	XLOC_004812
Ciclev10008602m.v1.0	scaffold_1	5381313	5388215	-	XLOC_004812
MSTRG.1482.4	scaffold_1	5381313	5397386	-	XLOC_004812
MSTRG.1475.2	scaffold_1	5435105	5436999	-	XLOC_004816
MSTRG.1487.1	scaffold_1	5468945	5476743	+	XLOC_000773
Ciclev10007568m.v1.0	scaffold_1	5468974	5476743	+	XLOC_000773
MSTRG.1484.1	scaffold_1	5490282	5494923	-	XLOC_004823
MSTRG.1485.1	scaffold_1	5506358	5507819	-	XLOC_004825
Ciclev10007732m.v1.0	scaffold_1	5518821	5523488	-	XLOC_004829
Ciclev10007378m.v1.0	scaffold_1	5539851	5542980	+	XLOC_000783
MSTRG.1521.1	scaffold_1	5544017	5544928	+	XLOC_000784
MSTRG.1548.5	scaffold_1	5643716	5655850	-	XLOC_004843
Ciclev10010514m.v1.0	scaffold_1	5650217	5655850	-	XLOC_004843
MSTRG.1541.1	scaffold_1	5677384	5679026	+	XLOC_000803
MSTRG.1557.4	scaffold_1	5684671	5686643	+	XLOC_000805
MSTRG.1558.3	scaffold_1	5686938	5689974	-	XLOC_004850
MSTRG.1577.1	scaffold_1	5782662	5785070	+	XLOC_000816
MSTRG.1559.1	scaffold_1	5821534	5827074	+	XLOC_000824
MSTRG.1632.1	scaffold_1	5998321	6000661	-	XLOC_004888
MSTRG.1694.1	scaffold_1	6059649	6123074	-	XLOC_004899
Ciclev10009035m.v1.0	scaffold_1	6146811	6157178	-	XLOC_004907
MSTRG.1712.12	scaffold_1	6146882	6157178	-	XLOC_004907
MSTRG.1657.8	scaffold_1	6169621	6178543	-	XLOC_004910
MSTRG.1679.2	scaffold_1	6213728	6219163	-	XLOC_004915
MSTRG.1670.1	scaffold_1	6230108	6233427	+	XLOC_000884
Ciclev10009328m.v1.0	scaffold_1	6230233	6231448	+	XLOC_000884
MSTRG.1663.1	scaffold_1	6244901	6251664	+	XLOC_000887
Ciclev10010340m.v1.0	scaffold_1	6245182	6250295	+	XLOC_000887
Ciclev10008031m.v1.0	scaffold_1	6301969	6304070	+	XLOC_000901
Ciclev10008768m.v1.0	scaffold_1	6358030	6359728	-	XLOC_004942
Ciclev10007602m.v1.0	scaffold_1	6368608	6374901	-	XLOC_004944
MSTRG.1755.5	scaffold_1	6368706	6374901	-	XLOC_004944
MSTRG.1761.5	scaffold_1	6396949	6401552	+	XLOC_000919
MSTRG.1762.1	scaffold_1	6401891	6406325	-	XLOC_004948
MSTRG.1762.2	scaffold_1	6401936	6406325	-	XLOC_004948
MSTRG.1762.3	scaffold_1	6401942	6406325	-	XLOC_004948
MSTRG.1762.4	scaffold_1	6401988	6406325	-	XLOC_004948
Ciclev10008142m.v1.0	scaffold_1	6402443	6406325	-	XLOC_004948
MSTRG.1763.1	scaffold_1	6411865	6416004	+	XLOC_000920
Ciclev10008039m.v1.0	scaffold_1	6412027	6416004	+	XLOC_000920
Ciclev10008187m.v1.0	scaffold_1	6412027	6416004	+	XLOC_000920
MSTRG.1763.7	scaffold_1	6412818	6416004	+	XLOC_000920
MSTRG.1765.1	scaffold_1	6420338	6426098	+	XLOC_000921
MSTRG.1765.2	scaffold_1	6420503	6426098	+	XLOC_000921
MSTRG.1778.3	scaffold_1	6426970	6430833	+	XLOC_000922
Ciclev10009505m.v1.0	scaffold_1	6427075	6430833	+	XLOC_000922
Ciclev10007326m.v1.0	scaffold_1	6430425	6437581	-	XLOC_004951
Ciclev10007655m.v1.0	scaffold_1	6439718	6444540	+	XLOC_000924
Ciclev10007624m.v1.0	scaffold_1	6439718	6444540	+	XLOC_000924
MSTRG.1769.1	scaffold_1	6444323	6447222	-	XLOC_004953
MSTRG.1783.1	scaffold_1	6448407	6456135	+	XLOC_000925
MSTRG.1783.2	scaffold_1	6448514	6456022	+	XLOC_000925
MSTRG.1783.3	scaffold_1	6448522	6456022	+	XLOC_000925
MSTRG.1783.4	scaffold_1	6448529	6456135	+	XLOC_000925
MSTRG.1783.5	scaffold_1	6448540	6456022	+	XLOC_000925
Ciclev10007774m.v1.0	scaffold_1	6448590	6452784	+	XLOC_000925
MSTRG.1783.9	scaffold_1	6448590	6456135	+	XLOC_000925
MSTRG.1783.7	scaffold_1	6448590	6456022	+	XLOC_000925
MSTRG.1783.11	scaffold_1	6448590	6456022	+	XLOC_000925
MSTRG.1783.10	scaffold_1	6448590	6456022	+	XLOC_000925
MSTRG.1783.8	scaffold_1	6448590	6456135	+	XLOC_000925
Ciclev10007781m.v1.0	scaffold_1	6448711	6452784	+	XLOC_000925
Ciclev10007776m.v1.0	scaffold_1	6448711	6452784	+	XLOC_000925
Ciclev10008857m.v1.0	scaffold_1	6452792	6456022	+	XLOC_000925
MSTRG.1775.3	scaffold_1	6480898	6485777	-	XLOC_004958
MSTRG.1775.4	scaffold_1	6481254	6485777	-	XLOC_004958
MSTRG.1793.2	scaffold_1	6503249	6509719	-	XLOC_004962
MSTRG.1793.6	scaffold_1	6505615	6509719	-	XLOC_004962
MSTRG.1793.10	scaffold_1	6505643	6509719	-	XLOC_004962
MSTRG.1797.1	scaffold_1	6589559	6592058	-	XLOC_004971
MSTRG.1808.1	scaffold_1	6600619	6609372	+	XLOC_000938
Ciclev10007626m.v1.0	scaffold_1	6601035	6609372	+	XLOC_000938
MSTRG.1808.7	scaffold_1	6601484	6609372	+	XLOC_000938
MSTRG.1810.2	scaffold_1	6617570	6622814	-	XLOC_004976
MSTRG.1810.3	scaffold_1	6617573	6622814	-	XLOC_004976
MSTRG.1810.4	scaffold_1	6617712	6622814	-	XLOC_004976
Ciclev10008734m.v1.0	scaffold_1	6617921	6622814	-	XLOC_004976
Ciclev10008655m.v1.0	scaffold_1	6617921	6622814	-	XLOC_004976
MSTRG.1824.2	scaffold_1	6628163	6634873	+	XLOC_000939
MSTRG.1824.1	scaffold_1	6628163	6634873	+	XLOC_000939
MSTRG.1824.3	scaffold_1	6628170	6634873	+	XLOC_000939
MSTRG.1824.5	scaffold_1	6628185	6634873	+	XLOC_000939
MSTRG.1824.9	scaffold_1	6628248	6634873	+	XLOC_000939
MSTRG.1824.10	scaffold_1	6628254	6634873	+	XLOC_000939
MSTRG.1824.12	scaffold_1	6628377	6634873	+	XLOC_000939
MSTRG.1824.14	scaffold_1	6628388	6634873	+	XLOC_000939
Ciclev10008118m.v1.0	scaffold_1	6628388	6634873	+	XLOC_000939
Ciclev10008566m.v1.0	scaffold_1	6628388	6634873	+	XLOC_000939
Ciclev10008572m.v1.0	scaffold_1	6628388	6634873	+	XLOC_000939
Ciclev10008115m.v1.0	scaffold_1	6628388	6634873	+	XLOC_000939
Ciclev10009744m.v1.0	scaffold_1	6656072	6657753	-	XLOC_004982
Ciclev10007831m.v1.0	scaffold_1	6716129	6721634	-	XLOC_004991
Ciclev10007800m.v1.0	scaffold_1	6722397	6724862	-	XLOC_004992
MSTRG.1827.2	scaffold_1	6724863	6730425	-	XLOC_004993
MSTRG.1827.1	scaffold_1	6724863	6730438	-	XLOC_004993
MSTRG.1827.3	scaffold_1	6724865	6730438	-	XLOC_004993
MSTRG.1827.4	scaffold_1	6724866	6730425	-	XLOC_004993
MSTRG.1827.6	scaffold_1	6724934	6730425	-	XLOC_004993
MSTRG.1827.7	scaffold_1	6724939	6730425	-	XLOC_004993
MSTRG.1851.2	scaffold_1	6772082	6776508	-	XLOC_004995
MSTRG.1866.1	scaffold_1	6848259	6850795	-	XLOC_005008
Ciclev10007553m.v1.0	scaffold_1	6911822	6918429	-	XLOC_005015
MSTRG.1880.11	scaffold_1	6912230	6918429	-	XLOC_005015
MSTRG.1944.3	scaffold_1	6999713	7008558	+	XLOC_000984
Ciclev10008362m.v1.0	scaffold_1	6999845	7007441	+	XLOC_000984
MSTRG.1929.1	scaffold_1	7027947	7038426	+	XLOC_000985
MSTRG.1929.5	scaffold_1	7028007	7038426	+	XLOC_000985
MSTRG.1920.1	scaffold_1	7044586	7048799	-	XLOC_005040
MSTRG.1920.2	scaffold_1	7044589	7048799	-	XLOC_005040
MSTRG.1925.3	scaffold_1	7063565	7066878	-	XLOC_005042
MSTRG.1934.1	scaffold_1	7068710	7073414	+	XLOC_000989
MSTRG.1939.1	scaffold_1	7097573	7098213	+	XLOC_000991
MSTRG.1940.1	scaffold_1	7113928	7118671	+	XLOC_000993
Ciclev10007651m.v1.0	scaffold_1	7114558	7118671	+	XLOC_000993
MSTRG.1956.1	scaffold_1	7141292	7146735	+	XLOC_001001
MSTRG.1956.2	scaffold_1	7141357	7146735	+	XLOC_001001
MSTRG.1956.5	scaffold_1	7141441	7146735	+	XLOC_001001
Ciclev10007925m.v1.0	scaffold_1	7141441	7146735	+	XLOC_001001
MSTRG.1956.4	scaffold_1	7141441	7145468	+	XLOC_001001
Ciclev10007928m.v1.0	scaffold_1	7141441	7146735	+	XLOC_001001
MSTRG.1956.8	scaffold_1	7141451	7145468	+	XLOC_001001
MSTRG.1956.9	scaffold_1	7141451	7146735	+	XLOC_001001
MSTRG.1956.10	scaffold_1	7141469	7146735	+	XLOC_001001
MSTRG.1956.11	scaffold_1	7141589	7146735	+	XLOC_001001
Ciclev10009138m.v1.0	scaffold_1	7151775	7153282	+	XLOC_001005
Ciclev10010361m.v1.0	scaffold_1	7173143	7175233	-	XLOC_005052
MSTRG.1961.1	scaffold_1	7201459	7207263	+	XLOC_001017
Ciclev10007684m.v1.0	scaffold_1	7218548	7228324	-	XLOC_005056
MSTRG.1991.1	scaffold_1	7280151	7283523	+	XLOC_001030
MSTRG.1994.1	scaffold_1	7284406	7294082	+	XLOC_001031
Ciclev10009650m.v1.0	scaffold_1	7296551	7297509	-	XLOC_005070
Ciclev10009423m.v1.0	scaffold_1	7328755	7330400	+	XLOC_001037
MSTRG.2013.1	scaffold_1	7344180	7348275	+	XLOC_001041
MSTRG.2024.8	scaffold_1	7360546	7365389	+	XLOC_001044
Ciclev10007332m.v1.0	scaffold_1	7390098	7402133	+	XLOC_001050
MSTRG.2035.4	scaffold_1	7390141	7402133	+	XLOC_001050
MSTRG.2035.5	scaffold_1	7390149	7402133	+	XLOC_001050
MSTRG.2026.1	scaffold_1	7402545	7408772	+	XLOC_001051
Ciclev10008159m.v1.0	scaffold_1	7402730	7408772	+	XLOC_001051
Ciclev10007810m.v1.0	scaffold_1	7402730	7408772	+	XLOC_001051
MSTRG.2030.2	scaffold_1	7416620	7421085	-	XLOC_005082
MSTRG.2030.1	scaffold_1	7416620	7421085	-	XLOC_005082
MSTRG.2030.3	scaffold_1	7416625	7421085	-	XLOC_005082
MSTRG.2030.4	scaffold_1	7417085	7421085	-	XLOC_005082
Ciclev10009296m.v1.0	scaffold_1	7417422	7421085	-	XLOC_005082
Ciclev10008865m.v1.0	scaffold_1	7417422	7421085	-	XLOC_005082
Ciclev10008880m.v1.0	scaffold_1	7437803	7441321	-	XLOC_005084
MSTRG.2058.1	scaffold_1	7509208	7512055	+	XLOC_001068
MSTRG.2091.2	scaffold_1	7563791	7569043	+	XLOC_001077
MSTRG.2091.1	scaffold_1	7563791	7570386	+	XLOC_001077
Ciclev10008552m.v1.0	scaffold_1	7564443	7570386	+	XLOC_001077
MSTRG.2095.1	scaffold_1	7637294	7646792	+	XLOC_001084
MSTRG.2112.2	scaffold_1	7696257	7700825	-	XLOC_005125
MSTRG.2112.3	scaffold_1	7696327	7700825	-	XLOC_005125
MSTRG.2112.5	scaffold_1	7697379	7699724	-	XLOC_005125
MSTRG.2110.2	scaffold_1	7720318	7722497	-	XLOC_005126
MSTRG.2133.3	scaffold_1	7731653	7737354	+	XLOC_001091
MSTRG.2134.4	scaffold_1	7737633	7741317	-	XLOC_005128
Ciclev10009951m.v1.0	scaffold_1	7737685	7741317	-	XLOC_005128
Ciclev10009948m.v1.0	scaffold_1	7737685	7741317	-	XLOC_005128
MSTRG.2114.2	scaffold_1	7760470	7764101	-	XLOC_005131
Ciclev10007383m.v1.0	scaffold_1	7771871	7777102	+	XLOC_001094
Ciclev10008505m.v1.0	scaffold_1	7776970	7783497	-	XLOC_005132
MSTRG.2129.1	scaffold_1	7834722	7838891	-	XLOC_005146
MSTRG.2142.1	scaffold_1	7842822	7844064	-	XLOC_005147
MSTRG.2146.2	scaffold_1	7861320	7863623	-	XLOC_005149
MSTRG.2161.2	scaffold_1	7875982	7881670	+	XLOC_001108
Ciclev10010071m.v1.0	scaffold_1	7896110	7896650	-	XLOC_005154
MSTRG.2171.1	scaffold_1	7903431	7909609	+	XLOC_001114
Ciclev10008013m.v1.0	scaffold_1	7903444	7909609	+	XLOC_001114
Ciclev10008011m.v1.0	scaffold_1	7903444	7909609	+	XLOC_001114
Ciclev10007848m.v1.0	scaffold_1	7903444	7909609	+	XLOC_001114
Ciclev10007814m.v1.0	scaffold_1	7903444	7910858	+	XLOC_001114
MSTRG.2171.9	scaffold_1	7903472	7910858	+	XLOC_001114
Ciclev10007924m.v1.0	scaffold_1	7904285	7910858	+	XLOC_001114
MSTRG.2176.1	scaffold_1	7913118	7917185	-	XLOC_005157
Ciclev10009661m.v1.0	scaffold_1	7914717	7916584	-	XLOC_005157
Ciclev10010829m.v1.0	scaffold_1	7953497	7954235	+	XLOC_001120
MSTRG.2192.1	scaffold_1	7986301	7988734	+	XLOC_001126
MSTRG.2194.1	scaffold_1	8003994	8009095	+	XLOC_001128
Ciclev10008080m.v1.0	scaffold_1	8004294	8008513	+	XLOC_001128
MSTRG.2194.3	scaffold_1	8004861	8008513	+	XLOC_001128
Ciclev10009877m.v1.0	scaffold_1	8008509	8010829	-	XLOC_005171
MSTRG.2195.4	scaffold_1	8013645	8020324	-	XLOC_005171
MSTRG.2195.6	scaffold_1	8014286	8020324	-	XLOC_005171
Ciclev10009327m.v1.0	scaffold_1	8015798	8020324	-	XLOC_005171
MSTRG.2207.1	scaffold_1	8030347	8033746	+	XLOC_001130
Ciclev10009222m.v1.0	scaffold_1	8046181	8049505	+	XLOC_001134
MSTRG.2212.1	scaffold_1	8051102	8054405	+	XLOC_001135
MSTRG.2219.1	scaffold_1	8090202	8093042	-	XLOC_005176
Ciclev10010728m.v1.0	scaffold_1	8090396	8093042	-	XLOC_005176
Ciclev10008273m.v1.0	scaffold_1	8105704	8111716	-	XLOC_005173
MSTRG.2205.1	scaffold_1	8125112	8131223	+	XLOC_001144
Ciclev10008212m.v1.0	scaffold_1	8125279	8131223	+	XLOC_001144
Ciclev10008042m.v1.0	scaffold_1	8125279	8131223	+	XLOC_001144
Ciclev10007886m.v1.0	scaffold_1	8125279	8131223	+	XLOC_001144
MSTRG.2234.2	scaffold_1	8138935	8141432	-	XLOC_005178
Ciclev10007750m.v1.0	scaffold_1	8167390	8171298	-	XLOC_005180
MSTRG.2225.3	scaffold_1	8167390	8173382	-	XLOC_005180
MSTRG.2225.7	scaffold_1	8167484	8177045	-	XLOC_005180
MSTRG.2225.14	scaffold_1	8172850	8184109	-	XLOC_005180
MSTRG.2236.1	scaffold_1	8211003	8214806	-	XLOC_005186
MSTRG.2258.2	scaffold_1	8276304	8279463	+	XLOC_001165
MSTRG.2283.2	scaffold_1	8359809	8361955	+	XLOC_001179
MSTRG.2291.7	scaffold_1	8369584	8373516	+	XLOC_001180
MSTRG.2291.6	scaffold_1	8369584	8373932	+	XLOC_001180
MSTRG.2288.1	scaffold_1	8379715	8380886	-	XLOC_005213
Ciclev10009930m.v1.0	scaffold_1	8396644	8398453	-	XLOC_005214
MSTRG.2306.1	scaffold_1	8421451	8425055	+	XLOC_001194
Ciclev10007994m.v1.0	scaffold_1	8479611	8482447	+	XLOC_001201
MSTRG.2340.4	scaffold_1	8539647	8543194	+	XLOC_001211
Ciclev10009074m.v1.0	scaffold_1	8543173	8547152	-	XLOC_005230
MSTRG.2347.1	scaffold_1	8588730	8600271	+	XLOC_001214
MSTRG.2347.4	scaffold_1	8588766	8600271	+	XLOC_001214
Ciclev10009339m.v1.0	scaffold_1	8670786	8673605	-	XLOC_005241
Ciclev10009335m.v1.0	scaffold_1	8670786	8673605	-	XLOC_005241
MSTRG.2365.2	scaffold_1	8680128	8686487	-	XLOC_005243
MSTRG.2393.1	scaffold_1	8801869	8803685	-	XLOC_005258
MSTRG.2404.2	scaffold_1	8812271	8817460	+	XLOC_001245
MSTRG.2405.2	scaffold_1	8816969	8821661	-	XLOC_005260
MSTRG.2408.3	scaffold_1	8831873	8834224	+	XLOC_001247
MSTRG.2409.1	scaffold_1	8834202	8839961	-	XLOC_005263
Ciclev10007442m.v1.0	scaffold_1	8834374	8839961	-	XLOC_005263
Ciclev10007440m.v1.0	scaffold_1	8834374	8839961	-	XLOC_005263
Ciclev10007437m.v1.0	scaffold_1	8834374	8839961	-	XLOC_005263
MSTRG.2409.9	scaffold_1	8834399	8839961	-	XLOC_005263
MSTRG.2410.1	scaffold_1	8854124	8858761	+	XLOC_001250
MSTRG.2410.3	scaffold_1	8854271	8858761	+	XLOC_001250
Ciclev10008801m.v1.0	scaffold_1	8854442	8858761	+	XLOC_001250
MSTRG.2415.1	scaffold_1	8865086	8869283	+	XLOC_001253
MSTRG.2415.2	scaffold_1	8865158	8869283	+	XLOC_001253
MSTRG.2415.3	scaffold_1	8865231	8869283	+	XLOC_001253
Ciclev10009320m.v1.0	scaffold_1	8865236	8869283	+	XLOC_001253
MSTRG.2415.7	scaffold_1	8865293	8869283	+	XLOC_001253
MSTRG.2415.8	scaffold_1	8865296	8869283	+	XLOC_001253
Ciclev10008172m.v1.0	scaffold_1	8869061	8870835	-	XLOC_005267
MSTRG.2411.1	scaffold_1	8875583	8878280	-	XLOC_005269
Ciclev10008074m.v1.0	scaffold_1	8875648	8878444	-	XLOC_005269
MSTRG.2435.1	scaffold_1	8961341	8964834	-	XLOC_005281
MSTRG.2440.1	scaffold_1	8979577	8984581	+	XLOC_001264
Ciclev10007650m.v1.0	scaffold_1	8979709	8984581	+	XLOC_001264
Ciclev10008848m.v1.0	scaffold_1	8985919	8992235	+	XLOC_001265
MSTRG.2445.1	scaffold_1	8997523	9000466	+	XLOC_001266
MSTRG.2445.2	scaffold_1	8997525	9000466	+	XLOC_001266
MSTRG.2445.3	scaffold_1	8997535	9000466	+	XLOC_001266
MSTRG.2445.4	scaffold_1	8998043	9000466	+	XLOC_001266
Ciclev10009128m.v1.0	scaffold_1	8998205	9000466	+	XLOC_001266
MSTRG.2442.1	scaffold_1	9004496	9005431	+	XLOC_001268
Ciclev10007842m.v1.0	scaffold_1	9007493	9016258	-	XLOC_005285
MSTRG.2475.1	scaffold_1	9050822	9054111	-	XLOC_005290
MSTRG.2517.1	scaffold_1	9261457	9262476	-	XLOC_005311
MSTRG.2529.1	scaffold_1	9297181	9300384	+	XLOC_001317
Ciclev10009193m.v1.0	scaffold_1	9297360	9300384	+	XLOC_001317
MSTRG.2538.1	scaffold_1	9314260	9319237	+	XLOC_001320
MSTRG.2539.4	scaffold_1	9317692	9325655	-	XLOC_005318
MSTRG.2539.8	scaffold_1	9318691	9325655	-	XLOC_005318
MSTRG.2539.10	scaffold_1	9319220	9325655	-	XLOC_005318
MSTRG.2539.17	scaffold_1	9319410	9325655	-	XLOC_005318
MSTRG.2539.20	scaffold_1	9319582	9325655	-	XLOC_005318
Ciclev10008105m.v1.0	scaffold_1	9328907	9330925	-	XLOC_005320
MSTRG.2542.1	scaffold_1	9347327	9351968	-	XLOC_005323
MSTRG.2542.2	scaffold_1	9347372	9351968	-	XLOC_005323
MSTRG.2542.4	scaffold_1	9347423	9351968	-	XLOC_005323
MSTRG.2542.5	scaffold_1	9347440	9351968	-	XLOC_005323
MSTRG.2542.6	scaffold_1	9347443	9351968	-	XLOC_005323
MSTRG.2549.8	scaffold_1	9358368	9385673	+	XLOC_001326
Ciclev10010770m.v1.0	scaffold_1	9385705	9389444	-	XLOC_005328
MSTRG.2558.3	scaffold_1	9391798	9396867	-	XLOC_005330
MSTRG.2558.11	scaffold_1	9391822	9396867	-	XLOC_005330
MSTRG.2558.10	scaffold_1	9391822	9396867	-	XLOC_005330
MSTRG.2558.12	scaffold_1	9392028	9396867	-	XLOC_005330
MSTRG.2558.13	scaffold_1	9392043	9396867	-	XLOC_005330
MSTRG.2564.1	scaffold_1	9401238	9403522	-	XLOC_005331
MSTRG.2564.2	scaffold_1	9401355	9403522	-	XLOC_005331
Ciclev10009004m.v1.0	scaffold_1	9401461	9403522	-	XLOC_005331
MSTRG.2556.1	scaffold_1	9428595	9435783	+	XLOC_001333
Ciclev10007838m.v1.0	scaffold_1	9428841	9435099	+	XLOC_001333
Ciclev10007628m.v1.0	scaffold_1	9428841	9435099	+	XLOC_001333
Ciclev10007573m.v1.0	scaffold_1	9428841	9435099	+	XLOC_001333
Ciclev10007531m.v1.0	scaffold_1	9428841	9435099	+	XLOC_001333
Ciclev10010815m.v1.0	scaffold_1	9452153	9455317	-	XLOC_005337
Ciclev10008102m.v1.0	scaffold_1	9491340	9493962	+	XLOC_001343
Ciclev10008095m.v1.0	scaffold_1	9519841	9521614	+	XLOC_001346
MSTRG.2589.2	scaffold_1	9519852	9521614	+	XLOC_001346
MSTRG.2590.1	scaffold_1	9524213	9527991	+	XLOC_001347
Ciclev10007864m.v1.0	scaffold_1	9581382	9583491	+	XLOC_001355
Ciclev10008090m.v1.0	scaffold_1	9605198	9611236	-	XLOC_005355
MSTRG.2605.1	scaffold_1	9618299	9619790	-	XLOC_005356
MSTRG.2627.2	scaffold_1	9669580	9679781	-	XLOC_005363
MSTRG.2648.4	scaffold_1	9688173	9695296	-	XLOC_005364
Ciclev10009087m.v1.0	scaffold_1	9724205	9725697	+	XLOC_001378
MSTRG.2696.2	scaffold_1	9846015	9856118	-	XLOC_005392
MSTRG.2714.1	scaffold_1	9912538	9915529	+	XLOC_001416
MSTRG.2724.1	scaffold_1	9971315	9976569	+	XLOC_001428
MSTRG.2776.1	scaffold_1	10092632	10093798	-	XLOC_005431
MSTRG.2784.1	scaffold_1	10126219	10129238	-	XLOC_005438
MSTRG.2800.1	scaffold_1	10222104	10222978	+	XLOC_001474
MSTRG.2803.1	scaffold_1	10225090	10227219	+	XLOC_001476
MSTRG.2873.2	scaffold_1	10340615	10346913	+	XLOC_001502
MSTRG.2873.4	scaffold_1	10340833	10346913	+	XLOC_001502
MSTRG.2873.6	scaffold_1	10340895	10346913	+	XLOC_001502
MSTRG.2873.8	scaffold_1	10340896	10346913	+	XLOC_001502
MSTRG.2864.1	scaffold_1	10387763	10390445	+	XLOC_001512
MSTRG.2877.1	scaffold_1	10398508	10401516	+	XLOC_001516
MSTRG.2880.1	scaffold_1	10407979	10414043	-	XLOC_005473
MSTRG.2928.2	scaffold_1	10535920	10538317	-	XLOC_005496
Ciclev10009462m.v1.0	scaffold_1	10536407	10538317	-	XLOC_005496
MSTRG.2923.1	scaffold_1	10538939	10539238	+	XLOC_001536
Ciclev10008085m.v1.0	scaffold_1	10575667	10577716	-	XLOC_005501
MSTRG.2968.1	scaffold_1	10678330	10685757	+	XLOC_001558
MSTRG.2968.2	scaffold_1	10678540	10685757	+	XLOC_001558
MSTRG.2968.5	scaffold_1	10678639	10685757	+	XLOC_001558
MSTRG.2968.8	scaffold_1	10680410	10685757	+	XLOC_001558
MSTRG.2968.7	scaffold_1	10680410	10685757	+	XLOC_001558
MSTRG.2984.2	scaffold_1	10705400	10713658	-	XLOC_005512
MSTRG.2984.3	scaffold_1	10705443	10713658	-	XLOC_005512
Ciclev10008048m.v1.0	scaffold_1	10705682	10713658	-	XLOC_005512
MSTRG.2984.7	scaffold_1	10707605	10713658	-	XLOC_005512
MSTRG.3007.2	scaffold_1	10813341	10826715	+	XLOC_001576
MSTRG.3007.5	scaffold_1	10813458	10820733	+	XLOC_001576
Ciclev10009794m.v1.0	scaffold_1	10813489	10820733	+	XLOC_001576
MSTRG.2997.1	scaffold_1	10874194	10875556	-	XLOC_005529
MSTRG.3069.4	scaffold_1	11005474	11011786	+	XLOC_001608
Ciclev10009538m.v1.0	scaffold_1	11008759	11012797	-	XLOC_005548
MSTRG.3070.2	scaffold_1	11008980	11012797	-	XLOC_005548
Ciclev10009704m.v1.0	scaffold_1	11010100	11012797	-	XLOC_005548
Ciclev10009536m.v1.0	scaffold_1	11010100	11012797	-	XLOC_005548
Ciclev10009819m.v1.0	scaffold_1	11010100	11012797	-	XLOC_005548
Ciclev10009820m.v1.0	scaffold_1	11010100	11012797	-	XLOC_005548
MSTRG.3070.9	scaffold_1	11010111	11012797	-	XLOC_005548
MSTRG.3082.2	scaffold_1	11031482	11042318	+	XLOC_001611
Ciclev10008540m.v1.0	scaffold_1	11031535	11042318	+	XLOC_001611
MSTRG.3077.3	scaffold_1	11098529	11112592	+	XLOC_001626
MSTRG.3077.5	scaffold_1	11098773	11112592	+	XLOC_001626
MSTRG.3077.4	scaffold_1	11098773	11112592	+	XLOC_001626
MSTRG.3088.1	scaffold_1	11140030	11142423	-	XLOC_005564
MSTRG.3084.1	scaffold_1	11152784	11154549	-	XLOC_005566
MSTRG.3114.1	scaffold_1	11220910	11224885	+	XLOC_001651
Ciclev10008610m.v1.0	scaffold_1	11229049	11230742	+	XLOC_001652
Ciclev10008829m.v1.0	scaffold_1	11230973	11237986	-	XLOC_005574
Ciclev10008728m.v1.0	scaffold_1	11230973	11237986	-	XLOC_005574
Ciclev10008706m.v1.0	scaffold_1	11230973	11237986	-	XLOC_005574
Ciclev10009459m.v1.0	scaffold_1	11258635	11261977	-	XLOC_005576
MSTRG.3132.1	scaffold_1	11306709	11309463	+	XLOC_001666
MSTRG.3147.1	scaffold_1	11316901	11321790	+	XLOC_001669
MSTRG.3141.1	scaffold_1	11322777	11324033	-	XLOC_005588
MSTRG.3145.1	scaffold_1	11324262	11328079	-	XLOC_005589
MSTRG.3151.1	scaffold_1	11336240	11338962	+	XLOC_001673
Ciclev10009856m.v1.0	scaffold_1	11340406	11344099	+	XLOC_001674
Ciclev10009849m.v1.0	scaffold_1	11340406	11344099	+	XLOC_001674
Ciclev10009853m.v1.0	scaffold_1	11340822	11344099	+	XLOC_001674
MSTRG.3195.1	scaffold_1	11468467	11477864	+	XLOC_001701
MSTRG.3212.1	scaffold_1	11512174	11517759	+	XLOC_001710
Ciclev10010808m.v1.0	scaffold_1	11516459	11519108	-	XLOC_005609
MSTRG.3314.11	scaffold_1	11522918	11545079	+	XLOC_001711
MSTRG.3314.14	scaffold_1	11522919	11543776	+	XLOC_001711
MSTRG.3314.17	scaffold_1	11522950	11543776	+	XLOC_001711
MSTRG.3315.1	scaffold_1	11543873	11548070	-	XLOC_005611
MSTRG.3315.20	scaffold_1	11544553	11548070	-	XLOC_005611
MSTRG.3228.1	scaffold_1	11622200	11625770	+	XLOC_001723
MSTRG.3235.1	scaffold_1	11677437	11678798	-	XLOC_005631
MSTRG.3293.1	scaffold_1	11849922	11850840	-	XLOC_005650
MSTRG.3318.3	scaffold_1	11865367	11879262	+	XLOC_001758
MSTRG.3318.7	scaffold_1	11865657	11869825	+	XLOC_001758
MSTRG.3318.8	scaffold_1	11865657	11879262	+	XLOC_001758
MSTRG.3318.16	scaffold_1	11865834	11879262	+	XLOC_001758
MSTRG.3318.18	scaffold_1	11866070	11879262	+	XLOC_001758
MSTRG.3301.1	scaffold_1	11893434	11902001	+	XLOC_001762
MSTRG.3323.7	scaffold_1	11936451	11954302	-	XLOC_005656
MSTRG.3341.1	scaffold_1	12006322	12008550	+	XLOC_001780
Ciclev10009346m.v1.0	scaffold_1	12006766	12009663	+	XLOC_001780
MSTRG.3338.1	scaffold_1	12015961	12021062	-	XLOC_005665
MSTRG.3349.1	scaffold_1	12045142	12049792	+	XLOC_001786
Ciclev10009914m.v1.0	scaffold_1	12048208	12048900	-	XLOC_005668
MSTRG.3428.2	scaffold_1	12104810	12126590	-	XLOC_005683
MSTRG.3443.1	scaffold_1	12127126	12188498	+	XLOC_001802
MSTRG.3438.9	scaffold_1	12176900	12187221	+	XLOC_001800
MSTRG.3444.6	scaffold_1	12178666	12190639	-	XLOC_005688
Ciclev10008758m.v1.0	scaffold_1	12212584	12213657	+	XLOC_001806
MSTRG.3372.1	scaffold_1	12253495	12255892	-	XLOC_005695
Ciclev10009411m.v1.0	scaffold_1	12274456	12277779	+	XLOC_001816
MSTRG.3387.4	scaffold_1	12277974	12280470	-	XLOC_005699
MSTRG.3383.1	scaffold_1	12297728	12302077	-	XLOC_005705
MSTRG.3405.1	scaffold_1	12308621	12312562	-	XLOC_005709
MSTRG.3405.3	scaffold_1	12309649	12312562	-	XLOC_005709
MSTRG.3400.1	scaffold_1	12333019	12349295	+	XLOC_001819
MSTRG.3397.1	scaffold_1	12372743	12377796	-	XLOC_005717
MSTRG.3395.1	scaffold_1	12379061	12381459	+	XLOC_001825
MSTRG.3454.8	scaffold_1	12399300	12406492	-	XLOC_005723
Ciclev10008960m.v1.0	scaffold_1	12400754	12406492	-	XLOC_005723
MSTRG.3422.1	scaffold_1	12425032	12428761	+	XLOC_001829
MSTRG.3466.1	scaffold_1	12493448	12495950	+	XLOC_001840
MSTRG.3545.1	scaffold_1	12621555	12634627	-	XLOC_005754
MSTRG.3545.2	scaffold_1	12622089	12634627	-	XLOC_005754
MSTRG.3545.7	scaffold_1	12622091	12634627	-	XLOC_005754
MSTRG.3545.10	scaffold_1	12622513	12634627	-	XLOC_005754
MSTRG.3574.1	scaffold_1	12688017	12690289	-	XLOC_005766
MSTRG.3527.1	scaffold_1	12708661	12718150	-	XLOC_005769
MSTRG.3587.1	scaffold_1	12875585	12899390	+	XLOC_001901
MSTRG.3587.4	scaffold_1	12882977	12887362	+	XLOC_001901
MSTRG.3600.1	scaffold_1	12899963	12911548	-	XLOC_005795
MSTRG.3600.6	scaffold_1	12900392	12915605	-	XLOC_005795
Ciclev10007673m.v1.0	scaffold_1	12900392	12903851	-	XLOC_005795
Ciclev10007812m.v1.0	scaffold_1	12900589	12905101	-	XLOC_005795
Ciclev10010055m.v1.0	scaffold_1	12972916	12975007	-	XLOC_005803
MSTRG.3695.9	scaffold_1	13032431	13088467	+	XLOC_001920
MSTRG.3695.4	scaffold_1	13032431	13088467	+	XLOC_001920
MSTRG.3695.3	scaffold_1	13032431	13088467	+	XLOC_001920
MSTRG.3695.13	scaffold_1	13032435	13088467	+	XLOC_001920
Ciclev10009150m.v1.0	scaffold_1	13123280	13126173	+	XLOC_001928
Ciclev10007659m.v1.0	scaffold_1	13143876	13148780	+	XLOC_001933
MSTRG.3673.2	scaffold_1	13148547	13158647	-	XLOC_005825
MSTRG.3666.3	scaffold_1	13194270	13198425	-	XLOC_005829
MSTRG.3687.3	scaffold_1	13263163	13266879	-	XLOC_005841
MSTRG.3688.1	scaffold_1	13300087	13302834	-	XLOC_005850
MSTRG.3730.1	scaffold_1	13318991	13323477	+	XLOC_001958
Ciclev10008944m.v1.0	scaffold_1	13319161	13324457	+	XLOC_001958
MSTRG.3705.6	scaffold_1	13330122	13336990	+	XLOC_001959
MSTRG.3726.3	scaffold_1	13398149	13404132	-	XLOC_005863
MSTRG.3703.1	scaffold_1	13417287	13426812	+	XLOC_001970
MSTRG.3702.1	scaffold_1	13429282	13433248	+	XLOC_001971
Ciclev10009524m.v1.0	scaffold_1	13439123	13441496	+	XLOC_001973
MSTRG.3771.1	scaffold_1	13564898	13569933	+	XLOC_001991
MSTRG.3802.1	scaffold_1	13737873	13741625	-	XLOC_005901
MSTRG.3847.5	scaffold_1	13847208	13849772	-	XLOC_005914
MSTRG.3879.1	scaffold_1	13865408	13873839	+	XLOC_002040
MSTRG.3879.2	scaffold_1	13865479	13873839	+	XLOC_002040
Ciclev10010749m.v1.0	scaffold_1	13865893	13873839	+	XLOC_002040
MSTRG.3881.2	scaffold_1	13873488	13877318	-	XLOC_005921
MSTRG.3881.6	scaffold_1	13873600	13877318	-	XLOC_005921
Ciclev10008271m.v1.0	scaffold_1	13873759	13877318	-	XLOC_005921
MSTRG.3858.1	scaffold_1	13912621	13915557	-	XLOC_005930
MSTRG.3866.1	scaffold_1	13929340	13932767	+	XLOC_002050
Ciclev10009291m.v1.0	scaffold_1	14007946	14009687	+	XLOC_002064
Ciclev10009740m.v1.0	scaffold_1	14026557	14027565	+	XLOC_002065
Ciclev10009096m.v1.0	scaffold_1	14097252	14105224	-	XLOC_005951
Ciclev10009007m.v1.0	scaffold_1	14097252	14105224	-	XLOC_005951
MSTRG.3949.15	scaffold_1	14098004	14105224	-	XLOC_005951
MSTRG.3949.16	scaffold_1	14098006	14105224	-	XLOC_005951
Ciclev10009086m.v1.0	scaffold_1	14098143	14105224	-	XLOC_005951
Ciclev10009528m.v1.0	scaffold_1	14100228	14105224	-	XLOC_005951
MSTRG.3942.1	scaffold_1	14107264	14122204	-	XLOC_005952
MSTRG.3942.2	scaffold_1	14107271	14122204	-	XLOC_005952
MSTRG.3942.4	scaffold_1	14107804	14122204	-	XLOC_005952
Ciclev10009243m.v1.0	scaffold_1	14107967	14109343	-	XLOC_005952
MSTRG.3942.6	scaffold_1	14109344	14122204	-	XLOC_005952
MSTRG.3942.7	scaffold_1	14109376	14122204	-	XLOC_005952
Ciclev10007419m.v1.0	scaffold_1	14109499	14122204	-	XLOC_005952
Ciclev10007317m.v1.0	scaffold_1	14109499	14122204	-	XLOC_005952
MSTRG.3942.10	scaffold_1	14114189	14122204	-	XLOC_005952
MSTRG.3983.1	scaffold_1	14291527	14293078	+	XLOC_002111
MSTRG.3996.1	scaffold_1	14383149	14392198	+	XLOC_002126
MSTRG.3997.1	scaffold_1	14412031	14416118	-	XLOC_005978
Ciclev10007619m.v1.0	scaffold_1	14412071	14416118	-	XLOC_005978
Ciclev10008499m.v1.0	scaffold_1	14592248	14597310	+	XLOC_002150
MSTRG.4060.9	scaffold_1	14626728	14635562	+	XLOC_002156
MSTRG.4050.1	scaffold_1	14637244	14641883	-	XLOC_006006
MSTRG.4064.1	scaffold_1	14683924	14686318	-	XLOC_006012
MSTRG.4068.9	scaffold_1	14695709	14702051	+	XLOC_002166
MSTRG.4094.6	scaffold_1	14715298	14727066	+	XLOC_002168
MSTRG.4094.4	scaffold_1	14715298	14727066	+	XLOC_002168
MSTRG.4085.1	scaffold_1	14788367	14793741	-	XLOC_006027
MSTRG.4109.2	scaffold_1	14828272	14841523	+	XLOC_002176
MSTRG.4109.15	scaffold_1	14838657	14841523	+	XLOC_002176
MSTRG.4116.1	scaffold_1	14856621	14862314	+	XLOC_002178
MSTRG.4116.2	scaffold_1	14856669	14872088	+	XLOC_002178
MSTRG.4119.1	scaffold_1	14872148	14876428	-	XLOC_006038
Ciclev10008114m.v1.0	scaffold_1	14872335	14875790	-	XLOC_006038
MSTRG.4106.1	scaffold_1	14895846	14898947	+	XLOC_002184
MSTRG.4105.1	scaffold_1	14901832	14906574	-	XLOC_006040
MSTRG.4131.2	scaffold_1	14939443	14954050	-	XLOC_006044
Ciclev10007963m.v1.0	scaffold_1	14984380	14986585	+	XLOC_002198
MSTRG.4171.1	scaffold_1	14992331	14998006	-	XLOC_006049
MSTRG.4171.5	scaffold_1	14992486	14998006	-	XLOC_006049
MSTRG.4171.8	scaffold_1	14992568	14998006	-	XLOC_006049
MSTRG.4171.11	scaffold_1	14992811	14998006	-	XLOC_006049
MSTRG.4148.2	scaffold_1	14998606	15006198	-	XLOC_006050
MSTRG.4148.3	scaffold_1	14998789	15006198	-	XLOC_006050
MSTRG.4148.4	scaffold_1	14998904	15006198	-	XLOC_006050
MSTRG.4148.6	scaffold_1	14999203	15006198	-	XLOC_006050
MSTRG.4148.8	scaffold_1	14999248	15006198	-	XLOC_006050
MSTRG.4149.1	scaffold_1	15101510	15106387	-	XLOC_006067
MSTRG.4176.1	scaffold_1	15133861	15142412	+	XLOC_002219
MSTRG.4176.2	scaffold_1	15133862	15142412	+	XLOC_002219
Ciclev10009961m.v1.0	scaffold_1	15134043	15135884	+	XLOC_002219
Ciclev10009471m.v1.0	scaffold_1	15138690	15140338	+	XLOC_002219
MSTRG.4200.1	scaffold_1	15203245	15209660	-	XLOC_006080
Ciclev10010561m.v1.0	scaffold_1	15231883	15232893	-	XLOC_006083
MSTRG.4219.1	scaffold_1	15285357	15290903	+	XLOC_002239
MSTRG.4239.1	scaffold_1	15322762	15325311	-	XLOC_006097
MSTRG.4244.1	scaffold_1	15355045	15360730	+	XLOC_002251
MSTRG.4278.1	scaffold_1	15435721	15454041	+	XLOC_002254
MSTRG.4279.1	scaffold_1	15436363	15452790	-	XLOC_006113
MSTRG.4278.2	scaffold_1	15436620	15453950	+	XLOC_002254
MSTRG.4278.3	scaffold_1	15436627	15455170	+	XLOC_002254
MSTRG.4280.4	scaffold_1	15436954	15455638	-	XLOC_006114
MSTRG.4281.1	scaffold_1	15440696	15471598	-	XLOC_006115
MSTRG.4281.2	scaffold_1	15440775	15471598	-	XLOC_006115
MSTRG.4281.4	scaffold_1	15441705	15471598	-	XLOC_006115
MSTRG.4281.5	scaffold_1	15447839	15471598	-	XLOC_006115
MSTRG.4284.1	scaffold_1	15469824	15471676	+	XLOC_002256
Ciclev10008278m.v1.0	scaffold_1	15478050	15482380	+	XLOC_002258
MSTRG.4268.2	scaffold_1	15478068	15482380	+	XLOC_002258
MSTRG.4268.3	scaffold_1	15478082	15482380	+	XLOC_002258
MSTRG.4268.4	scaffold_1	15478087	15482380	+	XLOC_002258
MSTRG.4268.5	scaffold_1	15478103	15482380	+	XLOC_002258
Ciclev10010444m.v1.0	scaffold_1	15491474	15495103	+	XLOC_002260
MSTRG.4260.1	scaffold_1	15498315	15500316	-	XLOC_006122
Ciclev10009997m.v1.0	scaffold_1	15500567	15501562	+	XLOC_002261
MSTRG.4286.1	scaffold_1	15526423	15534745	+	XLOC_002267
MSTRG.4274.1	scaffold_1	15566436	15569368	-	XLOC_006131
MSTRG.4301.1	scaffold_1	15587483	15590638	+	XLOC_002276
Ciclev10008583m.v1.0	scaffold_1	15710757	15716276	+	XLOC_002293
MSTRG.4344.3	scaffold_1	15710769	15716276	+	XLOC_002293
MSTRG.4344.4	scaffold_1	15710773	15716276	+	XLOC_002293
MSTRG.4347.2	scaffold_1	15740704	15743790	+	XLOC_002299
MSTRG.4347.1	scaffold_1	15740704	15743790	+	XLOC_002299
Ciclev10008185m.v1.0	scaffold_1	15740851	15743790	+	XLOC_002299
MSTRG.4374.11	scaffold_1	15763466	15768768	-	XLOC_006161
Ciclev10008393m.v1.0	scaffold_1	15806121	15811865	+	XLOC_002310
Ciclev10008068m.v1.0	scaffold_1	15829556	15835161	+	XLOC_002312
MSTRG.4381.5	scaffold_1	15829556	15835161	+	XLOC_002312
MSTRG.4377.1	scaffold_1	15849153	15850919	+	XLOC_002316
MSTRG.4400.2	scaffold_1	15859935	15867090	+	XLOC_002320
MSTRG.4400.3	scaffold_1	15859973	15867090	+	XLOC_002320
MSTRG.4383.1	scaffold_1	15874598	15880155	+	XLOC_002323
MSTRG.4389.1	scaffold_1	15882792	15887517	+	XLOC_002324
Ciclev10007829m.v1.0	scaffold_1	15887225	15891668	-	XLOC_006177
MSTRG.4390.4	scaffold_1	15887636	15891668	-	XLOC_006177
MSTRG.4570.3	scaffold_1	15990105	16003041	-	XLOC_006190
MSTRG.4570.33	scaffold_1	15994368	16003041	-	XLOC_006190
MSTRG.4570.38	scaffold_1	15994528	16003041	-	XLOC_006190
Ciclev10008390m.v1.0	scaffold_1	16098039	16100795	+	XLOC_002355
MSTRG.4455.2	scaffold_1	16098039	16101054	+	XLOC_002355
MSTRG.4456.1	scaffold_1	16101117	16102221	+	XLOC_002356
MSTRG.4486.3	scaffold_1	16161172	16163885	-	XLOC_006223
MSTRG.4509.2	scaffold_1	16203907	16208346	-	XLOC_006228
MSTRG.4509.1	scaffold_1	16203907	16208346	-	XLOC_006228
MSTRG.4509.4	scaffold_1	16203907	16208346	-	XLOC_006228
MSTRG.4509.5	scaffold_1	16203907	16208346	-	XLOC_006228
MSTRG.4509.3	scaffold_1	16203907	16208346	-	XLOC_006228
Ciclev10007809m.v1.0	scaffold_1	16203907	16208346	-	XLOC_006228
MSTRG.4494.1	scaffold_1	16220849	16225413	+	XLOC_002378
MSTRG.4521.3	scaffold_1	16288798	16291741	-	XLOC_006240
MSTRG.4534.1	scaffold_1	16318809	16322091	-	XLOC_006245
MSTRG.4534.2	scaffold_1	16319158	16322091	-	XLOC_006245
Ciclev10009249m.v1.0	scaffold_1	16406294	16411595	+	XLOC_002409
MSTRG.4568.7	scaffold_1	16407025	16411595	+	XLOC_002409
MSTRG.4595.3	scaffold_1	16429684	16436398	-	XLOC_006263
Ciclev10009002m.v1.0	scaffold_1	16451114	16454552	+	XLOC_002416
Ciclev10007570m.v1.0	scaffold_1	16463445	16466075	+	XLOC_002419
MSTRG.4579.1	scaffold_1	16466848	16473409	-	XLOC_006268
MSTRG.4579.2	scaffold_1	16467746	16473409	-	XLOC_006268
Ciclev10009555m.v1.0	scaffold_1	16467942	16471756	-	XLOC_006268
Ciclev10008184m.v1.0	scaffold_1	16487341	16488973	+	XLOC_002421
MSTRG.4615.2	scaffold_1	16576251	16587037	-	XLOC_006283
MSTRG.4615.6	scaffold_1	16587038	16591253	-	XLOC_006283
MSTRG.4615.7	scaffold_1	16587508	16591253	-	XLOC_006283
MSTRG.4615.10	scaffold_1	16588157	16591253	-	XLOC_006283
Ciclev10009522m.v1.0	scaffold_1	16615389	16616282	-	XLOC_006286
MSTRG.4641.3	scaffold_1	16654479	16665358	-	XLOC_006291
MSTRG.4641.10	scaffold_1	16654723	16660298	-	XLOC_006291
Ciclev10008448m.v1.0	scaffold_1	16657241	16660298	-	XLOC_006291
Ciclev10008619m.v1.0	scaffold_1	16677234	16679793	+	XLOC_002452
Ciclev10009636m.v1.0	scaffold_1	16696979	16700021	+	XLOC_002453
Ciclev10009484m.v1.0	scaffold_1	16724987	16726733	+	XLOC_002458
Ciclev10009870m.v1.0	scaffold_1	16730782	16734768	+	XLOC_002459
MSTRG.4719.2	scaffold_1	16735740	16738920	+	XLOC_002460
MSTRG.4720.1	scaffold_1	16738876	16741635	-	XLOC_006303
Ciclev10009034m.v1.0	scaffold_1	16739008	16742299	-	XLOC_006303
Ciclev10008595m.v1.0	scaffold_1	16739008	16742299	-	XLOC_006303
MSTRG.4720.8	scaffold_1	16739058	16772570	-	XLOC_006303
MSTRG.4720.9	scaffold_1	16739059	16742299	-	XLOC_006303
MSTRG.4720.11	scaffold_1	16739348	16742299	-	XLOC_006303
MSTRG.4722.2	scaffold_1	16748025	16750312	+	XLOC_002462
MSTRG.4720.12	scaffold_1	16768909	16772570	-	XLOC_006303
MSTRG.4720.14	scaffold_1	16768910	16772570	-	XLOC_006303
MSTRG.4720.15	scaffold_1	16768910	16772570	-	XLOC_006303
MSTRG.4720.20	scaffold_1	16768961	16772570	-	XLOC_006303
MSTRG.4720.22	scaffold_1	16768976	16772570	-	XLOC_006303
MSTRG.4720.28	scaffold_1	16769542	16772570	-	XLOC_006303
MSTRG.4731.1	scaffold_1	16813819	16817807	-	XLOC_006311
MSTRG.4664.1	scaffold_1	16879976	16896411	-	XLOC_006320
MSTRG.4765.1	scaffold_1	17036784	17039800	-	XLOC_006348
Ciclev10008806m.v1.0	scaffold_1	17175699	17178403	+	XLOC_002499
MSTRG.4703.1	scaffold_1	17184927	17188309	+	XLOC_002502
Ciclev10009879m.v1.0	scaffold_1	17188025	17189271	-	XLOC_006364
MSTRG.4706.2	scaffold_1	17207880	17212587	-	XLOC_006368
MSTRG.4780.2	scaffold_1	17263249	17311722	+	XLOC_002512
MSTRG.4780.4	scaffold_1	17263261	17265543	+	XLOC_002512
Ciclev10008387m.v1.0	scaffold_1	17263261	17265543	+	XLOC_002512
MSTRG.4781.1	scaffold_1	17266103	17266959	+	XLOC_002513
MSTRG.4780.6	scaffold_1	17308436	17311722	+	XLOC_002512
MSTRG.4803.1	scaffold_1	17358465	17366931	+	XLOC_002521
MSTRG.4803.3	scaffold_1	17358622	17366931	+	XLOC_002521
MSTRG.4803.4	scaffold_1	17358765	17366931	+	XLOC_002521
Ciclev10010228m.v1.0	scaffold_1	17359318	17363795	+	XLOC_002521
Ciclev10008649m.v1.0	scaffold_1	17363823	17366931	+	XLOC_002521
Ciclev10008886m.v1.0	scaffold_1	17370076	17378866	-	XLOC_006389
MSTRG.4805.1	scaffold_1	17397853	17405413	+	XLOC_002529
MSTRG.4819.1	scaffold_1	17411842	17416973	+	XLOC_002530
MSTRG.4819.3	scaffold_1	17411957	17416973	+	XLOC_002530
MSTRG.4827.2	scaffold_1	17471035	17472833	+	XLOC_002537
Ciclev10008004m.v1.0	scaffold_1	17472920	17478431	-	XLOC_006401
MSTRG.4878.1	scaffold_1	17491032	17500821	-	XLOC_006403
MSTRG.4878.2	scaffold_1	17491736	17500821	-	XLOC_006403
MSTRG.4878.6	scaffold_1	17491745	17500821	-	XLOC_006403
MSTRG.4878.4	scaffold_1	17491745	17500821	-	XLOC_006403
MSTRG.4878.7	scaffold_1	17491782	17500821	-	XLOC_006403
MSTRG.4878.9	scaffold_1	17492015	17500821	-	XLOC_006403
MSTRG.4878.10	scaffold_1	17492016	17500821	-	XLOC_006403
MSTRG.4878.13	scaffold_1	17492088	17500821	-	XLOC_006403
MSTRG.4878.12	scaffold_1	17492088	17500821	-	XLOC_006403
MSTRG.4878.14	scaffold_1	17492089	17500821	-	XLOC_006403
MSTRG.4878.16	scaffold_1	17492127	17500821	-	XLOC_006403
MSTRG.4878.17	scaffold_1	17492196	17500821	-	XLOC_006403
MSTRG.4878.18	scaffold_1	17492255	17500821	-	XLOC_006403
MSTRG.4878.19	scaffold_1	17492275	17500821	-	XLOC_006403
MSTRG.4878.21	scaffold_1	17492349	17500295	-	XLOC_006403
MSTRG.4878.22	scaffold_1	17492455	17500295	-	XLOC_006403
Ciclev10007515m.v1.0	scaffold_1	17492479	17499974	-	XLOC_006403
Ciclev10007392m.v1.0	scaffold_1	17492479	17499974	-	XLOC_006403
MSTRG.4878.26	scaffold_1	17492479	17500821	-	XLOC_006403
MSTRG.4878.27	scaffold_1	17492479	17500821	-	XLOC_006403
MSTRG.4878.25	scaffold_1	17492479	17500821	-	XLOC_006403
MSTRG.4878.23	scaffold_1	17492479	17500821	-	XLOC_006403
Ciclev10007543m.v1.0	scaffold_1	17492479	17499974	-	XLOC_006403
MSTRG.4878.28	scaffold_1	17492479	17500821	-	XLOC_006403
Ciclev10007615m.v1.0	scaffold_1	17514390	17523167	-	XLOC_006404
Ciclev10007616m.v1.0	scaffold_1	17514390	17523167	-	XLOC_006404
Ciclev10007828m.v1.0	scaffold_1	17529726	17535334	+	XLOC_002544
Ciclev10009828m.v1.0	scaffold_1	17550425	17551647	+	XLOC_002548
Ciclev10010036m.v1.0	scaffold_1	17554790	17556053	+	XLOC_002549
Ciclev10008586m.v1.0	scaffold_1	17567552	17572679	+	XLOC_002553
Ciclev10008585m.v1.0	scaffold_1	17567552	17572679	+	XLOC_002553
Ciclev10007926m.v1.0	scaffold_1	17567552	17572679	+	XLOC_002553
MSTRG.4860.1	scaffold_1	17597489	17653739	+	XLOC_002557
Ciclev10010435m.v1.0	scaffold_1	17597538	17599607	+	XLOC_002557
Ciclev10010681m.v1.0	scaffold_1	17604571	17605299	+	XLOC_002558
MSTRG.4864.1	scaffold_1	17617606	17623998	+	XLOC_002559
MSTRG.4859.1	scaffold_1	17691743	17697366	-	XLOC_006419
MSTRG.4923.1	scaffold_1	17713523	17721388	-	XLOC_006424
MSTRG.4923.9	scaffold_1	17778222	17800018	-	XLOC_006424
Ciclev10007422m.v1.0	scaffold_1	17778362	17780959	-	XLOC_006424
MSTRG.4923.11	scaffold_1	17778362	17799736	-	XLOC_006424
MSTRG.4923.10	scaffold_1	17778362	17800018	-	XLOC_006424
MSTRG.4882.2	scaffold_1	17806452	17811820	-	XLOC_006428
MSTRG.4893.1	scaffold_1	17821446	17828413	-	XLOC_006430
MSTRG.4886.1	scaffold_1	17830676	17835132	-	XLOC_006431
MSTRG.4886.2	scaffold_1	17830922	17835132	-	XLOC_006431
MSTRG.4886.5	scaffold_1	17831059	17836478	-	XLOC_006431
Ciclev10009454m.v1.0	scaffold_1	17831333	17835132	-	XLOC_006431
Ciclev10009341m.v1.0	scaffold_1	17831333	17835132	-	XLOC_006431
MSTRG.4895.3	scaffold_1	17842171	17845629	+	XLOC_002583
MSTRG.4888.1	scaffold_1	17853644	17855940	+	XLOC_002586
MSTRG.4900.1	scaffold_1	17879696	17884105	+	XLOC_002589
Ciclev10009229m.v1.0	scaffold_1	17879966	17884105	+	XLOC_002589
MSTRG.4933.1	scaffold_1	17893358	17913217	+	XLOC_002590
MSTRG.4933.4	scaffold_1	17898822	17904500	+	XLOC_002590
MSTRG.4904.1	scaffold_1	17928700	17933267	-	XLOC_006441
MSTRG.4913.1	scaffold_1	17955995	17958496	+	XLOC_002599
MSTRG.4939.1	scaffold_1	17987172	17993283	+	XLOC_002606
Ciclev10007637m.v1.0	scaffold_1	17987193	17993283	+	XLOC_002606
MSTRG.4940.2	scaffold_1	17993382	17999256	-	XLOC_006445
MSTRG.4940.3	scaffold_1	17993611	17999256	-	XLOC_006445
MSTRG.4940.9	scaffold_1	17994012	17999256	-	XLOC_006445
Ciclev10008245m.v1.0	scaffold_1	18003472	18012233	-	XLOC_006446
Ciclev10007869m.v1.0	scaffold_1	18003472	18012233	-	XLOC_006446
MSTRG.4953.3	scaffold_1	18057959	18067590	+	XLOC_002611
MSTRG.4953.4	scaffold_1	18058004	18067590	+	XLOC_002611
MSTRG.4946.1	scaffold_1	18094124	18098474	+	XLOC_002615
MSTRG.4968.1	scaffold_1	18107778	18110786	+	XLOC_002617
MSTRG.4968.2	scaffold_1	18107793	18109277	+	XLOC_002617
Ciclev10009261m.v1.0	scaffold_1	18107909	18110786	+	XLOC_002617
MSTRG.4970.2	scaffold_1	18113923	18117209	+	XLOC_002618
Ciclev10008488m.v1.0	scaffold_1	18113949	18117209	+	XLOC_002618
Ciclev10008520m.v1.0	scaffold_1	18117264	18119557	-	XLOC_006455
MSTRG.4957.1	scaffold_1	18140198	18142450	-	XLOC_006458
Ciclev10009639m.v1.0	scaffold_1	18140596	18142450	-	XLOC_006458
MSTRG.4976.1	scaffold_1	18169289	18176619	-	XLOC_006461
MSTRG.4976.2	scaffold_1	18169505	18176619	-	XLOC_006461
Ciclev10007499m.v1.0	scaffold_1	18169935	18174532	-	XLOC_006461
Ciclev10007365m.v1.0	scaffold_1	18169935	18176619	-	XLOC_006461
MSTRG.4996.1	scaffold_1	18206825	18211379	+	XLOC_002633
Ciclev10008812m.v1.0	scaffold_1	18270818	18274418	+	XLOC_002643
MSTRG.5008.5	scaffold_1	18298246	18302021	+	XLOC_002643
Ciclev10008628m.v1.0	scaffold_1	18298599	18302021	+	XLOC_002643
MSTRG.5011.1	scaffold_1	18303543	18308957	-	XLOC_006481
Ciclev10009880m.v1.0	scaffold_1	18303958	18305041	+	XLOC_002644
Ciclev10008701m.v1.0	scaffold_1	18303958	18308957	-	XLOC_006481
Ciclev10008700m.v1.0	scaffold_1	18303958	18308957	-	XLOC_006481
Ciclev10008646m.v1.0	scaffold_1	18305185	18308957	-	XLOC_006481
Ciclev10008952m.v1.0	scaffold_1	18305185	18308957	-	XLOC_006481
MSTRG.5026.1	scaffold_1	18326407	18328402	-	XLOC_006482
Ciclev10008058m.v1.0	scaffold_1	18326557	18331663	-	XLOC_006482
MSTRG.5026.4	scaffold_1	18328612	18331663	-	XLOC_006482
MSTRG.5026.6	scaffold_1	18328620	18369674	-	XLOC_006482
MSTRG.5026.12	scaffold_1	18364029	18369674	-	XLOC_006482
MSTRG.5026.11	scaffold_1	18364029	18369674	-	XLOC_006482
MSTRG.5026.13	scaffold_1	18364157	18369674	-	XLOC_006482
MSTRG.5021.2	scaffold_1	18372727	18382671	+	XLOC_002651
MSTRG.5021.4	scaffold_1	18372999	18382671	+	XLOC_002651
MSTRG.5021.5	scaffold_1	18373169	18382671	+	XLOC_002651
Ciclev10009067m.v1.0	scaffold_1	18391462	18393694	-	XLOC_006484
MSTRG.5018.2	scaffold_1	18405335	18410471	-	XLOC_006487
MSTRG.5042.1	scaffold_1	18429373	18468339	+	XLOC_002656
MSTRG.5043.2	scaffold_1	18429619	18430614	+	XLOC_002657
MSTRG.5047.1	scaffold_1	18454007	18460427	+	XLOC_002658
Ciclev10009357m.v1.0	scaffold_1	18476999	18480437	+	XLOC_002661
Ciclev10009303m.v1.0	scaffold_1	18482168	18486055	+	XLOC_002662
Ciclev10009302m.v1.0	scaffold_1	18482168	18486055	+	XLOC_002662
Ciclev10010205m.v1.0	scaffold_1	18515123	18518456	+	XLOC_002671
Ciclev10009998m.v1.0	scaffold_1	18540964	18543385	-	XLOC_006506
Ciclev10008463m.v1.0	scaffold_1	18634788	18636361	+	XLOC_002683
Ciclev10008953m.v1.0	scaffold_1	18688873	18690138	+	XLOC_002688
MSTRG.5143.1	scaffold_1	18690604	18695432	-	XLOC_006533
Ciclev10009149m.v1.0	scaffold_1	18691171	18695432	-	XLOC_006533
MSTRG.5151.3	scaffold_1	18709748	18711392	-	XLOC_006536
Ciclev10009198m.v1.0	scaffold_1	18730212	18732987	-	XLOC_006532
MSTRG.5129.2	scaffold_1	18787820	18793924	+	XLOC_002706
MSTRG.5129.3	scaffold_1	18787875	18793924	+	XLOC_002706
Ciclev10010507m.v1.0	scaffold_1	18788222	18793465	+	XLOC_002706
Ciclev10009966m.v1.0	scaffold_1	18803916	18805149	-	XLOC_006549
MSTRG.5194.3	scaffold_1	18896164	18901250	-	XLOC_006565
MSTRG.5194.2	scaffold_1	18896164	18901250	-	XLOC_006565
MSTRG.5194.5	scaffold_1	18896164	18901967	-	XLOC_006565
Ciclev10007987m.v1.0	scaffold_1	18896164	18901250	-	XLOC_006565
MSTRG.5194.4	scaffold_1	18896164	18901422	-	XLOC_006565
MSTRG.5194.6	scaffold_1	18896164	18901967	-	XLOC_006565
Ciclev10008007m.v1.0	scaffold_1	18896164	18901967	-	XLOC_006565
Ciclev10007969m.v1.0	scaffold_1	18896164	18901967	-	XLOC_006565
MSTRG.5188.1	scaffold_1	18917671	18919445	+	XLOC_002729
MSTRG.5257.3	scaffold_1	18973913	18980013	+	XLOC_002742
MSTRG.5257.4	scaffold_1	18973940	18980013	+	XLOC_002742
Ciclev10007807m.v1.0	scaffold_1	18973978	18980013	+	XLOC_002742
MSTRG.5257.6	scaffold_1	18973990	18982603	+	XLOC_002742
MSTRG.5257.11	scaffold_1	19001783	19006511	+	XLOC_002742
Ciclev10010156m.v1.0	scaffold_1	19035358	19035628	-	XLOC_006580
MSTRG.5225.1	scaffold_1	19049919	19055407	+	XLOC_002754
Ciclev10009367m.v1.0	scaffold_1	19049996	19054456	+	XLOC_002754
MSTRG.5227.1	scaffold_1	19055193	19058449	-	XLOC_006584
MSTRG.5227.2	scaffold_1	19055708	19058449	-	XLOC_006584
Ciclev10009213m.v1.0	scaffold_1	19056291	19058449	-	XLOC_006584
Ciclev10010422m.v1.0	scaffold_1	19100682	19101041	-	XLOC_006589
MSTRG.5229.1	scaffold_1	19106957	19110979	+	XLOC_002765
MSTRG.5287.1	scaffold_1	19189136	19196239	+	XLOC_002775
Ciclev10007661m.v1.0	scaffold_1	19189252	19193197	+	XLOC_002775
MSTRG.5287.4	scaffold_1	19190679	19196239	+	XLOC_002775
MSTRG.5301.2	scaffold_1	19227573	19229833	+	XLOC_002783
MSTRG.5307.4	scaffold_1	19281648	19283820	-	XLOC_006621
MSTRG.5313.5	scaffold_1	19298856	19303790	+	XLOC_002792
MSTRG.5313.4	scaffold_1	19298856	19303790	+	XLOC_002792
MSTRG.5313.11	scaffold_1	19300163	19303790	+	XLOC_002792
MSTRG.5306.1	scaffold_1	19319303	19321727	+	XLOC_002798
Ciclev10007766m.v1.0	scaffold_1	19326316	19330428	+	XLOC_002799
Ciclev10007463m.v1.0	scaffold_1	19326316	19330428	+	XLOC_002799
Ciclev10007443m.v1.0	scaffold_1	19326316	19330428	+	XLOC_002799
MSTRG.5375.2	scaffold_1	19341821	19359399	+	XLOC_002802
MSTRG.5375.6	scaffold_1	19341931	19359399	+	XLOC_002802
Ciclev10007453m.v1.0	scaffold_1	19341936	19345532	+	XLOC_002802
MSTRG.5376.1	scaffold_1	19344359	19344954	-	XLOC_006632
MSTRG.5375.9	scaffold_1	19354857	19359399	+	XLOC_002802
Ciclev10007780m.v1.0	scaffold_1	19354870	19359399	+	XLOC_002802
MSTRG.5375.13	scaffold_1	19354897	19447137	+	XLOC_002802
MSTRG.5375.15	scaffold_1	19400301	19447137	+	XLOC_002802
MSTRG.5375.20	scaffold_1	19442845	19447137	+	XLOC_002802
MSTRG.5375.21	scaffold_1	19443003	19466474	+	XLOC_002802
Ciclev10007426m.v1.0	scaffold_1	19443216	19447137	+	XLOC_002802
MSTRG.5341.5	scaffold_1	19495840	19515162	+	XLOC_002807
MSTRG.5330.1	scaffold_1	19527399	19532990	+	XLOC_002813
MSTRG.5355.1	scaffold_1	19537510	19543749	+	XLOC_002815
MSTRG.5355.5	scaffold_1	19540671	19548388	+	XLOC_002815
MSTRG.5355.7	scaffold_1	19540777	19548388	+	XLOC_002815
Ciclev10007741m.v1.0	scaffold_1	19541286	19544313	+	XLOC_002815
MSTRG.5331.1	scaffold_1	19558426	19564796	+	XLOC_002818
Ciclev10007649m.v1.0	scaffold_1	19584249	19588548	+	XLOC_002821
MSTRG.5370.4	scaffold_1	19584249	19592756	+	XLOC_002821
MSTRG.5370.2	scaffold_1	19584249	19592756	+	XLOC_002821
Ciclev10007452m.v1.0	scaffold_1	19584249	19588548	+	XLOC_002821
MSTRG.5370.7	scaffold_1	19584458	19592756	+	XLOC_002821
MSTRG.5370.8	scaffold_1	19584488	19588548	+	XLOC_002821
MSTRG.5370.9	scaffold_1	19584527	19592756	+	XLOC_002821
MSTRG.5371.1	scaffold_1	19588588	19593796	-	XLOC_006670
MSTRG.5371.2	scaffold_1	19588684	19593796	-	XLOC_006670
MSTRG.5352.2	scaffold_1	19594908	19599255	-	XLOC_006671
Ciclev10007645m.v1.0	scaffold_1	19595684	19599255	-	XLOC_006671
MSTRG.5352.7	scaffold_1	19595720	19599255	-	XLOC_006671
MSTRG.5366.1	scaffold_1	19612042	19616016	-	XLOC_006673
Ciclev10007742m.v1.0	scaffold_1	19612176	19616016	-	XLOC_006673
MSTRG.5367.1	scaffold_1	19616503	19621638	-	XLOC_006674
Ciclev10007920m.v1.0	scaffold_1	19616949	19620717	-	XLOC_006674
MSTRG.5364.1	scaffold_1	19642616	19647451	-	XLOC_006677
MSTRG.5407.10	scaffold_1	19672534	19680426	+	XLOC_002832
MSTRG.5373.1	scaffold_1	19681979	19692805	+	XLOC_002833
MSTRG.5373.2	scaffold_1	19682164	19686333	+	XLOC_002833
MSTRG.5373.6	scaffold_1	19682251	19688446	+	XLOC_002833
Ciclev10009957m.v1.0	scaffold_1	19682379	19683369	+	XLOC_002833
MSTRG.5373.7	scaffold_1	19682379	19688446	+	XLOC_002833
MSTRG.5404.1	scaffold_1	19694513	19700595	+	XLOC_002834
MSTRG.5470.1	scaffold_1	19808209	19812273	+	XLOC_002851
MSTRG.5477.1	scaffold_1	19846386	19849549	-	XLOC_006703
MSTRG.5470.10	scaffold_1	19868188	19881432	+	XLOC_002851
MSTRG.5470.11	scaffold_1	19868360	19881432	+	XLOC_002851
MSTRG.5470.12	scaffold_1	19868381	19881432	+	XLOC_002851
Ciclev10010295m.v1.0	scaffold_1	19868426	19870075	+	XLOC_002851
Ciclev10009316m.v1.0	scaffold_1	19879590	19881432	+	XLOC_002851
MSTRG.5433.1	scaffold_1	19897353	19899792	-	XLOC_006711
Ciclev10007547m.v1.0	scaffold_1	19939755	19943645	+	XLOC_002857
MSTRG.5529.18	scaffold_1	19975098	19979482	+	XLOC_002857
MSTRG.5529.20	scaffold_1	19975226	19985905	+	XLOC_002857
MSTRG.5529.22	scaffold_1	19975322	19985905	+	XLOC_002857
MSTRG.5529.23	scaffold_1	19975331	19985905	+	XLOC_002857
Ciclev10007528m.v1.0	scaffold_1	19982119	19985905	+	XLOC_002857
Ciclev10009518m.v1.0	scaffold_1	20003432	20007600	+	XLOC_002866
MSTRG.5454.1	scaffold_1	20009756	20013092	-	XLOC_006723
MSTRG.5454.3	scaffold_1	20009921	20013092	-	XLOC_006723
Ciclev10009230m.v1.0	scaffold_1	20056926	20059238	+	XLOC_002874
Ciclev10009235m.v1.0	scaffold_1	20056926	20059238	+	XLOC_002874
Ciclev10009231m.v1.0	scaffold_1	20056926	20059238	+	XLOC_002874
MSTRG.5485.4	scaffold_1	20056939	20059238	+	XLOC_002874
MSTRG.5468.1	scaffold_1	20063903	20066893	+	XLOC_002876
Ciclev10009710m.v1.0	scaffold_1	20063996	20066893	+	XLOC_002876
Ciclev10009854m.v1.0	scaffold_1	20070149	20071015	-	XLOC_006735
Ciclev10008955m.v1.0	scaffold_1	20094575	20098152	+	XLOC_002882
MSTRG.5516.2	scaffold_1	20094575	20098802	+	XLOC_002882
Ciclev10009651m.v1.0	scaffold_1	20094575	20098152	+	XLOC_002882
Ciclev10008689m.v1.0	scaffold_1	20096297	20102472	-	XLOC_006737
MSTRG.5507.2	scaffold_1	20148579	20152530	+	XLOC_002891
MSTRG.5507.3	scaffold_1	20148642	20151280	+	XLOC_002891
MSTRG.5510.1	scaffold_1	20153217	20156077	+	XLOC_002892
MSTRG.5510.2	scaffold_1	20153342	20156077	+	XLOC_002892
Ciclev10009863m.v1.0	scaffold_1	20153438	20156077	+	XLOC_002892
MSTRG.5506.1	scaffold_1	20162546	20166538	-	XLOC_006746
Ciclev10009866m.v1.0	scaffold_1	20170970	20172673	+	XLOC_002893
MSTRG.5523.1	scaffold_1	20175849	20180357	-	XLOC_006749
Ciclev10007977m.v1.0	scaffold_1	20176018	20180357	-	XLOC_006749
MSTRG.5577.1	scaffold_1	20351422	20355390	+	XLOC_002913
MSTRG.5577.3	scaffold_1	20351469	20355390	+	XLOC_002913
MSTRG.5577.2	scaffold_1	20351469	20355390	+	XLOC_002913
MSTRG.5582.1	scaffold_1	20438454	20444259	-	XLOC_006777
Ciclev10007843m.v1.0	scaffold_1	20440643	20444259	-	XLOC_006777
MSTRG.5588.2	scaffold_1	20457816	20462386	+	XLOC_002922
Ciclev10008351m.v1.0	scaffold_1	20457915	20462386	+	XLOC_002922
MSTRG.5589.1	scaffold_1	20460546	20462723	-	XLOC_006778
Ciclev10009628m.v1.0	scaffold_1	20462860	20466118	+	XLOC_002923
MSTRG.5607.2	scaffold_1	20519191	20525473	-	XLOC_006787
MSTRG.5607.4	scaffold_1	20519329	20525473	-	XLOC_006787
MSTRG.5607.5	scaffold_1	20519337	20525473	-	XLOC_006787
MSTRG.5610.1	scaffold_1	20529730	20532606	+	XLOC_002936
Ciclev10009551m.v1.0	scaffold_1	20529780	20531009	+	XLOC_002936
Ciclev10009527m.v1.0	scaffold_1	20529780	20531009	+	XLOC_002936
MSTRG.5612.2	scaffold_1	20535873	20541227	+	XLOC_002937
Ciclev10007548m.v1.0	scaffold_1	20535941	20542468	+	XLOC_002937
MSTRG.5611.3	scaffold_1	20540760	20543308	-	XLOC_006789
Ciclev10009429m.v1.0	scaffold_1	20541116	20543308	-	XLOC_006789
Ciclev10009896m.v1.0	scaffold_1	20546640	20550058	+	XLOC_002938
MSTRG.5616.2	scaffold_1	20550792	20558407	+	XLOC_002939
Ciclev10008788m.v1.0	scaffold_1	20553921	20558407	+	XLOC_002939
Ciclev10008973m.v1.0	scaffold_1	20553923	20558960	-	XLOC_006791
MSTRG.5629.1	scaffold_1	20564563	20564816	+	XLOC_002940
MSTRG.5636.1	scaffold_1	20576282	20635455	+	XLOC_002942
MSTRG.5636.4	scaffold_1	20631173	20635455	+	XLOC_002942
MSTRG.5634.1	scaffold_1	20686121	20690018	+	XLOC_002948
MSTRG.5707.1	scaffold_1	20759387	20759771	-	XLOC_006815
Ciclev10008319m.v1.0	scaffold_1	20773121	20776927	+	XLOC_002956
MSTRG.5711.2	scaffold_1	20773216	20776927	+	XLOC_002956
MSTRG.5718.1	scaffold_1	20807847	20845291	+	XLOC_002960
MSTRG.5648.7	scaffold_1	20857658	20863749	-	XLOC_006832
MSTRG.5648.4	scaffold_1	20857658	20863749	-	XLOC_006832
MSTRG.5648.1	scaffold_1	20857658	20863749	-	XLOC_006832
Ciclev10007272m.v1.0	scaffold_1	20874961	20885176	+	XLOC_002966
Ciclev10008697m.v1.0	scaffold_1	20885102	20889671	-	XLOC_006836
MSTRG.5671.1	scaffold_1	20889676	20910770	-	XLOC_006837
Ciclev10009433m.v1.0	scaffold_1	20889860	20890704	+	XLOC_002967
MSTRG.5671.2	scaffold_1	20889901	20895900	-	XLOC_006837
Ciclev10009510m.v1.0	scaffold_1	20930298	20931158	-	XLOC_006841
Ciclev10010362m.v1.0	scaffold_1	20935700	20938217	-	XLOC_006842
MSTRG.5690.3	scaffold_1	20960734	20967049	+	XLOC_002979
Ciclev10009956m.v1.0	scaffold_1	20960970	20962889	+	XLOC_002979
MSTRG.5690.7	scaffold_1	20960970	20967049	+	XLOC_002979
MSTRG.5690.14	scaffold_1	20960972	20967049	+	XLOC_002979
MSTRG.5690.15	scaffold_1	20960972	20967049	+	XLOC_002979
MSTRG.5690.13	scaffold_1	20960972	20967049	+	XLOC_002979
MSTRG.5690.10	scaffold_1	20960972	20967049	+	XLOC_002979
MSTRG.5665.1	scaffold_1	20980041	20980256	+	XLOC_002980
Ciclev10008240m.v1.0	scaffold_1	20995352	20998816	+	XLOC_002982
MSTRG.5678.2	scaffold_1	21003363	21009583	-	XLOC_006846
MSTRG.5678.3	scaffold_1	21003596	21009816	-	XLOC_006846
Ciclev10008874m.v1.0	scaffold_1	21003623	21007137	-	XLOC_006846
MSTRG.5677.5	scaffold_1	21028384	21035508	+	XLOC_002982
MSTRG.5677.8	scaffold_1	21032157	21035508	+	XLOC_002982
MSTRG.5677.9	scaffold_1	21032268	21035508	+	XLOC_002982
MSTRG.5677.10	scaffold_1	21032298	21035508	+	XLOC_002982
Ciclev10008237m.v1.0	scaffold_1	21032303	21035508	+	XLOC_002982
Ciclev10007468m.v1.0	scaffold_1	21068637	21071991	-	XLOC_006858
MSTRG.5739.4	scaffold_1	21069478	21071991	-	XLOC_006858
MSTRG.5749.1	scaffold_1	21082857	21086082	+	XLOC_002994
Ciclev10008765m.v1.0	scaffold_1	21082902	21086082	+	XLOC_002994
MSTRG.5750.1	scaffold_1	21086307	21092015	+	XLOC_002995
MSTRG.5755.2	scaffold_1	21132960	21136672	+	XLOC_003002
Ciclev10010811m.v1.0	scaffold_1	21132995	21136672	+	XLOC_003002
MSTRG.5758.1	scaffold_1	21140942	21141430	+	XLOC_003003
Ciclev10010225m.v1.0	scaffold_1	21146781	21147788	+	XLOC_003005
MSTRG.5788.1	scaffold_1	21168841	21228132	+	XLOC_003009
MSTRG.5788.2	scaffold_1	21169390	21172879	+	XLOC_003009
MSTRG.5792.1	scaffold_1	21192034	21196229	-	XLOC_006872
MSTRG.5792.2	scaffold_1	21192067	21196229	-	XLOC_006872
MSTRG.5788.8	scaffold_1	21225369	21228132	+	XLOC_003009
MSTRG.5788.9	scaffold_1	21232387	21241870	+	XLOC_003009
MSTRG.5806.1	scaffold_1	21272891	21273183	-	XLOC_006884
Ciclev10007341m.v1.0	scaffold_1	21279834	21283146	+	XLOC_003009
MSTRG.5770.1	scaffold_1	21300029	21303412	+	XLOC_003015
Ciclev10009420m.v1.0	scaffold_1	21317418	21318453	+	XLOC_003017
MSTRG.5780.3	scaffold_1	21318695	21325678	-	XLOC_006890
MSTRG.5781.3	scaffold_1	21325780	21329909	+	XLOC_003018
MSTRG.5781.5	scaffold_1	21327468	21329909	+	XLOC_003018
Ciclev10007871m.v1.0	scaffold_1	21348358	21355501	-	XLOC_006894
MSTRG.5809.6	scaffold_1	21348881	21355501	-	XLOC_006894
Ciclev10008204m.v1.0	scaffold_1	21412806	21415554	-	XLOC_006906
MSTRG.5833.4	scaffold_1	21426060	21434332	+	XLOC_003035
MSTRG.5833.14	scaffold_1	21426229	21434332	+	XLOC_003035
Ciclev10008061m.v1.0	scaffold_1	21426286	21434332	+	XLOC_003035
Ciclev10009479m.v1.0	scaffold_1	21439966	21442991	-	XLOC_006911
MSTRG.5840.2	scaffold_1	21446471	21451857	+	XLOC_003038
MSTRG.5832.1	scaffold_1	21456996	21457714	-	XLOC_006912
Ciclev10009689m.v1.0	scaffold_1	21462013	21463528	-	XLOC_006913
Ciclev10009906m.v1.0	scaffold_1	21464732	21466633	+	XLOC_003041
MSTRG.5878.1	scaffold_1	21476739	21535653	-	XLOC_006916
MSTRG.5878.10	scaffold_1	21476772	21535653	-	XLOC_006916
MSTRG.5878.7	scaffold_1	21476772	21485830	-	XLOC_006916
Ciclev10007318m.v1.0	scaffold_1	21478475	21485830	-	XLOC_006916
MSTRG.5883.2	scaffold_1	21506584	21512007	-	XLOC_006917
MSTRG.5883.1	scaffold_1	21506584	21547845	-	XLOC_006917
MSTRG.5853.1	scaffold_1	21574450	21581142	-	XLOC_006923
Ciclev10010682m.v1.0	scaffold_1	21574584	21576817	-	XLOC_006923
MSTRG.5939.5	scaffold_1	21815754	21821684	-	XLOC_006957
MSTRG.5939.8	scaffold_1	21816351	21821684	-	XLOC_006957
MSTRG.5939.10	scaffold_1	21816379	21821684	-	XLOC_006957
MSTRG.5939.24	scaffold_1	21818132	21821684	-	XLOC_006957
MSTRG.5930.1	scaffold_1	21858593	21862508	+	XLOC_003087
MSTRG.5933.1	scaffold_1	21869684	21869982	-	XLOC_006961
MSTRG.5934.2	scaffold_1	21869967	21873970	+	XLOC_003090
MSTRG.5934.3	scaffold_1	21870007	21873970	+	XLOC_003090
Ciclev10009283m.v1.0	scaffold_1	21870011	21873970	+	XLOC_003090
Ciclev10009005m.v1.0	scaffold_1	21872550	21873925	-	XLOC_006963
MSTRG.5944.1	scaffold_1	21874880	21880081	+	XLOC_003092
MSTRG.5944.2	scaffold_1	21874910	21878084	+	XLOC_003092
Ciclev10008210m.v1.0	scaffold_1	21875022	21880081	+	XLOC_003092
MSTRG.5944.4	scaffold_1	21875073	21880081	+	XLOC_003092
Ciclev10010640m.v1.0	scaffold_1	21879944	21881665	-	XLOC_006965
MSTRG.5959.1	scaffold_1	21887839	21890539	+	XLOC_003093
Ciclev10009227m.v1.0	scaffold_1	21887856	21890539	+	XLOC_003093
Ciclev10009938m.v1.0	scaffold_1	21889715	21892471	-	XLOC_006966
Ciclev10008692m.v1.0	scaffold_1	21901403	21911566	-	XLOC_006968
Ciclev10008747m.v1.0	scaffold_1	21907946	21911555	+	XLOC_003098
Ciclev10007304m.v1.0	scaffold_1	21918726	21922966	+	XLOC_003099
MSTRG.5951.2	scaffold_1	21923164	21927081	-	XLOC_006969
MSTRG.5941.2	scaffold_1	21934654	21938536	-	XLOC_006972
MSTRG.5948.1	scaffold_1	21964134	21970206	+	XLOC_003103
Ciclev10007300m.v1.0	scaffold_1	21964189	21970206	+	XLOC_003103
Ciclev10007294m.v1.0	scaffold_1	21964189	21970206	+	XLOC_003103
MSTRG.6033.3	scaffold_1	21972297	22008344	-	XLOC_006976
MSTRG.6033.7	scaffold_1	21972372	21979447	-	XLOC_006976
MSTRG.6033.8	scaffold_1	21972405	21979264	-	XLOC_006976
MSTRG.6033.10	scaffold_1	21972845	21978181	-	XLOC_006976
MSTRG.6035.5	scaffold_1	21979046	21995200	+	XLOC_003105
MSTRG.6035.3	scaffold_1	21979046	21990002	+	XLOC_003105
MSTRG.6035.2	scaffold_1	21979046	21993275	+	XLOC_003105
MSTRG.6035.6	scaffold_1	21979325	21995200	+	XLOC_003105
MSTRG.6035.9	scaffold_1	21979347	21995200	+	XLOC_003105
MSTRG.6035.8	scaffold_1	21979347	21995200	+	XLOC_003105
MSTRG.6035.10	scaffold_1	21979377	21990002	+	XLOC_003105
MSTRG.6035.12	scaffold_1	21979390	21990002	+	XLOC_003105
MSTRG.6035.22	scaffold_1	21979479	21995200	+	XLOC_003105
MSTRG.6035.24	scaffold_1	21979525	22016228	+	XLOC_003105
MSTRG.6035.25	scaffold_1	21979525	21995200	+	XLOC_003105
MSTRG.6035.27	scaffold_1	21979563	21990002	+	XLOC_003105
MSTRG.6035.32	scaffold_1	21979565	21990002	+	XLOC_003105
MSTRG.6035.29	scaffold_1	21979565	21990002	+	XLOC_003105
MSTRG.6035.37	scaffold_1	21979566	21990002	+	XLOC_003105
MSTRG.6035.35	scaffold_1	21979566	21990002	+	XLOC_003105
MSTRG.6035.41	scaffold_1	21979567	21990002	+	XLOC_003105
MSTRG.6035.38	scaffold_1	21979567	21990002	+	XLOC_003105
MSTRG.6035.49	scaffold_1	21979576	21995200	+	XLOC_003105
MSTRG.6035.46	scaffold_1	21979576	21990002	+	XLOC_003105
MSTRG.6035.42	scaffold_1	21979576	21990002	+	XLOC_003105
MSTRG.6035.47	scaffold_1	21979576	21995200	+	XLOC_003105
Ciclev10010848m.v1.0	scaffold_1	21987501	21988453	+	XLOC_003105
MSTRG.6033.16	scaffold_1	21994271	22008344	-	XLOC_006976
MSTRG.6033.17	scaffold_1	21994637	22007830	-	XLOC_006976
MSTRG.6033.23	scaffold_1	22001378	22008344	-	XLOC_006976
MSTRG.6033.22	scaffold_1	22001378	22008344	-	XLOC_006976
MSTRG.6033.24	scaffold_1	22001472	22008344	-	XLOC_006976
Ciclev10010508m.v1.0	scaffold_1	22014947	22015402	-	XLOC_006978
MSTRG.6040.1	scaffold_1	22015996	22020756	-	XLOC_006979
MSTRG.6040.3	scaffold_1	22016292	22020756	-	XLOC_006979
MSTRG.5983.4	scaffold_1	22021961	22027307	+	XLOC_003108
MSTRG.5983.8	scaffold_1	22021963	22028393	+	XLOC_003108
Ciclev10008485m.v1.0	scaffold_1	22027863	22032473	-	XLOC_006980
MSTRG.5967.1	scaffold_1	22037346	22041155	-	XLOC_006981
Ciclev10010752m.v1.0	scaffold_1	22055719	22058539	-	XLOC_006985
MSTRG.5974.2	scaffold_1	22070130	22073328	-	XLOC_006989
MSTRG.5982.1	scaffold_1	22102059	22107804	+	XLOC_003115
MSTRG.5989.1	scaffold_1	22117772	22120995	-	XLOC_006995
MSTRG.5996.1	scaffold_1	22128803	22131453	+	XLOC_003120
MSTRG.6012.12	scaffold_1	22168248	22176407	+	XLOC_003124
Ciclev10008020m.v1.0	scaffold_1	22168260	22172498	+	XLOC_003124
MSTRG.6012.15	scaffold_1	22168301	22172498	+	XLOC_003124
MSTRG.6012.19	scaffold_1	22172573	22176407	+	XLOC_003124
MSTRG.6012.20	scaffold_1	22172730	22176407	+	XLOC_003124
MSTRG.5999.1	scaffold_1	22185057	22188147	+	XLOC_003129
MSTRG.6044.2	scaffold_1	22198670	22299378	+	XLOC_003131
MSTRG.6044.5	scaffold_1	22198683	22202058	+	XLOC_003131
MSTRG.6044.7	scaffold_1	22199265	22299378	+	XLOC_003131
Ciclev10007797m.v1.0	scaffold_1	22199390	22202058	+	XLOC_003131
Ciclev10010314m.v1.0	scaffold_1	22255893	22259102	+	XLOC_003134
MSTRG.6044.11	scaffold_1	22260110	22263850	+	XLOC_003131
MSTRG.6044.10	scaffold_1	22260110	22263850	+	XLOC_003131
MSTRG.6044.12	scaffold_1	22260117	22263850	+	XLOC_003131
MSTRG.6044.14	scaffold_1	22260182	22262235	+	XLOC_003131
Ciclev10008487m.v1.0	scaffold_1	22295400	22299378	+	XLOC_003131
Ciclev10007845m.v1.0	scaffold_1	22295400	22299378	+	XLOC_003131
Ciclev10007801m.v1.0	scaffold_1	22295400	22299378	+	XLOC_003131
Ciclev10008179m.v1.0	scaffold_1	22378859	22383404	+	XLOC_003144
Ciclev10007983m.v1.0	scaffold_1	22378859	22385019	+	XLOC_003144
MSTRG.6061.1	scaffold_1	22378859	22385019	+	XLOC_003144
Ciclev10009975m.v1.0	scaffold_1	22384422	22385632	-	XLOC_007025
Ciclev10009974m.v1.0	scaffold_1	22384422	22385632	-	XLOC_007025
MSTRG.6062.4	scaffold_1	22384437	22385632	-	XLOC_007025
Ciclev10008353m.v1.0	scaffold_1	22386354	22389887	-	XLOC_007026
MSTRG.6058.3	scaffold_1	22394280	22400809	-	XLOC_007027
MSTRG.6041.1	scaffold_1	22407032	22410773	+	XLOC_003146
MSTRG.6065.1	scaffold_1	22413255	22416038	+	XLOC_003147
Ciclev10009529m.v1.0	scaffold_1	22414122	22416038	+	XLOC_003147
Ciclev10008936m.v1.0	scaffold_1	22424057	22425274	-	XLOC_007032
MSTRG.6072.1	scaffold_1	22443003	22450504	+	XLOC_003149
Ciclev10008439m.v1.0	scaffold_1	22443442	22448867	+	XLOC_003149
MSTRG.6072.6	scaffold_1	22443453	22450504	+	XLOC_003149
Ciclev10009601m.v1.0	scaffold_1	22449031	22450504	+	XLOC_003149
Ciclev10009925m.v1.0	scaffold_1	22451792	22454269	+	XLOC_003150
MSTRG.6069.2	scaffold_1	22457675	22459343	-	XLOC_007037
MSTRG.6074.1	scaffold_1	22496859	22498435	+	XLOC_003157
MSTRG.6101.2	scaffold_1	22552289	22556963	+	XLOC_003169
MSTRG.6101.3	scaffold_1	22552493	22556963	+	XLOC_003169
MSTRG.6108.1	scaffold_1	22577289	22579020	-	XLOC_007048
MSTRG.6100.1	scaffold_1	22582002	22583062	-	XLOC_007049
Ciclev10008189m.v1.0	scaffold_1	22593671	22601317	+	XLOC_003175
MSTRG.6128.1	scaffold_1	22603224	22603725	+	XLOC_003176
MSTRG.6129.2	scaffold_1	22604125	22610795	-	XLOC_007052
MSTRG.6141.4	scaffold_1	22641619	22648423	-	XLOC_007058
MSTRG.6143.1	scaffold_1	22651496	22653372	+	XLOC_003183
MSTRG.6127.3	scaffold_1	22660073	22665129	-	XLOC_007051
MSTRG.6127.5	scaffold_1	22660697	22665129	-	XLOC_007051
MSTRG.6127.15	scaffold_1	22660771	22665129	-	XLOC_007051
MSTRG.6127.18	scaffold_1	22660851	22665129	-	XLOC_007051
MSTRG.6118.3	scaffold_1	22665587	22671764	-	XLOC_007062
MSTRG.6118.12	scaffold_1	22665976	22675450	-	XLOC_007062
Ciclev10007388m.v1.0	scaffold_1	22665983	22676206	-	XLOC_007062
MSTRG.6118.15	scaffold_1	22666047	22676206	-	XLOC_007062
MSTRG.6114.1	scaffold_1	22682722	22684810	+	XLOC_003186
MSTRG.6113.1	scaffold_1	22685641	22693413	+	XLOC_003187
Ciclev10009301m.v1.0	scaffold_1	22698688	22702119	+	XLOC_003189
MSTRG.6165.7	scaffold_1	22698719	22702119	+	XLOC_003189
MSTRG.6166.2	scaffold_1	22702184	22708872	+	XLOC_003190
MSTRG.6166.5	scaffold_1	22702249	22710340	+	XLOC_003190
Ciclev10009585m.v1.0	scaffold_1	22732081	22732696	-	XLOC_007070
Ciclev10007620m.v1.0	scaffold_1	22736222	22741716	-	XLOC_007071
Ciclev10008255m.v1.0	scaffold_1	22758712	22761919	+	XLOC_003197
MSTRG.6159.1	scaffold_1	22768784	22781307	+	XLOC_003201
MSTRG.6162.2	scaffold_1	22770898	22774965	-	XLOC_007076
Ciclev10008299m.v1.0	scaffold_1	22771094	22774965	-	XLOC_007076
Ciclev10009664m.v1.0	scaffold_1	22776770	22780207	+	XLOC_003201
MSTRG.6159.6	scaffold_1	22776824	22779260	+	XLOC_003201
Ciclev10009912m.v1.0	scaffold_1	22780208	22781307	+	XLOC_003201
MSTRG.6173.1	scaffold_1	22792740	22796238	+	XLOC_003205
MSTRG.6173.2	scaffold_1	22792826	22796238	+	XLOC_003205
Ciclev10008176m.v1.0	scaffold_1	22792920	22796238	+	XLOC_003205
MSTRG.6182.1	scaffold_1	22810777	22813854	+	XLOC_003208
Ciclev10009361m.v1.0	scaffold_1	22810929	22812161	+	XLOC_003208
Ciclev10008348m.v1.0	scaffold_1	22818738	22821954	+	XLOC_003211
MSTRG.6171.1	scaffold_1	22831366	22836896	+	XLOC_003213
Ciclev10010012m.v1.0	scaffold_1	22831847	22834302	+	XLOC_003213
Ciclev10008751m.v1.0	scaffold_1	22840947	22844111	+	XLOC_003214
Ciclev10008685m.v1.0	scaffold_1	22840947	22844111	+	XLOC_003214
Ciclev10009632m.v1.0	scaffold_1	22844241	22846616	-	XLOC_007085
MSTRG.6188.1	scaffold_1	22846871	22852617	+	XLOC_003215
Ciclev10007944m.v1.0	scaffold_1	22847397	22852617	+	XLOC_003215
MSTRG.6188.4	scaffold_1	22847402	22852617	+	XLOC_003215
Ciclev10007823m.v1.0	scaffold_1	22857599	22862339	+	XLOC_003216
Ciclev10008744m.v1.0	scaffold_1	22868534	22871726	-	XLOC_007087
MSTRG.6229.1	scaffold_1	22881413	22884847	-	XLOC_007091
MSTRG.6229.4	scaffold_1	22881967	22884847	-	XLOC_007091
Ciclev10008119m.v1.0	scaffold_1	22881967	22884847	-	XLOC_007091
Ciclev10009441m.v1.0	scaffold_1	22885751	22890949	-	XLOC_007092
MSTRG.6232.1	scaffold_1	22899741	22904804	-	XLOC_007093
Ciclev10008445m.v1.0	scaffold_1	22902020	22904804	-	XLOC_007093
Ciclev10010835m.v1.0	scaffold_1	22912695	22913798	+	XLOC_003220
MSTRG.6228.4	scaffold_1	22914839	22924144	-	XLOC_007090
Ciclev10007398m.v1.0	scaffold_1	22915349	22923397	-	XLOC_007090
Ciclev10008789m.v1.0	scaffold_1	22931443	22932626	-	XLOC_007097
MSTRG.6203.1	scaffold_1	22954602	22961727	-	XLOC_007101
MSTRG.6203.2	scaffold_1	22954816	22961727	-	XLOC_007101
Ciclev10008001m.v1.0	scaffold_1	22963842	22968419	-	XLOC_007102
MSTRG.6216.7	scaffold_1	22965778	22967566	-	XLOC_007102
MSTRG.6204.1	scaffold_1	22973998	22980430	+	XLOC_003228
MSTRG.6204.3	scaffold_1	22974114	22980430	+	XLOC_003228
MSTRG.6204.2	scaffold_1	22974114	22980430	+	XLOC_003228
Ciclev10007536m.v1.0	scaffold_1	22974133	22980430	+	XLOC_003228
MSTRG.6210.1	scaffold_1	22987473	22990753	+	XLOC_003231
MSTRG.6210.2	scaffold_1	22987574	22990753	+	XLOC_003231
MSTRG.6210.3	scaffold_1	22987574	22990753	+	XLOC_003231
MSTRG.6210.5	scaffold_1	22987606	22990753	+	XLOC_003231
Ciclev10009393m.v1.0	scaffold_1	22987977	22990753	+	XLOC_003231
MSTRG.6209.2	scaffold_1	22991909	22996400	+	XLOC_003232
Ciclev10010136m.v1.0	scaffold_1	22997200	22998134	+	XLOC_003233
Ciclev10010586m.v1.0	scaffold_1	23020422	23021677	-	XLOC_007107
Ciclev10008378m.v1.0	scaffold_1	23039479	23042402	+	XLOC_003239
Ciclev10008377m.v1.0	scaffold_1	23039479	23042402	+	XLOC_003239
MSTRG.6240.1	scaffold_1	23042463	23047968	-	XLOC_007111
Ciclev10007256m.v1.0	scaffold_1	23042607	23047968	-	XLOC_007111
Ciclev10008161m.v1.0	scaffold_1	23049613	23052657	-	XLOC_007112
Ciclev10008158m.v1.0	scaffold_1	23049641	23053789	-	XLOC_007112
Ciclev10010218m.v1.0	scaffold_1	23055164	23057117	-	XLOC_007114
Ciclev10007882m.v1.0	scaffold_1	23073033	23078060	+	XLOC_003244
Ciclev10009089m.v1.0	scaffold_1	23078360	23080171	+	XLOC_003244
MSTRG.6248.2	scaffold_1	23085277	23088136	+	XLOC_003246
MSTRG.6246.1	scaffold_1	23109302	23111064	-	XLOC_007121
Ciclev10009869m.v1.0	scaffold_1	23110013	23111064	-	XLOC_007121
Ciclev10008508m.v1.0	scaffold_1	23111733	23116116	+	XLOC_003249
Ciclev10008511m.v1.0	scaffold_1	23111733	23116116	+	XLOC_003249
MSTRG.6253.3	scaffold_1	23111733	23116834	+	XLOC_003249
MSTRG.6262.2	scaffold_1	23134055	23139815	-	XLOC_007125
MSTRG.6262.3	scaffold_1	23134132	23139815	-	XLOC_007125
MSTRG.6262.6	scaffold_1	23134806	23139815	-	XLOC_007125
Ciclev10007876m.v1.0	scaffold_1	23135170	23139815	-	XLOC_007125
Ciclev10007915m.v1.0	scaffold_1	23135170	23139815	-	XLOC_007125
Ciclev10007921m.v1.0	scaffold_1	23135170	23139815	-	XLOC_007125
Ciclev10007879m.v1.0	scaffold_1	23135170	23139815	-	XLOC_007125
Ciclev10007875m.v1.0	scaffold_1	23135170	23139815	-	XLOC_007125
Ciclev10010287m.v1.0	scaffold_1	23161981	23164851	-	XLOC_007129
MSTRG.6268.7	scaffold_1	23184713	23193299	-	XLOC_007133
Ciclev10007260m.v1.0	scaffold_1	23211156	23216852	-	XLOC_007136
MSTRG.6276.2	scaffold_1	23222950	23231053	-	XLOC_007138
MSTRG.6276.3	scaffold_1	23223237	23231053	-	XLOC_007138
MSTRG.6280.1	scaffold_1	23236154	23252130	-	XLOC_007139
Ciclev10007245m.v1.0	scaffold_1	23236312	23243145	-	XLOC_007139
MSTRG.6280.4	scaffold_1	23245421	23250104	-	XLOC_007139
MSTRG.6292.1	scaffold_1	23256405	23259926	+	XLOC_003265
MSTRG.6285.3	scaffold_1	23261826	23304450	-	XLOC_007142
Ciclev10008073m.v1.0	scaffold_1	23265681	23267783	-	XLOC_007142
Ciclev10008411m.v1.0	scaffold_1	23288746	23290881	-	XLOC_007143
MSTRG.6285.5	scaffold_1	23301445	23304450	-	XLOC_007142
MSTRG.6285.8	scaffold_1	23302170	23304450	-	XLOC_007142
MSTRG.6285.9	scaffold_1	23302170	23304450	-	XLOC_007142
MSTRG.6285.7	scaffold_1	23302170	23304450	-	XLOC_007142
MSTRG.6285.6	scaffold_1	23302170	23304450	-	XLOC_007142
Ciclev10008047m.v1.0	scaffold_1	23302170	23304450	-	XLOC_007142
Ciclev10009615m.v1.0	scaffold_1	23341434	23343900	-	XLOC_007152
Ciclev10008892m.v1.0	scaffold_1	23365319	23368644	+	XLOC_003279
MSTRG.6326.2	scaffold_1	23366163	23368644	+	XLOC_003279
MSTRG.6324.1	scaffold_1	23369737	23377852	-	XLOC_007160
MSTRG.6328.1	scaffold_1	23381440	23383458	+	XLOC_003280
Ciclev10008776m.v1.0	scaffold_1	23407139	23410128	+	XLOC_003286
Ciclev10009032m.v1.0	scaffold_1	23407139	23410128	+	XLOC_003286
Ciclev10008772m.v1.0	scaffold_1	23407139	23410128	+	XLOC_003286
Ciclev10007690m.v1.0	scaffold_1	23428137	23435350	+	XLOC_003290
Ciclev10007691m.v1.0	scaffold_1	23428176	23435350	+	XLOC_003290
Ciclev10007692m.v1.0	scaffold_1	23428176	23435350	+	XLOC_003290
Ciclev10009623m.v1.0	scaffold_1	23436710	23437686	+	XLOC_003291
Ciclev10010576m.v1.0	scaffold_1	23449430	23450071	+	XLOC_003294
Ciclev10008218m.v1.0	scaffold_1	23456083	23459503	+	XLOC_003299
MSTRG.6354.2	scaffold_1	23457182	23459503	+	XLOC_003299
Ciclev10008206m.v1.0	scaffold_1	23463843	23471184	+	XLOC_003300
MSTRG.6356.6	scaffold_1	23463898	23471184	+	XLOC_003300
MSTRG.6360.6	scaffold_1	23475136	23479156	+	XLOC_003302
Ciclev10010061m.v1.0	scaffold_1	23476495	23477057	-	XLOC_007173
MSTRG.6358.4	scaffold_1	23480030	23484231	+	XLOC_003303
Ciclev10007227m.v1.0	scaffold_1	23487200	23498102	-	XLOC_007175
MSTRG.6362.3	scaffold_1	23487991	23493640	-	XLOC_007175
MSTRG.6374.1	scaffold_1	23510611	23522324	-	XLOC_007180
MSTRG.6374.2	scaffold_1	23511555	23522324	-	XLOC_007180
MSTRG.6374.3	scaffold_1	23511569	23522324	-	XLOC_007180
MSTRG.6374.4	scaffold_1	23511583	23522324	-	XLOC_007180
Ciclev10008896m.v1.0	scaffold_1	23523185	23526038	+	XLOC_003310
MSTRG.6371.2	scaffold_1	23526959	23542559	+	XLOC_003311
MSTRG.6410.4	scaffold_1	23544485	23550881	+	XLOC_003312
Ciclev10007298m.v1.0	scaffold_1	23544823	23548848	+	XLOC_003312
Ciclev10010079m.v1.0	scaffold_1	23554125	23557077	+	XLOC_003313
MSTRG.6417.1	scaffold_1	23571223	23573053	+	XLOC_003316
Ciclev10007571m.v1.0	scaffold_1	23581313	23585120	-	XLOC_007185
MSTRG.6420.3	scaffold_1	23582031	23585120	-	XLOC_007185
Ciclev10008059m.v1.0	scaffold_1	23589730	23591591	+	XLOC_003319
MSTRG.6422.3	scaffold_1	23590877	23596884	-	XLOC_007186
MSTRG.6415.2	scaffold_1	23610301	23615546	-	XLOC_007183
Ciclev10007586m.v1.0	scaffold_1	23610859	23615546	-	XLOC_007183
MSTRG.6415.7	scaffold_1	23611751	23615546	-	XLOC_007183
Ciclev10008869m.v1.0	scaffold_1	23654785	23658899	-	XLOC_007189
MSTRG.6379.4	scaffold_1	23655089	23658899	-	XLOC_007189
Ciclev10007791m.v1.0	scaffold_1	23662148	23665423	-	XLOC_007192
Ciclev10007792m.v1.0	scaffold_1	23662148	23666246	-	XLOC_007192
Ciclev10008413m.v1.0	scaffold_1	23668677	23673239	-	XLOC_007193
MSTRG.6389.1	scaffold_1	23676937	23683291	-	XLOC_007194
MSTRG.6389.2	scaffold_1	23677100	23683291	-	XLOC_007194
MSTRG.6389.4	scaffold_1	23677363	23683291	-	XLOC_007194
Ciclev10007740m.v1.0	scaffold_1	23677553	23683165	-	XLOC_007194
Ciclev10010604m.v1.0	scaffold_1	23685942	23688606	-	XLOC_007195
Ciclev10007763m.v1.0	scaffold_1	23689852	23693197	-	XLOC_007196
Ciclev10007552m.v1.0	scaffold_1	23694991	23699893	+	XLOC_003334
MSTRG.6403.1	scaffold_1	23697258	23700081	-	XLOC_007199
MSTRG.6405.1	scaffold_1	23701118	23705122	+	XLOC_003335
MSTRG.6405.2	scaffold_1	23701258	23705122	+	XLOC_003335
MSTRG.6405.3	scaffold_1	23701393	23705122	+	XLOC_003335
Ciclev10007891m.v1.0	scaffold_1	23701571	23705122	+	XLOC_003335
Ciclev10010822m.v1.0	scaffold_1	23708962	23710839	-	XLOC_007201
MSTRG.6406.2	scaffold_1	23717329	23719940	-	XLOC_007202
MSTRG.6434.6	scaffold_1	23728882	23734413	+	XLOC_003339
MSTRG.6434.7	scaffold_1	23729003	23734413	+	XLOC_003339
Ciclev10007697m.v1.0	scaffold_1	23750664	23753403	+	XLOC_003342
Ciclev10009386m.v1.0	scaffold_1	23753759	23756966	-	XLOC_007207
MSTRG.6413.1	scaffold_1	23759396	23762295	+	XLOC_003343
MSTRG.6413.2	scaffold_1	23759403	23762295	+	XLOC_003343
Ciclev10009054m.v1.0	scaffold_1	23759730	23761658	+	XLOC_003343
MSTRG.6432.1	scaffold_1	23764103	23769258	+	XLOC_003344
Ciclev10008832m.v1.0	scaffold_1	23764337	23769258	+	XLOC_003344
[truncated: 23,500 more rows]
