# Supplementary material for: Role of long non-coding RNA in regulatory network response to Candidatus Liberibacter asiaticus in citrus
Source: Front Plant Sci. 2023 Feb 20;14:1090711. doi: 10.3389/fpls.2023.1090711 (PMC9986497; doi:10.3389/fpls.2023.1090711)
Supplement: Supplementary file 3 [file DataSheet_3.zip › Supplementary Data/Data S3.xlsx]

## Sheet: mRNAs
Data S3 FPKM values of differetially expressed mRNAs
Transcript ID	Rough lemon (health)					Rough lemon (CLas)					Sweet orange (health)					Sweet orange (CLas)
	RH_W0	RH_W7	RH_W17	RH_W34		RD_W0	RD_W7	RD_W17	RD_W34		VH_W0	VH_W7	VH_W17	VH_W34		VD_W0	VD_W7	VD_W17	VD_W34
Ciclev10033125m.v1.0	7.65794	0.405759	10.0928	0.232507		6.98998	0.552337	9.50191	0.306634		2.91542	0.754714	5.813	0.153189		4.86859	0.529477	8.1114	0.0736517
Ciclev10014024m.v1.0	0.253046	0.4507	0.088354	0.0610933		0.586324	0.315929	0.248419	0.433526		0.0889595	0.380915	0.126708	0.026432		0.417111	0.0533937	0.467426	0.584147
MSTRG.48227.1	3.22021	10.3038	7.32777	7.32908		4.93778	7.14058	8.78608	9.82104		6.57441	9.67556	9.4246	6.37581		4.48669	11.7203	9.75586	6.18631
MSTRG.45891.8	0.611324	0.268031	0.348303	0.487831		0.432503	0.613907	0.322725	0.253802		0.0180625	1.07425	0.753856	0.570514		0.013257	0.593485	0.451714	0.71058
Ciclev10016025m.v1.0	2.90272	3.25965	2.11828	1.88472		2.31159	0.731396	0.933013	0.532274		3.69005	3.3671	0.727101	2.74334		6.4986	3.11461	1.11549	3.34767
MSTRG.45891.7	0.0346837	0.212113	0.236017	0.239381		0	0.358544	0.024492	0.183311		0.0316165	0.185597	0.28219	0.178028		0	0.542166	0.178544	0.37043
MSTRG.72111.17	0	0	0.031424	0		0	0	0	0		0.252437	0.73083	0.0498103	0.51578		1.37078	0.0643847	0.0271577	0.227387
MSTRG.72111.16	0.376757	0.71243	0.332228	0.578322		0.436299	0.257836	0.76091	1.70243		0.0482595	0.0167317	0.00860533	0.0568977		0.39465	0.0226477	0.008133	0.0959503
Ciclev10019265m.v1.0	4.85017	10.4486	9.85706	8.4944		3.15926	6.32453	6.10805	10.0723		0	5.32872	2.88387	4.41383		0	4.61098	0.909458	2.57102
Ciclev10011697m.v1.0	0.729395	9.32332	1.48318	7.02055		1.63304	9.71922	2.36296	4.82797		3.41582	15.7358	1.76753	11.0519		3.20252	22.6411	2.41126	13.3928
Ciclev10014739m.v1.0	0.100611	0.310697	0	0.244691		0.0864667	0.0483413	0.0272787	0.077466		0.165423	1.65554	0.040813	0.959369		0.0692347	0.635229	0.113891	0.827329
Ciclev10013431m.v1.0	0.614385	0.345307	0.267103	0.167137		0.544805	0.276042	0.18139	0.50858		0.219844	0.328535	0.258403	0.405108		0.077861	0.339652	0.143333	0.39626
Ciclev10015973m.v1.0	0.74812	0.77407	0.33453	0.513908		0.454511	0.230113	1.09139	0.269071		2.01918	0.478795	1.15214	1.06278		3.33364	0.673132	0.425382	0.769139
MSTRG.16770.1	1.65566	1.04201	1.76192	0.236502		2.26316	1.10832	2.11506	0.418536		6.36299	0.798205	5.42986	0.442481		6.42011	0.816389	5.16124	0.328261
Ciclev10002531m.v1.0	0.15961	0	0.392902	0		0.173491	0	0.568154	0		0.996449	0	0.257055	0		1.12297	0	0.993077	0
MSTRG.31830.2	0.843539	2.68029	1.77012	2.57012		0.780873	2.49223	0.955076	2.20794		0.522721	2.67779	1.04559	2.83814		0.618765	1.88994	0.613224	2.35101
Ciclev10014303m.v1.0	7.86176	11.3108	5.7251	5.77741		4.7955	1.73261	2.45672	4.74708		3.02744	4.70872	5.36924	1.05539		8.37369	0.101737	4.97445	1.01702
MSTRG.6209.2	1.67059	2.49614	2.53578	2.30171		2.16786	2.55252	3.74015	2.78167		2.10854	2.52116	1.7565	1.5212		1.29234	3.15147	1.85892	1.87392
MSTRG.59130.1	43.9838	18.947	57.6994	41.0547		86.0716	21.5547	64.3079	29.4433		45.9187	31.6416	93.005	67.5614		144.625	46.4089	64.613	66.5997
Ciclev10023185m.v1.0	11.6515	28.5488	32.9355	45.9223		12.1326	24.6863	18.5012	37.1561		7.54956	15.3618	15.9898	29.3057		8.35974	18.5731	14.8608	27.0597
Ciclev10027745m.v1.0	10.1411	38.9149	16.5721	52.2434		10.8188	33.1633	11.543	32.8984		10.668	38.7921	6.3128	26.2914		10.0724	42.647	7.96779	27.6635
Ciclev10009127m.v1.0	1.48183	0.499689	0.637253	0.614235		0.846639	0.655517	0.831993	0.356157		1.36498	0.897595	0.62181	0.852139		2.4088	0.581664	1.19646	0.570757
Ciclev10004089m.v1.0	1.58521	1.74529	1.31378	1.56429		1.55756	1.4436	1.17957	1.68224		1.47974	2.75413	0.901988	1.30645		1.09873	2.37109	1.03976	1.40568
MSTRG.33332.1	3.22379	2.83513	3.58098	2.51962		3.42228	2.74598	3.92312	5.13651		0.533338	6.2572	4.09735	6.23412		0.410476	2.8618	3.07639	7.93322
Ciclev10026163m.v1.0	0.743562	0.859119	0.516926	0.543132		0.805552	1.00389	0.631599	0.773199		0.120703	0.839419	0.227041	0.350692		0.3037	0.793106	0.485332	0.43197
Ciclev10021079m.v1.0	1.56135	7.751	6.66947	7.52726		2.79248	3.11644	4.53024	7.62749		2.75666	7.76686	2.34813	11.1319		1.42398	10.5105	2.45743	10.5976
MSTRG.40511.25	0.004253	0.661929	1.70539	1.25244		0.458641	0.728007	1.32469	0.826459		0.206755	0.0289873	0.131889	0.144979		0	0.416016	0.788372	0
Ciclev10003496m.v1.0	2.46408	3.01239	6.18409	4.1943		2.45207	3.50076	6.7321	5.16057		2.30848	7.23673	15.1788	12.963		3.14076	8.37537	13.1039	15.0463
MSTRG.29967.4	0	0.196316	0.442854	0.234888		0.134263	0.117157	0.148031	0		0.1447	0.378418	0.356775	0.543847		0	0.175937	0.248283	0.133174
MSTRG.23978.10	0.74001	0.305189	0.505364	0.147647		0	0.324228	0.31769	0		0	0.267698	0.717308	0.232645		0.874697	0	0.276826	0.211338
MSTRG.45499.4	0.0914117	0.0373667	0.052123	0.0277887		0.0990013	0.114922	0.053609	0.0584427		1.21469	1.24023	2.25571	0.947109		1.19575	3.25333	2.18981	1.30135
MSTRG.55155.3	1.58228	3.5651	19.3766	12.4478		1.31721	11.903	11.6093	8.2806		0.784667	2.63944	2.75516	4.41028		0.668509	2.62562	2.13869	4.36404
MSTRG.45499.1	0.123469	0.133856	0.0457357	0.0419893		0.0630273	0.229203	0.112775	0.0430863		1.72691	2.55528	2.282	1.92639		1.98468	6.16028	3.60332	1.89744
MSTRG.69213.2	2.62128	2.82189	1.8283	2.40179		2.19056	2.89509	3.55169	3.25585		1.5466	3.81402	2.5107	3.19229		2.35815	6.74769	2.5756	3.44803
MSTRG.55155.4	1.0147	2.99249	11.4488	8.39409		0.800242	8.88991	8.54414	8.70132		0.435782	1.92658	2.05674	3.55731		0.607404	1.88852	2.08783	2.92789
MSTRG.57312.2	0.387395	0.342991	0.103686	0.193903		0.508777	0.343748	0.131384	0.443651		0.179671	0.963635	0.256076	0.32979		0.129527	0.641481	0.515651	0.215248
MSTRG.44210.11	0.377108	0.502199	0.755611	0.409853		0.53238	0.486181	0.436608	0.365077		5.12508	2.08144	2.8169	2.8181		5.22941	2.27224	4.31373	2.90771
Ciclev10010901m.v1.0	127.495	10.3991	140.66	28.302		121.528	37.8302	129.785	22.969		117.984	26.1907	192.11	53.2247		194.237	32.8877	177.788	74.5212
MSTRG.69996.12	0.627968	1.01975	2.72594	1.3496		1.83634	1.7087	5.12083	1.69113		0.606115	0.619794	1.78895	0.572316		0.273417	1.2645	2.76227	0.799396
Ciclev10015542m.v1.0	0.152783	0.161203	0	0.0698767		0.067758	0.150016	0.126336	0		0.196657	0	0.0105973	0		0.520158	0	0.0306073	0
MSTRG.1159.27	0	3.84401	2.73757	3.8371		0	5.22127	0	3.53288		0	21.8744	2.331	17.4292		0	10.9273	0.376781	26.0899
Ciclev10004194m.v1.0	0.104335	0.355133	0.0937123	0.333439		0.236065	0.550798	0.584627	0.204428		0.117238	0.127167	0.64774	0.144411		2.02739	0.211813	0.499973	0.220372
MSTRG.1159.25	0.232759	9.01219	2.10006	5.48979		0.179644	61.8146	0.193157	26.6399		3.99949	65.8612	8.31311	181.099		0.175572	257.775	3.44289	188.483
Ciclev10022487m.v1.0	0.795735	3.30777	11.4547	19.9543		0.916767	18.9007	27.3712	15.6513		2.65601	15.0287	25.3551	35.8167		2.32927	35.0464	38.4133	38.3353
MSTRG.25596.1	2.37935	15.1949	2.65605	16.2333		3.26897	15.4355	2.81278	26.1356		6.27718	7.66143	6.48283	15.8134		3.8549	15.6063	5.28987	17.0345
MSTRG.37912.2	0.328773	0.647454	0.960289	0.935693		0.917646	0.931871	0.807489	0.57281		0.0945605	1.21456	2.63652	0.553458		0.310555	2.42418	1.02455	2.50828
Ciclev10000087m.v1.0	9.26345	1.75195	7.34836	2.31533		11.3036	2.02765	5.15449	3.67627		8.67279	1.98865	6.59614	2.49339		11.2832	3.12952	8.10938	2.53956
MSTRG.74772.1	0.628059	0.496903	0.21246	0.317259		0.438864	0.652878	0.288897	0.40754		0.209944	0.898468	0.216278	0.600026		0.147101	0.477755	0.255112	0.401627
Ciclev10005556m.v1.0	1.21594	1.7736	3.39478	1.93381		0.342841	0.920906	3.04406	1.85058		3.05871	0.996225	3.02656	1.25894		3.59743	1.07444	2.86965	1.19012
Ciclev10002426m.v1.0	0.209715	0.143357	0.25486	0.139958		0.118073	0.22311	0.137671	0.122306		0.116447	0.16214	0.0770447	0.147582		0	0.198246	0.14522	0.297836
MSTRG.29571.3	0.0387633	0	0.338353	0.65965		0	0.18596	0.92582	0.504143		0.217231	0.269313	2.37895	4.3839		0.188433	0.858834	2.11772	3.21182
MSTRG.34775.11	0.369907	2.52052	4.67983	1.15039		0.561164	1.79269	3.17208	2.08059		1.11418	5.65161	5.4526	4.15774		0.62324	5.37011	6.32022	8.00015
Ciclev10001380m.v1.0	2.34403	2.99456	17.714	17.6446		2.55067	8.63278	39.3395	13.146		3.15137	8.29907	33.8381	32.7026		4.33784	13.6837	35.4011	29.3086
Ciclev10021032m.v1.0	9.44284	54.8314	20.8571	61.9093		14.6781	58.3255	17.3961	55.6976		10.8729	53.7546	17.7898	57.9709		13.2661	64.5987	17.7211	55.2245
MSTRG.34775.15	0.932219	4.59295	9.78695	6.02503		1.02916	5.98058	10.3611	6.67565		1.01344	2.54719	8.64494	4.77562		0.327678	7.61438	7.28059	5.70957
MSTRG.59633.7	0.454707	0.227289	0.440964	0.270912		0.433712	0.553377	0.346258	0.32116		1.96135	1.46888	2.21269	1.50845		0.925542	2.96945	1.67936	0.827655
Ciclev10012902m.v1.0	1.55128	1.25479	2.19109	1.83334		1.80238	1.04736	1.54119	0.948393		1.65561	1.24732	2.02583	1.57723		2.00592	0.646254	3.3261	1.07593
Ciclev10030962m.v1.0	1.75953	9.29974	7.27716	16.2975		5.27954	10.1227	5.58247	8.5115		5.58352	6.59891	4.09651	15.214		6.22558	14.053	7.53574	13.3699
MSTRG.49114.3	0	0.134222	0	0.149822		0	0.0554127	0	0		0.336591	0.673738	0.142822	0.438307		0	0.635136	0.236602	0.147201
Ciclev10032101m.v1.0	0	0	0	0		0.673421	0.0826257	0.0525183	0		4.72375	0	0	0		2.01707	0	0	0.110083
MSTRG.31976.9	1.37202	0.565695	1.10418	0.404456		0.335572	0.111245	1.01639	0.306809		2.10524	0.592886	0.913183	0.372219		1.63557	0.555325	1.19759	0.276379
Ciclev10033551m.v1.0	0.205991	0.226279	0.020709	0.0936483		0.0628923	0.205151	0.143742	0.106995		0.0735025	0.497016	1.13552	2.01816		0.0398343	0.678469	1.14782	2.39012
MSTRG.31976.8	0.272204	0.253098	0.901093	0.263836		0.281106	0.0646483	0.773645	0		1.57563	0.499018	0.813384	0.335112		1.26658	0.432206	1.02106	0.210697
MSTRG.47429.1	1.93628	2.39302	0.672206	1.60869		2.42816	1.14248	0.9679	1.35072		0.664126	2.6286	0.822594	0.98987		0.366011	1.99432	1.19325	1.11689
MSTRG.31976.2	4.42548	2.49232	4.65915	2.9319		7.14061	3.58132	9.29913	2.88076		7.70113	2.80519	6.18342	3.91016		8.27768	3.8879	11.7131	3.03629
Ciclev10022651m.v1.0	0.0489187	0.0680803	0.320223	0.427764		0.0726507	0.0501103	0.283648	0.110825		1.05916	0.0634137	0.517731	0.431021		0.976676	0.133716	0.275772	0.472454
MSTRG.31976.5	0.909527	0.583124	1.52924	0.750985		0.552731	0.141957	1.65317	0		3.1216	0.668017	3.66189	0.50808		2.04798	0.81162	2.39215	0.392268
MSTRG.31976.4	3.13104	2.36901	2.54803	1.27971		0.809294	0.288043	3.09751	0.282928		5.11768	0.939049	4.50676	0.692722		2.86171	1.29128	3.13149	0.941839
MSTRG.69849.3	0.0140143	0.073497	2.20788	2.56467		0.12576	3.24718	5.06143	2.435		0.4102	0.718518	0.386704	0.317388		0.274024	0.694599	0.274744	1.87094
Ciclev10009900m.v1.0	0.490895	0.168421	3.0213	1.13199		0.815702	0.659714	1.56092	0.750151		1.57022	0.743677	1.99087	2.07243		2.38775	0.603216	2.75596	1.21994
MSTRG.7719.2	1.1254	0.560156	0.321837	0.555706		1.33791	0.591621	0.802531	1.34591		0.37714	0.0321667	0.151135	0.0515813		0.009366	0.981701	0.381319	0.252844
MSTRG.30930.3	0.0249233	0.051323	1.70512	0.125031		0.050392	0.0924273	0.0831863	0.0859237		1.45652	0.084907	0.784335	0.545948		1.05311	0.028312	0.0597873	0.436185
MSTRG.70126.1	0.539782	0.25441	0.628328	0.521234		0.250849	0.800559	0.944733	0.482043		0.1215	0.661416	3.64625	1.24752		0.140835	1.29243	3.47937	1.49563
Ciclev10008250m.v1.0	0.065656	0.0297987	0.0603753	0.0240997		0.335001	0.18815	0.053933	0.0640983		0.092885	0.276075	0.0635613	0.0408587		0.0125937	0.273401	0.130491	0.033935
Ciclev10002857m.v1.0	25.0727	5.22621	8.49652	5.20155		17.4793	6.31158	7.7804	9.02556		48.0154	14.0817	15.3604	17.111		44.1199	17.3559	19.4974	15.3078
Ciclev10002421m.v1.0	4.86818	0.944753	3.4025	0.704326		3.6074	1.22918	3.92904	0.730965		3.12582	1.46567	2.38508	1.84644		4.20362	1.29641	4.0118	1.35927
MSTRG.29821.1	1.7227	2.55398	2.96598	2.20809		1.4645	2.16481	2.68071	2.68915		0.550661	2.51251	2.49986	2.33845		0.653666	2.17718	2.19909	3.83813
MSTRG.32685.1	0.817787	2.7171	2.01363	1.77592		1.52779	3.58232	0.954057	0.724566		0.190277	2.64134	0.318232	2.08112		0	3.75394	0.217291	2.27426
Ciclev10033991m.v1.0	0	0.042971	0.755324	1.51486		0	0.850543	0.864398	0.836556		0	0.544491	2.49002	3.11653		0	2.55554	1.24787	3.38732
Ciclev10027965m.v1.0	4.12131	3.95695	3.83475	2.76515		4.14427	2.33068	3.25488	4.21414		5.16076	3.16007	3.51388	4.32094		4.90069	2.1752	2.16069	5.36515
MSTRG.29846.32	0.0489583	0.0451127	0.295078	0.6131		0.159508	0.300046	0.393308	0.03869		0.061504	0.022174	0.0306543	0.0445047		0	0.146525	0.022104	0.012778
Ciclev10030920m.v1.0	3.02471	11.755	110.909	143.561		5.16162	110.91	142.36	66.1386		6.26401	53.2264	102.264	107.906		10.2108	120.681	128.651	173.907
Ciclev10012885m.v1.0	3.57378	11.2137	7.13004	8.79317		5.03227	7.834	5.97178	7.82849		1.62314	6.36996	2.95761	4.6243		1.62341	6.53944	3.26792	4.86072
Ciclev10012995m.v1.0	43.7393	112.956	56.6079	86.644		54.9384	114.555	65.1889	73.6237		56.0834	144.732	52.4642	126.313		45.1718	159.815	62.7299	98.7736
Ciclev10014409m.v1.0	0.448484	0.865259	1.04968	0.618343		0.889124	0.780606	0.417663	0.728353		1.08537	0.89044	0.819936	1.28056		0.281554	3.55936	1.1689	1.35752
MSTRG.68165.8	4.01744	4.08476	3.15113	4.51534		1.73749	4.90518	2.94485	2.92151		3.01959	1.96359	4.18951	4.89493		1.81876	4.32836	3.80814	4.86333
Ciclev10020875m.v1.0	2.25061	6.22063	3.12065	6.35702		2.48876	5.03709	3.94785	7.73877		9.45379	30.3956	10.3335	26.2536		5.93782	34.2131	10.9943	33.3041
MSTRG.5941.2	0.751456	0.668136	0.280798	0.233041		0.25901	0.800481	0.504596	0.518945		3.09919	1.58979	0.728803	0.569263		2.20726	0.80305	0.861853	0.814664
MSTRG.18757.3	0.68743	1.48649	0.0470213	0.210283		0.00208033	0.960084	0.0987523	0.452395		0.0581475	0.178617	0.0851833	0.0451873		0.0254733	0.457617	0.216539	0.209998
MSTRG.20437.2	0.243505	0.350702	0.858776	0.865345		0.217072	0.738084	0.654077	0.820862		0.264482	0.627092	0.880244	0.899178		0.133013	0.636174	0.764091	1.34381
MSTRG.71279.12	1.03009	0.931542	0.594455	0.602401		0.626356	0.746718	1.14652	0.495658		0.991687	0.774039	0.404946	0.679015		0.975245	0.355333	0.405897	0.628855
Ciclev10009389m.v1.0	0.235967	0.210404	0.789098	0.280108		0.303992	0.306498	0.319997	0.30832		0.364983	0.578465	0.673337	0.49631		0.174204	0.670316	0.764474	0.713735
MSTRG.60087.8	0.159028	0.954489	0.204987	0.37858		0.434539	0	1.14007	0.174164		0.419642	0.917636	0.827738	0.694473		1.1824	0	0.948744	0.172092
MSTRG.61152.2	0.377637	0.68134	0.883161	1.25416		0.368929	1.77912	1.33369	1.07412		0.103205	0.49988	0.520506	2.54541		0.205739	1.42368	0.803931	3.75545
Ciclev10002747m.v1.0	0.916985	2.82607	1.95075	0.747511		1.24772	0.94626	1.98184	0.895998		0.516609	3.22417	1.20162	1.2312		0.553723	4.05281	0.853497	3.50807
Ciclev10005629m.v1.0	0.97328	2.1359	12.6158	13.9617		1.17425	8.67442	21.6519	7.94982		2.7684	4.78782	57.1352	27.4648		4.21477	18.6452	49.8336	28.5863
Ciclev10022509m.v1.0	0.495378	0.764487	5.17585	5.22372		0.335235	3.57184	8.12639	2.90436		0.318696	1.71737	12.6859	8.45819		0.169152	2.00581	10.3375	7.03765
MSTRG.61152.1	0.633955	2.15379	3.03504	5.25389		0.585877	6.46498	5.92066	3.90425		0.291104	1.85637	1.16142	3.65413		0.289032	4.74644	2.1854	6.56025
MSTRG.55048.1	0.0712817	0.0723403	0	0		0	0	0	0		0.980634	1.42375	0.116463	1.74081		0.373073	3.17614	0.260678	1.36269
Ciclev10017869m.v1.0	0.814414	2.46966	0.0198143	0.700866		0.888079	1.21359	0.235625	1.25152		0.197596	1.38037	0.121936	0.328949		0.083601	1.34765	0.256945	0.38055
Ciclev10016236m.v1.0	11.6656	4.75143	3.31894	2.08568		11.5117	4.30392	4.55556	3.65201		7.04374	6.07443	1.46817	3.80896		8.47281	2.19642	1.94244	2.97465
Ciclev10015753m.v1.0	0.492268	0.55693	1.45277	1.58232		0.406936	1.4547	2.59917	1.88425		0.576817	1.27851	1.21779	1.15068		0.268398	0.861708	0.967686	1.02536
MSTRG.35413.1	0.872915	0.527374	0.669449	0.259848		0.523537	0.664886	0.692737	0.608448		0.182958	0.897204	0.613727	0.572228		0.113081	0.426279	0.876971	0.625204
MSTRG.27220.21	0.201816	0.0770653	0.167819	0.102041		0.243051	0.182331	0.244343	0.10449		1.22796	0.121768	1.75532	0.305723		1.64661	0.232592	1.76315	0.267916
MSTRG.36392.1	1.57631	2.26049	1.90893	2.47301		1.37735	2.01087	1.97286	1.8546		1.16745	2.33323	1.65192	2.25961		0.990829	2.38574	1.36277	1.80674
MSTRG.36392.2	1.0408	2.87289	2.64507	3.22273		1.35418	1.81772	2.77027	2.68718		1.38121	4.50581	2.58513	3.60198		1.562	3.96646	2.22442	3.80182
MSTRG.29028.9	0.321816	0	0	0		0	0	0	0.09629		0.279586	0.245067	0.347852	0.200322		0	0.283009	0	0.0858233
MSTRG.6405.1	1.59856	1.00015	2.03034	0.380497		2.67687	1.19295	2.23639	0.826948		2.8305	1.36531	3.53503	1.03003		3.93094	1.19457	2.55282	1.57183
MSTRG.30048.2	0.661207	0.239628	0	0.429278		0.523702	0.466351	1.2817	0.709463		0.542603	0.61139	0.00526333	0.13107		1.12122	0.0165223	0.00485433	0.880915
MSTRG.6405.2	1.01716	0.092722	0.244223	1.13979		1.19414	0.190666	0.938607	0.659885		0.251525	0.162919	1.41643	0.56705		2.81399	0.416258	0.67094	0.416455
MSTRG.46551.1	0.557757	1.02387	0.751695	0.083319		1.04412	0.899846	0.0417803	0.537548		0.792937	0	0.246278	0.142241		0.965264	0	0.643239	0.186088
MSTRG.30048.3	0.336569	0.63606	1.24307	0.509591		0.431437	1.01645	1.16763	1.13016		0.231438	1.08341	1.22981	0.578353		0.270541	0.703706	1.27463	0.812719
MSTRG.60492.1	0.0334127	1.07186	0.126154	0.617485		0.0685953	1.32893	0.0718893	0.852958		0.0006105	1.38915	0.049119	0.853835		0.00266733	1.80005	0.0968297	1.03128
Ciclev10016067m.v1.0	5.68217	4.72558	13.3125	5.54439		8.49857	4.79612	10.1387	9.91269		12.7978	6.21117	10.6229	5.6506		12.6349	6.50152	9.85494	5.75936
Ciclev10028590m.v1.0	0.427866	0.791363	8.9602	3.46044		1.05824	4.33319	10.9365	4.18927		1.15013	3.34313	20.6552	7.27939		1.7524	8.44616	16.3997	8.68779
Ciclev10010348m.v1.0	0.25934	0.698254	2.20125	0.253895		0.294061	1.96223	2.23544	1.10829		0.0199575	1.74297	2.65935	1.84696		0	1.08394	3.95085	1.85468
MSTRG.62627.1	0.795188	0.356439	0.0641767	0.055312		0.500168	0.649931	0.143206	0.276989		0.129513	0.922883	0.0655677	0.464187		0.070855	0.518688	0.092321	0.383393
MSTRG.48645.1	2.00336	1.06108	1.7055	0.353175		1.33218	1.56044	2.41554	0.589702		2.75161	1.11149	1.53932	0.702859		3.35939	1.16048	2.13603	0.512382
MSTRG.48645.2	4.09297	1.88012	4.05502	0.864377		6.15632	1.84095	3.97185	1.39703		3.62999	2.24408	2.79811	0.640569		6.05208	2.25951	4.24032	1.07139
MSTRG.48645.3	2.04477	0.809557	2.03773	0.347632		2.79575	0.326367	1.46087	0.537536		2.85054	0.935301	1.09015	0.3059		2.90421	1.20619	1.4838	0.802139
MSTRG.67983.13	1.26415	6.22683	0.0638813	0.103827		0.130666	0.228076	0.0583913	2.74759		0.0774975	0.525968	0.0492767	0.062036		0.015383	0.434441	0.0312777	0.066844
MSTRG.27220.30	0.460336	0.060323	0.408216	0.189322		0.526755	0.292996	0.569828	0.278084		1.27642	0.374823	3.15212	0.71319		2.21316	0.347835	2.42874	0.701877
MSTRG.27220.32	0.554392	0.195253	0.822392	0.470922		1.32692	0.351125	0.498812	0.612005		0.737245	0.262958	1.60242	0.428567		1.19715	0.18331	1.52856	0.358714
MSTRG.7247.3	0.560427	1.66991	1.29955	0.736385		1.6591	1.49482	1.53588	1.50575		1.76183	1.43838	1.27405	1.04683		1.14516	2.7441	1.60912	0.727394
MSTRG.68036.10	0.575222	0.00803633	0	0		0.127388	0	0.026058	0		0.646402	0.0460857	0.177104	0.03794		1.27713	0.00683767	0.0620767	0.0447773
Ciclev10019228m.v1.0	0.614073	1.54099	0.47384	2.09108		0.686127	0.988962	0.212727	1.57628		0.147636	0.649995	0.323126	1.05137		0.0810917	0.782562	0.101437	0.872947
MSTRG.44729.2	0	0	1.70224	2.8173		1.08973	0.424917	0.716376	1.28579		0	0	0	1.7101		5.79989	0	0.791653	1.78042
MSTRG.11094.4	2.01044	0.891833	3.00948	0.222906		1.95723	0.865813	2.57874	0.369171		3.86286	1.14729	2.866	0.546687		2.40184	0.780353	2.99041	0.37134
MSTRG.8713.1	0.081459	0.100556	0.487007	0.057161		0.51138	0.0155623	0.622667	0.236405		0.324241	0	0.412127	0.0268423		0.003027	0.178177	0.307627	0.0151223
MSTRG.8009.1	0.48422	0.520339	0.290842	1.35358		0.202256	0.266312	0.437732	0.594961		0.261574	0.871618	2.04505	6.04494		0.114144	2.05546	1.09159	7.28604
MSTRG.19716.1	0.884311	1.18879	0.951833	1.05665		0.578928	0.539234	0.811055	1.36274		1.23397	2.79451	1.29442	3.11522		1.0177	3.24919	1.63686	2.452
Ciclev10012911m.v1.0	0.492545	0.0749893	0.980341	0.0366147		1.31107	0.27159	1.35998	0.0825947		4.64642	0.184792	1.60371	0.00993467		2.62263	0.235193	1.55868	0.0321103
MSTRG.58274.8	0.633413	0.705376	1.27435	1.17896		0.481338	0.469852	0.937743	1.78738		0.215164	0.783905	1.3331	0.965764		0.226353	1.15461	1.14676	0.907394
MSTRG.55693.6	1.14077	0.604915	0.703904	0.371794		0.236932	0.824788	0.675027	0.477023		0.550293	0.304539	0.440372	0.184881		0.793882	0	0.0608753	0.111627
Ciclev10004262m.v1.0	13.1869	6.31097	15.2482	4.99238		9.65208	5.03363	9.92309	7.22638		6.20157	3.75527	10.8194	3.06467		6.29075	1.96456	9.20581	1.84847
MSTRG.68820.1	0.482215	6.77164	0.270056	2.93196		0.191745	4.50377	1.76654	1.70181		1.34303	4.54519	0.225626	2.96566		0.226637	1.93983	0.849848	2.34829
Ciclev10021705m.v1.0	0.698652	0.655151	0.023125	0.089695		0.595934	1.0377	0.246963	0.309347		3.04853	0.969139	0.68739	0.684881		2.43646	0.519213	1.13297	0.668072
Ciclev10014492m.v1.0	4.76847	7.76931	14.2998	14.0911		4.8875	17.2218	17.1895	10.3575		3.00499	11.6509	13.1078	15.3655		2.55733	17.1454	12.7911	18.8534
MSTRG.55821.22	0.0745107	0	0	0		0	0	0	0		0	0.141253	0.439446	0.390905		0	0.928301	0.999536	0.175253
MSTRG.63491.1	1.2951	0.500182	0.500041	0.476059		0.589932	1.23424	0.872439	0.457164		0.167599	1.53153	3.36216	1.46232		0.194051	2.59838	3.42841	1.85098
Ciclev10032710m.v1.0	3.85016	2.91067	3.39289	2.10801		3.77474	2.2506	6.05917	4.17897		2.18812	3.24851	0.304473	2.70482		2.16186	0.908747	1.18651	2.15534
Ciclev10028091m.v1.0	3.22618	1.95829	3.84677	3.68729		4.48989	1.21487	9.26356	5.07492		12.7181	2.71577	22.2087	13.3768		19.0129	1.65028	8.14167	16.5807
Ciclev10018406m.v1.0	1.37595	3.05245	1.35616	2.08657		1.22381	2.82667	1.40334	1.62308		1.04675	4.70297	1.67352	1.75345		1.03099	4.15767	1.98695	1.8145
MSTRG.48961.1	1.52598	0.564333	0.180167	0.258946		0.497243	0.298527	0.491984	0.682299		0	0.3527	0.889942	0.327993		1.39969	0.016454	2.07994	0.237746
MSTRG.66676.2	1.27222	1.04763	0.844397	0.32423		2.14214	0.381196	0.436072	0.0335293		0.266419	0	0.0363853	0.0176087		0.324258	0	0.0464747	0
Ciclev10028237m.v1.0	10.5025	5.69986	7.04972	4.48417		9.796	4.72141	7.11919	6.43668		24.6373	12.0171	9.00805	11.1836		20.3954	5.64598	9.12727	7.402
MSTRG.68624.4	0.899638	1.07066	0.470514	0.548625		0.786818	0.809708	0.778914	0.732864		0.153669	0.871813	0.564669	0.557216		0.176462	1.62957	0.258174	1.14616
MSTRG.48721.7	0.163345	2.08257	9.26718	5.24776		0.344826	4.88204	7.1861	6.39251		0.626026	3.07341	10.1903	3.79865		0.250486	3.78566	6.89891	8.81558
Ciclev10012189m.v1.0	3.57471	11.7214	4.0447	8.46043		3.57981	7.7659	2.02651	9.39245		2.76248	7.0908	3.60968	9.53565		1.96261	13.8981	4.05372	15.1352
MSTRG.7839.8	1.90439	4.08094	6.86106	6.16013		1.57345	6.97996	7.52379	6.54734		2.74897	6.15182	7.07906	7.98737		2.735	9.17188	7.42813	8.03157
Ciclev10026049m.v1.0	1.35775	3.52145	0.832348	1.86148		1.21061	2.12048	0.594862	1.71479		0.358391	2.75774	0.644157	2.58423		0.250474	1.69096	0.530368	2.79053
MSTRG.39708.2	0.366061	0.277079	0.818367	1.34756		0.177749	1.25751	1.23152	2.13698		0.168852	0.933121	0.491971	1.4074		0.190208	1.05723	0.40404	2.25891
MSTRG.39708.1	0.995867	0.918428	0.801625	2.73811		0.724695	1.46657	2.15566	2.40719		0.365901	1.3224	1.60444	2.93405		0.687541	1.62983	1.25958	3.93926
MSTRG.53622.1	0.748489	2.24021	0.412937	1.13134		0.612453	3.57501	0.102924	0.616701		1.09674	0.784191	0.49404	0.195661		0.469754	2.20375	0.261357	0.211497
Ciclev10026831m.v1.0	5.45377	0.441837	5.49784	0.0359663		7.74348	0.839563	6.84958	0.260666		6.76608	1.37808	10.1936	0.206017		9.31959	0.578056	13.4945	0.17963
MSTRG.31282.1	0.762592	0.547642	0.117603	0.121713		0.311555	0.7842	0.0672597	0.288561		0.218999	1.18163	0.0942523	0.339549		0.0606707	0.389429	0.170059	0.187091
MSTRG.37943.8	0.309528	0	12.2863	8.89792		0	2.95756	6.36654	6.76684		0.051173	0.150857	5.68732	7.45849		0	0.576922	8.28497	0.135411
Ciclev10024973m.v1.0	0.690748	0.437325	2.37735	1.34977		0.514181	2.27857	4.46532	0.672466		0.578918	1.54927	24.4788	1.89152		1.21541	4.87498	28.0816	1.74599
Ciclev10004710m.v1.0	1.51222	0.379936	4.13002	1.0136		3.04899	1.34764	6.41281	1.54443		7.82012	0.880822	2.96175	0.479793		8.3741	1.65447	5.91877	0.742653
MSTRG.62035.1	0.775615	2.35095	6.11824	12.581		1.14897	7.67457	11.0807	5.58151		2.49414	7.8678	7.09091	13.3125		3.01893	21.1646	4.27933	14.7761
MSTRG.62035.2	0.750747	2.28449	4.46995	10.2298		0.841153	6.61492	7.80584	4.83424		1.77067	9.34681	8.82385	14.2151		2.93285	23.0207	5.08042	16.327
Ciclev10031051m.v1.0	0.209877	9.47535	1.45805	2.98564		0.456145	4.82922	2.11814	4.94815		0.966524	6.95053	2.27144	2.24322		0.184891	9.25662	3.06868	3.76599
MSTRG.14000.1	0.808222	0.338924	0.153625	0.205599		0.524425	1.0562	0.334396	0.504795		0.077294	1.91236	0.908825	1.08922		0.206065	1.89657	0.809561	1.65729
MSTRG.17296.5	1.48293	2.28266	0.764014	0.976322		1.42453	1.33014	0.889807	1.31198		1.61531	4.72093	1.83492	4.08696		2.00909	4.7709	2.0793	3.32872
MSTRG.58537.2	0.146415	0.209388	0.019734	0.037047		0.154043	0.260944	0.005973	0		0.49137	0.416037	0.109376	0.0564733		0.459317	0.0255617	0.194959	0.039694
Ciclev10019104m.v1.0	0.778864	2.73738	1.85058	3.00947		1.66422	2.23667	2.1148	2.42963		2.06669	5.48127	0.618261	1.86206		0.477872	4.53262	1.86707	1.86214
Ciclev10030742m.v1.0	0.113685	0.0380073	0.376442	2.05898		0.04188	0.10505	0.141269	1.55773		0.031469	0.359182	0.829609	2.73797		0.02542	0.295229	1.61634	5.80441
MSTRG.58095.4	0.220525	0.32487	0.172806	0.164474		0.210841	0.19206	0.144491	0.133477		0.122724	0.335397	0.130242	0.069096		0.0600947	0.359903	0.116512	0.105804
MSTRG.37943.3	1.15344	1.87074	14.772	9.27301		0.797156	9.1657	17.0303	8.64814		1.26313	5.9897	14.3924	10.4646		0.98583	11.5592	15.3315	9.29432
MSTRG.37943.1	1.74375	2.60268	9.63729	6.7618		1.62627	7.79909	9.79898	4.06756		1.17288	4.8875	8.91006	7.66859		0.874914	8.40146	6.64821	9.90359
Ciclev10020943m.v1.0	0.128802	0.0989097	0.383779	0.873067		0.126458	1.40261	1.25812	1.34009		0.410048	0.658625	1.24197	1.93126		0.395422	2.08339	1.19405	1.92988
Ciclev10013766m.v1.0	0.895632	1.05147	7.76459	6.78968		0.413041	10.697	4.87511	7.02231		0.169751	2.43735	14.0378	18.6244		0.0162743	3.45576	13.7924	15.9571
MSTRG.68481.5	1.26289	6.10251	1.46495	3.23079		1.45402	3.1861	1.36055	4.00112		0.503364	2.4634	0.627741	1.91018		0.537556	3.25407	0.641694	1.51529
MSTRG.47388.3	3.49051	2.79949	2.28932	0.812149		3.54368	2.46182	1.97392	1.47763		4.23957	2.3126	3.14297	0.838563		5.14174	2.24427	2.73072	0.632108
MSTRG.31456.4	0.0795207	0	0	0.474543		0.45926	0.216272	0.305613	0.125017		0.290077	0	0.0986857	0		0	0.554584	0.294062	0
MSTRG.48689.2	0.852085	0.174401	0.235607	0.976703		0.86057	0.523617	0.376153	0.289683		1.27917	0.715099	0.289714	0.0814707		0.165542	1.13125	0.633422	0.267072
MSTRG.1062.6	0.047212	0.805032	5.9371	5.22711		0.223475	4.27074	9.75905	3.37025		1.51099	2.30762	22.2791	9.41151		1.89166	6.12926	11.3532	13.4648
MSTRG.46444.1	1.3377	1.10906	0.743979	0.816121		1.43435	0.484422	1.13867	0.658915		0.891603	2.55762	0.54056	0.562371		0.436676	2.2538	1.07034	1.16997
MSTRG.38634.1	1.18902	0.849074	0.0344913	0.0482703		0.277289	1.19792	0.117248	0.439276		0.0615805	1.77566	0.081529	0.098074		0.0101103	0.3416	0.307505	0.0463417
Ciclev10021105m.v1.0	6.30191	2.16401	5.19789	2.1713		9.12655	2.66178	5.38328	2.05081		12.1608	4.2904	7.86963	3.25277		14.0973	1.92004	9.85981	2.70914
MSTRG.30867.1	4.54116	1.68377	0.917154	0.331357		1.69001	0.837416	0.81585	1.60877		0.307422	5.81854	0.416594	5.06463		0.0886897	0.413349	0.379469	0.922733
MSTRG.61117.2	0.436119	0.450591	0.0989797	0.042599		0.248229	0.427028	0.136784	0.141746		0.495522	0.63082	0.118685	0.06203		0.436529	0.092496	0.30834	0.016447
MSTRG.1062.1	1.68281	2.40567	9.68258	4.81271		2.1598	6.58764	14.2872	8.1802		2.03964	4.8819	39.329	12.7709		2.71363	14.138	38.5525	21.7429
Ciclev10026218m.v1.0	7.33035	3.57054	4.34528	2.64055		6.40508	3.6783	4.01459	3.10589		7.78018	3.46298	5.12041	3.25157		12.8468	2.87647	6.73889	2.88576
Ciclev10032959m.v1.0	5.46163	1.85913	1.60663	0.386526		3.77922	0.816639	3.13652	1.12478		2.9481	1.56919	0.894089	0.606181		5.61699	0.591403	1.41983	0.541694
MSTRG.67594.1	7.41041	2.99528	0.969796	1.43484		4.87824	0.630252	1.62391	1.86375		3.57216	2.83365	0.469724	1.56105		3.79456	0.441241	0.605122	0.257004
Ciclev10008007m.v1.0	1.05377	2.02942	1.61466	2.5125		2.40486	2.08	1.03519	0.504353		0.398471	0.662874	0.594307	1.7156		2.34598	0.439828	0.438258	1.38743
MSTRG.1548.5	23.889	10.35	34.6233	13.4641		27.9573	8.74646	40.8288	22.3492		33.3741	10.7965	24.3714	14.2298		30.2955	9.75234	21.0132	12.5122
Ciclev10025524m.v1.0	2.5974	1.2157	0.429133	0.288503		1.59339	1.67727	0.575105	0.123199		6.28913	7.93185	2.35196	1.40356		8.377	1.13326	3.92608	0.938224
MSTRG.29780.1	0.457607	0.085642	0	0.580141		2.98685	0.387101	0	0.892145		1.6077	0.627238	0.327982	0.848433		2.18343	0	0.0969843	0.426744
Ciclev10026007m.v1.0	0.960037	2.23144	0.497552	0.389395		0.379498	1.18687	0.146999	0		0.12338	3.31242	0.017163	2.05064		0	1.81929	0.0174237	2.32015
Ciclev10016121m.v1.0	0	0	0.018692	0.1605		0.358656	0	0.0200913	0.0883693		0.132411	0	0.240758	0		0.84502	0	0.14301	0.045086
Ciclev10011376m.v1.0	4.99057	3.76279	8.76008	6.76219		7.30823	6.459	10.7617	5.77267		6.50358	3.44261	8.1928	5.15508		13.3907	3.70081	6.96496	4.18794
Ciclev10004422m.v1.0	0	0	0.0140623	0		0	0	0	0.005663		0	0.359231	0	0.517814		0.760471	0	0	0.248586
MSTRG.20869.1	1.01654	0.524573	0.768925	0.669156		1.40137	0.307413	0.816433	0.45706		1.4443	0.558185	0.68286	0.444842		0.839222	0.332616	0.717804	0.864999
MSTRG.68997.1	0.573941	0.193463	0.526299	0.001057		0.298006	0.378238	0.495127	0.051357		4.76737	0.975068	2.26001	0.443612		4.23157	0.292248	2.65783	0.164761
Ciclev10008892m.v1.0	2.76205	7.09873	3.67176	5.61559		3.35302	6.22034	3.20086	5.81433		2.40347	7.3071	2.90061	6.16903		2.9131	6.78366	2.69428	5.87582
MSTRG.74532.9	2.70563	0.93114	0.803509	0.321675		2.43287	0.356513	0.703982	0.27256		1.06879	0.498746	0.554176	0.393134		1.81769	0.256	0.608377	0.308941
MSTRG.13558.1	2.14489	5.41266	3.38014	5.55061		2.5585	5.7196	2.12896	5.52452		2.73521	8.49193	1.89597	4.21995		1.40278	9.45798	2.11675	4.87057
MSTRG.29923.3	0	0.490085	0.199433	0		0.0734093	0.469179	0.136426	0.184696		0.398821	0.025978	0	0		0	0.20051	0	0.101882
Ciclev10031550m.v1.0	1.20054	0.865302	0.567576	1.0242		0.614436	0.69178	0.537879	0.791798		0	1.04734	1.15681	0.868305		0.00920067	1.231	0.358869	1.19378
Ciclev10019823m.v1.0	1.87494	1.16406	1.39144	0.496572		1.73895	1.61749	1.76198	1.01242		1.39171	1.0708	1.59807	0.548511		1.27235	0.420755	1.81099	0.435294
MSTRG.40129.11	0.057354	0	0.263772	0.266386		0	0	0.0121717	0		0.078602	0.102646	0.269571	0.0212727		1.28889	0	0.351399	0.0117313
MSTRG.50241.2	1.5716	2.40862	9.54476	6.79541		2.37386	5.40602	8.92831	5.92916		1.70716	5.46611	17.9906	12.0656		2.94174	6.5005	17.8788	9.51387
Ciclev10031280m.v1.0	2.7384	2.08091	10.5525	4.05505		2.19189	4.65284	8.48504	3.11406		6.68787	3.26555	4.25733	5.80531		11.4892	2.8983	11.5321	4.62916
MSTRG.18290.1	1.38039	2.75923	2.407	1.60987		1.02786	4.54323	5.34953	4.98255		1.51959	4.61169	1.14253	2.76041		1.99104	4.63406	0.985468	1.89436
MSTRG.32316.16	0	0.586754	1.21597	0		0	0	0.651195	0.777327		0.846415	2.32719	0	2.49339		0.189211	5.54948	1.90249	2.30792
MSTRG.32316.12	0.896831	0.453591	0.919944	0.841379		0.348946	0.701002	1.50904	0.611762		3.19061	5.36678	2.66535	6.34736		2.89752	6.91488	2.65734	4.72975
MSTRG.32316.11	0	0.090333	0.224888	0.105039		0	0.208722	0	0.7201		0.0691285	0.484031	0	0.651713		0	0.713313	0.20663	0.820538
Ciclev10001371m.v1.0	98.4042	30.1026	20.4517	10.1265		88.1472	60.9526	24.7012	19.1633		165.191	101.454	21.4665	54.4434		143.113	38.7642	28.7973	72.5014
Ciclev10011380m.v1.0	1.87813	2.51073	0.563606	0.456653		1.2509	0.512334	1.76252	0.38157		4.64663	1.73731	1.32054	0.918251		4.71285	1.19706	1.97361	0.207727
MSTRG.53193.10	0.589638	0.814214	1.39974	1.56345		0.0519043	0.403031	0.117436	1.89729		0.0918265	0.798322	0.18085	1.77877		0	0.714375	0.0409427	1.20795
MSTRG.7683.6	0.864428	1.42134	2.13094	2.17627		1.08779	1.50286	2.77316	2.6149		1.9576	1.71224	3.05519	4.05285		1.60446	3.60262	2.34546	3.18586
MSTRG.36699.2	11.9608	10.2234	13.1136	4.39321		14.6775	7.44204	10.7483	5.17596		18.7258	7.83483	13.6432	4.65136		20.0468	9.38393	14.8996	4.34429
MSTRG.21181.3	0.191248	0.117657	0.0288103	0.102892		0.212014	0.112014	0.230035	0.254462		0.0505615	0.231797	0.0335493	0.012937		0.281311	0.0197397	0.0316587	0.0100733
Ciclev10001650m.v1.0	3.41714	2.82908	2.08622	1.20961		3.04259	2.26906	2.65423	2.5147		5.13579	2.92104	3.63042	3.19349		4.84574	1.82162	2.5816	2.57418
MSTRG.16939.6	2.49613	3.31272	3.17295	2.88384		2.77601	3.39543	3.89128	3.63243		3.10305	6.49514	6.28325	4.80947		2.66454	5.76079	6.91458	6.11122
MSTRG.57802.1	3.29145	0.972557	1.28545	0.634924		3.62883	1.06171	1.14771	0.770383		1.86635	1.43416	1.20825	1.12563		3.06584	0.553513	1.81899	0.861372
Ciclev10015190m.v1.0	5.12244	10.3291	7.94074	6.98538		7.41379	6.90635	8.63535	7.93002		3.67883	4.75698	1.55534	2.98888		2.89622	7.46441	1.86385	3.53748
MSTRG.76239.1	0.338297	0.37503	0.0372143	0.1563		0.212875	0.377754	0.0421767	0.142563		0.0681365	0.466185	0.0500373	0.167936		0.036417	0.291081	0.113517	0.13817
MSTRG.63976.2	0.207524	0.06492	0.0799893	0.041846		0.059732	0.084239	0	0.0604053		0.224579	0.517543	0.108916	0.553692		0.198258	1.21489	0.0766047	0.423311
MSTRG.38073.5	0	0	0	0		0	0	0	0.207548		0.222751	0.123394	0.0496677	0.034219		0	0.312251	0	0.0807213
MSTRG.38073.2	0.12242	0.160676	0.041643	0.101123		0	0.00641267	0.119949	0.000304333		0.114039	0.108999	0.0807107	0.118562		0.488196	0.01733	0.192988	0.272523
MSTRG.32316.25	0.337035	0.382282	0.466211	0.609483		0.250157	0.387519	0.424376	0.319283		3.88296	5.36076	5.18503	4.40582		3.0743	7.0044	3.96749	5.81653
MSTRG.63976.4	1.55449	4.3697	3.12928	4.3926		1.47636	2.84913	1.59388	2.77921		0.223151	0.777503	0.336044	0.779127		0.250205	1.19747	0.340755	0.752834
Ciclev10021046m.v1.0	0.0815177	1.94358	0.820806	1.93583		0.639317	2.0916	0.765485	1.79509		0.470671	2.45935	0.612683	1.94799		0.310891	3.1838	0.751371	1.39306
MSTRG.68196.1	1.46087	3.25522	3.21577	2.45494		1.43445	2.49891	3.60346	2.24714		0.774366	1.20227	0.423277	0.360837		0.453603	1.53338	0.674696	0.670562
MSTRG.41987.42	0.303079	1.11518	0.210217	0.262483		0.483362	0.234428	0.185743	0.180405		0.743354	0.372624	0.464431	0.640325		0.00209167	0.644608	0.327282	0.141397
Ciclev10005785m.v1.0	0.148328	0	0.426825	0.124131		0.355163	0	0.41993	0		0.0673585	0.307635	0.717981	0.0404677		0.705095	0.0211683	0.329631	0
Ciclev10012632m.v1.0	1.62374	1.27314	2.15	1.97594		1.7067	1.21005	1.54235	1.14451		1.4316	1.1792	1.89868	1.5147		2.03012	0.633756	3.2037	1.01352
Ciclev10002843m.v1.0	131.109	14.8619	49.7671	27.269		85.8495	23.3303	45.0659	20.4691		230.98	54.5622	91.4885	86.7568		298.98	64.599	94.5384	70.5766
Ciclev10011490m.v1.0	1.85188	0.790308	1.89652	0.882207		1.97872	0.709278	2.17262	0.901243		1.5686	0.553004	1.13366	0.262627		1.14829	0.466034	1.29327	0.272767
MSTRG.32001.1	9.05798	5.58291	2.68606	1.596		9.23576	7.14702	2.08587	2.78182		7.25943	4.96797	0.927813	0.00604467		0.0114257	2.97266	3.20158	1.88561
MSTRG.43104.6	0.563168	0.615448	0.92962	0.714721		0.28253	1.0488	1.53014	1.44742		0.0229655	0.837846	0.63887	1.02113		0.079188	0.753284	0.527485	0.664991
MSTRG.11726.2	1.5567	1.22571	4.77022	3.81168		0.961774	3.34314	4.53818	2.98863		1.59251	3.6533	5.42305	4.42873		1.25488	3.89397	5.0954	5.4444
MSTRG.16382.7	0.349007	0.345654	0.461862	0.521973		0.111757	0.611337	0.327225	0.228402		0.0666585	1.36447	1.68907	1.40301		0.138873	0.67267	1.6091	1.7156
MSTRG.36821.4	2.66584	6.87652	2.93481	4.34018		1.09844	8.18942	0.419276	7.40395		0.903947	4.47011	0.497868	3.39462		0.489332	5.73501	0.448526	2.6549
MSTRG.36821.1	1.25531	4.81924	1.04352	3.12061		1.74709	4.4568	0.937713	3.39841		0.7311	4.20993	0.648893	2.63275		0.627834	4.01165	0.682859	2.62244
MSTRG.53057.2	0.648254	0.907011	0.995008	0.550173		0.333467	1.02435	0.838428	0.702218		0.280736	1.00298	1.52391	0.70447		0.408649	1.43547	1.47922	1.01248
MSTRG.7593.4	0.519143	0.849505	0.551648	0.604589		0.668247	0.577277	0.898525	0.69161		0.610542	0.575747	0.922435	0.529929		0.414883	1.08763	0.72976	0.535379
Ciclev10014794m.v1.0	30.726	30.281	35.0577	35.1926		36.5225	26.2401	28.8542	24.8137		53.9357	23.582	25.9381	31.494		46.2905	23.5745	20.8676	26.3994
Ciclev10024707m.v1.0	93.5743	21.0565	64.6691	20.2719		108.354	27.6112	41.5269	15.2705		65.2271	25.9905	66.654	27.1232		122.078	20.6922	71.8592	23.513
MSTRG.62382.2	0.451531	0.112672	0.297656	0.022146		0.0941983	0.167938	0.343476	0.0391247		1.107	0.0574267	0.632247	1.01949		0.409571	0.0936753	0.586572	0.467589
Ciclev10016442m.v1.0	1.44932	12.3211	3.83533	4.082		3.01451	7.18897	2.92016	4.63176		2.59891	9.92753	4.39343	6.91279		3.20926	9.20261	5.08136	4.12543
MSTRG.32386.4	0.995309	0.976063	2.18549	0.688596		0.743116	2.11542	2.41811	1.06514		0.139039	1.27825	1.34468	0.500802		0.254998	1.33786	1.08523	0.548018
MSTRG.37524.1	2.2949	5.82913	4.93758	4.49133		2.17892	5.79024	6.4474	4.86503		2.26598	7.59872	5.23371	7.33427		1.53982	6.04815	3.73586	7.90572
Ciclev10015120m.v1.0	1.58789	3.32069	4.53297	10.5616		3.01353	6.13209	1.50769	7.50937		3.95894	6.21583	2.48847	10.0994		2.5773	7.64051	2.97194	7.21098
Ciclev10014505m.v1.0	3.64887	3.41608	1.32024	0.756485		5.3791	1.62422	2.07892	2.23158		3.15594	3.59351	0.878444	1.71155		2.63719	0.816166	1.08659	1.05547
MSTRG.32386.1	1.18967	1.52727	3.26635	2.15626		0.693507	2.4416	3.96719	2.64352		0.655336	2.22292	2.76641	1.62112		0.606435	2.60159	2.51492	2.04073
Ciclev10018984m.v1.0	5.84887	4.45884	7.32852	5.35803		10.6792	3.79853	7.83603	5.39719		8.51082	3.24924	8.40911	5.51161		10.8984	4.58828	8.0694	3.2898
Ciclev10015639m.v1.0	4.50116	2.74811	1.26373	0.454124		3.28686	0.819098	1.12485	0.535049		3.76419	4.17809	1.12148	1.77205		2.83827	0.721176	3.25251	0.466231
MSTRG.18080.1	1.32421	2.92982	1.09128	1.71464		1.59798	1.85562	0.918252	1.52433		0.220426	0.885477	0.235217	0.469698		0.184789	0.77388	0.312095	0.420343
Ciclev10014427m.v1.0	0.443945	0	0.04305	0.043353		0.0789257	0.442593	0.0505243	0.0100227		0.0104185	0.226001	0.0369893	0.200117		0.560639	0.00574367	0.0608127	0.226639
Ciclev10002655m.v1.0	0.272402	0.226308	0.052272	0.00549133		0.03544	0	0	0		0	0.104018	0	0.083337		0	0.367823	0.0220387	0.080978
MSTRG.48143.7	3.90412	7.71933	13.5811	9.57662		3.70331	11.3886	16.8467	7.20243		5.56105	8.01987	11.2036	7.62953		2.64383	8.51204	10.8872	8.2786
MSTRG.45491.1	0.438928	0.2983	0.323457	0.299695		0.348384	0.503519	0.309264	0.381142		0.393013	1.39819	1.34639	4.05939		0.331559	2.63235	0.894959	1.42047
Ciclev10028305m.v1.0	0.43893	0.722454	2.95545	6.32375		0.402697	3.15188	4.75091	3.11125		0.645984	3.08481	13.4985	19.9181		0.448803	10.9379	8.89024	24.539
Ciclev10002285m.v1.0	0.443094	2.02759	2.09511	3.03381		0.459083	2.26694	2.15916	2.69401		0.749707	2.11406	0.444095	1.72203		0.419143	1.85505	0.851082	1.61094
MSTRG.56825.1	0.850559	0.612775	0.499012	0.268332		0.641263	1.29256	0.303951	0.344639		0.07727	0.91561	0.524898	0.192154		0.164339	0.709212	0.602372	0.26088
Ciclev10008520m.v1.0	228.065	51.6712	246.3	74.5221		230.464	51.9024	199.808	65.0629		67.1917	34.024	80.1057	61.3994		73.869	22.0389	86.3582	37.372
MSTRG.59530.1	1.11775	0.740501	0.138921	0.202252		0.677226	1.27197	0.174075	0.407366		1.47563	0.743899	1.66102	0.971972		1.74905	0.885725	1.89716	1.21091
MSTRG.17533.4	4.5467	0.463432	2.21661	0.649175		3.70824	0.237968	3.09582	0.319743		17.0579	1.18074	1.19056	1.05787		19.6039	0.814367	2.95732	2.37666
MSTRG.14760.4	0.719199	1.72793	2.23534	1.69955		0.930704	2.12045	1.80229	1.58033		1.16272	3.00946	2.09758	2.80695		0.844773	3.19392	1.84334	3.30475
MSTRG.17533.2	4.11291	0.825661	1.88437	1.17534		3.53915	1.03891	1.70031	0.854628		10.5462	2.32164	2.18618	1.50566		10.0478	1.60836	2.06948	0.880234
MSTRG.17533.3	1.66095	1.01682	0.501739	0.242534		1.57398	0.340392	0.78481	0.579967		6.04825	1.10486	0.619794	0.257582		7.26193	0.725167	0.935467	0.468267
MSTRG.17533.8	3.1214	1.13767	1.32956	0.43683		4.54384	0.56737	1.65733	0.214854		3.97419	0.969868	1.2537	0.523649		4.70541	0.225129	1.02111	1.07355
Ciclev10033001m.v1.0	25.8235	30.8259	33.838	38.1122		45.2902	32.7451	33.6087	32.3195		69.0577	23.2026	62.6294	39.6853		85.1959	38.0915	76.4649	38.2387
MSTRG.17533.9	3.10171	1.45943	1.98082	0.751457		3.56647	0.317201	2.09891	0.710975		6.69003	0.981988	1.7342	0.463332		8.42746	1.42089	0.971334	0.732722
Ciclev10023125m.v1.0	0.42111	0.403802	0.0417717	0.0890583		0.288971	0.484715	0.176605	0.629659		0.158651	2.51839	0.386757	0.310295		0.065865	1.21007	0.497966	0.810467
Ciclev10005268m.v1.0	3.58059	1.98217	4.07019	2.02103		3.73533	2.14727	5.39792	2.54065		5.16723	2.0265	3.29705	1.54146		4.65286	1.56309	4.23818	1.77743
MSTRG.43553.5	0.0739963	0.302675	1.05846	0.140041		0.0742787	0.176998	0.230643	0.47162		0.060905	0.325641	0.519326	0.287827		0.020432	0.432231	0.339195	0.570127
MSTRG.5788.9	0.879006	0.479546	0.786519	0.234713		1.01248	0.347319	0.364562	0.402349		1.10339	0.303662	0.390024	0.115203		0.964015	0.194803	0.474615	0.0808107
MSTRG.27220.6	0.259741	0.0172383	0.0299197	0.491143		0.0349207	0.0635573	0.353985	0.180397		1.52624	0.196084	2.52114	0.0821583		1.33268	0.197468	2.11835	0.131956
Ciclev10031138m.v1.0	11.7741	5.87292	11.9455	7.0056		7.71924	4.7693	11.5324	11.9091		6.89489	3.95167	14.1171	6.64875		21.6063	2.72842	14.0449	6.17994
MSTRG.43553.9	1.474	3.13112	2.75433	3.18696		1.4837	4.25967	3.87103	2.97177		0.655506	2.4901	1.24681	1.4676		0.5153	1.89851	1.25916	1.61325
MSTRG.31284.12	0.218411	0.437082	0.687446	0.723485		0.112291	0.82383	0.337947	0.384594		0.125621	0.189874	0.1204	1.19469		0	0.627896	0.283675	0.253452
Ciclev10016643m.v1.0	1.9072	0.652567	1.12573	0.433154		0.878114	0.731449	2.25768	2.03505		2.28776	0.751292	0.435103	0.212809		1.80778	0.30165	0.812131	0.295064
Ciclev10032592m.v1.0	1.45058	0.674053	1.97219	1.62504		2.03431	0.482938	1.96842	1.12099		1.7105	0.609597	1.06779	1.09973		2.14677	0.243936	1.23828	0.996351
Ciclev10015634m.v1.0	67.8479	5.18175	1.17027	0		74.8353	1.53833	3.03438	2.50945		14.4517	32.4228	3.22083	14.7744		29.2597	1.13181	4.67528	3.39465
Ciclev10022065m.v1.0	0	0.308981	0	0.187369		0	0.489124	0	0.0656503		0.0529545	0.534062	0.141046	0.0882313		0.024272	0.797344	0.272959	0.285488
Ciclev10031307m.v1.0	0.810699	0.518718	1.84033	1.59677		0.620784	2.1559	4.93769	1.54492		1.47864	2.35623	25.725	10.6768		2.61429	10.2873	17.8956	12.1693
MSTRG.37141.9	6.10577	1.47105	4.07773	1.49373		5.5747	1.46644	1.03	1.31443		7.80098	1.93101	1.33988	5.00079		8.51473	1.02268	3.10015	0.551634
MSTRG.24531.25	0.180115	0.220227	0.895184	0.717703		0.0561913	0.762452	0.628458	0.916198		0.49264	0.026269	0.692773	0.396523		0	0.813565	0.388312	1.33018
Ciclev10025451m.v1.0	0.176879	0.0849327	0.137579	0.234216		0.251819	0.1485	0.184215	0		0.130002	0	1.28378	0.33501		1.46016	0.37417	0.436685	0.865933
MSTRG.64726.2	0.591768	0.352333	0.0284303	0.00666633		0.273504	0.45415	0	0.122212		4.81971	1.04981	2.73785	0.890138		4.16605	1.35086	2.94765	0.753363
MSTRG.49188.1	0.451019	0.624731	0.0520507	0.041392		0.473717	0.859391	0.171902	0.466081		0.091197	1.53103	0.148314	0.100045		0.0647187	0.349281	0.307266	0.0476607
Ciclev10015340m.v1.0	0.768605	2.21511	2.81948	2.04353		4.29094	5.36448	3.92149	4.3477		5.04985	1.87512	1.10406	1.33097		2.39941	5.38882	0.674137	2.49472
MSTRG.55378.1	2.24326	1.14159	0.776614	1.10334		2.76657	1.55414	1.30625	1.24356		3.48455	1.91755	1.00335	1.14847		3.93569	1.73247	1.2021	1.30331
MSTRG.14978.13	0.33881	0.776485	2.2012	9.88014		0.261596	1.54544	3.93282	4.86513		0.279689	3.38594	4.17071	13.783		1.23521	7.32823	3.32732	13.2271
MSTRG.8240.3	0	0	0	0		0	0	0	0		3.29904	0.723309	5.0117	1.52771		3.74398	1.59485	3.72217	0.571233
MSTRG.36122.1	0.977981	1.4653	0.250245	0.362373		1.07273	1.19497	0.249037	0.604701		0.0612355	1.36242	0.220253	0.694861		0.0692207	0.682362	0.299167	1.16833
Ciclev10031761m.v1.0	3.53813	12.3241	9.31806	13.0094		4.13614	10.178	11.1545	13.765		3.68911	9.45326	6.67008	14.2905		2.83444	7.84494	5.61109	12.153
MSTRG.57690.5	0.198076	0.283447	2.0013	1.46351		0.219762	1.28119	1.00471	0.831523		0.060416	0.602649	4.39258	2.72623		0.0832117	1.11313	4.56654	4.47378
Ciclev10006451m.v1.0	0.937448	3.46487	1.23033	1.32253		1.02959	2.40683	1.04172	3.16041		0.333949	1.91822	0.21268	1.48481		0.383691	7.11359	0.68618	2.36429
Ciclev10005139m.v1.0	0.806819	0.981139	0.9728	2.81933		0.816626	0.897684	3.13813	1.7284		2.45455	1.74427	1.70715	2.01176		0.594376	3.06159	1.73133	1.99769
MSTRG.57690.2	0.201326	0.825788	6.48604	5.28223		0.286104	2.24889	2.38226	2.12029		0.245028	1.44503	14.6836	8.22892		0.300384	4.20181	11.0045	13.0238
Ciclev10008878m.v1.0	4.20739	2.7787	2.24495	1.61998		4.62722	2.73167	1.15358	2.84787		32.9254	21.2675	11.2424	18.6222		34.4013	17.0041	12.8333	17.9717
MSTRG.36388.3	15.5354	14.7532	15.2198	20.9774		13.8451	14.8815	10.8395	12.5474		6.13458	16.3887	8.11856	8.01412		7.68581	16.221	7.77742	10.1208
Ciclev10008635m.v1.0	0	4.20836	4.31649	1.51155		0	1.45313	3.74555	1.20701		3.3831	8.82719	1.14827	3.90347		0	8.73791	0	0
MSTRG.36789.2	0.542263	1.00929	0.180691	0.443477		0.0811487	1.71536	0.814144	0.865424		0.518344	1.36436	0.1953	0.794452		0.073106	1.70174	0.523118	0.741875
MSTRG.44729.21	0.182208	0.350294	0.501391	0.225609		0.211037	0.430642	0.307554	0.267835		0.0899585	0.0212647	0.933185	0.0998693		0.535818	0	0.468368	0.192645
Ciclev10020495m.v1.0	5.49107	4.23859	4.29647	4.3726		5.13358	3.81731	4.61937	3.65491		8.77734	4.44441	4.3531	4.05865		6.70751	3.19787	4.56154	4.22228
Ciclev10027942m.v1.0	0.496894	0.254153	0.117883	0.28705		0.626606	0.0802467	0.249276	0.346232		0.702237	1.90954	1.27016	1.00659		1.11663	0.202446	0.675001	0.58059
MSTRG.66734.1	1.7653	2.16679	4.2087	2.2123		1.5729	2.23249	2.97089	3.28451		2.40449	5.96549	6.11839	5.74953		2.18098	5.02309	5.03595	6.32536
MSTRG.1044.1	3.52198	12.6979	5.22365	16.0305		3.49094	10.9379	5.16634	13.2808		4.98381	7.62302	5.79513	14.3397		4.52549	13.6736	5.90961	13.4757
Ciclev10002527m.v1.0	0.371477	2.3703	0.527627	2.30155		0.831728	1.25804	0.131197	1.13263		0.133393	1.1478	0.5707	1.49044		0	2.14343	0.953905	1.24285
MSTRG.18356.1	3.94135	5.6582	4.34425	6.71642		3.67388	4.3329	4.48376	5.03168		0.699997	1.83689	1.12626	2.01636		0	1.554	0.685997	0.935218
Ciclev10019511m.v1.0	4.247	14.1488	4.70864	12.0667		4.10553	8.89119	5.12085	15.7089		5.42686	13.6953	7.44715	16.6107		5.3731	17.0568	7.60813	15.1019
MSTRG.53858.3	0.374111	1.48717	6.122	4.08056		0.360486	4.99433	12.2979	2.97756		0.369754	1.97567	13.9262	5.20982		0.544835	6.50068	14.6206	5.51197
MSTRG.48383.9	0.0388513	0.174283	0.0156993	0		0.0769287	0.444493	0	0.00144367		0.0316815	0.46296	1.0124	0.240918		0.022406	1.60253	1.73501	0.515026
MSTRG.9840.3	0.476466	1.28045	0.437382	0.162519		0	0.457381	0.489788	0.247601		0.36497	0.840685	0.726825	0.789957		0	0.348558	0.22637	0.281873
MSTRG.53858.1	0.609408	1.5169	19.1766	16.3567		0.877677	7.94226	27.0169	6.99605		0.552739	3.31282	27.3369	19.9855		1.36942	8.67542	22.2499	18.7489
MSTRG.48383.4	0.0139467	0	0.065836	0		0	0.243175	0.00059	0		0	0.186891	0.930164	0.277402		0.0333867	0.683289	0.893569	0.516132
Ciclev10001800m.v1.0	1.60733	6.81207	16.614	23.3916		1.98216	35.0847	27.6929	14.4028		1.70701	23.6156	55.4802	45.6374		5.90155	36.1021	72.9648	48.4366
Ciclev10022321m.v1.0	8.73917	33.9522	21.3405	38.2755		12.2579	31.3531	17.1059	30.5322		19.2657	34.9091	19.5232	42.6708		23.4576	51.3756	21.0251	39.089
Ciclev10032954m.v1.0	53.0581	39.0549	43.4209	43.0112		36.8091	38.9289	44.4064	46.7768		65.3363	34.8324	37.0793	39.8088		74.619	33.649	44.9206	41.114
Ciclev10009828m.v1.0	1.43804	1.32131	1.62075	0.464951		1.66261	0.721933	0.681337	0.519272		0.37299	0.37893	0.125968	0.364059		0.908439	0.090799	0.451221	0.425003
MSTRG.48383.1	0.0101797	0.0665053	3.28823	5.10908		0.149364	1.0428	6.57841	1.71006		0.177871	0.695034	5.8689	6.17677		0.0996377	2.01694	2.38075	6.02037
MSTRG.29077.2	0	0	0	0		0	0.312424	0	0		0	0.479914	0.256926	0		0	1.33669	0	0
Ciclev10005826m.v1.0	0.223822	0.097789	0.694485	1.22386		0	0	0.469664	0.757094		0.537807	0.773595	0.268586	0.419327		1.92329	0.0639923	0.194398	0.807476
Ciclev10008246m.v1.0	0.885833	0.420638	1.47488	1.64733		2.62502	0.491411	0.351686	1.32296		7.92672	2.20573	2.77968	2.47994		5.31332	2.25096	3.70857	1.73151
MSTRG.14653.2	1.95735	3.47514	12.1689	9.36887		2.10248	16.7188	5.87825	5.63587		0.726058	9.88004	14.8112	21.2042		0.798395	9.64135	11.7832	17.1559
Ciclev10008379m.v1.0	1.08515	1.82251	3.85632	2.81382		1.57982	3.75433	5.41323	2.42923		1.94152	3.52083	5.78127	3.06626		1.61082	5.43612	6.1057	4.13748
MSTRG.37733.1	2.15259	5.78021	2.28354	3.69956		2.50742	4.85212	1.4952	2.23917		1.64603	4.85028	2.35748	4.76979		1.59882	4.74537	2.5818	5.37625
MSTRG.37733.5	0.810881	1.55492	0.862709	1.1079		1.27501	2.11007	0.517347	1.15313		0.791535	2.36149	1.81926	3.04654		0.538017	2.25252	1.86395	3.61266
MSTRG.24604.1	0.345857	1.21897	0.109172	0.700857		0.163236	0.519416	0.084871	0.472194		0.104594	0.670841	0.11546	0.544939		0.118537	0.686852	0.136776	0.494037
Ciclev10022403m.v1.0	1.24366	1.54546	3.20251	2.38965		1.40765	3.2481	1.98652	1.35892		0.546183	5.15258	4.15895	7.03194		1.30608	6.99586	3.28116	5.08027
MSTRG.1762.4	0.756476	0.776021	2.41087	1.41232		0.696855	1.83917	2.52712	1.57795		0.320933	2.90305	4.91386	4.37901		0.414752	2.11596	5.63223	4.05631
Ciclev10022623m.v1.0	0.779335	3.46964	0.888698	1.17378		1.30361	2.6933	0.786153	1.20757		0.917095	2.66604	0.584761	2.24285		1.38219	3.85994	0.578126	1.99515
Ciclev10005968m.v1.0	189.891	76.8849	25.6964	5.82613		158.71	46.3136	26.1986	17.7765		37.7453	93.5639	10.8993	35.7366		65.0238	11.5956	16.2185	10.4079
Ciclev10002430m.v1.0	1.15569	4.66324	19.4304	19.5271		1.23486	13.7171	22.475	14.1647		5.87517	10.0609	33.261	23.9114		3.68976	23.5995	52.8431	25.6873
Ciclev10025593m.v1.0	1.93544	1.07821	1.22376	1.2845		1.15489	0.76173	1.81332	1.47098		2.41331	2.97366	1.70389	3.14619		5.41464	2.61671	2.27396	1.95475
MSTRG.16943.8	2.57743	1.35283	0.72328	0.470024		2.01986	1.11109	0.835846	1.01523		3.86752	2.18801	0.980516	1.08961		4.3365	1.40997	1.48343	0.593279
Ciclev10029640m.v1.0	10.4367	65.6899	22.1394	31.2194		17.1187	35.2013	22.6858	15.2824		18.5397	55.9258	33.0026	32.89		22.13	81.9875	30.3999	25.3457
Ciclev10005598m.v1.0	7.28635	15.7179	32.0855	31.7339		8.02715	19.696	25.135	33.1255		4.39822	27.7856	28.9719	46.8741		7.83976	25.3794	22.9265	51.5983
Ciclev10024354m.v1.0	0.807987	0.716677	0.39094	0.0858877		0.793462	0.729036	0.271319	0.416079		0.54097	0.679399	0.09727	0.106017		0	0.439654	0.231306	0.278189
Ciclev10009191m.v1.0	0.361946	0.715887	1.42319	1.12595		0.186749	1.30252	1.68781	2.01675		0.214635	1.26172	1.20407	1.95965		0.142489	0.866994	1.5779	2.59692
MSTRG.21069.1	1.73557	3.36402	6.53456	2.4074		4.29554	3.3746	5.63994	4.77419		2.32026	3.81414	3.36777	1.56464		8.29309	2.88187	5.22391	0.424703
MSTRG.49336.1	3.35158	2.4478	2.93302	2.66798		4.23741	2.41268	3.41162	1.79089		7.57079	3.5367	3.35058	3.05472		6.14811	2.84895	2.74641	2.18464
MSTRG.57579.1	0.675419	1.3901	0.289543	0.148406		0.3758	0.899787	0.149478	0.391109		0.041235	0.873418	0.0503227	0.465468		0.0335253	0.326974	0.147655	0.328949
MSTRG.69861.11	0.058553	0.196311	0.277927	0.0246257		0.046947	0.156856	0.0241347	0.00921433		0.0127115	0.042966	0.0511513	0.397636		0.0209367	0.668402	0.679504	0.399122
Ciclev10004665m.v1.0	1.846	3.79462	3.84469	3.27474		2.69151	2.26581	2.6088	3.02138		1.6741	4.15641	1.7922	2.87735		1.286	3.27216	1.28696	2.88231
Ciclev10009398m.v1.0	0.262019	0.604027	0.616161	1.44169		0.0418577	1.15188	1.47424	0.672681		0.07064	0.978574	3.32564	10.3826		0.129007	3.07965	3.68929	9.14679
Ciclev10031799m.v1.0	21.4185	14.7851	18.9607	15.1165		22.7582	10.8882	17.2499	15.2306		32.8728	16.704	16.2442	21.6451		29.1781	10.1431	20.6298	16.5759
Ciclev10025840m.v1.0	2.10859	5.78923	13.4673	10.1285		1.9337	9.60857	18.5872	10.8764		3.01248	10.4505	14.2395	16.7952		2.13612	9.23262	11.2445	12.8871
Ciclev10015488m.v1.0	0.87498	0	7.86958	0.112984		0.659899	0	4.4252	0.215409		0.92847	0	7.07004	0.0738997		0.555705	0	3.36933	0
Ciclev10004839m.v1.0	0.721929	0	0.245853	0		0	0	0	0		1.88529	0	1.92094	0		3.63565	0	2.95894	0
Ciclev10020692m.v1.0	182.234	458.004	374.136	565.076		216.9	524.656	333.93	452.3		262.677	455.914	282.71	470.919		193.386	497.755	264.068	501.366
Ciclev10010586m.v1.0	0.40171	0.258499	0	0.0261783		0.237413	0.521713	0	0.104021		0.0311895	0.504694	0.0496837	0.035756		0	0.294753	0.12329	0
Ciclev10007708m.v1.0	51.1281	38.4644	31.7274	23.8229		66.9317	34.7697	33.8272	32.6396		77.791	38.9261	36.1605	31.3934		82.0404	40.3531	38.9427	34.5018
MSTRG.67559.1	3.79586	0.895662	0.649163	0.23669		2.68814	0.622437	0.938123	0.869392		2.11163	2.26953	0.877186	0.93657		2.63561	0.592268	1.05948	0.558053
MSTRG.67559.2	9.78832	2.95058	4.19794	1.74281		9.52492	2.88704	4.63068	1.67254		6.39651	2.87397	6.00313	1.33324		6.52491	2.24423	5.51859	1.75086
Ciclev10014387m.v1.0	1.48711	4.66671	2.68281	1.54809		2.65691	0.389126	2.13613	1.48159		0.793214	1.85128	1.50931	0.881337		0	2.91992	0.63623	1.18366
Ciclev10021962m.v1.0	0.751583	6.20864	1.22675	3.64729		0.613673	3.65551	0.62724	3.83707		0.277337	0	0.153927	2.24812		0.29533	3.97333	0.436966	2.6251
MSTRG.7647.2	1.11263	0.681149	0.503651	0.709918		0.658632	0.663622	0.525489	0.230385		0.21205	1.86871	0.627653	0.96297		0	0.564126	0.326606	0.496277
MSTRG.17431.1	1.51454	2.28483	3.66444	1.22757		1.96892	2.17122	3.1556	1.81592		1.97556	2.06258	0.964882	1.04086		3.31831	1.08135	2.91095	1.12859
Ciclev10012156m.v1.0	0.301725	4.81055	7.65227	5.45598		0.239238	7.15103	9.80452	6.5327		0.258038	5.83234	11.8024	8.48092		0.124091	7.65791	8.66399	9.07501
MSTRG.17742.3	1.34142	0.997555	0.807191	0.438259		0.257971	1.69015	1.96253	0.744255		0.383976	2.79392	1.9485	1.22137		0.468889	2.39763	1.75452	0.690874
Ciclev10016515m.v1.0	0.239086	1.16182	0.4907	3.3975		0.67171	2.08431	0.235328	0.992598		0.524516	2.08768	0.46067	3.98472		0.658435	4.95793	1.08136	3.53771
Ciclev10015969m.v1.0	2.0366	13.5289	8.13851	9.27229		2.11245	13.1228	4.15549	7.92542		2.38505	9.09195	6.14178	7.69937		3.12153	9.69346	5.61456	7.06196
Ciclev10028155m.v1.0	3.89652	11.5765	12.0011	6.29101		4.45202	17.094	12.2371	16.1615		2.64706	10.0581	7.0173	6.10343		2.38509	11.5887	4.97574	6.4321
MSTRG.53595.3	0.970328	0.393605	1.21981	0.449968		1.43242	0.381021	1.26226	0.491064		0.822932	0.341074	0.439176	0.130746		0.772608	0.258152	0.559858	0.155401
Ciclev10017300m.v1.0	0.945188	0.762557	0.817644	1.2404		1.12435	1.31896	0.586068	0.873072		5.42487	1.33299	1.17896	1.00047		4.40377	1.51225	1.88985	0.954969
Ciclev10025594m.v1.0	0.240319	0.495916	1.13233	0.932089		0.187781	0.696224	0.507316	1.05201		0.339229	0.380936	0.486441	0.769702		0	0.573173	0.0602533	0.406938
MSTRG.75743.5	0.0634597	0.273712	0.501355	0.62205		0.263269	0.591184	0.470504	0.427925		2.42967	3.06122	3.88918	8.02084		2.60791	7.94265	3.68334	7.53972
Ciclev10015593m.v1.0	1.08692	1.16209	0.088742	0.1474		0.62437	0	0.830245	0.122963		1.14545	0.116594	0.056701	0.218092		0.82949	0	0.357786	0.058626
Ciclev10024835m.v1.0	0.928188	0.5148	0.363601	0.309022		0.768971	0.40659	0.435157	0.316673		0.504702	0.657716	0.562197	0.368879		1.10879	0.341488	0.512241	0.291614
MSTRG.73422.1	3.17064	2.98482	0.606833	1.07244		1.75523	0.428509	0.866562	0.221269		12.1151	4.16339	5.13004	1.78498		17.3644	2.59333	6.54644	1.75247
MSTRG.42007.1	0.263765	0.0693043	0.153166	0		0.131604	0.146879	0.17135	0		7.38227	0.151601	1.91623	0.0565903		7.65614	0.157516	2.21677	0.023757
MSTRG.45193.2	0.779248	0.94014	0.688997	0.725929		1.43774	0.796962	1.22332	0.0764317		0.0239495	0.0420267	0.00653067	0.983811		0.909016	0	0.294113	0
MSTRG.35892.3	3.71152	3.95147	5.41996	3.62808		3.09888	7.39775	5.21099	4.27582		1.02423	7.44982	4.08934	6.20853		0.962204	3.32133	5.02714	4.91595
MSTRG.18361.2	1.2969	0.656751	1.12722	0.886752		1.45187	0.896594	1.23383	0.874556		0.104036	0.038705	0.177313	0.213148		0.0205677	0.47946	0.251054	0.473575
MSTRG.7099.4	0.235599	0.0199843	0	0.045767		0.0155497	0.158454	0.0122927	0.022196		0.926284	3.54287	0.46597	0.804435		1.04113	3.88268	0.498382	1.46288
Ciclev10009361m.v1.0	7.00491	19.1992	12.7362	13.399		6.69413	28.7282	16.8119	24.122		6.65903	23.2964	10.9816	17.9324		7.01288	28.5442	11.6197	20.001
MSTRG.75236.4	0.840852	1.70418	1.45479	2.6937		0.383062	0.368529	1.22569	2.22079		0.645825	0.734353	0.255298	0.567703		0.116015	1.17294	0.0631853	0.850498
MSTRG.75236.3	1.92809	3.73027	2.06675	3.27254		1.67146	1.89461	1.57903	3.13184		0.433044	1.4343	0.308925	1.09447		0.289077	1.7462	0.231672	1.23227
MSTRG.59107.1	1.1471	1.41496	1.35749	1.56391		0.772794	1.32105	1.31455	1.54169		1.82692	2.37558	1.44073	1.34494		1.12633	2.50768	1.62645	1.5361
Ciclev10023537m.v1.0	0.0544823	0.0947733	0.198011	0.223614		0.365361	0.49078	0.494979	0.379813		0.269968	0.474555	0.28131	0.557866		0.520977	1.73372	0.780294	0.729922
Ciclev10032715m.v1.0	0.784162	0.446496	1.23604	0.716935		1.13086	0.672882	0.627413	0.608487		2.7606	0.588852	1.2234	0.237367		1.42768	0.496767	0.761065	0.456777
Ciclev10002540m.v1.0	20.7345	9.91921	49.9393	11.9036		29.337	14.2012	44.5828	11.3125		24.9224	7.59117	49.2862	5.17792		33.1195	8.07896	56.1486	4.90578
MSTRG.58269.1	2.15926	2.14661	3.58121	2.27192		2.96988	1.7408	4.23219	3.43869		6.23873	3.8027	2.93319	1.37187		9.36489	3.47233	2.87613	2.08904
MSTRG.61802.2	1.72345	5.32821	1.8346	2.77781		2.09987	3.64895	1.49287	2.73195		0.793545	3.97784	1.21547	2.42273		0.907782	4.67773	1.27355	2.10448
Ciclev10022170m.v1.0	0.0814257	1.03609	0.431583	0.493207		0.462007	0.854185	0.145659	0.329795		0	0.0854927	0.0447087	1.29889		0.0277977	1.01062	0.098432	1.16151
MSTRG.44999.1	0.124699	0.152949	0.162246	0.161605		0.113188	0.128288	0.061444	0.022948		6.42846	1.72993	1.90206	2.14327		5.67821	1.87183	2.39763	2.84388
MSTRG.76730.12	0.0877193	0.335769	0.327376	0.242748		0.280983	0.432847	0.581819	0.140827		0.119022	0.316641	0.122264	0.308872		0.477455	0	0.225125	0.266842
Ciclev10027960m.v1.0	0	0.665529	0.203802	0		0	0.251266	0	0.346075		0	0.638838	1.08331	1.93409		0	1.65107	0.050505	1.99643
MSTRG.19752.1	1.00971	0.860804	0.094205	0.103564		0.721613	0.703288	0.250921	0.367812		3.43743	1.57086	1.53464	1.01698		3.63414	1.08689	2.03693	1.11311
Ciclev10015217m.v1.0	5.62531	99.773	13.5117	90.4066		5.70375	41.902	15.7913	43.4541		20.6399	64.573	14.2541	51.3471		8.41636	65.3706	17.5535	37.1777
MSTRG.38398.2	0.721257	1.72229	1.03797	0.494211		0.837546	2.07784	2.25753	1.84772		0.942946	1.07043	0.989821	1.23538		2.14202	0.291858	1.01979	1.22971
Ciclev10016690m.v1.0	0.499961	0.781774	0.841426	0.431102		0.21264	1.91928	1.25833	1.17831		0.444203	1.36003	3.35284	0.536727		0.372602	1.90159	3.13842	2.11946
MSTRG.6276.2	0.586456	0.194334	0.320572	0.428736		0.721597	0.593163	0.592847	0.536029		0.30907	0.996706	0.83942	0.745605		0.177819	1.53685	0.691298	1.23553
Ciclev10027630m.v1.0	4.94543	6.85302	5.22597	5.44294		5.14293	3.85502	5.26028	4.66466		3.74945	6.34098	3.8532	6.0969		3.95047	8.42479	2.55549	4.66873
MSTRG.46801.3	2.71387	1.98772	3.0404	3.63342		2.14169	3.02225	3.68219	2.46091		0.817411	3.4368	5.06771	2.55599		0.569665	2.93525	3.80406	3.87605
MSTRG.16471.1	0.67831	0.950535	0.911524	0.656555		0.49583	0.817771	0.603633	0.765991		0.066843	1.28186	0.220383	0.434874		0.0873377	0.512144	0.117633	0.375324
Ciclev10019530m.v1.0	7.40726	2.8525	3.24376	1.27359		7.30694	2.91751	4.634	2.38263		3.71009	3.28025	3.31539	2.532		4.03902	1.20216	3.39491	2.49566
MSTRG.16471.3	4.65942	9.04469	9.83827	10.9688		3.86007	6.75396	7.59037	8.12234		2.37737	7.7227	2.45042	7.92631		1.64493	6.29951	2.28798	6.83562
MSTRG.28189.1	6.25077	19.4308	6.75924	10.0215		8.18596	18.622	5.10814	9.57906		5.07678	21.8555	6.06187	11.6809		5.88906	27.1089	7.97224	6.98896
Ciclev10005101m.v1.0	22.9805	49.9155	38.0921	49.3496		27.4585	53.3725	18.904	65.5654		10.0815	21.1009	17.8286	34.1546		12.2776	39.5527	19.4564	54.062
MSTRG.59449.4	1.43065	1.2394	1.14541	0.982079		1.14241	1.03655	1.39088	1.19617		0.864146	0.386094	0.895876	0.106422		2.14333	0.3845	0.623387	0.24675
Ciclev10000141m.v1.0	1.75587	0.107122	0.753103	2.60919		3.309	0.874768	1.29035	2.47337		4.25253	2.55431	2.30158	2.16896		8.75373	2.68817	1.37137	3.27466
Ciclev10006080m.v1.0	0.808554	0.235226	0.438425	0.41265		0.435447	0.543956	0.619902	0.387888		0.120574	0.391056	0.552586	0.484209		0.76247	0.180638	0.377353	0.691123
Ciclev10027616m.v1.0	4.54244	7.96332	5.39525	4.27926		4.91435	4.35914	4.92225	4.18124		4.02895	7.33192	4.03711	5.36035		3.9088	9.72486	2.97106	4.29044
MSTRG.56407.8	1.59753	0.932494	0.507727	0.291703		1.12627	0.905708	0.819737	0.564931		0.885644	1.06642	0.508277	0.440379		1.0529	0.343606	0.4873	0.254755
Ciclev10025217m.v1.0	1.85253	0.59625	0	0		1.79267	0.11696	0.0436513	2.06753		0.365171	2.42376	0	1.51563		0.512973	0	0	0.990257
Ciclev10019200m.v1.0	20.1708	64.9947	31.1099	71.3342		21.5284	58.2801	20.6043	51.0592		21.5441	73.095	35.0287	87.0127		21.5205	80.6351	30.8858	80.6886
MSTRG.75116.1	0.608558	0.174685	0.124959	0.0543727		0.368521	0.131215	0.0941767	0.0615		0.180052	0.414008	0.25275	0.449736		0.310044	0	0.165753	0.16888
Ciclev10018919m.v1.0	0.93017	1.08752	0.858538	1.26371		1.34009	2.18738	1.30503	1.52896		0.21904	2.00342	0.603486	1.09063		0	3.38363	1.03038	1.58183
Ciclev10016195m.v1.0	1.57712	0.581593	0.52496	0.740351		2.19681	0.620232	0.87632	0.57119		3.63466	1.85763	1.42454	2.3393		4.6028	1.11316	1.49229	2.01477
MSTRG.45576.8	0.642367	0.036859	0.180227	0.250738		0.036466	0.56571	0.097073	0.737924		6.64834	14.0166	15.7426	32.0269		5.17783	12.0723	9.512	28.5672
Ciclev10011669m.v1.0	8.43706	11.3417	11.4238	9.80645		11.3641	13.5774	10.9488	18.1915		2.66299	11.8378	4.74104	8.57177		4.25154	16.7878	4.17229	11.208
Ciclev10027998m.v1.0	0.519575	1.81486	3.21143	4.66913		0.323115	5.89802	4.50011	7.34967		0.165263	6.77523	4.21139	9.66149		0.136136	3.03797	6.6003	12.2622
MSTRG.37631.3	0	0	0	0		0	0	0	0		2.91384	0	2.87231	0.530603		2.49349	0	2.27261	0.312133
Ciclev10030490m.v1.0	4.99655	4.71375	6.39947	3.05402		6.60076	3.10476	3.22736	4.02849		6.31108	3.46942	2.22448	2.99071		4.68045	1.75267	2.08171	2.53291
MSTRG.60204.1	3.35792	1.36955	7.03442	4.77433		6.06721	2.61291	13.3906	1.21741		3.33792	2.75011	3.28907	14.9175		12.6779	1.62225	12.3468	12.8299
Ciclev10018543m.v1.0	51.1461	42.5986	45.0992	34.4363		59.474	35.4114	42.2742	42.4803		67.384	43.2883	45.3123	36.1026		84.4224	41.9162	49.7071	39.291
MSTRG.68948.1	1.4053	1.04882	1.50986	1.53381		0.65507	2.59546	2.89784	2.13171		0.502938	6.00245	2.87268	4.42477		0.442639	4.19406	3.25548	3.76317
MSTRG.38012.2	0.724023	0.523306	1.92801	1.23664		0.51818	1.57372	2.87762	1.33797		0.502544	1.62316	2.31943	1.66801		0.489021	1.7524	2.19796	1.86118
Ciclev10020147m.v1.0	4.86201	5.71255	5.05235	5.60474		5.44485	3.67023	7.32385	13.4306		12.7228	7.95322	9.41981	7.07568		16.8683	6.27976	11.776	6.48115
Ciclev10005652m.v1.0	5.68307	4.99453	4.48673	4.14882		7.8219	3.24784	3.47949	5.79427		10.5085	5.4869	5.10236	4.90833		13.0862	2.97696	3.91219	3.49401
Ciclev10031801m.v1.0	0.142624	0.181746	2.13663	0.334005		1.11539	0.872216	0.445252	1.18554		2.16438	0.966813	1.35734	2.16851		0.568414	2.73918	0.753927	2.23521
Ciclev10000970m.v1.0	1.2723	1.44373	2.02455	1.75002		1.57746	1.96037	1.68353	1.80143		0.686196	1.86258	1.62586	1.68135		0.750987	1.71962	1.09205	2.13738
Ciclev10028678m.v1.0	1.09285	5.25346	2.02913	3.34417		1.58216	3.76844	1.7151	7.24927		0.820688	3.24726	1.91348	3.42595		1.11852	3.37988	1.63177	3.70967
MSTRG.21854.11	0.317231	1.01097	3.46223	4.83618		0.201864	10.0459	2.96924	3.56811		0.234552	4.758	6.64733	5.94998		0.249761	4.75772	8.38252	5.86684
Ciclev10008617m.v1.0	7.97298	29.9587	350.9	208.272		5.42483	14.2989	76.4441	101.978		1.18147	6.54614	91.7158	135.193		1.41345	14.5097	56.0821	66.8093
MSTRG.21854.10	0.240093	3.30227	6.08023	3.59693		0.27615	9.79873	4.69469	2.68016		0.184357	6.67616	7.45521	3.86161		0.0231317	7.72071	10.634	3.92101
Ciclev10022688m.v1.0	0.506689	1.39452	5.20499	13.9701		0.376131	3.76902	13.8272	9.20977		2.717	2.96691	25.7345	27.8165		2.47795	13.8486	16.6318	32.468
Ciclev10012101m.v1.0	5.46442	13.3638	8.10191	14.7619		5.95216	10.6678	7.81879	14.8681		3.24868	8.23845	3.92108	7.96744		2.28859	6.941	3.12508	8.49935
MSTRG.21854.19	0.492009	2.16773	5.18765	6.03215		0.30933	10.2318	4.69031	3.99756		0.129584	2.93886	4.2518	4.34139		0.103525	3.9789	4.25666	4.71805
MSTRG.62201.2	0.921617	1.30612	2.99703	1.4458		0.473366	3.25117	4.10725	1.99676		0.817322	1.64658	6.83061	4.28626		0.388439	4.25427	4.63581	4.19144
MSTRG.62201.4	0.341645	0.817837	0.340107	0.603325		1.41631	0.225416	0.229731	0.287195		0.510166	0.39744	0.343279	0.355232		0.966805	0.214591	0.169345	0.500113
Ciclev10014102m.v1.0	0.416239	0.96673	0.598852	0.466099		0.46274	0.513595	0.209528	0.649091		0.15271	0.663815	0.324385	0.705994		0.880267	0.10652	0.687281	1.71962
Ciclev10014922m.v1.0	0.274239	0.218007	0.637721	0.604576		0.576657	0.507979	0.517207	0.598698		0.467655	0.36926	0.086547	0.789184		0	0.291984	0.320139	0.12568
Ciclev10031917m.v1.0	0.677451	3.10221	0.0487373	0		2.75878	0.184355	0.494558	0.309195		0.485615	2.52283	0.699683	2.37712		0	0.980098	0.21929	1.53894
MSTRG.62201.1	1.11984	2.26607	4.32029	4.19128		1.12914	3.75978	5.04912	3.13804		1.3041	3.0535	7.04127	4.62167		1.55031	4.71324	5.44795	5.61649
MSTRG.29243.2	1.15957	1.70047	1.52855	0.957591		1.04421	1.72695	1.86437	0.935077		0.869084	1.07756	2.16731	1.6284		1.03546	2.29441	1.80871	1.66714
MSTRG.22690.3	5.21425	2.81501	2.52981	2.32221		3.96991	2.41062	2.27241	2.97941		6.18228	2.24017	1.61428	1.96838		5.46964	2.48327	1.74688	1.91135
MSTRG.3293.1	0.354582	0.182574	0.000455667	0.000500667		0.487186	0.570318	0.085366	0.228593		0.905609	1.49917	0.379745	0.430205		0.289112	1.07486	0.505388	0.553657
MSTRG.36434.1	1.00674	0.380129	0.0799683	0.0679377		0.633708	0.372091	0.192492	0.0905517		1.15906	0.576551	0.0636557	0.174611		1.30655	0.224534	0.218371	0.116191
Ciclev10002174m.v1.0	1.3481	0.648098	0.783193	1.28869		1.0638	0.750427	0.481595	0.898744		0.247957	0.342286	0.0874863	0.68299		0.0731187	0.614482	0.869656	1.16488
MSTRG.57707.3	0.936992	0.390705	0.51275	0.410076		0.565997	0.683562	0.433802	0.335876		0.551518	0.95838	0.647513	0.538884		0.34462	1.59845	1.02762	0.824872
MSTRG.67832.1	10.8034	5.1145	3.0156	2.07646		6.10757	4.56655	4.23881	1.02836		4.51048	7.66498	2.22933	4.19861		1.99648	6.1159	3.93322	2.47825
MSTRG.68327.5	0	0	0.21005	0.343191		0.311421	0	0.584687	0.296666		0	0.234555	0	0		0	1.68726	0	0.245124
MSTRG.68327.7	0	0	1.62721	1.01296		0.573353	0	1.73914	1.26515		0	0.564818	0	0		0	0.367635	0	1.36898
Ciclev10000985m.v1.0	2.14363	6.98208	0.718727	2.60369		1.44698	2.38795	1.87602	4.99466		0.315227	3.28819	0.314794	4.90487		1.65542	4.28484	1.5051	4.382
Ciclev10009264m.v1.0	3.39253	1.17715	6.49087	2.11774		4.47983	1.16682	5.67735	1.10604		5.83993	0.935547	6.61352	2.81438		9.75742	1.14561	7.74937	1.78596
Ciclev10029609m.v1.0	6.32792	12.0245	7.89966	7.01975		5.52287	8.97345	6.84478	9.64813		5.53201	12.6927	4.83049	11.0969		5.25288	12.704	5.97227	9.86624
MSTRG.29835.1	1.84283	3.44588	2.3539	0.524142		4.3164	0.452388	1.43441	1.12548		5.81056	6.26583	9.62822	2.32204		12.4479	2.54492	3.87927	3.88513
Ciclev10000516m.v1.0	1.80831	0.569542	1.33157	0.960163		1.34702	0.384283	1.43166	0.464856		0.889865	0.372893	1.27555	0.881098		3.43041	0	1.28001	1.78128
MSTRG.57684.3	12.065	51.4812	36.4343	30.9618		16.3922	32.5241	29.664	48.6434		4.44144	13.1313	7.27477	10.5479		4.88405	15.5794	7.05668	11.3904
Ciclev10001970m.v1.0	0.570573	1.31567	2.00851	6.28803		0.605093	7.06589	5.41573	3.85029		0.933412	5.81272	5.52658	17.0161		0.6316	8.8859	5.72761	19.8764
Ciclev10025712m.v1.0	5.05416	2.28328	11.2814	3.35195		10.0813	1.21822	14.6376	10.6023		8.70263	1.83125	5.63517	1.84096		7.00865	2.94849	4.15855	2.90538
MSTRG.57684.7	0.35027	0.525081	2.01352	2.33053		1.13085	2.45114	0.915914	2.66825		1.54155	3.76013	2.62179	3.66935		1.55357	3.69433	2.25248	3.49121
MSTRG.45783.7	1.85247	11.05	7.57206	9.95281		3.29483	9.26155	4.83487	6.6261		0.0972235	1.34987	0.652894	1.38078		0.0803717	3.26855	0.126875	1.17182
Ciclev10032987m.v1.0	2.25555	23.6797	32.5111	60.7528		2.72811	21.702	18.1164	48.1781		1.49449	10.0424	15.5504	49.5583		1.19979	17.5873	11.7362	40.2178
MSTRG.32313.1	0.728964	0.438287	0.106359	0.21469		0.520801	0.766888	0.412224	0.502442		0.162169	1.20495	2.7515	1.12001		0.389991	1.59331	2.68889	1.29253
Ciclev10029668m.v1.0	0	0	0	0.000334667		0	0	0	0		1.82195	0.170772	0.301873	0.00227333		1.4401	0.0766533	0.501598	0.00501867
Ciclev10014927m.v1.0	0.462071	1.21244	2.36685	1.76758		0.39715	2.14669	3.09146	2.77655		0.091797	1.16651	1.18345	0.661635		0.072869	0.695753	1.38514	1.13806
Ciclev10001184m.v1.0	0	0.337055	0.226073	0.059178		0.271079	1.48005	0.111636	0.779439		6.72002	3.61841	8.32219	3.64077		9.10804	3.73696	10.5569	5.17931
Ciclev10012004m.v1.0	3.78341	1.78816	0.586046	0.557084		6.37588	0.942695	0.885333	1.79556		6.90354	12.8058	4.71982	10.2964		11.4534	3.55708	4.30292	4.78535
MSTRG.57324.3	0.494997	0.96358	1.08195	2.0663		0.41909	1.61824	0.929036	0.555192		0.141213	1.42401	0.773193	2.03408		0.505033	1.89726	1.50688	1.5988
Ciclev10013742m.v1.0	1.40091	3.13657	1.74267	2.02327		1.8723	3.52173	2.23503	2.3217		1.36864	4.79299	1.07633	3.22119		2.09412	6.25801	1.44252	2.68671
Ciclev10002592m.v1.0	0.269847	0	0.543702	0		0.320421	0	1.06024	0		0.340712	0	0.441216	0		0.389333	0	0.644503	0.0414147
MSTRG.59887.6	0.404233	1.05206	0.307076	0.832205		0.242772	0.926282	0.233041	0.947685		0.20385	0.391081	0.217268	0.752145		0.0599777	0.557774	0.125323	1.07668
Ciclev10005106m.v1.0	0.533684	0	0	0		0	0	0	0		0.453363	0	0.340367	0		1.4488	0	1.34893	0
Ciclev10021449m.v1.0	2.90408	11.6368	57.4699	12.1952		3.2029	29.3477	18.5148	21.221		2.34355	6.72366	15.9779	46.3609		1.10811	14.4699	11.8666	38.8581
MSTRG.11088.4	0.515553	3.13022	1.00618	4.37237		0.457707	2.70522	1.10027	2.93275		1.08904	3.61735	0.872647	1.84774		1.24589	2.96556	0.97955	1.86679
MSTRG.588.4	0.529922	2.63764	1.57135	2.20721		0.521786	1.98191	1.84623	1.70236		0.545281	1.99895	1.27904	2.76793		0.17935	1.68421	1.49709	2.54651
MSTRG.24653.1	3.14012	1.52526	1.21715	0.946292		1.85171	1.64822	1.32207	1.42317		0.28655	2.1668	0.800719	0.485255		0.465234	1.80117	0.636026	0.693449
MSTRG.36804.1	1.36568	1.71638	3.93415	4.42353		0.751133	3.43606	3.26099	3.66839		0.244383	1.48322	2.27157	3.38111		0.20307	1.65935	3.01501	5.07312
Ciclev10031540m.v1.0	1.25149	1.04406	4.46888	5.20583		1.77007	0.75425	1.96567	1.9573		3.7175	1.2516	3.34531	8.37785		2.07117	0.618879	2.72426	6.18586
Ciclev10001471m.v1.0	0	0	0	0		0	0	0	0.884682		1.87054	4.42334	0	3.37355		0	4.50136	1.20081	5.79952
MSTRG.36447.7	1.51616	1.31036	1.36454	0.802697		1.67748	0.931614	1.49518	1.55349		2.10635	1.41788	1.72281	0.860274		3.05914	1.02512	1.643	1.14171
MSTRG.1028.1	0.699732	1.96329	1.25437	4.99628		0.624583	1.59411	0.595381	3.70077		0.227623	1.27209	0.501071	0.602423		0.0924953	0.621856	0.580427	2.89529
MSTRG.10634.5	0	0	0	0		0.676175	0	0	0		6.9041	6.98359	1.96786	8.69044		3.15672	14.3794	4.75545	8.28483
MSTRG.19541.1	1.69181	3.18233	0.65712	1.43821		1.41397	2.57876	0.512779	1.7269		1.64074	4.75508	0.670156	2.74747		1.32685	3.81524	1.04589	2.12908
MSTRG.46768.1	0.744155	0.371164	0.0650617	0.023		0.50865	0.876165	0.192174	0.221039		0.162859	1.75239	1.04485	0.455912		0.110946	0.74689	1.78603	0.840356
Ciclev10031418m.v1.0	3.67312	4.48615	1.5093	1.31903		1.5114	5.46762	1.65316	2.86096		1.64245	2.47756	4.73853	1.52017		5.62463	1.14661	2.59406	5.95717
MSTRG.28234.1	1.20546	1.352	3.73254	2.91581		1.52818	3.1797	4.81708	2.48723		2.92434	3.91007	4.73998	4.07406		2.59065	6.58459	5.24061	4.72912
Ciclev10023758m.v1.0	2.58078	1.10728	1.38339	0.676388		1.13318	0.374284	0.317097	0.614482		1.78968	1.16303	0.546243	1.80981		2.07992	0.544146	0.661995	1.45592
Ciclev10019204m.v1.0	5.12408	2.11964	4.92083	0.513839		6.57202	1.19763	6.85806	2.15626		5.86308	1.70192	2.73387	1.12845		5.70704	1.09713	3.95488	0.430418
Ciclev10007809m.v1.0	3.556	16.4226	16.3525	19.2623		4.64545	14.1905	7.56522	13.4699		6.46678	22.0035	8.96897	29.113		6.96715	21.5107	8.94123	25.3528
MSTRG.41453.1	0.837259	0.440715	0.208024	0.123068		0.132285	0.290427	0.790058	0.0927653		0.619649	0.217078	0.343466	0.429532		0	0.509191	0.682893	0.178993
Ciclev10029727m.v1.0	6.39698	2.49721	2.6843	1.2932		1.37642	2.46505	5.64268	3.03996		2.90944	9.32207	0.467451	2.31103		1.20001	9.50917	5.23835	4.90931
MSTRG.54134.1	0.443396	0.417023	0.125806	0.042503		0.301835	0.295097	0.174957	0.044633		2.06894	5.23517	1.6251	3.88944		1.10193	7.49147	2.40587	3.9202
Ciclev10020910m.v1.0	0.672683	1.3677	0.629967	0.80362		0.841617	1.76151	0.754936	1.56158		0.548992	1.74525	0.344194	1.09122		0.453617	1.04372	0.339113	1.08693
Ciclev10021972m.v1.0	1.49382	0.637601	1.18531	0		0.957865	0.872814	0.625503	0		0.269334	0.442378	0.391205	0.488046		1.65976	0.002313	1.30103	0.165393
Ciclev10005825m.v1.0	2.719	3.6936	3.28099	4.9361		2.79934	3.09416	3.16881	3.37652		5.3279	4.54075	2.78037	7.15745		5.76242	2.40528	2.8362	4.65163
Ciclev10028453m.v1.0	1.74114	2.71198	1.66117	1.79253		1.66804	1.45521	2.10128	4.28333		0.640765	3.55128	1.80219	2.97771		0.53622	2.81038	1.40965	3.71644
Ciclev10024909m.v1.0	6.08875	12.2647	22.7362	23.0336		9.78301	15.4943	22.866	16.8404		6.33298	8.1195	28.4739	33.5054		7.74929	21.478	11.4379	25.9805
Ciclev10022925m.v1.0	0.735238	0.12878	0.0322193	0.00252167		0.497131	0.313282	0.216726	0		0.347911	0.328236	0	0.268471		0.78586	0.00519567	0.0579553	0.226143
MSTRG.32704.14	0.00374867	0.000358	0.440708	0		0.245291	0.591907	0.096174	0.516311		5.35e-05	0.000601333	0.125041	0.0125923		0.00127167	0.302904	0	0.119059
MSTRG.48784.4	3.84786	0.0942333	2.59485	1.27298		4.38922	0.874664	3.0088	0.914732		1.32777	0.14278	3.35826	0.316896		3.28646	0.159692	3.23114	0.283774
MSTRG.68434.5	0	0	0	0.313809		0	0	0	0		0	0.0396833	0.538543	0.554177		1.22783	0	0.154108	0
MSTRG.55842.6	0.875278	0.821841	1.78292	1.86802		1.58757	0.140813	2.29209	1.47892		2.66645	1.03125	1.90817	0.514547		1.14136	0	2.34879	0
MSTRG.59631.32	0	0.042526	0	0.113132		0	0	0	0		0.499914	0.0921423	0.041057	0.251754		0	0.79035	0.0736223	0.0922117
MSTRG.69238.1	6.90563	18.5325	10.8175	11.3611		17.621	11.1942	6.85781	5.22148		6.82763	13.8202	6.91292	13.4111		14.97	6.47437	7.0717	8.64642
Ciclev10006227m.v1.0	0.796743	3.98231	3.67873	7.53072		1.052	4.40194	7.08998	6.17941		2.05282	3.17569	5.01036	5.17125		1.84286	8.98371	3.94446	5.53328
MSTRG.56439.7	9.59397	4.94263	5.98696	3.7479		8.32139	3.98612	5.03673	4.27627		19.4647	4.6544	8.07293	8.48779		16.9129	6.17272	9.15284	6.6107
Ciclev10008772m.v1.0	3.47998	3.45315	2.71914	2.31599		3.81315	2.25177	3.81225	3.11548		2.97412	3.11264	2.35894	2.92324		3.95403	1.49244	2.77424	2.9297
Ciclev10016432m.v1.0	0.168618	0.141067	0.485392	1.36986		0.109522	0.729828	0.729106	0.81781		0.507019	1.18946	1.52042	2.27255		0.617552	3.14653	1.43306	2.99484
MSTRG.37650.2	0.0814983	0.401873	0.222197	0		2.15288	0	0.505979	0.0341383		0	0.576125	0	0.312925		5.02989	0.036137	0.820762	0
MSTRG.50944.18	0.11344	5.04867	0	5.04103		0	0	1.22999	1.78132		5.7757	11.9338	8.30568	14.1738		0	9.66882	10.2976	11.8911
Ciclev10018856m.v1.0	22.4825	17.6359	23.9697	15.6195		22.442	13.6183	24.2513	21.057		37.4241	17.0875	20.6748	16.4105		40.2144	20.0433	20.7449	18.2308
Ciclev10025864m.v1.0	0.997502	1.79809	0.915527	1.58584		1.07273	3.0588	1.11174	1.25923		0.755823	3.32347	0.646783	3.02748		0.557594	3.75483	0.856883	1.74718
MSTRG.55490.4	0.402805	0.596591	0.869507	0.506906		0.584412	0.911542	1.80953	0.65916		0.609934	0.638876	2.93505	1.82154		0.111932	0.874245	3.10012	2.02924
Ciclev10020141m.v1.0	14.0772	27.0037	40.3818	22.5253		19.9818	74.2267	51.643	23.7744		20.5842	47.5028	44.8152	17.4797		26.5972	93.715	44.1179	24.718
Ciclev10028174m.v1.0	4.42843	13.1198	3.19559	6.61116		7.97376	10.6568	4.48879	9.45985		6.18438	21.7694	10.762	12.0301		11.1151	23.8353	11.8218	15.7671
Ciclev10031320m.v1.0	1.03546	0.479615	2.05076	1.07825		0.380731	1.68945	2.94485	2.22069		0.0934735	3.41974	2.84441	3.22217		0.0662573	1.32357	1.96662	3.74673
Ciclev10007931m.v1.0	2.60498	2.73588	2.31903	2.50914		3.54634	1.71383	2.09539	2.13711		7.47729	0.853941	2.13654	3.53196		4.79996	1.62215	1.23943	2.54126
Ciclev10003038m.v1.0	2.4	0.984562	0.851721	0.635943		1.7087	1.59425	1.26628	0.561515		2.30201	2.63551	1.73021	2.20362		3.16678	1.24633	1.96513	1.28188
MSTRG.58153.5	0.03582	0.157265	0.0682143	0.0559227		0.097416	0.177741	0.123094	0.437658		0.940976	0.226041	0.053958	0.106876		1.91657	0.090952	0.639548	0.218873
Ciclev10009819m.v1.0	1.60253	0.590133	1.15214	1.23582		1.84852	0.693393	1.41389	0.449702		2.15692	0.471669	1.50734	0.539291		1.97955	0.456556	0.98643	0.319723
MSTRG.66422.1	0.326307	0.312029	0.955327	0.886152		0.416589	0.286766	1.09802	0.496092		2.05228	4.07343	3.24101	1.52497		0.819224	5.26346	5.65195	2.3821
MSTRG.33096.1	0.979198	0.996794	1.84285	1.2711		1.08114	1.08669	1.32725	1.3203		0.914374	2.35118	1.6375	1.24876		1.17204	2.92359	1.57019	1.40322
MSTRG.67618.1	0.330618	2.86908	0.028393	0.0188063		0.242427	0.506057	0.0964593	0.110581		0.15916	1.59806	0.0931773	0.0118327		0.0986023	0.892784	0.267792	0.037654
MSTRG.33096.6	0.0217617	0.181493	0.173172	0.314834		0.206005	0.228227	0.43331	0.104002		0.117482	0.236362	0.193318	0.181185		0.0185573	0.40405	0.205957	0.225098
MSTRG.33096.5	0.992301	0.808158	1.1686	0.780615		0.734391	0.899246	0.79122	1.15221		0.743656	1.98319	1.77522	0.883788		0.743751	3.73228	1.84157	1.92912
Ciclev10010435m.v1.0	0.451976	0.489795	1.62238	6.34423		0.239759	1.20893	2.57876	2.96457		0.302079	1.82552	3.41564	6.36818		0.654589	5.13588	2.40011	7.77659
MSTRG.5021.2	0.54822	1.09341	2.7351	1.54904		0.391877	0.780875	1.23028	1.17376		0.533827	0.875174	0.963698	0.877788		1.24969	0.0210533	1.29388	1.12461
MSTRG.31337.4	1.00046	1.25202	1.29028	0.524586		0.792683	1.05364	0.710538	0.462228		0.883321	2.06091	2.33508	1.19979		0.675967	2.43284	3.18775	1.19418
MSTRG.442.2	0.982381	0.0508373	0.529478	0.329409		0.765957	0	1.09806	0.841574		0	1.30657	0.720979	1.54497		1.08288	0	0.461368	0.589425
MSTRG.55575.11	0	0	0	0		0	0	0	0		0.207395	0.156365	0.282191	1.2685		0.040003	2.006	0.514571	1.90496
MSTRG.38500.1	2.3642	2.12826	5.51215	7.29094		1.68305	4.44352	6.39663	6.62854		2.61925	4.25633	6.56497	10.0158		2.76512	6.37556	5.9852	9.06255
MSTRG.55041.1	0.093276	0.901033	0.001519	1.75128		0.140819	0.660451	0.030011	0.82184		0.113786	3.01031	0.384441	2.24445		0.0159627	5.26152	0.393191	6.0809
MSTRG.66422.7	0.585817	1.05981	0.93659	0.75123		0.640419	0.525965	0.564638	0.521412		0.728028	0.773792	0.630055	1.0883		1.66881	0.375408	0.326404	0.729938
MSTRG.60822.45	0	0	0.215582	0		0	0	0.070035	0		0	0.310287	0.817433	0		0	0.543607	0	0.187823
MSTRG.57190.26	4.38423	2.14565	2.98919	2.88141		3.34762	2.05843	2.79941	1.76833		7.09188	1.83124	3.16491	1.00947		3.39711	1.22685	3.61389	1.30687
Ciclev10012312m.v1.0	50.1828	57.7827	77.5	61.5929		67.303	59.1437	67.3662	54.1568		100.34	48.8133	94.8569	65.7317		125.928	62.7715	104.196	61.9279
MSTRG.42651.1	1.61627	1.69271	2.01322	1.2215		1.06196	1.53246	1.35165	1.21648		1.79708	5.49257	3.88267	4.6955		1.83084	4.49414	4.02642	5.00237
MSTRG.55561.3	1.50803	0.304525	0.00905133	0.0180993		0.657286	0.262942	0.0654733	0.144306		1.11582	1.0066	0.0634043	0.132773		0.871715	0.256192	0.426894	0.0787913
Ciclev10008499m.v1.0	4.85657	0.0923877	0.481673	0.447764		6.72089	0.477248	1.27017	0.091723		2.76107	2.64412	1.47717	1.30575		3.17657	0.260277	2.79276	0
Ciclev10007190m.v1.0	0.0579643	0.353447	0.900807	0.203602		0.715229	0.486209	1.17311	0.139031		0.365901	0.615637	0.133544	0.389921		0	0.763159	0.209889	0.665765
Ciclev10015794m.v1.0	0.841069	0.960601	0.63408	0.772957		1.83572	0.377539	0.200784	0.642209		1.26416	0.933095	0.602061	0.89055		1.96588	0.543179	0.473166	0.821899
Ciclev10011986m.v1.0	0.0128577	0.72411	0.756223	0.754907		0.0189037	0.448979	1.68761	1.78471		0	0.432152	0.463737	0.889947		0	0.915973	0.959786	1.44028
MSTRG.30924.2	2.47876	5.28275	4.22141	4.60089		3.71101	4.74612	3.91461	6.04268		0.480488	1.90391	0.447765	0.793564		0.136278	1.11283	0.478658	0.567231
Ciclev10002838m.v1.0	0.117854	0.289675	0.447045	0.117949		0.310261	0.051421	0.757053	0.0705		2.3003	0.160956	1.09216	0.235989		1.67745	0.200079	1.26178	0.261726
MSTRG.68291.3	1.54687	0.671294	3.94075	4.1105		4.8421	3.67494	3.20967	3.49217		0.886851	1.16592	4.66139	3.0168		3.68122	1.12769	3.8202	1.82869
MSTRG.379.1	1.32308	1.76473	3.23899	3.1228		1.3287	3.06335	3.26135	3.27078		1.78796	3.52704	5.14204	4.04173		1.28655	4.73327	4.17179	6.86916
Ciclev10015253m.v1.0	0.816507	0.770003	3.928	8.76734		0.575014	3.24154	17.1137	8.10455		0.519937	3.63784	19.4521	22.5902		0.61573	8.93777	17.7699	21.6736
MSTRG.35340.2	2.54161	0.887967	1.06547	0.372583		2.09023	0.862246	1.11791	0.839272		1.03554	0.913092	0.548867	0.947115		0.876896	0.224648	0.768023	0.600361
Ciclev10022861m.v1.0	2.32768	2.29178	2.08252	1.70291		3.42244	2.41308	1.29474	2.27611		3.95236	2.79426	2.8675	2.19381		6.6261	1.38526	4.0517	1.78266
Ciclev10025455m.v1.0	4.44312	9.08632	5.53666	9.94363		5.48876	11.5848	4.29917	6.57978		1.97912	16.2217	1.89163	20.1944		1.36929	12.4333	2.24217	14.4385
Ciclev10028525m.v1.0	1.82203	2.48882	3.37722	0.990643		1.32583	2.62663	1.70598	1.74657		0.305673	1.57207	0.4518	1.05852		0.418801	1.46779	0.536275	0.666477
Ciclev10007846m.v1.0	9.55981	23.8421	14.9138	25.9779		8.56723	18.7917	15.0255	23.3107		21.0439	24.6684	13.6599	28.8896		13.3626	28.0014	11.7757	32.2246
Ciclev10017144m.v1.0	4.29193	8.76381	4.55981	6.742		6.20253	5.23115	4.97732	7.5689		5.78104	9.8672	6.67139	7.80063		4.4458	9.31034	6.63727	6.97176
Ciclev10002898m.v1.0	1.66826	0.944715	2.48225	0.232982		2.33414	1.30996	1.16477	0.474791		11.5349	1.09323	2.8408	1.03461		12.5286	0.739775	6.16618	0.0366447
Ciclev10002239m.v1.0	0.849592	0.75634	1.35611	1.83889		0.519477	1.95986	1.75042	2.0609		0.0704215	3.59637	0.767984	7.89453		0.0614427	1.29703	0.978721	5.88929
Ciclev10005891m.v1.0	3.48727	2.80922	9.96565	6.26567		6.29653	5.37857	18.2092	7.96816		13.4929	6.51047	14.2282	8.53793		27.5725	11.8928	17.6337	9.54003
Ciclev10024199m.v1.0	0.43266	0.343107	0.12695	0.119017		0.43508	0.665794	0.197731	0.116305		0.276153	0.947449	0.763103	0.735673		0.157625	0.803988	0.317615	0.49169
Ciclev10005245m.v1.0	0.415227	5.08538	0.753949	3.17015		1.15748	3.15041	0.538858	3.51044		1.00138	7.124	1.4534	10.1166		0.502983	10.292	1.19097	10.3787
MSTRG.64.11	0.298694	4.78432	5.61878	22.1663		0.897405	13.276	7.18311	16.4942		0.885822	20.3249	9.68958	35.7683		0.688897	31.9969	8.50873	31.2012
MSTRG.20886.24	0.0155083	0.289772	2.99897	6.65446		0.490639	0.349809	0.0413483	1.17568		0	0.063308	0.871069	6.31757		0	0.548855	0.200629	4.20796
MSTRG.46247.2	0.222876	0.928469	0.260291	0.311562		0.176194	0.141577	0.111369	0.258822		0.0318985	0.063718	0.0576753	0.11723		0.00428367	0.249515	0.0637253	0.226165
MSTRG.69452.1	45.4	56.4887	37.8149	15.4379		54.3325	50.8462	30.5767	21.5085		37.972	95.9598	30.605	20.1766		44.0636	103.861	35.7579	21.1135
Ciclev10020949m.v1.0	2.67978	0.764266	1.34124	0.587187		2.03942	1.11905	1.71279	0.844877		2.43529	1.54237	1.55578	0.96086		2.52405	0.603623	2.20686	0.852394
MSTRG.31577.5	0.183968	0.009172	0.00196133	0		0.00870933	0.117657	0	0.0675413		0.007955	0.320517	0.222938	0.147968		0.00308667	0.398492	0	0.135247
MSTRG.49133.1	1.5939	6.71018	10.288	8.56303		2.46895	6.68614	8.61627	11.0594		2.71979	10.2918	8.89648	11.7723		1.89837	9.97447	7.85218	17.6261
MSTRG.16226.2	0.183656	0.0250823	0.441153	1.43159		0.116932	0.52867	1.18414	0.654905		0.093955	0.549219	0.576464	0.860491		0.144281	1.58121	0.429219	0.933907
Ciclev10024807m.v1.0	2.46841	2.10215	2.91229	1.72016		3.68284	2.68173	3.6556	3.04973		0.16135	1.01348	0.378045	1.22112		0.140447	1.0193	0.299976	1.20058
MSTRG.61427.4	0.099561	0.048363	0.063513	0.157241		0.013785	0.111994	0	0.0096		0.0154475	0.281172	0.316202	0.541937		0	0.355038	0.17432	0
Ciclev10012033m.v1.0	0.777173	0.345688	0.044238	0.225854		0.37555	0.552574	0.038958	0.192627		0.0321985	1.67024	0.365032	0.722413		0	0.678397	0.761866	2.47961
Ciclev10014868m.v1.0	0.830251	0.619216	2.68677	1.62527		0.98188	1.85877	2.00546	1.43989		0.713406	2.02706	2.49575	3.77636		0.686869	2.7072	2.38735	3.52324
MSTRG.16226.4	0.109411	0.056136	0.155266	0.335261		0	0.172925	0.573687	0.150915		0	0.625874	1.8587	1.89046		0.462393	2.66859	0.950297	2.66936
Ciclev10014322m.v1.0	2.37754	1.62021	0.651311	0.408914		1.35967	0.134749	0.721526	1.83652		1.73449	0.926484	0.213792	0.729103		2.88254	0	0.275568	0.55796
Ciclev10028838m.v1.0	2.26514	0.364296	2.40693	1.1953		2.77109	0.716314	2.13359	0.98529		4.68163	0.677085	4.23856	1.15494		7.56651	1.8134	3.65423	1.08858
Ciclev10033020m.v1.0	2.56054	2.14544	1.63519	1.37843		2.87004	1.84895	1.84778	2.67525		2.71058	1.89139	2.47332	1.48843		3.56596	1.26742	2.78379	1.19769
MSTRG.56204.3	1.14142	1.36903	0.0852793	0.512983		2.30508	0.735059	0.035001	0.144696		0.458544	2.51166	0.000645667	0.383835		0.48107	0.00397	0.0191807	0.306014
Ciclev10014981m.v1.0	8.14064	11.0021	15.6498	11.3864		11.3158	8.62439	16.2839	12.501		25.4777	10.8613	17.184	12.9654		22.0487	11.3374	17.9983	12.8778
MSTRG.38085.3	1.06021	0.971645	1.11648	0.882899		1.4225	0.88902	1.37419	0.694776		4.01899	1.88122	1.66252	2.27176		3.43137	1.72132	1.89421	1.22492
MSTRG.49399.2	0.196806	2.89443	1.65215	2.93012		0.304809	2.85693	1.93002	3.40063		0.0279245	0.719882	0.626396	1.66817		0.173612	1.01746	0.445938	1.42329
MSTRG.49399.1	1.84141	1.7416	1.53398	1.76084		1.12976	2.05126	1.53495	1.78883		0.160832	1.20985	0.462281	0.779858		0.114821	0.502294	0.549126	0.994515
Ciclev10022143m.v1.0	0.621409	1.82603	1.00024	1.17883		0.834016	0.892781	0.913705	1.14056		0.674972	2.2525	0.863324	1.48957		0.251206	1.53356	0.988703	1.57749
MSTRG.47298.1	1.52738	2.37653	3.30536	2.08924		1.50548	3.21709	4.37894	2.69901		0.633131	1.98943	4.37218	2.57953		0.456799	3.03017	3.90142	2.5756
Ciclev10030339m.v1.0	0.426476	0.216632	0.0598917	0		0.114716	0.409661	0.0660303	0.173424		4.89789	0.591743	2.82144	0.445325		4.12776	0.915806	4.20389	0.46171
MSTRG.48424.1	5.04815	2.69868	1.96368	1.1476		5.46804	1.3229	1.78605	1.70257		3.81298	2.57434	2.34103	1.47976		4.78708	1.69842	1.907	1.41062
Ciclev10016937m.v1.0	0.085309	0.234796	0	0.128783		0.0317767	0.328466	0	0.03078		0	0.289931	0	0		0	0.399879	0	0.220877
MSTRG.37615.1	5.47647	2.20238	9.02308	0.965241		5.07352	1.45777	8.08134	4.84418		8.66999	6.11314	7.63601	4.05018		10.8475	2.70099	9.30276	4.69564
MSTRG.54970.4	0.260798	0	0.103934	0		0.40036	0	0.334792	0		1.17306	0.0407223	0.130623	0.138861		2.52118	0.00263033	0	0.75988
MSTRG.56337.3	0.988292	0.88264	0.484246	0.368338		0.512139	0.737629	0.490736	0.698008		0.230411	0.938673	0.302262	0.466507		0.0865457	0.392003	0.417067	0.423032
Ciclev10001316m.v1.0	11.839	8.78498	9.85786	9.25151		12.5989	11.9276	7.73173	9.09846		26.6876	12.4752	12.3068	17.2443		34.2793	17.3314	17.8553	11.7724
MSTRG.54970.3	0.314555	1.48603	0.0596747	0.0157907		0.364566	0.279216	0.0486683	0.302283		0.0013495	0.227217	0.0261393	0.743751		0.04594	1.49445	0.00280033	0
MSTRG.53318.1	1.13419	0.574827	0.653033	0.566334		1.0615	0.740707	0.566009	0.536526		3.1806	1.17634	1.14021	1.14254		2.40393	1.03882	1.29365	0.976659
MSTRG.46809.1	1.62151	4.77773	0.903917	1.19094		1.2871	4.17427	0.665437	1.80757		1.2525	3.91148	0.755951	2.32989		1.05347	6.14459	0.544083	2.52768
MSTRG.31061.9	0.185101	0.0548957	5.92859	1.48115		0.848906	0.0928887	5.92839	1.03913		2.40525	0.506808	0.869587	0.123441		0.821731	0.00554933	0.325945	1.22778
MSTRG.53634.1	5.76372	19.2673	2.93807	13.9561		5.90267	7.97601	3.35473	8.62254		2.44047	5.26443	1.78207	10.7983		2.49012	12.7661	1.45335	8.85279
MSTRG.70461.1	2.47436	1.94239	3.09396	0.863596		3.79858	2.20935	3.4457	2.5655		1.09428	0.610734	0.879185	0.4076		2.86174	0.544098	2.59702	0.359197
Ciclev10021714m.v1.0	2.15955	0.829953	3.01326	2.4333		2.45523	2.43225	2.37169	1.56234		1.26688	4.97787	2.83851	6.67124		2.1938	5.96627	3.57619	5.18862
MSTRG.76327.2	0.580236	0.373594	0.023388	0.368323		0.224549	0.571118	0.0970043	0.353532		1.35887	0.717356	0.34495	0.767265		0.160408	0.906569	0.138152	0.622906
MSTRG.31324.5	0.0900457	0.617002	0.323706	0.522948		0.086036	0.456299	0.398029	0.492752		0.329625	0.287729	0.269108	0.331044		0.026568	0.850359	0.487289	0.748629
Ciclev10008397m.v1.0	4.1029	3.84694	5.2357	6.41718		6.48455	3.74883	5.39605	4.49502		1.31044	6.32803	3.72902	6.11378		1.19614	3.91336	3.66858	5.75465
Ciclev10029003m.v1.0	23.6882	17.3956	21.6655	17.7062		19.2207	15.8551	23.1924	22.3892		20.7642	68.8459	46.9404	78.3037		23.6215	66.2093	45.0599	52.2854
Ciclev10015624m.v1.0	8.13701	7.7895	5.17573	6.8163		4.61072	2.83527	9.44577	8.18334		13.3522	10.0221	11.3165	11.7674		15.8067	7.61836	7.52409	7.07116
MSTRG.53634.8	0	0	0.796116	1.4933		0.304384	0.938748	0.037125	0.111391		0.236318	5.52248	1.28883	4.84196		0.39068	7.8946	2.05523	4.27384
Ciclev10001814m.v1.0	3.02369	22.8555	53.8781	12.024		5.21645	14.0377	14.6379	39.5132		4.19685	8.65054	7.07774	8.93293		3.41484	11.1355	8.64997	8.72004
Ciclev10008177m.v1.0	0.271218	0	0.072358	0.0135647		0.058057	0.00502733	0.0991407	0.017024		0.143981	0.028897	0.0594733	0.071959		0.543793	0.0175153	0.127967	0.097596
MSTRG.62169.3	1.31155	0.431979	1.15626	0.183337		1.60967	0.358715	1.99445	0.107224		7.05838	0.4538	1.33247	0.520264		4.57389	0.934768	2.85841	0.502637
MSTRG.62169.7	0.963041	0.472082	1.40809	0.575412		1.28599	0.795255	2.36789	0.939516		5.12667	0.71765	2.04248	1.01816		3.24049	0.315932	3.15964	0.533555
MSTRG.31457.1	0.0758363	1.0633	0.492759	1.51463		0.17471	0.867481	0.277721	0.751979		0.070197	1.08398	0.221302	1.07734		0.121403	1.24793	0.196762	1.58331
MSTRG.47178.1	0.774165	0.561658	0.804331	0.87133		0.585032	1.18354	1.69366	1.81047		0.159822	1.33485	3.97845	1.99091		0.0300247	2.15832	3.73591	3.35768
Ciclev10001315m.v1.0	2.58633	12.7342	5.58975	16.5707		4.4042	13.2126	5.75552	13.2825		3.66676	13.6344	5.08725	10.1473		4.20616	9.9991	4.44992	9.87411
MSTRG.48899.1	1.57471	0.590201	0.077537	1.18726		0.140917	0.806355	1.66107	0.149363		0.0637705	0.913893	0.0946707	0		0	0.423284	0.0540653	0.089837
MSTRG.44992.1	1.02313	0.874388	0.397392	0.167125		0.740032	0.665829	0.46028	0.444012		0.334929	1.54695	0.440471	0.549686		0.227082	0.951555	0.513749	0.545314
MSTRG.58732.1	1.15449	0.993911	0.931768	2.14772		0.793868	3.16474	2.40595	1.41609		0.900875	1.34579	2.86033	1.56743		0.361043	2.97367	1.15908	0.837446
MSTRG.21312.1	3.81396	9.99463	4.36937	4.86116		5.16147	7.02161	3.38894	5.4952		5.67381	11.1275	4.14528	8.56289		3.94403	10.921	3.8119	8.17596
Ciclev10018352m.v1.0	2.04404	0.823601	1.83342	0.743871		1.26892	1.22368	2.03351	0.670037		1.86888	1.20669	2.37552	0.734124		1.78899	0.699991	2.35653	0.371445
Ciclev10001257m.v1.0	8.2084	1.90663	3.60263	0.31133		7.99799	1.14396	4.74529	0.497506		19.0506	7.1854	14.1999	3.14039		21.1928	3.2901	19.5101	1.56037
MSTRG.35955.11	2.23954	1.21024	2.12375	0.956549		2.32169	1.43776	2.11538	0.941668		2.86693	1.41293	1.7629	1.25576		3.61112	1.73077	2.08501	1.05356
MSTRG.33381.3	0	0	0	0		0	0	0	0		0	0	0	0		0.472458	0	0	0
MSTRG.46929.5	0	0.319187	0	0		0.220284	0	0	0.147535		0.216384	0.172391	0.457593	0.286546		0	0.52575	0.073211	0.623434
Ciclev10033287m.v1.0	13.1347	18.0061	83.9694	13.4901		14.162	22.6417	92.4552	4.694		5.52512	50.518	168.832	20.5884		11.4673	174.808	197.817	33.0578
MSTRG.67399.7	0.942237	1.66759	1.18038	0.680159		0.982194	1.97638	1.59672	1.41439		1.19144	4.79321	1.04681	3.69701		0.690286	6.08923	3.40333	1.14134
Ciclev10016877m.v1.0	4.33168	8.73901	33.4748	18.8437		3.563	28.5801	27.1537	15.4712		2.26665	17.2317	38.8029	28.4394		3.68373	21.8924	36.5977	27.2485
MSTRG.45033.17	3.06838	2.01915	1.58605	0.976109		1.81691	1.32175	2.23011	0.432293		2.80307	0.093719	0.622832	0.250806		1.26256	0.153738	0.440569	0.106371
MSTRG.14815.2	1.39543	1.75988	1.05701	1.69368		1.1317	2.09075	1.47195	2.07741		0.527366	1.71437	1.38736	1.54084		0.41732	1.2916	0.717356	1.80236
MSTRG.20724.1	2.20506	0.921749	0.575203	0.727098		2.59962	0.802507	0.697263	0.139043		7.03044	1.91725	0.825057	0.480554		7.0622	0.57159	2.12499	0.188096
MSTRG.48555.10	1.73157	2.69566	1.44169	2.50216		0.480677	2.2105	1.36863	2.91198		3.7434	0.442007	3.62117	1.08821		6.09262	0	1.71769	1.7383
Ciclev10005680m.v1.0	1.55975	1.60478	1.36101	0.995411		0.96115	0.351428	0.315579	0.764131		0.56308	0.923752	0.264748	0.533332		0.103393	1.35395	0.246938	0.809816
Ciclev10028800m.v1.0	0.937895	1.44505	1.67379	0.350134		0.773417	2.17254	2.38655	0.238019		7.89243	1.32885	2.79391	2.77944		5.04415	1.42114	2.76229	1.51245
MSTRG.20724.2	1.83421	0.573943	0.175733	0.322751		1.17519	0.425044	0.695066	0.485802		6.33878	1.16465	0.419864	0.691144		9.06622	0.347254	2.36467	0.86757
Ciclev10025523m.v1.0	3.35745	0.0202727	0.0439153	0.303279		0.386091	0	0.559895	0.001347		14.9287	10.4264	6.49871	4.08512		21.8489	1.97035	7.9621	2.81349
MSTRG.66903.15	0.00107333	0	0.0016	0		0	0	0	0		0.4897	0.247151	1.40953	0.539056		0	1.63248	0.78988	0.425073
Ciclev10010939m.v1.0	0.121162	0.158062	0.176935	0.186297		0.165462	0.0831327	0.128343	0.11409		0.666176	1.5703	1.00183	1.75972		1.22486	0.532586	1.26028	1.3349
Ciclev10032474m.v1.0	14.6083	11.0521	32.5287	17.7354		19.8128	11.8197	24.0577	13.0827		28.0826	9.12696	33.4464	13.7091		25.8771	8.16792	40.8373	9.83026
Ciclev10032417m.v1.0	2.54568	14.7996	5.48608	3.23036		2.09106	7.53471	2.23059	4.74977		3.63977	10.24	7.57145	13.6069		3.15394	13.9729	8.13282	10.5057
MSTRG.32058.1	1.51668	0.616346	0.232237	0.151069		1.47428	0.918205	0.415083	0.384749		1.3732	0.940357	0.484993	0.156335		1.81132	0.499829	1.21133	0.266708
Ciclev10014918m.v1.0	0.6923	0.106288	0.443698	0.043107		0.644002	0.924205	0	0.209562		0.210231	1.37606	0.111681	1.60286		0.374404	0	0.169395	0.031025
MSTRG.47859.1	0.127411	0	0.349942	0		0.0426697	0.338659	0.335312	0.261547		0	0.252017	0	0.182035		0	1.09127	0.379701	0.724929
Ciclev10032316m.v1.0	11.1877	2.70729	32.1964	18.3452		13.6969	9.26072	27.737	12.3598		40.9916	6.53368	48.6462	35.5122		48.9408	9.97993	43.6215	44.4751
MSTRG.34160.46	0.636641	0.622025	1.12598	0.897531		0.207575	1.02983	0.752661	0.356913		0.835341	2.65829	0	0.578149		0	2.94855	0	1.62444
Ciclev10033341m.v1.0	0.0996907	0.318135	1.91469	6.01		0.219244	0.933364	1.11231	3.51463		0.134111	0.548886	2.603	4.70023		0.0586207	2.29467	0.938574	7.45386
Ciclev10019746m.v1.0	12.0466	6.65067	12.6232	6.47926		10.8681	4.49633	12.099	4.76846		13.5367	8.20092	10.882	8.05386		19.0827	8.60927	11.838	6.23215
Ciclev10008581m.v1.0	2.25076	3.76128	3.3723	3.79667		2.13838	3.77274	3.77438	4.27133		1.41951	5.59674	2.33946	6.13992		1.36141	3.43201	2.33116	5.72972
Ciclev10007068m.v1.0	1.16206	1.13945	3.77252	2.85453		0.697715	2.96783	8.13236	5.26113		0.08644	2.19089	3.22622	4.51542		0.121235	1.8617	2.56188	6.89854
MSTRG.37512.2	0.457971	0.575567	2.13415	2.19513		0.427077	2.37987	3.71578	2.13475		1.30353	1.27876	3.78681	3.20674		1.20524	2.63126	4.344	3.81991
MSTRG.8043.8	0.0744073	0.038045	0.140151	0.154779		0.0297843	0.06502	0.12455	0.0718597		0.538071	0.794006	0.582189	0.915114		1.21411	0.422072	0.891159	0.980316
Ciclev10022642m.v1.0	0.155608	0.257835	2.90759	1.09445		0.0350117	1.24832	1.88992	0.530784		0.14429	1.4407	7.37894	2.88926		0.153879	5.01307	8.43202	4.72345
Ciclev10029578m.v1.0	0.759244	1.21459	1.41667	2.77002		0.744673	2.58292	3.62778	1.79154		0.145019	1.37099	2.4086	1.4919		0.231295	3.34337	4.06869	2.0504
Ciclev10014701m.v1.0	0.119636	0.191659	0.50493	0.146444		0.087102	0.357637	0.206611	0.449178		0	0.225835	0.206646	0.18931		0.016716	0.498206	0.367541	0.164161
MSTRG.30955.10	0.412484	0.963272	1.59896	0.546679		0.607101	1.7873	1.59253	1.0998		0.497763	1.60385	1.66142	0.84109		0.559344	2.14255	1.58144	0.917763
Ciclev10016520m.v1.0	2.66525	1.68413	2.16996	0.931122		2.7832	1.71451	1.88161	1.46369		3.11754	1.91153	2.20406	0.857605		3.68509	1.72579	2.36082	0.840484
Ciclev10029669m.v1.0	2.61013	0.992442	2.83571	0.319444		2.81731	1.35285	2.38322	0.214495		2.339	2.55322	2.45485	0.546226		3.30341	1.06762	2.73161	0.802793
Ciclev10001060m.v1.0	4.11822	9.95591	6.14531	7.32113		6.63528	7.77037	5.17431	7.53482		15.4922	32.5955	10.5821	35.5819		11.3406	31.1676	12.4269	27.5582
MSTRG.15179.1	1.03858	1.03167	0.428666	0.443224		0.721871	1.1706	0.499236	0.660226		0.240505	0.934822	0.366069	0.228351		0.115515	0.635242	0.356189	0.488783
MSTRG.54610.1	0.776321	0.168829	0.117782	0.281234		0.397189	1.02705	0.604252	0.350288		0.141203	0.920566	1.53366	1.19031		0.0180527	0.987317	2.20747	1.08324
Ciclev10004844m.v1.0	4.35659	6.98764	7.38247	8.11819		6.8703	6.6747	6.76384	7.96763		9.66823	3.03965	5.26631	4.2299		10.4501	3.06517	4.91043	4.41126
MSTRG.63336.8	0.0306077	0.0274867	1.74364	0.238068		0.00647367	0	2.80779	0.107405		0.745206	0	0.759221	0		1.02778	0.0140343	0.0733623	0
Ciclev10024629m.v1.0	0.727588	2.08103	2.23247	4.25233		0.740964	0.789786	0.841747	3.51835		1.14643	1.28883	0.292474	1.82254		0.294913	1.31186	0.244736	1.30099
MSTRG.34160.67	1.98404	0.439726	0.134866	0.171097		1.22172	1.82896	1.12673	0.334342		0.108456	1.07234	0.394489	0.492603		0.263867	1.11178	0.542355	0.964707
Ciclev10017016m.v1.0	1.38338	1.39658	2.06513	1.57927		1.0269	4.27329	2.74114	3.08868		1.18417	3.3894	4.40751	2.19146		1.10552	4.09284	6.28354	3.51692
Ciclev10026108m.v1.0	0.596194	0.854946	3.41984	3.49009		0.631151	2.85686	4.29049	2.1985		0.851973	1.05214	3.07877	2.11858		0.564041	3.09712	2.25676	2.07283
Ciclev10028613m.v1.0	1.40391	1.30544	0.0538587	0.0224567		0.07165	1.47467	0.0555617	0.239436		4.16295	3.14506	3.69288	3.51984		3.92861	0.127264	6.01101	3.02013
Ciclev10000411m.v1.0	0.701259	1.02239	0.233752	0.20142		0.684471	0.707867	0.160474	0.26219		0.128401	1.12678	0.0956407	0.458183		0.0547467	0.312162	0.155706	0.20041
MSTRG.34160.1	0.505721	0.376776	0.264732	0.721967		0.328411	0.549985	0.473874	0.818011		0.690068	0.0114733	3.18651	1.42124		0	3.13061	2.65298	2.83695
MSTRG.67685.2	1.54642	1.34031	1.49305	1.20502		1.43129	2.72268	2.24187	1.73824		1.03265	1.88765	2.57055	2.09151		0.945966	2.35381	2.88414	2.3145
MSTRG.34160.2	0.0444107	0.018614	0.043364	0.012404		0.257598	0.130735	1.01066	0.257198		0	0	1.46352	3.58355		0	1.8581	2.27823	3.8202
Ciclev10023570m.v1.0	0.129848	1.03065	0.932904	1.23384		0.265907	0.601017	1.0231	0.609201		0.279284	0.636274	0.40497	0.903684		0.366736	2.51	0.545143	0.767181
Ciclev10024533m.v1.0	0.42125	0.093789	1.10184	1.20563		0.365887	0.290252	0.850004	0.878443		2.44445	0.0756403	1.74249	0.539559		1.77147	0.394277	1.81741	0.595959
Ciclev10019741m.v1.0	2.65678	1.14437	4.09006	2.12928		3.00855	3.00869	4.88205	3.87339		1.64744	3.9574	3.90078	3.5374		7.10884	2.22444	3.56199	6.39331
MSTRG.67685.5	0.14532	0.50663	0.271064	0.357523		0.246912	0.149467	0.0649433	0.037386		0.146946	0.0780053	0.195679	0.190749		0.000928667	0.133285	0.0832337	0.053784
MSTRG.47236.1	2.58993	1.12047	0.465908	0.294867		2.60224	1.49928	1.15797	0.727843		2.87294	1.16143	1.15996	0.443231		3.24256	0.916962	2.64391	0.490594
Ciclev10005491m.v1.0	1.13692	2.20954	2.92716	12.8047		1.50984	3.72853	4.54648	8.84773		1.72815	7.12271	3.04738	17.208		3.28335	11.35	2.36518	11.4045
MSTRG.69986.2	1.12362	2.58491	1.09512	1.11113		1.11954	1.14208	0.999061	1.10261		1.62123	2.74641	1.18866	1.13961		1.29837	4.25516	0.881794	2.02779
Ciclev10012445m.v1.0	44.2536	21.1805	65.1621	26.1001		55.0383	24.4981	59.9246	24.4724		51.8863	22.8767	58.7383	30.3414		69.4783	21.9835	69.5965	24.1563
Ciclev10007905m.v1.0	4.19429	3.41303	2.51775	2.90118		3.85017	2.67767	2.95163	3.02251		5.47228	1.97745	2.55187	2.42072		5.78579	2.75304	3.05281	2.90407
MSTRG.20408.2	0.378899	2.29835	0.269699	2.30703		0.231679	3.39818	0.12113	0.908014		0.683877	0.682684	0	0		0	2.15956	0.0446743	0.728436
Ciclev10004785m.v1.0	20.5117	6.20841	26.8357	5.50333		19.8565	5.99365	21.2285	3.36165		23.4815	11.7991	34.9334	6.59173		25.5728	9.06046	44.2226	3.24608
MSTRG.34160.57	0	0	0	0		0	0	0	0		0	0.031327	0.419598	1.15571		0	1.49645	0.367376	0.699956
Ciclev10003573m.v1.0	11.8382	8.10234	9.66454	4.92554		14.4038	8.69968	14.3061	8.20975		23.0993	7.94155	13.4771	4.66784		42.5653	15.2743	19.2993	4.11425
MSTRG.10892.2	2.37175	0.633269	0.785766	0.295732		1.73454	1.05528	0.783424	0.215676		0.490795	0.879057	0.739872	0.80058		1.2433	0.286193	0.849877	0.638413
MSTRG.57952.1	0.448665	0.789149	0.0679363	0.269943		0.342032	1.21067	0.165171	0.86132		0.0496325	0.727425	0.293997	0.181272		0.054105	0.763175	0.168675	0.446593
Ciclev10028334m.v1.0	1.20037	1.88382	2.16205	3.37142		2.17308	3.59316	4.63933	2.86794		2.66752	1.08606	0.957195	0.733489		1.7568	0.361014	0.98878	0.954794
Ciclev10005777m.v1.0	0.376502	0.480205	3.65763	4.30898		0.199467	3.65549	6.51066	3.52828		0.110657	4.93495	8.90283	6.26093		0.117363	2.83645	10.5778	6.71185
MSTRG.45105.12	0.75957	1.55276	2.52505	2.38703		0.620016	3.01916	4.33971	1.92319		0.615351	2.53331	6.72926	5.05208		0.545007	3.29563	4.61059	4.78789
MSTRG.68727.1	3.18944	8.18512	1.91374	6.81178		4.8518	7.02493	2.7285	4.46483		2.10221	4.95172	1.67437	5.28784		1.75665	5.22497	1.12341	4.81987
Ciclev10001902m.v1.0	35.9005	5.70021	17.8584	7.45785		36.9695	6.58495	21.5422	6.1442		17.726	7.48263	10.679	7.24463		21.0474	8.91702	13.6602	4.18381
MSTRG.45068.1	0.911092	0.523198	0.398398	0.569547		0.77319	0.591521	0.657375	0.530775		2.02137	0.316025	0.478456	0.202234		1.14054	0.230185	0.97089	0.114316
Ciclev10005863m.v1.0	43.4945	12.4042	14.3289	2.19261		92.2615	14.216	23.322	2.70209		73.181	24.9761	58.9439	7.03536		161.867	26.5673	122.076	8.08685
MSTRG.32298.1	2.33412	1.21546	1.65401	0.509429		2.97181	0.801574	1.87675	0.611267		1.86687	1.40164	1.01206	0.703689		1.70394	0.649105	1.22313	0.497455
MSTRG.32298.2	0.328297	0	0.342461	0		0.275532	0.0142557	0.188957	0		0.36847	0.185048	0.268351	0		0.293477	0	0.342592	0
MSTRG.2171.9	0.817413	0.650074	1.3895	0.949934		0.696645	0.653679	0.777654	1.15026		1.11734	9.8937	2.9645	8.16164		0.687445	13.178	2.41093	1.71314
MSTRG.76358.1	2.0753	1.48598	0.674342	2.00844		1.71642	1.59728	1.03352	1.80847		1.56102	1.40097	3.40433	2.58345		0.391071	2.55796	3.20674	1.09109
MSTRG.24133.2	0.254311	0.351327	0.126388	2.86615		0.151948	1.38434	2.17718	1.44773		0.43887	2.94396	2.98888	2.65063		0.155563	6.61646	3.2322	2.62972
Ciclev10011087m.v1.0	4.07781	11.406	8.1528	10.6089		4.49169	8.35364	7.14846	14.2019		2.80278	9.1629	5.6396	8.09677		3.09252	7.5616	4.99843	7.92487
MSTRG.56826.2	0.504569	1.3894	1.4399	0.618817		0.7866	2.18408	1.09023	0.565237		0.244701	1.4936	0.689765	0.748801		0.479451	2.3275	1.08147	0.777535
MSTRG.28099.1	0.124986	0.216648	0.054551	0.369492		0.0418513	0.464677	0.0779687	0.458011		0.293652	1.88262	0.692783	2.19413		0.488735	2.26269	0.451365	1.96548
MSTRG.56430.3	0.127648	0.580017	0.510912	0.209389		0.149335	0.500542	0.299542	0.074244		0.142835	0.144103	0.234357	0.117768		0.446728	0.057702	0.129447	0.204721
Ciclev10024780m.v1.0	0.0643413	0.035176	0.039589	0		0	0.215034	0	0.276918		0.2173	0.195556	0.0956473	0.258906		0	0.223354	0.212187	0.0354997
MSTRG.19733.1	0.0977227	0.104706	0.0973123	0.0449797		0	0.133966	0.202136	0.366423		0.293471	0.872889	0.677138	0.560596		0	0.813193	0.393886	0.25988
Ciclev10005614m.v1.0	0.0756173	0.375371	1.60992	0.840718		0.881371	0.607135	0.848904	0.945984		0.238349	1.77387	1.74089	2.31691		0.223331	2.54941	1.1847	1.2466
MSTRG.11551.1	9.01453	3.27178	1.1296	0.887577		7.81057	1.22977	0.862785	0.383099		2.96474	3.87804	0.77744	0.764297		4.963	0.770705	1.21834	0.345941
MSTRG.29599.2	1.87993	4.99623	28.594	20.3891		1.24463	6.92852	6.2772	13.0334		1.73049	3.92772	29.6297	45.3135		1.41648	7.62648	11.1623	39.2167
Ciclev10015725m.v1.0	0.243646	0.661748	0.47104	0.169645		0.0986963	0.189652	0.219675	0.331307		0.056964	0.652364	0.232839	0.726423		0.007083	0.466546	0.633516	0.3845
MSTRG.29599.4	1.43178	4.73901	8.39238	8.14341		2.33432	2.72764	3.55239	9.24616		1.27591	5.27842	7.97859	19.6776		1.26249	3.21721	5.12221	19.3611
Ciclev10018663m.v1.0	34.2184	109.751	43.6286	134.352		31.9294	90.5253	41.2321	84.7388		31.8492	87.2935	34.3271	98.1463		36.4307	86.7761	30.5991	91.0477
Ciclev10016749m.v1.0	8.54825	4.58977	2.48014	5.15573		11.3669	4.43643	3.49954	5.75877		4.93843	9.80994	2.8229	10.7881		10.2118	3.80667	3.27887	8.6092
Ciclev10012316m.v1.0	0.411704	9.3749	1.05084	10.269		1.4548	12.6574	1.36941	3.99417		2.06123	6.86206	0.74655	6.48914		2.13417	13.8397	0.607754	7.84043
Ciclev10024599m.v1.0	0.353037	0.493706	0.759268	0.880946		0.281067	0.341959	0.561718	0.643752		0.989948	2.07856	1.2536	1.99637		0.814255	0	0.764334	1.7292
MSTRG.6542.4	6.58814	9.18586	2.27695	2.76482		4.86438	4.30338	5.80017	3.42643		4.11077	6.84401	4.95684	7.70121		4.26423	11.5707	2.74436	5.74901
Ciclev10029544m.v1.0	69.5241	28.3787	72.2033	45.9104		51.2084	50.6189	62.6729	52.7868		73.056	59.6387	78.8622	59.4892		95.5895	49.5566	70.9841	50.1017
Ciclev10030746m.v1.0	0	0	3.43763	2.76635		0	0	0.592838	0		1.19119	2.2056	6.10416	3.19315		0	3.77325	5.39736	4.57804
MSTRG.54129.2	1.71919	0.474484	0.997273	0.534498		1.35757	0.400817	0.754906	0.432943		0.537899	0.606976	0.634228	0.299794		0.749525	0.204368	0.828217	0.461051
Ciclev10031512m.v1.0	2.55474	0.359236	0.927432	0.557568		1.66339	0.64907	1.12447	0.708904		0.7271	0.276757	0	0.286536		1.52178	0	0.380225	0.375473
MSTRG.29871.3	4.42399	1.63504	2.4879	0.564117		4.0799	1.33745	2.49243	1.28054		3.40904	2.04357	1.5493	1.3239		4.46553	1.0359	1.12699	1.51417
MSTRG.6662.1	3.41414	5.81654	63.467	36.3605		3.09172	28.5909	27.0486	20.4369		2.67	19.9984	55.403	80.0391		3.09085	20.5458	47.6963	62.6397
MSTRG.29871.5	4.79132	3.34375	3.47698	2.01706		5.52731	1.86129	3.23693	3.1185		4.07336	2.01546	2.08483	1.14378		4.94612	1.45781	2.39379	1.10867
Ciclev10017327m.v1.0	3.48905	3.31203	2.24751	1.03595		2.90314	2.26655	1.56	1.30363		13.143	2.59189	3.60322	3.29497		9.46574	3.03711	4.46399	1.44757
MSTRG.54039.18	0.6746	1.02375	0	0.426615		0.221598	0.260192	0	0.449603		0.294818	0.907229	0.0511807	0.300448		0	0.487818	0.638905	1.20713
Ciclev10032699m.v1.0	2.60505	2.52385	0.818647	1.33032		2.21076	0.991916	1.43717	0.831908		3.30337	2.05791	0.531469	1.60205		3.62407	0.786299	0.867295	0.910612
MSTRG.748.1	2.72871	3.29093	2.03246	1.68301		3.1674	2.15646	2.83654	1.05056		4.5417	2.86598	2.70087	2.16156		1.82205	0.201501	1.97066	1.59227
MSTRG.66613.3	6.62695	5.61081	7.98528	3.73464		8.51894	4.291	6.24115	5.30994		8.9836	5.7693	5.89928	4.75332		10.6971	4.20445	7.38699	4.29685
Ciclev10025922m.v1.0	7.83974	4.80368	7.73632	6.13351		9.14085	4.84043	7.27925	5.57355		11.2604	3.41747	5.20819	4.86393		12.1251	3.6426	5.5009	5.41941
Ciclev10015886m.v1.0	1.67058	3.28077	3.75667	3.47685		1.90366	2.0174	2.75654	1.85929		1.66175	1.41183	2.2731	1.85171		2.65661	0.930426	3.33666	3.30189
MSTRG.33350.2	2.34716	1.56932	1.02056	1.36975		1.74813	1.42479	1.46351	1.37428		2.96415	1.5311	1.03849	2.19674		3.07382	1.07631	1.76415	1.53915
Ciclev10012290m.v1.0	8.4903	16.7575	165.241	66.5288		9.92669	32.5363	93.0125	60.9441		9.96758	14.0122	146.404	70.2699		10.5771	28.872	122.956	86.6983
Ciclev10019339m.v1.0	18.6777	33.763	69.6345	63.842		18.7561	59.9919	57.0565	47.4134		16.9019	56.1067	60.8792	89.7632		12.9274	45.0234	54.7038	80.0455
MSTRG.56696.1	4.15804	4.12876	2.09643	2.34815		2.78147	2.95379	5.49211	1.23516		1.5897	3.57942	1.37576	2.38945		0.747195	4.85058	1.07268	4.53605
Ciclev10000073m.v1.0	2.41164	3.45326	3.76065	3.74631		2.44563	2.84064	3.58982	4.0135		1.89884	3.41229	3.41523	4.53843		1.53164	3.30476	3.65521	3.64192
MSTRG.30732.5	3.82403	16.2161	8.43196	18.983		11.9681	14.9198	16.8253	5.67176		2.48773	10.8881	4.56082	5.71737		0.695347	7.22292	2.55463	7.62081
Ciclev10031395m.v1.0	2.47886	5.1249	4.69398	8.09361		2.01328	4.47339	4.04116	6.22829		1.67529	3.81004	2.82772	8.86933		1.90412	4.10436	3.55415	5.89596
MSTRG.38945.1	2.3482	0.808345	0.341459	0.0287377		1.36502	1.0668	0.558722	0.171912		0.181579	1.25557	0.166916	0.254697		0.008628	0.783591	0.23896	0.1999
MSTRG.29141.5	1.00722	1.78235	11.6889	6.25797		0.85778	8.36979	10.2384	4.66258		0.52674	5.09357	19.4268	10.004		0.616549	6.86904	19.7672	11.6089
Ciclev10001068m.v1.0	9.51164	17.6502	6.72288	17.5836		8.92829	14.7301	9.79276	24.3256		7.87568	17.3497	7.18963	18.3793		6.16727	18.3316	7.15199	18.2063
Ciclev10026634m.v1.0	2.00524	2.11094	2.58746	2.31041		1.99498	2.67919	2.24726	3.33425		7.03058	1.54993	2.23213	1.50007		5.90283	2.80651	3.0371	2.06981
MSTRG.67414.1	24.4614	4.17742	11.7525	7.80375		28.4982	22.8667	10.7464	7.94768		24.7671	11.7701	13.0476	11.4526		51.7892	12.153	28.8419	7.55952
MSTRG.67414.2	16.1421	2.13996	7.10841	2.53509		20.1459	4.76084	4.4684	1.28227		20.8443	5.55424	9.2596	6.80412		39.1452	9.86655	20.6576	3.75727
Ciclev10016681m.v1.0	0.676268	2.44296	1.19175	1.5609		1.79157	1.47895	0.990309	2.28424		0.312476	1.99155	0.863729	2.80552		0.40721	1.49595	0.880735	1.70412
Ciclev10005643m.v1.0	0.733854	0.630557	1.10847	0.513522		0.938939	1.01199	1.02729	0.547057		0.47275	0.953574	1.07879	0.479602		0.266198	0.739398	1.33318	0.320155
MSTRG.67863.2	8.37918	5.93509	2.0464	0.360287		7.64463	1.33661	1.4346	1.11918		0	6.458	0.251917	4.27622		0.00994633	1.49039	0.0885697	1.31403
MSTRG.67414.3	1.10158	0.774574	0.72834	0.416149		2.52052	1.69609	0.671368	0.394166		2.05352	1.20056	1.565	0.911566		3.51462	0.729538	1.95607	0.870702
MSTRG.67414.4	1.49724	0.552571	1.11681	0.540824		3.73123	2.2604	0.932125	0.481181		3.00079	1.32095	2.72085	1.11301		5.20727	1.16538	2.77163	1.3436
MSTRG.20430.3	0.187321	0.87281	0.15899	0.757407		0.128789	0.460154	0.275186	2.1402		0.173321	1.2022	0.329474	1.55535		0.071401	1.66991	0.169543	1.66365
MSTRG.38074.11	1.27986	0.601298	0.641599	0.719506		1.24237	0.310148	0.582917	1.09776		0.589955	0.23718	0.232628	0.027881		0.617509	0.0985377	0.307912	0.150105
MSTRG.7646.1	0.577501	0.327439	0.0691893	0.095401		0.364107	0.619928	0.27526	0.215278		0.17064	0.872354	1.34109	0.484944		0.051543	0.661562	1.89574	0.774298
MSTRG.66942.1	0.948993	10.6832	0.18093	2.86109		0	4.49938	0	8.1049		0	8.55115	0	4.96338		0	15.2626	0	1.39049
MSTRG.53091.8	1.38265	4.15661	6.00963	6.69719		1.54484	6.24346	5.53532	5.55691		1.25083	8.62391	13.9675	7.53131		1.38108	8.63525	13.6872	11.774
Ciclev10001347m.v1.0	1.41542	0.259678	0.416003	0.732521		1.14936	0.253856	0.364377	0.224216		1.85611	0.151903	0.413159	0.925613		2.17267	0.240946	0.437837	2.07589
MSTRG.29282.26	0.555236	0.371335	0.789845	0.393714		0.674365	0.397263	0.523582	0.233279		1.32863	1.67262	0.802895	0.873939		3.02485	1.14549	0.695315	0.449709
MSTRG.70425.1	0.723485	0.14354	0.022475	0		0.458283	0.569455	0.0179957	0		1.37348	0.0548543	0.213704	0		1.80725	0	0.153149	0
Ciclev10028494m.v1.0	11.834	3.71818	0.831817	0.541972		8.66514	1.57795	0.564174	0.60435		5.18834	5.64364	0.684073	2.07546		5.44753	1.90161	0.972989	0.828867
MSTRG.17103.4	1.10246	1.05315	1.47799	1.21682		0.901432	1.23386	1.63119	1.13021		0.795687	1.48603	1.19771	1.25733		0.366167	0.912447	1.03387	1.0343
MSTRG.15420.6	3.3641	2.40013	1.77325	0.843106		3.51579	1.79168	2.18114	2.20529		1.98168	1.75767	0.876479	0.797614		3.30209	1.35393	0.98229	0.993448
MSTRG.29282.18	1.04166	1.63071	0.977948	1.80642		2.47687	0.566661	1.84826	1.71821		1.79017	5.71922	4.66635	3.505		12.8308	4.3929	5.17945	2.74708
Ciclev10024125m.v1.0	0.685755	0.196491	0.484888	0.184185		0.730442	0.445452	0.583827	0.291402		0.296594	0.136168	0.627697	0.130445		0.54123	0.101013	0.769313	0.0581037
Ciclev10014730m.v1.0	0.324204	0	0.606802	0.269329		0.65592	0.369213	0.595538	0.206341		0.371494	0	0.285081	0		1.05488	0	0.296842	0.115741
Ciclev10032790m.v1.0	0.502639	1.56778	0.709571	2.30103		2.48883	1.75349	2.32136	2.61337		0.778378	0.0222197	1.18396	1.73487		2.1564	0	0.675043	0.688168
Ciclev10002645m.v1.0	0.082339	0	0.137631	0.00173033		0.1029	0.0910573	0.494072	0		0.58323	0	0.564139	0.026843		0.294418	0	0.356027	0
MSTRG.15357.4	0.433185	2.52882	0.722927	1.49366		0.923083	2.06446	0.500002	1.44373		0.798838	1.40623	0.388156	1.07132		0.3679	2.14965	0.436487	0.861997
MSTRG.15357.1	0.271068	4.24639	0.577051	2.46707		0.453812	4.1943	0.521171	1.89201		0.305206	1.9575	0.252053	1.85546		0.307946	2.08581	0.0914203	1.06748
MSTRG.42019.1	0.294995	0.0445403	0.0594927	0		0.307751	0.116052	0.151325	0		4.83724	0.096066	1.27878	0		4.92963	0.047495	1.70455	0
MSTRG.9974.1	2.5517	2.53665	2.00965	1.58345		1.23705	1.39045	0.407088	0.887194		1.47801	3.44056	2.08536	2.46514		0.406204	4.41677	0.360322	3.42223
Ciclev10012005m.v1.0	1.60726	1.54213	0.682637	0.767991		1.75157	0.921215	0.554133	1.04708		0.657228	0.308024	0.503289	0.790408		0.631438	0	0.663402	0
MSTRG.16692.3	10.1493	10.4405	12.4505	6.23216		10.5949	8.17561	8.82594	5.73106		16.5503	8.19559	12.662	6.95241		19.7564	9.07269	15.3878	6.34522
MSTRG.45601.14	0.862142	0.196835	0.812826	0.472753		0.405358	0.277354	0.0311747	0.234157		1.33637	0.800467	0.840025	1.48811		1.81875	0.644	0.966267	0.584614
Ciclev10021343m.v1.0	6.04789	7.20277	15.3025	8.73356		9.0371	6.59906	12.9186	7.8175		7.00918	1.65397	8.10588	3.86339		8.40254	3.31861	9.0787	2.63467
MSTRG.39181.3	1.82491	1.17237	1.20862	1.51312		1.24938	1.60829	2.87145	3.25967		0.900124	1.79295	2.58493	1.97292		0.852139	1.86294	2.32727	2.66348
Ciclev10017108m.v1.0	0.523885	0.321717	0.361224	0.328439		0.209961	0.619931	0.249496	0.436941		2.31649	0.456221	0.266386	0.193105		3.85254	0.455616	0.522304	0.0227723
MSTRG.43715.5	0.132346	2.73179	0.158658	2.27116		0	0.99596	0.196165	1.03639		0.145537	1.76136	0.309505	4.29744		0.117521	1.86342	0.215571	3.25452
Ciclev10021848m.v1.0	0.589032	2.35469	0.165333	1.82904		0.428453	0.879913	0.20359	1.73785		0.134425	4.32989	0.138747	3.89389		0.0204763	4.6377	0.261305	4.07706
Ciclev10030157m.v1.0	0.26166	0.540687	0.02543	0.0473887		0.13812	0.467257	0.0805567	0.104091		0.134737	0.484336	0.0827403	0.222345		0.05141	0.430703	0.14323	0.503771
MSTRG.15357.8	1.52169	3.83689	1.54289	4.00029		1.61206	3.86286	1.5418	2.76492		1.17427	3.73605	1.20241	3.34481		1.53586	4.0701	1.33339	3.2399
Ciclev10014451m.v1.0	4.34106	2.51318	8.51804	6.29153		1.02603	1.64853	3.64432	15.8081		3.12647	1.45017	1.56362	1.54999		9.34885	0.914901	1.20088	1.91281
Ciclev10028832m.v1.0	1.80757	1.68677	3.05683	1.90253		1.81652	2.2699	3.42584	3.45289		6.16366	2.6817	2.60102	2.15077		4.20647	1.88257	3.82922	2.60342
Ciclev10004657m.v1.0	0	0	0	0		0	0	0	0		3.0407	4.45329	3.86975	1.92721		4.08593	0.853051	3.48482	1.34663
MSTRG.28460.7	7.48947	1.59489	2.78517	1.85457		8.73389	1.62557	3.20731	1.51709		5.51781	3.60691	4.48727	3.55428		6.74501	3.12361	4.28708	3.40539
MSTRG.962.2	3.24634	4.29525	1.97785	8.08387		2.73781	2.30567	1.18699	2.42716		2.6756	3.08232	0.664642	0.829475		2.75807	0.279361	0.947153	0.46349
MSTRG.17356.2	1.11825	1.27399	4.59828	2.62328		1.07778	2.81972	4.05478	3.25788		0.98746	1.84319	5.25234	3.87748		0.996058	2.85817	4.32317	3.84413
Ciclev10013303m.v1.0	1.83552	6.59804	4.38645	5.62566		2.91472	6.70954	4.03044	5.97665		2.75716	6.29486	1.95685	5.62156		2.34471	8.58034	2.60372	4.74515
MSTRG.38695.1	0.396708	1.68231	0.0460273	0.014485		0.215194	0.581988	0.0275683	0.13492		0.085154	1.24136	0.047889	0.0584587		0.03213	0.469214	0.104205	0.0622167
Ciclev10008585m.v1.0	0.289439	0.218009	0.13322	0.050045		0.322469	0.258534	0.151699	0.102448		0.239982	0.0939877	0.105089	0.0682027		0.475867	0.066934	0.0528603	0.135477
Ciclev10015161m.v1.0	1.90221	1.60279	0.976601	1.15148		2.13875	1.57255	1.21172	1.25123		2.52889	1.62588	1.71559	0.968554		2.87528	1.32396	2.05297	0.906627
MSTRG.19631.1	9.32272	22.7363	7.80467	20.1094		7.90832	23.6383	8.18572	20.1001		6.25327	25.8521	7.61674	20.0967		6.18388	24.1955	7.42774	18.0745
Ciclev10026260m.v1.0	7.0585	11.0582	7.71798	9.26454		7.272	10.5361	4.96587	7.65089		5.73963	7.75274	5.08882	6.00501		9.91601	4.65005	2.68504	4.00776
MSTRG.30919.1	0.219802	0.209854	0.0253823	0.077542		0.137496	0.171403	0	0.037409		0.0355935	0.35915	0.150694	0.29465		0.065545	0.358708	0.129719	0.232674
Ciclev10022334m.v1.0	2.4377	22.8528	10.0318	10.0305		6.95013	28.8803	5.8643	13.3421		12.6113	16.8392	28.3788	12.0633		8.90457	64.1572	30.2731	10.9392
MSTRG.19568.1	5.63435	3.12084	6.314	1.95686		6.17516	2.9307	5.82758	2.66642		6.61585	5.16106	5.50836	3.71692		7.30394	3.47651	5.80034	2.42612
Ciclev10023483m.v1.0	0.578577	1.99689	0.224161	2.36854		0.325323	1.66683	0.297097	2.02758		0.149181	1.24259	0.111651	0.837858		0.088842	1.53889	0.149142	1.1683
Ciclev10015758m.v1.0	3.50619	3.48336	4.61098	3.35298		4.13228	2.35163	3.58913	3.0025		10.6057	3.27679	3.76062	3.88513		9.61307	3.76783	5.18536	3.71602
MSTRG.75290.1	1.11268	2.9672	0.85811	2.08166		1.06648	2.92457	0.593725	1.52528		0.826545	2.89771	0.740696	1.94085		0.802014	3.93011	0.905065	1.71404
Ciclev10016804m.v1.0	13.9702	6.79619	12.6695	5.42915		15.444	5.61922	13.7667	7.04819		15.9531	4.3555	13.2304	3.71195		16.2455	5.64164	14.8987	7.12725
Ciclev10000298m.v1.0	9.10399	16.9468	21.5885	51.6882		7.58189	19.0664	13.6263	26.3212		15.2308	39.8448	31.5391	46.7307		18.4053	51.9802	35.2674	59.1327
MSTRG.17654.4	0.441421	0.124963	0.950217	0.611061		0	0.529264	2.88981	1.22962		0.032311	0.102006	5.71244	1.59916		0.126203	1.60175	5.83488	3.62661
MSTRG.19764.4	3.0282	1.39108	0.528752	0.395085		2.48327	0.982415	0.354552	0.906709		0.89445	2.10832	0.273479	0.227117		0.697288	0.0773533	0.950214	0.102989
Ciclev10005926m.v1.0	64.2137	3.66415	0.689845	0.095761		77.682	5.83703	10.5707	1.86841		33.0356	17.6444	113.619	1.31221		146.563	2.43656	216.857	0.581865
MSTRG.17850.5	0.93652	0.836435	1.46157	1.02404		0.474102	3.32206	3.9522	1.23171		0.409701	1.41193	5.61129	2.53364		0.884485	3.3342	4.23998	2.75146
MSTRG.20443.2	0.496808	0.572236	0.641284	0.554419		0.189131	0.847074	0.954856	0.496949		0.280183	0.770227	0.289191	0.52564		0	0.389783	0.303279	0.50978
MSTRG.32206.1	3.00138	2.31233	1.67705	1.2725		4.85122	2.39363	3.02439	3.24053		6.38113	2.93823	1.6997	1.11105		8.16963	2.46686	2.77963	1.58024
Ciclev10023101m.v1.0	1.52511	3.71098	19.2233	10.228		1.88636	7.3778	17.4562	7.97931		0.776837	4.38981	44.3972	24.2977		2.31153	8.94769	41.9977	25.6095
MSTRG.17088.15	1.30794	0	1.3489	0.029916		0.273912	0	1.22501	0.007187		1.73627	0.079408	0.854484	0.282216		1.80022	0.393638	0.492302	0.300119
MSTRG.19764.2	2.59221	3.24271	1.71951	1.18298		5.59033	3.06373	2.31658	2.25962		1.22858	3.86384	1.84293	1.8286		1.63658	4.62993	2.36379	1.5944
Ciclev10033431m.v1.0	17.908	1.19639	9.7722	0		16.5658	0.896646	11.7005	0.99743		13.9685	1.05977	7.08428	0.324571		12.9437	0	9.55734	0.178366
Ciclev10015759m.v1.0	0.673476	0.914669	1.16374	1.66791		0.335324	1.38886	2.46962	1.83663		0.642014	1.93753	0.969308	1.27246		0.285065	1.63895	1.16636	1.29779
Ciclev10017232m.v1.0	1.33507	1.98009	1.7097	1.19953		0.685882	2.87859	1.88147	4.45121		0.0674415	2.82521	0.295646	1.20329		0.024404	1.13419	0.376754	1.18987
Ciclev10014177m.v1.0	1.68505	8.68115	3.82241	16.2139		1.88067	7.99496	3.22345	11.4997		0	7.71542	1.77291	6.11171		0	3.80704	1.06099	6.84672
Ciclev10028053m.v1.0	0.874363	0.835533	0.391351	0.194311		0.844332	0.35268	0.113995	0.277317		0.599104	0.19719	0.0731153	0.059519		0.665675	0.0796673	0.222226	0.0173643
Ciclev10001344m.v1.0	75.7875	378.122	236.211	428.219		125.446	356.304	217.497	315.52		118.544	337.248	238.662	382.382		153.081	481.257	239.129	394.534
Ciclev10008586m.v1.0	0.207156	0.386624	0.119251	0.154207		0.246416	0.259113	0.128248	0.140837		0.246604	0.127903	0.112205	0.0725703		0.635989	0.0805497	0.0512317	0.156977
Ciclev10014396m.v1.0	16.9304	23.1124	23.1659	25.9793		19.2068	16.1292	21.7653	33.0375		10.2756	14.1039	16.5265	25.3385		8.44713	42.9104	16.7344	29.8311
MSTRG.75313.6	0.486576	0.478141	0.288904	0.297768		0.802175	0.540797	0.333047	0.439001		0.347727	0.952969	1.36417	1.64983		0.258484	1.11904	1.60424	1.33187
MSTRG.20928.1	2.24536	2.75386	1.57781	2.65818		1.70334	2.58081	1.79204	2.4156		1.48231	3.99299	1.58646	2.51874		0.908633	2.39635	1.44382	2.35978
Ciclev10015162m.v1.0	7.55111	13.8663	22.6681	69.5635		5.28644	10.7178	24.6821	29.2313		1.03748	17.6529	21.7786	63.9078		1.4693	11.9683	29.6181	42.8285
Ciclev10007659m.v1.0	7.14186	4.39868	7.24489	6.46365		5.2716	3.07821	5.77032	3.47874		1.62885	3.50806	3.97286	8.85277		1.77383	6.04375	3.45346	8.15971
MSTRG.58059.2	0.376617	1.4714	1.42139	0.629349		2.9859	0.341934	1.65228	1.62291		1.0485	0.778873	0.524533	2.57993		0.674395	0.108598	0.832978	0.58289
MSTRG.57372.14	0.985792	1.78955	0.334602	0.685137		0.204097	2.39809	0.171502	1.3107		0.193301	2.90192	0.480901	1.11623		0.334124	0.941754	0.293362	1.16835
Ciclev10001563m.v1.0	11.1144	24.7172	53.614	36.1481		9.62735	46.3739	45.2397	43.6258		12.5472	55.3907	56.2462	70.0756		13.798	63.0797	48.5085	63.6465
Ciclev10022495m.v1.0	0.89175	2.48924	0.968978	2.14992		1.05038	2.82855	1.50677	2.23976		1.21821	3.05801	1.25284	2.3054		1.02557	5.12587	1.48114	2.41948
Ciclev10001065m.v1.0	5.68094	13.8219	2.7455	17.2956		8.62453	12.9863	4.60231	14.2544		5.25204	4.46998	2.71558	6.35742		3.97574	9.61126	4.53851	7.64811
Ciclev10000822m.v1.0	4.11458	11.5287	4.43599	10.0462		6.8816	16.6209	6.16605	7.1784		6.18547	10.8116	4.86435	8.34829		4.85492	12.0281	5.05014	8.30954
MSTRG.47190.12	0.189901	0.780261	2.05703	0.8925		0.624532	0.591021	1.87571	0.344462		0.010621	0.609697	0.944769	0.458838		1.8193	0.000151667	1.98773	0.274583
Ciclev10022753m.v1.0	0.0627603	0.0658917	1.62073	2.79059		0.063596	0.649951	5.12728	1.40194		0.001185	0.0871293	1.95081	0.559713		0.000454	0.167046	0.246004	0.536562
Ciclev10029690m.v1.0	1.35486	4.28578	17.353	7.3873		2.06434	5.97571	7.91518	1.94284		0.267504	4.34865	13.1009	1.94644		0.319827	4.32654	12.7029	2.10316
MSTRG.28477.1	3.66935	3.75651	7.97931	4.65599		2.36714	5.10204	9.29311	6.89452		2.86144	6.29023	9.36678	7.03504		2.53754	6.88321	7.83108	8.78668
MSTRG.39683.13	0.0354407	0.500055	0.268765	0		0.465871	0	0	0.255572		0.374907	0.124816	0.086401	0.0367203		0	0.093988	0.0202153	0.0350007
MSTRG.36336.16	0.54195	0.442726	1.36722	0.811308		0.378209	1.49509	0.861107	0.82243		0.140233	0.648807	4.25724	3.89908		0.119075	1.84145	2.93484	4.06572
Ciclev10001956m.v1.0	1.36783	10.2434	119.475	83.8526		2.15061	84.527	105.772	53.2307		1.41743	11.1114	68.8465	75.4837		8.10387	33.7918	83.5038	76.5012
Ciclev10031373m.v1.0	11.6841	30.2953	14.5972	28.1052		14.9418	29.2544	13.2296	30.278		6.78439	26.8655	7.40584	17.459		6.31932	19.8263	6.76365	22.7619
Ciclev10027901m.v1.0	7.89467	6.12294	3.54652	0.581921		13.0344	3.04447	3.07008	2.61578		6.8784	6.49453	1.377	4.30349		10.4279	3.22184	1.49551	2.8708
MSTRG.30518.3	0.680158	1.83601	0.750241	0.497235		0.701308	1.42636	0.611525	1.38185		0.996446	2.20639	0.567115	0.559829		0.472358	2.3391	0.835991	0.839299
MSTRG.27982.1	0.02273	0.00736533	0.0126303	0		0.00306533	0.00249833	0.007915	0.0102203		3.83636	1.68806	1.68855	1.22889		4.03654	1.59242	2.25838	1.72081
Ciclev10020068m.v1.0	5.56691	6.64287	5.35658	11.5296		6.2071	4.91229	4.10677	4.97679		4.15073	3.25281	2.12154	4.64369		6.84977	2.12208	2.68092	6.84304
Ciclev10010314m.v1.0	1.11405	1.39387	1.88176	1.49711		1.44069	0.531791	1.29259	1.35461		2.21828	0.748292	2.15267	1.68989		3.39906	0.937496	1.68603	0.490395
Ciclev10009114m.v1.0	8.4793	39.7947	24.1409	39.2141		9.98668	31.6321	20.1521	30.4642		12.9367	30.8663	25.3892	37.6499		15.0573	42.0237	25.2487	38.3328
MSTRG.68165.17	1.06495	0.227849	0	0		1.4375	0	0	0		0	0	0	0		0	1.70993	0	0.305161
Ciclev10026586m.v1.0	0.00698667	0.321351	0.0658813	0.0719813		0	0.0791293	0.00456167	0		0.340752	0.216433	0	0		0.42514	0	0.13709	0.0815237
MSTRG.58993.20	0.26652	0.370423	0.552049	0.674495		0.39076	0.193541	0.746236	0.392988		1.92547	1.63334	0.848486	1.64756		1.42449	6.66746	1.93537	2.88052
Ciclev10008073m.v1.0	45.721	17.781	76.3927	29.1252		55.2815	37.8609	55.03	29.3025		43.4465	14.8543	39.2307	18.8728		42.5889	21.1998	39.9416	15.3141
Ciclev10014421m.v1.0	15.992	24.3576	13.5514	19.6194		10.8599	12.3434	14.4131	23.9854		15.5874	25.8484	13.549	26.1969		16.8247	36.0279	13.3283	29.455
Ciclev10011448m.v1.0	9.03169	2.97805	1.15669	0.360311		8.47973	3.48969	1.44811	1.51402		7.77418	10.4846	1.29164	5.07719		9.10504	2.13402	2.01114	2.35588
Ciclev10015791m.v1.0	0.20704	0.393644	3.5293	2.61844		0.115378	1.45747	8.14809	2.56893		0.0282435	3.39882	10.3945	8.71942		0.0296057	0.789216	6.57855	7.92357
Ciclev10016963m.v1.0	2.44649	1.70102	0.879792	0.527465		2.0519	1.58155	1.22267	0.892163		3.69384	1.64619	0.943746	1.0806		3.67592	1.40965	0.949141	0.863759
Ciclev10008936m.v1.0	1.21043	0.591342	2.22921	0.989023		0.894851	2.72771	0.805504	1.51769		0.240682	2.87708	2.34858	10.4439		0.0835763	1.10911	2.45762	5.097
MSTRG.31044.1	1.14979	0.934694	0.590552	0.482605		0.746553	0.951821	0.574288	0.412085		0.130813	1.45586	0.684979	0.547779		0.209454	1.21972	1.03038	0.714012
MSTRG.36181.3	2.22014	3.41459	1.43291	1.39647		2.25099	3.09724	1.00321	1.42493		0.432315	2.09228	0.45837	0.891844		0.342766	1.26419	0.544212	0.825729
Ciclev10015965m.v1.0	4.42098	4.54579	5.46507	6.48014		6.96268	5.36521	8.8518	5.69461		9.27171	10.0157	5.28878	9.26899		13.0518	5.87009	3.89899	8.71037
MSTRG.16781.1	1.41775	0.010697	1.67541	1.53354		0.844565	2.4218	1.2308	1.62283		0.0331325	2.50654	0.902247	3.10405		1.73518	0	1.79714	0.635008
MSTRG.10624.1	2.0852	1.01603	1.47981	1.20054		1.48982	1.162	1.81193	1.49855		0.579923	0.766555	0.618509	0.322702		1.61932	0.0211217	0.487577	1.02831
MSTRG.33299.16	0	0	0	0		0	0	0	0		0	0.00925933	0.722136	0.000121333		0.80706	0	0.000251333	0.000534333
Ciclev10010681m.v1.0	0.645473	0.543832	1.24144	3.62373		0.457318	1.30133	1.36667	1.99649		0.470195	1.19043	1.90193	3.55271		0.376678	2.68432	1.08571	4.30463
MSTRG.24181.11	0.0229557	0	0	0		0	0	3.4e-05	0		1.27284	1.05006	2.82766	2.26723		0	1.07687	1.31231	0.781673
MSTRG.76165.2	7.9111	4.04875	5.97161	2.51691		11.3853	3.09496	8.32285	3.18478		9.36592	4.24644	6.59396	1.37791		10.1089	2.76146	7.85703	2.92803
Ciclev10026750m.v1.0	10.2636	1.19541	2.12749	0.534959		7.16772	1.43007	1.97079	0.475725		3.43918	1.58531	1.40812	1.65722		3.76127	0.689594	1.46494	0.888465
MSTRG.31493.9	0	0.0961877	0.195554	0		0.212581	0.189776	0.702123	0		2.22582	0	0.428931	0.231732		0	0.394765	0.15205	0
MSTRG.18141.5	0.316275	4.68159	1.44094	5.15956		0.858189	2.86655	2.33638	5.47334		1.49355	7.39743	2.37945	6.28704		1.64822	11.1392	1.78762	7.48155
MSTRG.62246.1	0.63057	0.348798	0.188825	0.132541		0.356252	0.597021	0.667734	0.396299		2.00301	0.553506	1.01089	0.647364		4.34683	0.337283	1.17747	0.381554
MSTRG.18141.3	0.28523	6.68129	1.09459	5.66603		0.441151	3.82709	1.07599	4.21967		0.920429	3.91706	1.67095	3.23644		0.414648	4.84356	0.961307	2.92054
Ciclev10023861m.v1.0	0.506227	0.740912	8.94898	11.7385		0.21561	6.02028	23.1103	10.8434		0.126969	1.40673	9.68011	13.1151		0.126768	3.8861	12.5661	11.6581
Ciclev10024628m.v1.0	0.556142	1.23443	0.91413	1.90782		0.501097	0.7495	0.972442	0.687173		1.09115	2.08741	0.5794	2.16457		0.428178	2.39576	1.35123	2.11795
MSTRG.56970.1	3.19033	5.18695	16.5492	12.9113		2.76159	7.79299	9.98998	11.7787		0.762135	5.25836	9.45228	11.2718		0.901836	3.88598	5.47178	15.9248
MSTRG.31493.3	1.18835	0.637054	0.66863	0.249218		0.756498	0.436035	0.63837	0.317113		1.19757	0.929552	0.679337	0.481352		1.99215	0.909328	1.12687	0.657824
MSTRG.57804.1	2.54636	16.7633	2.48807	5.69253		0.582085	1.90949	0	1.52716		0.897485	13.8519	2.45684	11.8017		2.43624	8.92269	1.98161	17.6385
Ciclev10004397m.v1.0	1.52943	4.45223	2.955	2.28721		1.50389	3.98416	1.73357	1.49232		1.63098	6.30339	2.63397	3.9981		0.618981	2.53625	3.43076	1.71065
MSTRG.28464.2	30.2301	21.073	9.65443	6.19075		32.1432	20.5002	5.81138	5.82884		3.28671	51.0701	4.94552	24.7029		1.26038	6.9015	3.11	24.4455
MSTRG.57804.3	1.1361	4.2383	0.716852	2.11869		2.01838	4.75243	1.23663	2.96213		0.173199	1.94066	0.0856697	0.517889		0.0340907	1.67312	0.0881093	1.44827
MSTRG.43844.1	0.884714	0.786965	0.106356	0.29926		0.532667	0.904443	0.156505	0.386433		0.123692	1.28053	0.158563	0.504692		0.084727	0.555659	0.222956	0.401131
MSTRG.19837.16	0.156524	0.210729	0	0.484629		0.224414	0.237329	0.034305	0		0.269033	0	0	0.125198		0.190073	0	0.0566213	0.107753
MSTRG.18141.1	0.565118	5.74926	0.852149	3.62311		0.478341	2.54939	0.713176	3.04702		0.796348	5.00115	0.653589	2.89373		0.332609	4.0053	0.598336	2.06331
MSTRG.75278.7	0	0	0	0		0.099058	0.299574	0.370626	0		2.02815	0.968429	0.301863	0.279563		2.24452	0.0288573	0.37105	0.353046
Ciclev10026409m.v1.0	1.93345	0.431068	0.140983	0.0361987		2.28509	0.701943	0.389704	0.130343		1.0029	1.00305	0.247158	0.268952		1.60386	0.282333	0.361615	0.132023
MSTRG.62651.2	1.37371	2.25816	0.987172	1.12399		1.09754	2.10122	1.0109	1.20192		0.987213	3.24796	1.28777	1.74891		0.890699	2.90533	1.68886	1.81062
Ciclev10007633m.v1.0	98.9198	206.091	504.719	357.931		110.099	187.319	282.429	373.634		64.1499	210.212	331.437	499.302		62.0018	201.274	234.924	465.435
Ciclev10032071m.v1.0	0	2.74445	0	0.574529		0	4.37972	0	0		0.199037	3.89531	1.1853	2.34732		0	4.51798	0.152692	2.73886
MSTRG.28433.2	1.2481	1.20758	1.46163	1.18805		1.11417	1.02369	0.872294	1.18696		0.726419	1.43953	2.26283	1.0953		0.554386	2.07206	0.917585	1.68057
MSTRG.23064.1	0.590865	0.800616	0.537058	0.832837		0.390211	0.976108	0.320432	0.684708		0.75117	1.62676	1.09473	1.41551		0.52287	2.02002	0.826541	1.05297
MSTRG.17121.4	1.86411	0.769803	5.59022	2.5202		0.255046	2.22597	1.05192	0.655623		0.022736	0.976372	1.85684	6.75029		0	1.27506	1.24284	2.06032
MSTRG.37936.3	3.37007	1.91496	37.7136	22.0437		3.62626	27.2169	60.7463	25.5388		12.6487	34.7022	69.0094	57.9498		18.5532	80.1158	70.949	62.0523
MSTRG.5671.1	1.5775	0.570164	2.93282	0.0347093		2.85058	1.08339	1.42399	0.0247897		2.95393	1.8773	2.59838	0.382908		6.53675	0.764944	5.85933	0.107095
MSTRG.37936.1	0.768479	2.4493	2.35021	1.01552		1.84418	2.81392	4.2534	1.01825		1.93922	4.39995	6.24656	5.31173		1.41316	8.29985	5.59098	6.52086
Ciclev10020693m.v1.0	0.448891	0.337398	0.0961743	0.580054		0.378006	0.70611	0.11001	0.535467		0.153721	0.433126	0.168979	0.143613		0.0699873	0.445782	0.0258537	0.208581
Ciclev10022402m.v1.0	1.15175	4.45345	18.6001	14.5435		1.15068	10.3338	25.7829	23.1664		1.77906	7.79845	21.6084	16.7601		0.825499	13.0735	15.2711	25.1172
Ciclev10013402m.v1.0	0.877793	2.56952	0.766973	2.55285		0.792477	2.51205	0.404304	1.88563		0.695226	2.09999	0.694879	1.96511		0.767441	3.14889	0.535461	2.04317
MSTRG.4509.2	0.383018	1.97056	4.60587	2.31501		0.538187	0.997885	2.55466	2.65503		0.292799	3.08319	0.681188	2.39163		0.357425	3.22445	1.85381	2.30088
Ciclev10008847m.v1.0	12.9453	20.8472	15.7124	15.6378		19.6144	20.3123	10.8836	15.4417		11.1553	15.0774	14.8138	14.0882		9.97636	24.9979	17.2398	10.6435
MSTRG.4509.4	0.451773	0.819905	1.12409	0.473338		0.314188	0.696248	1.08523	1.13047		0.429586	1.55918	0.649066	1.44174		0.0785207	0.981706	0.619926	1.67793
MSTRG.64380.9	0.516216	0.935532	0.037066	1.28041		0.306279	2.62915	0.471039	1.39651		0.0328115	1.3666	0.274667	1.89845		0	1.80962	0.0528217	1.92186
Ciclev10016401m.v1.0	5.5505	12.7197	4.76218	4.54552		7.93039	14.172	3.476	15.1786		2.16736	7.92227	1.40653	3.6301		2.32062	5.92585	1.69284	4.27955
MSTRG.62335.3	0.488626	2.1684	0.0744573	0.978408		0.758369	2.90311	0.247545	0.778224		0.385362	5.01336	0.420071	1.1688		0.006227	4.41752	0.88953	1.16842
MSTRG.76637.2	1.7115	0.914474	0.751042	0.686527		2.01147	0.977619	0.928463	0.251639		1.59972	1.6472	1.8175	0.88751		2.00938	0.485522	1.42638	1.00877
MSTRG.46143.140	0	0	0	0		0	0	0	0		0.461328	0	0.400489	0.449651		1.20029	0	1.03115	0
MSTRG.46143.141	0	0	0	0		0	0	0	0		0	0	0.112558	0.130211		0.844629	0	0.162549	0
MSTRG.38329.5	0.618857	3.23698	2.69864	3.82888		2.11701	5.25818	1.43988	2.40774		1.60938	3.0616	2.77032	3.87947		1.43279	4.08061	2.94115	3.85645
MSTRG.46851.12	0.900503	0.48809	0.696991	0.325446		0.179583	0.000790667	0.621157	0.649041		0.044014	0	0.188675	0.089869		0.204557	0	0	0
Ciclev10016290m.v1.0	4.04292	27.459	58.599	40.9518		5.38619	24.2734	18.1286	36.9724		7.0686	30.8514	58.5211	67.1913		12.5729	48.5822	58.3519	68.6771
MSTRG.36413.2	4.49442	1.19382	1.39979	1.03815		3.8547	1.48087	2.19539	0.890906		3.76483	2.28869	1.26357	2.21497		3.54432	1.00031	1.85068	1.66214
MSTRG.68087.11	0.273574	0.784157	0.105448	0.0616813		0.876729	0.482765	0.326632	0.235756		0.641943	0.650479	0.198494	0.347406		0.109663	1.62777	0.057873	0.225488
MSTRG.62019.3	1.47515	0.768124	1.07364	0.286802		1.72688	0.849249	0.68948	0.297202		1.2336	1.2767	1.36033	0.334709		1.48427	0.203943	1.06411	0.151857
MSTRG.46843.1	0.812757	2.03913	0.497427	0.890236		0.92341	2.11381	0.185724	0.798267		0.537399	2.76436	0.785055	2.3556		0.333835	2.14634	0.590096	1.56193
Ciclev10012226m.v1.0	0.757129	1.76375	1.80856	2.29505		0.62163	1.22575	1.54394	1.93209		0.590665	1.13339	0.939593	1.29457		0.199585	1.2342	0.467336	1.24557
MSTRG.29550.10	0.901049	1.48726	2.92071	2.32825		1.04279	2.32961	2.03368	2.03178		0.941451	1.70003	2.2893	2.58195		0.856854	2.26954	1.78697	3.22473
MSTRG.37002.6	1.42787	0.687319	0.5563	0.359947		0.20996	0.19452	0.799625	0.567574		0.401184	0.459272	0.256175	0.222253		1.65208	0.163376	0.593747	0.238535
MSTRG.20102.12	3.5317	2.1332	3.0469	2.51113		3.03953	2.16559	3.90826	1.74869		3.30558	1.7549	4.26853	2.66239		4.78129	1.49819	4.47449	2.14441
Ciclev10028781m.v1.0	0.238912	3.76271	1.66615	6.17365		0.874731	1.91235	1.36428	3.46395		0.404919	1.37836	2.49876	3.62552		0.774586	5.80375	1.48654	5.06093
Ciclev10013896m.v1.0	0.234336	0.126864	0.653098	2.87345		0.131785	1.85683	1.38309	0.501816		0.670573	2.3693	5.14476	7.73333		1.08758	5.73837	2.98191	9.51055
Ciclev10016368m.v1.0	8.13019	22.2299	15.5482	19.802		11.4618	16.6228	14.3292	24.3587		10.5768	28.6532	15.2086	29.3519		12.4252	32.3378	16.745	26.9097
MSTRG.31284.2	1.50802	2.18634	2.28607	2.78761		1.63471	3.3227	1.39646	3.27681		1.37233	4.59544	2.13612	3.09258		1.02272	6.21151	1.38088	4.34838
MSTRG.69522.2	0.277373	0.936996	0.860322	1.63867		0.658232	1.15887	1.48072	0.773922		0.07186	0.94347	0.514929	0.22798		0.729366	0.172126	0.948736	0.120431
MSTRG.31284.3	0.155374	0.58047	0.40625	0.462124		0.0855353	0.902405	0.239484	0.468655		0.167341	0.501067	0.16043	0.324834		0	0.823966	0.156668	0.106725
MSTRG.31075.8	1.30201	1.25184	1.2683	1.09551		1.5134	1.23144	0.985525	0.535579		0.573961	1.6011	0.90727	1.45265		0.74063	1.75112	1.59985	1.5763
MSTRG.31284.5	0.0910203	0.346554	0.287465	0.284781		0.0775657	0.419178	0.159434	0.208664		0.137865	0.135362	0.0698193	0.136387		0	0.256626	0.125826	0.0650013
Ciclev10025321m.v1.0	2.28187	0	0.0370573	0.00445867		0.145096	0.491944	0.171605	0.003455		6.43021	5.48607	1.80983	1.23977		8.1239	0.78252	3.03425	0.700207
Ciclev10005937m.v1.0	0.245225	0.0807283	0.1443	0		0.438073	0.225028	0.181453	0.173215		0.0187285	0.154468	0.0531257	0.038379		0.256678	0	0	0.0414223
MSTRG.17596.6	2.12651	10.8033	5.80578	11.7259		2.89869	11.483	7.49204	9.49688		3.6578	12.4968	6.49485	12.0221		3.42855	18.2162	6.20299	13.2605
MSTRG.26909.5	1.28301	0.943866	0.133857	0		1.17125	0.166086	1.24283	0.412305		0.447192	10.3665	0.515732	1.24856		0.255262	2.92317	0.732594	2.66814
MSTRG.47832.1	2.81001	0.671634	0.650971	0.389876		2.59194	1.01966	1.08508	0.429414		3.94078	1.26693	0.725743	0.508197		2.89783	0.840836	0.990919	0.274314
MSTRG.75831.5	0.227042	0.363809	0.699794	1.12199		0.241049	1.96794	0.898505	1.10061		0.315449	1.98949	1.02235	2.02079		0.025437	2.08009	1.02285	1.56967
MSTRG.48928.5	0.509087	0.819076	0.520602	1.00594		0.629521	0.893986	0.569828	0.866142		0.130323	0.53187	0.402977	0.531998		0	0.366513	0.644689	0.583046
MSTRG.16477.11	1.27943	0.657379	7.49879	4.40685		3.15717	1.7951	1.54643	1.85238		0.55684	3.06958	2.05272	5.86445		0.491964	2.61552	2.98329	1.3079
MSTRG.48928.9	0.339851	0.594633	0.430495	0.451775		0.836388	0.528016	0.414769	0.46212		0.206759	0.345504	0.153089	0.2596		0	0.360232	0.231481	0.320797
MSTRG.18041.10	4.90381	7.15809	4.6654	3.27299		5.92157	6.69212	5.13363	4.01579		12.905	6.46405	9.45839	6.30589		4.75515	11.6689	9.96073	6.76662
MSTRG.59631.7	1.96667e-05	0.00456167	0.0109407	0.000638667		0.021611	0	0	0.0216843		0	0.547108	0.140811	1.7183		0	1.48492	0.167722	1.24377
Ciclev10004545m.v1.0	4.04201	3.6064	3.63047	3.65952		6.40919	2.558	3.60845	4.13137		4.74318	2.47312	3.08402	1.37366		6.74711	2.76754	3.8893	1.91197
Ciclev10021497m.v1.0	4.38912	1.09308	0.576811	0.530071		4.66061	1.31191	0.859305	0.193056		19.5264	3.25574	2.55007	2.48711		21.8212	2.78041	5.7221	0.93138
MSTRG.50327.15	0.330679	0.191593	0.23774	0.159561		0.253613	0.351665	0.284387	0.0912633		0.0348065	0.486045	0.307646	0.130752		0.717958	0	0.072543	0.592976
MSTRG.75964.5	0.263451	1.21911	0.950246	1.85695		0.556815	1.63491	0.423376	1.00444		0.037126	0.36851	0.207625	0.139309		0	0.218041	0.218811	0.258267
MSTRG.75964.3	0.179433	0.876386	1.05208	0.887477		0	2.31614	0.903508	0.497416		1.30392	0.426798	2.08488	0.228603		2.26085	0	1.05094	2.27003
Ciclev10010897m.v1.0	3.9042	2.613	3.73722	2.75504		4.56964	2.86712	3.5493	1.58577		4.51958	2.98509	1.9618	1.8446		6.43426	1.87708	2.57953	2.73674
MSTRG.75964.1	0.901017	1.85832	0.965773	3.29362		0.647499	1.7393	0.412884	0.960495		0.0365685	0.522931	0.310532	0.151669		0	0.755769	0.206038	0.1983
MSTRG.32478.5	1.81993	1.39971	2.1768	0.736603		1.85185	1.04916	1.84693	1.09865		2.65659	1.15983	1.14412	0.833421		2.17259	0.595248	1.74492	0.585175
MSTRG.32478.6	1.05225	0.478222	0.510485	0		0.508305	0.413486	0.416235	0.367589		0.679682	0.642085	0.85001	0.18116		0.829401	0.218529	1.04608	0.455894
Ciclev10006093m.v1.0	38.2689	37.2402	36.0368	18.7123		43.6764	48.6008	41.5174	22.6173		43.3953	75.2121	35.7863	22.8574		43.7763	95.2084	42.6752	29.327
MSTRG.38538.2	6.37268	9.52336	9.38223	9.98703		9.42001	10.8977	6.81935	11.1612		20.751	14.36	19.5513	18.8767		33.8359	13.0115	21.8988	15.9888
Ciclev10002029m.v1.0	0.374641	0	0.312895	0		0.241265	0.0817203	0.256948	0		0.250673	0	0	0		0.528721	0	0.0565273	0.054172
MSTRG.32478.7	1.68795	0.902037	1.12651	0.41172		2.05078	1.1815	1.2884	0.452731		1.28398	1.41816	1.40801	0.66109		1.82733	0.659975	1.55119	0.847812
MSTRG.19784.2	1.67356	2.49789	2.32748	3.3072		1.33892	5.18261	2.51427	2.00314		0.58746	3.77913	2.70657	4.13652		0.329578	3.72177	3.24551	5.02523
Ciclev10005142m.v1.0	5.89989	0.800741	5.9278	2.16068		6.62375	2.23492	4.78625	1.4617		9.04804	3.02996	9.2447	3.33518		11.2825	4.42104	10.9778	3.75337
MSTRG.39576.6	2.51941	2.93292	6.89733	4.54728		1.92494	3.15024	6.51202	4.481		0.727951	1.93402	2.79173	2.82732		0.598195	1.83594	2.68272	3.59415
Ciclev10021987m.v1.0	1.27319	0.179002	0.185324	0.553408		1.80844	0.327466	0.497362	0.784468		4.01705	0.451896	0.580931	1.15361		5.6294	0.403128	0.848164	1.15676
MSTRG.32465.1	0.287863	0.762087	5.97095	7.75964		0.125999	3.49789	2.55893	5.31944		0.069819	1.98097	4.31006	6.40646		0.124054	3.4275	2.48915	12.2188
Ciclev10001478m.v1.0	2.47523	5.68907	43.0184	20.9048		3.2624	22.3341	39.9085	19.731		1.80806	12.1706	58.2669	40.3797		2.74425	22.4064	47.1398	52.7728
MSTRG.66926.11	0	0	2.00617	0.521901		0	0	1.84026	0.456308		0	0.231434	0.549751	0.684802		0	1.78763	0.271317	0.762068
MSTRG.39323.1	0.827393	0.863005	0.831207	0.836333		0.750865	1.08874	0.711425	0.961574		1.21074	1.25245	0.861375	0.765536		0.599519	1.3224	1.11643	0.829088
Ciclev10013009m.v1.0	3.7223	2.45682	21.8682	9.67798		5.94777	12.5281	28.9231	10.4053		6.06348	5.99309	27.8387	14.4682		6.00864	14.6181	26.9582	21.2499
Ciclev10025684m.v1.0	0.533906	2.05197	2.28322	3.43998		2.69179	2.47925	2.62186	1.16396		2.97332	0	1.14139	0.104582		2.70791	0.156799	1.66335	0
MSTRG.7201.2	0.630701	1.23594	7.96235	2.49709		0.505774	4.65279	5.14126	1.81974		0.062703	1.8312	3.61161	7.82855		0.124861	3.21019	4.96601	6.4493
MSTRG.48438.5	0.438817	0.346495	1.39524	0.32752		0.470109	1.23457	2.12057	1.80611		0.245863	0.592057	1.67412	0.467988		0.240164	1.05717	2.19	0.912088
MSTRG.54742.19	1.01221	1.12061	0.794009	0.694162		0.664579	0.815314	0.809363	0.785966		1.21542	1.7943	0.507689	0.590409		0.182691	1.70869	0.858307	0.955865
Ciclev10029653m.v1.0	27.5534	28.1091	0.57615	0.485628		61.2175	1.23129	0.398847	1.86403		6.91041	12.8675	0.411905	16.7349		8.93695	0.645518	0.8843	4.75802
MSTRG.17152.5	0.0296407	0.396346	0.0701817	0.172685		0	0.159534	0	0.197534		0	0.630746	0.026676	0.300882		0	0.357857	0.08951	0.177081
Ciclev10008453m.v1.0	0.055256	0.0653877	3.70086	3.15405		0.0294213	1.24746	4.01402	1.65438		0.067466	1.03829	5.7479	5.37973		0.026332	2.11157	5.90139	5.70174
MSTRG.47582.2	1.71862	2.63077	0.708807	1.21761		1.82188	2.13537	0.959582	1.048		1.43803	2.75312	0.74402	0.856147		1.05762	2.46143	1.06156	0.761649
Ciclev10031336m.v1.0	4.1334	12.8441	4.74448	10.3728		3.91136	9.46525	3.17845	8.68977		2.02019	10.3564	2.37902	9.73221		1.67145	8.44389	2.06527	8.71057
MSTRG.62807.1	0.717359	0.428878	0.0795973	0.0411713		0.37985	0.647309	0.070844	0.121876		0.071881	1.58492	0.306905	0.554198		0.201544	1.02977	0.431743	0.608634
MSTRG.4281.5	81.9388	23.5513	8.46746	47.5692		1.28629	9.15832	127.594	60.3757		15.7627	3.35174	17.0269	60.7903		1.26513	32.9779	0.226737	174.524
Ciclev10021265m.v1.0	4.88061	7.27878	3.87913	5.57789		3.41933	14.3983	8.85658	9.46989		5.60365	11.1654	5.93007	9.57126		3.35745	11.5549	7.05694	8.40604
Ciclev10001440m.v1.0	10.7484	15.6044	36.3989	31.7957		8.18412	26.9308	45.0884	31.289		4.69584	37.0085	41.4215	53.4141		5.07402	25.5174	42.511	44.5711
Ciclev10032296m.v1.0	0.342728	0.376859	1.20354	0.945244		0.517059	0.886748	1.18238	0.823476		0.280738	0.890732	0.76239	0.611857		0.233824	1.23392	1.05402	1.08253
MSTRG.37309.4	2.56486	7.05858	1.51722	1.54275		1.77113	8.01678	0.241212	3.12512		1.05963	2.16859	0.37611	0.542256		0.868814	4.57168	0.739866	0.770637
MSTRG.46674.16	0.76223	1.67416	0.710438	2.07454		2.30536	1.23056	1.1548	0.674025		0.0822695	0.880211	0.149987	1.09208		0.0816577	0.666042	0.267804	0.495744
MSTRG.28905.1	1.68535	3.55865	2.85955	1.32268		2.06009	4.13543	2.73992	3.55049		1.13438	5.76027	2.91878	3.29484		2.0282	5.32005	2.65563	3.46228
MSTRG.37309.5	1.7335	5.4478	0.803499	1.25589		1.17657	6.91389	0.47548	2.08426		1.65515	4.08679	0.63909	1.34824		1.01993	4.89708	0.980415	0.995648
MSTRG.28723.11	0	0	0	0		0	0	0	0		0.0145455	0.00188067	0.565959	0		0.820918	0	0.0533633	0
MSTRG.54742.20	0	0	0	0		0	0	0	0		0	0	0.164657	0		1.37193	0	0	0.500683
MSTRG.46674.17	3.46437	7.79395	1.13393	11.3398		2.78918	7.57173	2.28649	8.07826		0.34004	2.57218	0.823724	7.005		0.251494	2.4519	1.04516	3.96457
MSTRG.67125.5	6.56398	21.6143	7.75666	13.1809		8.65206	15.6307	7.45157	12.7667		4.50885	16.0817	7.95364	11.9328		5.84291	15.7477	10.5057	11.6847
Ciclev10006321m.v1.0	0.398376	1.47112	9.99846	13.6873		0.168514	7.12221	31.5528	12.9632		1.04031	4.08164	33.273	23.0238		1.34468	11.729	32.6447	24.0581
MSTRG.27768.1	1.3467	0.158004	0.077431	0.230466		1.05983	0.200088	0.272596	0.027534		0.207623	0.2124	0.066115	0.338227		0	0.145855	0	0
MSTRG.46674.10	0.194697	2.16824	0.46633	1.41606		0.486869	2.85533	0.564389	0.802928		0.125647	0.687816	0.525729	1.55959		0	1.31527	0.31407	2.59632
MSTRG.43799.3	0.305655	0.152845	0	0.029503		0.075958	0.267933	0	0.0937757		0.539945	2.52408	0.85485	1.92255		0.74317	2.70561	1.10243	2.51475
Ciclev10031322m.v1.0	1.14879	0.820045	0.192494	0.313843		0.351538	0.594791	0.587177	0.516571		0	0.480717	0.292351	0.250581		0	1.10518	0.240461	0.894215
MSTRG.11991.3	0.707575	1.56331	0.957065	0.935341		0.573812	1.55576	0.535901	1.44115		0.699785	2.33659	0.524795	1.41049		0.715317	1.82869	0.84672	1.14145
MSTRG.17285.2	1.31426	2.09851	2.03937	0.276008		1.9165	1.82432	3.47829	0.215464		0.14256	0.534577	0.265499	0.03048		0.101274	0.460272	0.369134	0.0272473
Ciclev10029124m.v1.0	0.576583	0.807704	8.8498	3.47912		0.589627	2.97088	9.51532	8.60247		0.046485	2.07539	6.94406	7.47395		0.0614963	1.15645	4.96193	6.60835
MSTRG.28971.8	1.76767	2.11723	1.22048	1.74252		1.41566	1.46623	0.71385	0.516493		4.93216	2.19333	0.841713	1.17426		0.85853	0.113032	0.763964	1.09665
Ciclev10026118m.v1.0	1.21941	0.73989	0.99655	0.411042		1.65699	0.32515	2.1763	0.721542		0.909844	0.972191	1.2984	0.9624		1.37735	0.412794	1.39725	0.644076
Ciclev10030012m.v1.0	0.193512	0.082826	0.090792	0.0666567		0.19698	0.12618	0.252839	0.0267763		1.13351	0.0680193	0.695872	0.116932		2.87828	0.085986	0.2349	0.112951
MSTRG.28971.4	0.982936	0.332134	1.3401	1.04429		0.447483	1.06375	0.474541	0.17364		0.903993	0.354999	3.5189	1.34987		0	1.64025	2.19145	1.62772
MSTRG.38040.4	0.951557	0.919636	1.41846	1.13886		0.556953	0.999774	2.9425	1.36574		0.500032	1.54557	5.00532	3.53716		0.874033	1.95179	6.13319	3.30545
Ciclev10013233m.v1.0	0.808691	0.743997	1.14476	0.485612		1.15243	1.39945	1.50623	0.554795		0.803829	1.39209	1.94125	1.04538		0.912611	3.21449	1.31552	1.66654
MSTRG.47725.1	3.07284	5.93734	4.88852	5.13635		3.42226	4.87838	5.18925	6.27046		2.65702	6.53333	2.8382	4.62349		1.94413	5.47085	2.73421	5.25425
MSTRG.47921.1	4.7171	16.7325	18.9374	23.529		8.44068	25.4754	17.397	17.0411		10.4213	23.1988	18.3392	20.9799		6.89128	31.6858	18.7482	16.5465
Ciclev10014543m.v1.0	3.89046	2.99248	2.93932	2.26756		4.22431	3.67966	3.67595	2.78441		2.23883	1.11039	0.762963	2.19899		2.38805	0.753803	0.92378	1.20147
MSTRG.28402.2	0	0.0808473	0.348501	1.16286		0	0.494318	0.371945	0.649809		0.316876	0.201186	1.50966	3.92166		0	1.5223	0.798622	4.30282
Ciclev10018906m.v1.0	0.563596	0.799876	2.21915	0.946382		0.490366	1.10833	2.15914	0.83874		0.932296	5.05589	7.63097	9.05992		0.796792	5.08814	5.5041	9.56903
MSTRG.23549.3	0.207479	1.59542	0.140239	0.104602		0.0991157	0.203036	0.0483053	0.615538		0.0430155	1.24538	0.030388	0.710701		0.0503287	0.809398	0.207039	0.781043
MSTRG.6434.6	0.0843527	0.548582	0.033118	0.214876		0.156996	0.0457173	0.0481283	0.100783		0.253192	0.0185987	0.719774	0.0307147		0.006013	0.186171	0.407181	0.291856
MSTRG.24583.1	0.811217	0.478532	0.857125	0.875953		0.358934	0.910835	0.908489	0.843492		0.624113	2.3429	0.806458	1.2915		0.262813	1.301	1.0018	1.53554
MSTRG.21807.2	0.666422	0.455267	0.127391	0.554014		0.084348	0.727932	0.0948503	0.272268		0.0107475	0.460633	0.442575	0.437332		0	1.22163	0.00222367	0.162782
MSTRG.21807.3	0.166194	1.97948	0.0941493	0.209923		0.102235	0.191787	0.0562727	0.24823		0.145165	0.656301	0.0307813	0.0344377		0	0.295339	0.0184043	0.0594003
Ciclev10008238m.v1.0	4.21364	0.193202	0.314466	0.149949		0.743296	0.0620973	0.157156	0.262305		1.45739	0.774906	0.571554	0.261478		3.92495	0.039908	0.625795	0.264402
MSTRG.21228.1	1.19927	5.82844	2.52015	3.268		2.50059	3.79344	2.65801	3.32789		1.96471	2.15807	1.91964	3.06443		0.504036	5.11825	2.43415	2.05656
MSTRG.50920.3	1.46724	1.74056	4.20824	1.05143		2.21984	1.86989	2.94434	1.13982		3.58883	0.795545	3.25149	0.957278		2.74138	0.818529	2.17972	1.08253
MSTRG.18257.18	0.901591	3.21162	1.69061	1.58161		0.779133	1.35133	1.08359	1.29943		0.341627	0.629585	0.224345	0.229808		0	0.531011	0.558416	0.186095
Ciclev10031774m.v1.0	23.6032	7.8883	13.4667	10.4224		14.4509	11.078	9.48412	6.59866		27.1935	7.18963	17.6663	12.7434		41.8528	9.3956	19.5927	8.26954
Ciclev10009385m.v1.0	5.09995	9.84018	7.58143	9.45031		6.3519	8.0879	6.97661	6.18674		13.9829	16.7437	10.6628	19.8019		8.83379	27.5831	13.2709	23.0809
MSTRG.44936.2	0	0	0	0		0	0	0	0		2.71973	0.858904	1.14401	2.2602		0	4.85275	2.67837	0.395823
MSTRG.35517.8	0.482018	2.7385	1.48968	0.658652		0.53506	1.83558	0.854692	0.907095		0.149351	1.50322	0.557278	0.993875		0	1.3565	0	1.03687
Ciclev10000273m.v1.0	7.41833	21.4302	14.3302	19.9551		8.78409	21.2043	14.1744	22.2592		3.8147	18.2998	8.77847	18.0929		4.35088	22.7455	7.90516	18.1536
MSTRG.27725.20	0.281446	0.174353	0.00805967	0.0137987		0.046586	0.26833	0.0500387	0.016073		0.000505	0	0.388523	0.435482		0	0.399566	0.111541	0.246905
Ciclev10009992m.v1.0	0.546273	0.834223	0.689281	1.06025		0.782759	0.738252	1.36935	1.15508		1.05981	0.7182	0.888904	1.26073		0.316058	1.29286	0.720135	1.11048
MSTRG.20537.3	1.16469	0.804843	0.952873	0.685081		0.914874	0.686217	0.296747	0.567421		0.289959	0.917822	0.345735	1.16186		0	0.492832	0.532357	0.462644
MSTRG.54880.4	0.378024	1.76693	1.23574	1.01245		0.135602	1.41627	1.18517	0.966987		0.0773845	1.21137	0.503348	1.66359		0	1.02388	0.625294	1.37099
Ciclev10001867m.v1.0	10.1449	8.14699	18.2766	27.1961		8.72707	11.9345	23.9272	18.3549		2.16562	18.8916	19.1208	37.3561		5.88213	18.5549	13.5064	36.2186
Ciclev10016342m.v1.0	5.70563	71.3315	10.9781	16.3362		14.0411	20.1379	11.2866	18.1574		6.50964	42.0167	10.8125	27.3336		6.89984	35.9054	12.8238	15.2348
MSTRG.19037.9	0	0	0	0.272542		0	0.117485	0	0		0.892479	0.22611	0.378275	0.355449		0	0.765493	0.173643	0.107826
MSTRG.19037.6	0	0	0	0.234424		0	0.100477	0	0		0.653395	0.193304	0.173814	0.317693		0	0.652955	0.140889	0.0886983
MSTRG.6906.1	0.604222	1.00928	3.81327	5.4172		0.364415	2.41494	6.68671	5.68546		0.186927	2.73679	9.57892	5.156		0.483107	8.56138	5.38985	6.43495
Ciclev10031052m.v1.0	1.35304	1.82437	1.90082	2.27512		1.44906	2.76008	1.85707	3.97595		1.98042	3.18245	2.53187	4.79672		2.16248	5.20384	2.38694	4.71549
MSTRG.37375.1	5.38593	11.1644	5.64911	6.30893		4.84177	6.83132	4.85734	6.29716		6.21967	19.2612	6.83926	12.1885		7.01155	18.2707	8.3286	10.3805
Ciclev10013055m.v1.0	63.9278	501.295	93.4876	174.158		77.1521	155.614	125.866	111.967		107.181	281.452	49.232	117.018		48.7943	207.807	50.0454	96.5067
Ciclev10008505m.v1.0	1.12896	2.31559	1.36924	1.06511		2.08219	1.30142	1.80562	2.01645		1.51849	0.868792	1.29606	1.34362		2.49279	1.02404	1.42698	1.07524
Ciclev10031120m.v1.0	7.05886	14.315	3.21632	8.39388		4.59839	8.29687	3.38582	8.30522		5.85201	19.822	1.36091	12.6237		7.08629	16.5438	2.1343	10.9424
MSTRG.7498.3	0.853263	0.604796	0.39333	0.297894		1.17879	0.750966	0.23953	0.511871		0.228988	0.413151	0.44525	0.303066		0.0264097	0.645434	0.401995	0.121918
MSTRG.7498.1	0.238072	0.526769	0.404064	0.0816903		0.034965	0.214152	0.168216	0.0301517		0.407231	0.607115	0.201821	0.357715		0.449044	0	0.593255	0.377085
MSTRG.68492.1	0.257664	3.31392	0.966311	1.6717		1.18734	2.09234	0.650027	1.36347		1.1428	3.88496	1.57549	2.25245		0	1.4963	1.45488	2.01494
Ciclev10000944m.v1.0	0.5721	1.27401	0.139566	0.165593		0.066405	0.168615	0.239086	0.0883027		3.7632	13.8696	2.56019	6.87021		3.96412	10.2523	1.316	6.17137
MSTRG.45193.11	0.21974	0.213285	0.33036	0.514072		0.409165	0.21289	0.643423	0.211481		0.354187	0	0	0.127204		0	0.17526	0.0358057	0.356784
Ciclev10007739m.v1.0	3.47871	1.03872	1.46539	1.57261		8.39004	0.850049	1.94863	1.7487		7.49862	2.70787	8.65171	3.4585		20.6668	2.30753	10.9433	4.64693
Ciclev10005564m.v1.0	1.69231	2.71617	1.32536	1.51623		1.30741	1.90203	2.49859	2.12476		0.954033	2.29379	0.88413	1.41322		0.618481	2.26577	0.853526	1.95179
Ciclev10005946m.v1.0	66.1219	15.6497	4.51301	1.25057		94.9765	14.0777	4.88279	3.53315		11.368	53.523	15.9501	14.6014		69.7817	5.46674	35.5367	7.97453
MSTRG.16225.8	0.264898	0.413911	0.390956	0.886295		0.566384	0.520999	0.238265	0.856557		0.51117	1.24033	0.357704	0.596805		0	1.16638	0.213092	2.06077
MSTRG.42905.104	1.33378	2.69489	0.823501	0.802003		0.0388927	0.0986437	0.0285107	1.29424		0.071724	2.96926	0.205664	0.834812		0.184493	1.2919	0.0894293	0.249299
MSTRG.20141.1	2.46026	2.09717	7.72615	4.67675		2.38529	8.058	5.26346	4.12451		1.21596	5.68804	18.8773	16.4809		1.59612	5.99973	21.266	13.9032
Ciclev10026387m.v1.0	2.31509	1.49057	2.86769	1.25543		2.7031	1.62232	3.31755	2.0415		2.08874	2.05101	2.73046	1.5022		4.03133	1.52555	2.56735	1.46596
MSTRG.15965.1	3.65572	7.7256	4.73776	7.85802		2.09478	6.81342	4.71234	3.6791		3.06343	6.75464	3.43042	5.2697		4.15706	9.29333	4.49376	3.52632
Ciclev10001093m.v1.0	3.20357	2.88797	3.13434	1.92944		4.03584	1.62055	3.94086	4.52426		5.85633	2.99495	3.24076	1.68594		5.68477	2.38905	3.85423	1.71405
MSTRG.8733.1	2.79991	6.87052	7.42538	5.66788		4.01644	6.41271	4.13002	6.97785		0.768126	6.20848	2.98022	7.17163		0.958006	7.85383	3.34773	9.07514
Ciclev10028135m.v1.0	0.183555	9.42085	1.391	5.93624		1.40659	5.9189	0.139033	9.04396		0.797579	9.01101	1.41394	5.0991		0.108766	8.78266	1.46811	5.724
MSTRG.26333.126	0	0	0	0		0	0.242278	0	0		0.773768	0.183536	1.81077	1.64249		0.763951	0	0.136148	1.01954
MSTRG.58294.3	0.0550213	0.503463	0.205531	0.27683		0.332604	0.261849	0.68437	0		0.0103485	0.538999	0.202527	0.143667		0.891932	0.0245033	0.268394	0.640257
MSTRG.58294.5	0.380778	0.219743	0.374053	0.0931107		0.43627	0	0.134143	0.343398		0.240223	1.18306	0.140937	0.004592		1.4194	0.046242	0.14283	0.231646
Ciclev10025246m.v1.0	1.19638	2.13208	1.99915	1.6309		1.12035	2.34364	2.69704	3.11633		0.627494	1.83897	1.29209	1.1227		0.386617	1.64845	1.06843	1.66203
MSTRG.49014.2	1.0999	4.04548	0.606682	0.68856		0	1.72504	1.34042	0.534653		0.364826	0.956825	0.361596	0.159615		0	2.01531	0	0.568614
MSTRG.47605.1	3.38638	10.903	13.9143	11.5407		4.10423	15.2417	15.2815	13.2015		7.05891	12.5452	16.3205	13.5962		3.75596	10.9207	16.0076	18.5173
MSTRG.47605.3	4.615	18.7146	26.333	20.5129		5.74774	25.474	25.0045	25.5819		8.47604	18.5316	24.5494	25.9378		6.00025	19.1005	28.3429	29.3321
MSTRG.72124.4	1.08792	1.05408	0.609887	0.300214		1.0674	0.557169	0.420015	0.512464		0.740425	1.11037	0.361678	0.806524		1.78201	0.454858	0.571059	0.249473
Ciclev10008669m.v1.0	1.58378	0.0872743	0.67626	0.609297		1.70379	0.344129	0.935724	0.48462		6.17284	0.583131	2.10652	1.52202		7.52675	1.39967	2.41943	1.30153
MSTRG.33645.2	0.0382677	2.69952	0.33398	1.13802		0.65206	1.35336	0.672538	2.48387		0	0	0.0149193	0		0.541773	0	0.20794	0.018093
MSTRG.46411.1	1.72265	2.11025	1.49866	2.75946		2.35475	1.01035	0	0.812803		0.51246	0.40071	1.58719	0.80782		2.48263	0.018536	1.70573	1.46161
Ciclev10011096m.v1.0	1.60549	1.36624	2.60183	0.980935		1.4986	1.6243	5.20337	1.04993		0.154244	1.17095	1.63936	0.391102		0.067647	1.25611	1.5592	0.904371
Ciclev10016993m.v1.0	0.860689	0.899394	1.92885	0.237001		1.40724	0.297854	1.86651	1.06917		4.27832	0.365888	5.86423	0.163186		5.25596	0.0701107	5.17293	0.11514
MSTRG.7232.1	4.66647	4.58819	0.216466	0.158594		2.25332	1.03782	0.242904	0.282284		0.625601	4.2992	0.118381	0.968637		0.679051	0.0807443	0.0814453	0.268791
Ciclev10031217m.v1.0	2.92041	15.6988	6.50055	10.9289		4.48099	14.9599	8.25763	14.0989		3.97159	16.3142	5.78655	12.143		3.73976	17.2021	6.03683	10.3923
MSTRG.13096.1	5.68726	2.34982	1.439	0.902446		5.37616	1.72041	1.26473	1.19119		1.71147	3.82994	1.30525	2.70293		2.28852	0.782351	1.32021	1.44407
MSTRG.4860.1	0.325217	0.244179	0.182389	0.712308		0.0560587	0.356088	0.263193	0.508183		0.10834	1.01474	1.03401	2.92558		0.08962	2.81734	0.735379	2.41164
Ciclev10012847m.v1.0	1.57585	2.43756	0.602985	1.23429		1.83235	1.94485	0.752656	1.72639		0.287302	2.47903	0.13778	0.836958		0.187683	1.31698	0.142234	0.662024
Ciclev10029386m.v1.0	164.409	87.9537	179.829	66.6869		170.404	81.8009	168.476	102.537		165.498	63.9162	233.88	63.0616		227.76	70.476	248.185	50.7245
MSTRG.37299.6	0.52012	0.258762	0.130971	0		0.483512	0.0376677	0.0498127	0.032619		0.189921	0.068271	0.073999	0.006622		0.316279	0	0.105477	0
Ciclev10025187m.v1.0	0	0	2.05119	1.79088		0.091184	0.759555	2.00333	1.05179		0	0.658929	3.10333	3.67494		0	0.809866	3.29567	6.24105
Ciclev10026116m.v1.0	2.81388	6.34258	7.30626	9.59692		6.03118	5.7127	9.02744	9.0904		9.75935	4.85471	8.6529	8.55828		7.05467	2.86961	10.0858	5.86701
MSTRG.7627.5	0.16514	0.230958	0.0583037	1.00019		0	0.178092	0	0.552818		0.190178	0.730576	0.417113	0.993729		0	1.36318	0.624711	2.34665
MSTRG.37851.1	2.70171	17.6587	4.73238	10.0671		3.21873	16.8091	4.1864	10.1406		4.17525	5.51038	4.18841	2.71398		2.444	11.7348	5.33529	2.67035
MSTRG.18311.12	1.76639	4.98267	24.0335	12.0724		1.88367	7.58215	17.1901	14.1274		1.97218	7.2919	19.0534	9.45689		1.37001	8.48372	12.1351	10.8839
MSTRG.7627.1	0	0	0	0		0	0.00797867	0.002463	0.00254933		0	0.00507067	0	0		0	1.12009	3.53748	5.34538
Ciclev10026274m.v1.0	58.0721	21.3592	37.384	13.6759		56.5958	25.8202	35.8154	21.8476		33.1115	17.3176	15.548	9.59145		29.4354	10.968	15.2669	10.7236
MSTRG.42391.1	1.59159	2.24939	1.07096	0.753578		1.92459	1.43674	1.74883	1.40094		1.94557	1.09374	1.30068	0.999962		2.20085	0.697959	1.05999	1.21359
Ciclev10009622m.v1.0	36.1064	205.493	143.358	290.798		48.7459	163.223	78.2962	200.594		80.6656	199.133	92.4133	329.034		66.9502	272.026	82.6376	289.315
Ciclev10007661m.v1.0	0	0	0.003555	0.557002		0.00789833	0	0.256813	0.272608		0.0616035	0.164691	1.52847	0.70655		0.796977	0	0.948939	1.31735
MSTRG.7627.9	4.23392	20.0489	6.85383	23.9873		2.13144	15.9869	2.2985	8.59799		26.569	54.499	25.5647	32.1516		8.47305	96.8915	23.2812	36.8485
Ciclev10020440m.v1.0	31.2477	58.2006	10.7986	27.9836		33.5846	30.9748	8.70429	21.5313		13.1222	31.0872	6.96015	10.3408		9.83059	24.1516	6.67717	12.1021
Ciclev10005067m.v1.0	0.66348	2.45886	2.061	3.87321		0.820371	3.84448	4.38985	4.89643		0.576453	2.26169	2.85082	0.835185		0.539525	4.90642	2.21076	4.10267
MSTRG.46469.6	1.8455	1.01854	1.00449	0.502552		2.46864	1.05503	0.946784	0.674481		2.63077	2.60842	1.33956	1.56146		2.759	1.23205	1.94882	1.63113
MSTRG.42664.14	0.689101	1.04354	3.15055	1.7474		0.588481	1.35289	3.21988	3.77912		0.431936	2.03451	1.59775	1.94665		0.281115	1.6056	1.29722	2.01939
Ciclev10014135m.v1.0	5.92015	0.607002	1.13724	0.76948		1.99874	0.515809	0.436225	0.274623		0.328952	0.178953	0.159246	0.0749367		0.286184	0.0421973	0.111078	0.224739
MSTRG.18016.1	1.3756	2.00721	1.24545	1.36803		2.05507	2.62785	1.71004	1.21098		0.618308	2.87257	0.681358	1.87358		0.572125	2.33089	1.71711	1.37239
MSTRG.48012.4	36.4789	0	6.16368	4.57228		15.9863	4.51406	26.7645	3.70177		68.1341	7.67647	108.239	23.4374		146.155	0	196.941	17.2775
Ciclev10004369m.v1.0	33.1745	4.21647	3.29889	3.07077		11.5221	6.97439	8.01193	8.66081		14.0491	4.54343	4.02392	2.86859		33.419	4.03707	5.63311	5.65567
MSTRG.30579.4	0.009652	0	0	0.100214		0.0378247	0.448834	0	0		0	0.0128143	0.118983	0.195152		0	2.16828	0.143261	1.22774
MSTRG.62318.1	6.83224	11.979	3.24933	3.42301		6.17475	21.9557	3.25599	17.5569		27.9104	34.3418	13.8093	10.6675		11.8351	29.8208	16.7657	8.09233
MSTRG.48977.1	1.00672	1.49014	3.34627	1.94192		1.06011	1.98249	3.42536	2.03281		1.2225	1.70253	2.92138	2.56317		0.150835	2.33659	3.95191	3.56056
MSTRG.11003.1	1.52575	3.00599	0.543803	0.615029		0.801034	1.18563	0.440247	0.678095		0.630933	4.68195	0.45907	1.0777		0.682967	3.77204	0.983597	1.86028
MSTRG.40244.2	0.0669303	0.644692	0.267658	1.09255		0.160471	0.738952	0.628105	0.7362		0.335742	1.48027	0.0442783	1.32975		0	0.921774	0	1.38098
Ciclev10028685m.v1.0	2.67836	4.87446	4.86688	6.56729		2.18854	3.21845	1.66874	4.06925		1.96308	2.64564	1.48766	6.1523		1.70904	5.25157	1.06064	5.23161
MSTRG.46860.4	0.729765	0.48753	0.969429	0.916563		0.338545	1.60824	2.177	1.55047		0	1.54267	1.3499	2.84994		0.130977	1.29699	1.92566	2.58575
Ciclev10004688m.v1.0	0.791472	0.462363	1.16056	0.446481		0.719339	0.491115	1.29099	0.645033		2.88137	0.620357	1.80484	0.327229		3.43089	0.686693	1.70008	0.169726
MSTRG.46860.3	0.322931	0.867187	1.09836	0.620102		0.221257	1.03034	1.55155	1.95397		0.174179	1.44365	1.98357	2.37279		0.0840627	0.969552	1.10241	3.46009
MSTRG.8514.1	9.91792	2.81865	2.17977	0.797398		2.50836	0.954111	1.81071	1.12182		9.95299	2.76877	11.758	2.38226		13.6739	1.84459	10.6945	1.50914
MSTRG.46860.2	0.204867	0.154962	1.41642	0.754263		0.180235	0.472101	1.30845	0.851872		0	0.402911	1.89102	1.77104		0.037583	0.734462	0.832595	1.7637
Ciclev10021652m.v1.0	2.43477	1.85768	20.8351	11.455		2.842	21.3737	25.2007	12.0185		1.50763	11.5659	44.8716	31.5586		1.8308	15.6802	35.1185	35.4736
MSTRG.69680.12	0.667768	1.40759	0.710438	1.25347		1.00957	0.321407	0.494787	0.334405		0.045364	0.322218	0.323615	0.263112		0	0.377353	0.322037	0.0475523
MSTRG.46860.6	0.0765533	0.450587	1.16011	0.491478		0.078161	0.467488	2.06051	0.845468		0.177656	1.8706	1.16067	1.24933		0.0782087	1.08164	1.08044	1.90714
MSTRG.17905.1	2.73352	4.35171	7.22615	5.89099		1.58558	5.72875	7.71055	5.80607		4.13603	9.18616	10.4114	11.0226		3.31761	9.72215	8.08665	12.1932
MSTRG.4131.2	1.65494	2.38468	1.27117	1.32296		1.68478	1.9237	1.30796	1.12359		1.25387	2.44404	1.29987	0.795539		0.781174	2.54503	1.42195	0.650923
MSTRG.67335.3	1.99244	2.81792	1.66025	1.38933		1.83932	2.25013	2.13376	1.65492		1.45809	1.95941	1.38959	1.26206		1.06093	2.28799	1.36802	1.13798
MSTRG.67927.1	0.0519723	0.661225	1.52007	1.22074		0.245842	1.58308	3.65958	0.977047		0.301021	1.80439	4.07139	1.09956		0.143865	3.47679	6.79486	2.21418
Ciclev10015138m.v1.0	0.886068	0	6.46739	0.78052		0.451768	0.820204	1.69442	0.041222		3.66214	0	0.270285	0		1.51687	0	0.691453	0.0815733
Ciclev10025938m.v1.0	10.7729	4.69272	8.95722	3.94104		11.5438	4.08135	8.05553	2.07165		8.70437	5.7125	10.6307	3.70529		12.7089	4.6085	10.5523	5.47541
Ciclev10003018m.v1.0	0	0	0	0		0	0	0	0		0.129167	0.2827	0.136037	0.307446		0.123964	1.09526	0.30097	0.396544
Ciclev10028918m.v1.0	1.94176	3.92884	29.834	26.2494		2.72561	31.9198	43.419	22.647		1.89182	10.9827	33.7097	18.7962		2.85025	33.1139	30.1041	26.08
MSTRG.69758.2	0	0	0	0		0.507255	0	0	0		1.60264	0	0	0.330324		3.85663	0	0.721777	0
Ciclev10021333m.v1.0	1.0009	1.13662	2.00022	2.59897		1.80855	1.60584	1.85244	2.9124		3.17187	1.70619	3.04614	2.41463		4.75294	1.13731	2.29315	1.37403
Ciclev10015379m.v1.0	2.61513	6.9465	9.96297	9.60807		3.51141	7.68762	7.3713	7.11842		4.95703	8.24563	3.97938	7.71377		5.19486	12.4015	5.40158	10.6856
MSTRG.25207.2	2.61829	1.36785	1.00114	0.518621		2.87717	1.23044	0.885385	0.813464		8.1846	2.55323	1.85368	2.26783		6.49849	1.25718	3.2673	1.50834
MSTRG.5194.2	1.06723	1.12533	6.35868	4.03559		0.826793	3.78224	8.48308	3.00998		0.315648	1.92441	5.20276	3.95792		0.604496	1.6964	4.19209	3.86047
MSTRG.75229.1	1.53073	2.00582	17.5588	11.432		1.94992	9.02946	12.6804	7.54931		1.27786	3.78775	18.5618	12.7886		2.79113	8.50488	12.1538	18.5944
Ciclev10004948m.v1.0	6.25991	9.44053	8.20095	6.9041		6.45072	7.69158	6.07585	9.94138		1.42762	14.4836	5.46693	15.2563		1.59222	3.68361	4.7138	15.5596
Ciclev10021094m.v1.0	5.13124	16.9672	7.61118	16.8092		6.4407	18.4095	5.68603	16.1272		10.3427	18.3405	5.75654	12.1797		6.76033	21.3708	5.5873	15.9625
Ciclev10027966m.v1.0	3.83872	2.52783	2.84012	2.89907		3.27813	3.22014	2.47182	2.14889		3.96669	2.07254	3.82203	3.45933		5.31594	1.65191	3.66565	3.76432
MSTRG.25207.4	1.37863	0.337666	0.250584	0.283433		1.30857	0.37119	0.655622	0.144731		3.38232	1.16471	1.10947	0.466739		2.77202	0.643339	0.551929	0.611378
Ciclev10033019m.v1.0	6.44789	22.4737	14.7011	16.6408		7.97737	18.4227	12.0057	13.4773		9.21489	21.2932	11.2581	22.6561		9.07132	24.2756	12.7753	16.7647
MSTRG.75229.3	0.249363	0.397446	1.41519	0.770797		0.185179	0.54854	1.40461	1.11924		0.213902	0.58322	1.85003	2.21623		0.0546047	0.613542	0.987924	1.67787
Ciclev10028594m.v1.0	247.701	1811.86	591.927	1963.46		388.814	1644.13	380.312	1505.37		416.283	1072.72	533.981	1419.37		543.915	1821.39	558.353	1371.79
MSTRG.69758.1	5.78546	1.59204	1.19403	0.65567		4.41797	0.97009	1.59355	0.784072		3.02398	2.06175	2.32345	0.900985		5.3019	0.829279	1.42459	0.936457
Ciclev10009906m.v1.0	1.26082	0.947703	0.395633	0.576753		0.954645	0.910525	0.298351	0.504783		1.95173	1.26586	0.902763	1.41886		1.54052	0.530566	0.963582	0.908797
Ciclev10029330m.v1.0	12.5893	53.769	45.864	65.2267		15.0567	23.0837	39.5229	46.5025		30.287	20.9991	39.2388	46.3181		25.9126	61.4498	46.2974	51.8685
Ciclev10011110m.v1.0	8.65903	10.0504	9.23478	16.6709		5.9283	11.4713	7.23109	11.371		7.43023	9.26227	5.91908	12.6996		4.12539	13.5268	4.04874	11.4603
Ciclev10020724m.v1.0	2.58318	12.9813	12.6864	28.6257		5.63087	13.7632	7.46579	19.1303		1.59718	11.442	12.5302	30.8689		2.34765	14.0561	9.50786	36.1359
MSTRG.37206.1	0.62858	1.35906	0.805402	1.09656		0.436489	1.80993	0.651846	1.49946		0.345535	2.07034	0.593726	0.943622		0.186687	1.1988	1.03158	0.957755
Ciclev10029147m.v1.0	0.769578	0	1.6089	0		0.962458	0	1.80601	0		4.16437	0	1.66281	0		2.79873	0	2.27684	0
Ciclev10007945m.v1.0	0.443184	0.401545	0.529024	0.588596		0.239755	0.216942	0.460086	0.897935		0.0777935	0.350776	0.506964	0.453135		0.217513	0.713998	0.316198	0.321394
MSTRG.15134.3	1.8764	0.826541	0.721028	0.574117		1.62411	1.31616	1.54437	1.83088		0.72568	2.86912	1.6899	1.43526		1.15586	0.531275	0.852011	0.688051
Ciclev10001722m.v1.0	1.03406	1.93582	5.04413	5.34595		0.902734	4.41172	8.63188	10.3559		1.83233	18.4501	17.1223	48.9472		3.36883	24.821	14.9855	52.518
Ciclev10007720m.v1.0	15.1456	8.40891	14.9602	9.19396		14.6812	6.47696	11.8784	8.71384		21.2398	13.06	10.2011	12.9114		22.5107	8.43377	11.1497	12.7527
Ciclev10007709m.v1.0	0	0	0	0.227503		0.0389513	0.0258997	0	0.0830123		0	0.00802	0.16519	0.195769		0	0.900973	0	0.158649
MSTRG.42521.8	1.11603	1.7785	1.41884	0.91131		0.970944	1.33625	1.12588	1.3284		0.812759	1.32425	0.537695	0.784683		0.565332	1.53536	1.05269	0.69558
MSTRG.40190.1	7.58351	3.7752	6.25987	3.90482		7.35874	3.81289	6.85569	4.44886		3.21391	3.76864	3.52335	2.79338		5.51473	2.30713	3.91672	2.29691
MSTRG.54559.1	4.88839	11.2203	5.35361	7.89037		5.75647	9.89382	4.64608	8.07333		3.65627	7.67794	3.50001	6.62279		3.60954	9.58162	1.75794	8.38218
Ciclev10015564m.v1.0	1.08629	0.654914	0.478024	0.229052		0.627482	1.14693	0.481228	0.311215		0.391354	0.437442	0.11458	0.344167		0.794168	0.29328	0.12943	0.226396
Ciclev10016841m.v1.0	0.337744	1.27617	0	0.768966		0.434662	1.8073	0	0.562647		0	1.15021	0	0		0	1.24645	0	1.05739
MSTRG.7022.5	1.00128	1.13235	0.226413	0.884066		0.712308	0	0	0.892462		0.908868	0	0	0		2.32115	0	0.536992	0
MSTRG.29565.5	0.896324	0.996281	1.05349	0.774014		0.547977	1.8379	0.925355	0.563855		1.07252	1.82314	0.813344	1.05192		0.479129	2.11266	0.647594	1.12794
MSTRG.57942.2	0.323338	1.2136	1.09576	1.28906		0.201662	1.50591	0.582049	1.78239		0.230692	1.29321	0.493381	0.942434		0.200577	2.06547	0.549175	0.934119
MSTRG.62527.3	0.355231	0.287307	0.563465	0.365902		0.18892	0.420437	0.740198	0.457621		0	0.1261	1.02936	0.323507		0	0.317331	0.540018	0.561944
MSTRG.35330.4	0.65154	0.731763	0.231269	0.206098		1.51044	1.30123	0.693128	0.673292		0.173013	1.33706	0.186374	0.381747		0.1842	0.931999	0.873346	0.495953
MSTRG.27102.7	0.558613	1.04438	0.554061	0.463196		0.577336	1.32922	0.631883	0.840448		0.722608	1.19063	0.432653	0.613614		0.408469	1.12147	0.99779	1.08066
MSTRG.28953.9	0.471551	0.345645	0	0		0.120292	0.351844	0	0.086599		1.78046	0.405931	0.245061	1.17894		1.28013	0	0.200483	0.267023
MSTRG.27102.1	2.02678	3.63792	1.47005	1.56551		2.30149	2.98622	1.96884	1.9614		2.12773	5.31163	1.75842	1.96782		2.09756	6.19916	1.83055	1.45537
MSTRG.8580.1	2.26249	4.33004	0.167691	0.147512		1.15455	3.58698	0.551168	1.43941		0.139174	2.80639	0.204211	0.187088		0.0805613	0.729611	0.600218	0.0961343
MSTRG.62155.20	0.293413	2.75103	1.34314	2.98561		0.664647	1.69826	1.0317	1.21808		0.24766	0.635504	0.857518	0.721381		0.332029	1.73438	0.445536	0.924153
Ciclev10015079m.v1.0	6.63753	25.8578	6.77957	16.066		6.14012	16.1162	5.5141	17.4564		5.18356	19.4889	5.2082	11.6127		5.39318	21.5777	6.58621	11.0945
MSTRG.42284.2	1.01483	2.02638	1.19937	1.47822		1.57169	1.172	1.32171	1.8458		1.08474	1.58694	0.293049	1.65004		1.42016	3.7159	2.08994	1.13296
MSTRG.62155.21	0.520302	1.70905	0.669	0.396391		0.516175	2.1498	0.677385	0.862086		0.46705	1.96718	0.540438	1.26925		0.432336	4.6244	0.496257	2.44767
Ciclev10016975m.v1.0	0.991409	0.0506253	0.925732	0.720874		0.477255	0.404535	0.39908	0.141255		1.32092	0.0909457	0.407497	0.27402		0.630333	0	0.348463	0.092631
MSTRG.35267.1	1.21147	1.51827	0.272272	1.56405		0.919715	1.83936	0.493855	0.857891		0.662269	2.09681	0.584212	1.29907		0.590811	2.26181	0.764289	2.62923
Ciclev10020908m.v1.0	5.39807	1.78058	4.72543	0.595878		7.02813	1.82161	4.86994	1.18442		13.0614	1.71875	5.47506	1.69606		13.1769	3.48482	6.212	1.08029
MSTRG.1077.3	0.767691	1.03972	0.442298	0.367366		0.253547	0.3261	0.565546	0.374337		0.399585	1.35025	0.741926	0.953151		0.212111	1.13987	0.867821	1.80274
Ciclev10008797m.v1.0	0	0.17154	0.532376	0.620726		0.053326	0.605017	0.756386	0.350781		0.025963	0.99735	1.5493	1.22164		0	1.92951	1.76911	2.06858
MSTRG.7591.3	1.66667e-06	3.0969	0.318567	1.88636		1.22374	0.123488	0.00415567	0.0588483		1.04743	0.902987	0.189693	0.819401		1.70463	0.0966347	0.03923	0.050163
MSTRG.3145.1	0.777492	0.295397	0.162958	0.161815		0.345444	0.346873	0.034154	0.0769257		2.41029	0.927495	0.535987	0.525521		2.03669	0.772438	0.848018	0.496034
MSTRG.68724.3	1.20303	0.878548	11.3635	6.84472		1.06938	9.71286	9.14786	6.10741		0.911082	2.18275	11.0771	9.06908		0.770528	5.23191	9.91949	10.3581
MSTRG.50888.2	0	0.000706	0.079127	0.000144		0	0.000293667	0.0104473	0.0123797		0.241868	0.240659	0.344187	0.0713603		0	0.600002	0.110951	0.340082
Ciclev10005282m.v1.0	1.32142	1.11876	10.0229	9.17792		1.36654	5.4076	10.1836	6.20474		0.256736	1.68785	8.90115	10.8549		0.269476	6.1196	3.90866	15.1466
Ciclev10016954m.v1.0	2.05192	1.8766	2.23383	1.39965		2.52427	1.76918	3.74841	2.45427		9.83291	1.66318	2.61413	2.39476		10.8391	5.53177	2.22442	2.34729
Ciclev10012263m.v1.0	0.268102	3.93778	1.10841	5.85671		0.611324	4.06376	1.29157	3.09614		2.20592	3.68575	0.91788	5.39539		1.11559	6.46008	0.77823	6.31976
Ciclev10025565m.v1.0	1.57322	0.588094	1.4175	1.86181		1.6592	1.4717	0.975738	0.748067		0.56307	0.539771	0.466018	1.21343		0	1.56758	0.833797	0.49967
MSTRG.76211.2	1.48198	2.20426	1.70291	1.05102		1.6	3.29639	1.78455	1.22403		0.690892	3.25401	3.38425	1.30014		1.97975	4.33216	4.18616	1.98596
Ciclev10032126m.v1.0	2.04059	6.73084	3.83881	7.13363		1.86466	3.36224	3.43056	6.29325		0.802366	4.1784	1.57799	6.24419		1.1284	3.40553	1.43432	5.16048
MSTRG.71434.1	0.249932	0.165649	0.0196667	0.117527		0.170729	0.159204	0.0772453	0.100045		0.773042	0.20569	0.172732	0.0186983		1.43301	0.038389	0.18707	0
Ciclev10026272m.v1.0	13.2987	17.0712	15.0577	6.68553		14.759	19.2558	15.1427	2.8032		5.45634	25.348	11.3398	14.7003		5.14255	14.8185	11.1976	21.7637
MSTRG.22432.3	1.30064	2.49938	1.34131	3.71132		1.31396	3.25505	2.69706	0.532744		1.4373	1.21601	0.185289	1.70184		0	0.61541	0.952289	0.454304
Ciclev10001574m.v1.0	0.87252	1.03869	0.261663	0.545096		0.814425	1.09344	0.356554	0.802345		0.245194	1.18925	0.441836	0.502707		0.282489	1.26611	0.360015	0.465994
MSTRG.26682.4	0.108032	1.7108	0.20267	2.25387		0	2.20724	0.238733	3.49765		0.583293	3.21208	0	2.65792		0	3.35441	0.21383	3.28781
Ciclev10031870m.v1.0	1.77778	1.20627	13.3871	7.3025		1.69416	6.99713	17.419	6.58929		0.827357	6.09558	21.4817	18.0431		0.85041	4.54784	21.4786	18.8281
MSTRG.26682.3	0.571959	2.07523	0.554667	0.878436		0.383078	1.01106	0.488833	1.33807		0.540282	1.7418	0.131448	0.433643		0.252054	1.47304	0.221749	0.678609
MSTRG.26682.2	0.103028	4.85282	1.86187	0.796598		0.344733	1.99026	0.6663	1.92772		0	2.80059	0.945287	1.61791		0	4.55728	0	1.39138
Ciclev10030773m.v1.0	5.53045	3.53834	4.72361	2.02565		5.02875	3.41932	4.93874	4.94775		2.41998	1.273	8.49748	4.53348		9.89693	2.19566	8.89106	10.8465
MSTRG.69714.1	0.635063	0.383429	0.280756	0.233669		0.437921	0.862544	0.304612	0.569245		0.18734	1.03989	0.254131	0.211446		0.0541187	0.470237	0.307026	0.442277
MSTRG.26682.5	0	2.908	0	1.29889		0	1.65474	0	0.672132		0	0	0	0.386208		0	1.18688	0	0.687425
MSTRG.29803.17	0.396005	0.408576	0.735139	0.401996		0.313181	0.577297	0.842959	0.349747		0.299436	0.580571	1.53732	0.929054		0.28242	0.922942	1.29432	0.772426
MSTRG.29031.6	2.41834	0.866724	2.08725	0.382911		0.780769	0.557001	0.494507	0.437581		1.17783	1.94791	0.850575	0.220849		2.53571	0.495237	0.286462	0.357658
MSTRG.2411.1	2.56949	3.68918	0.859937	1.87311		2.61444	1.9601	0.95468	2.04301		0.667755	0.853071	0.777719	2.40106		0.5295	1.65514	0.801328	0.732313
Ciclev10023163m.v1.0	0.23805	0.0535297	2.60297	4.32907		0.100848	1.94037	7.31548	2.66476		0.058893	1.01714	7.23155	8.96796		0.345387	4.91099	6.56491	10.0348
Ciclev10003645m.v1.0	3.60023	10.8352	2.73966	9.62329		4.97493	7.66148	5.3606	7.12964		2.66578	4.95857	2.96112	5.14815		2.8214	6.82597	2.73883	5.36324
MSTRG.17063.3	0.831095	1.20128	0.604345	0.576679		1.07764	0.9057	1.04105	0.528852		1.8151	1.08201	0.340061	0.470071		1.73308	0.404648	0.392132	0.273061
Ciclev10019124m.v1.0	3.20429	4.0948	4.23497	5.41402		4.39684	3.33926	4.2696	3.33722		4.85736	3.98503	2.70405	6.20865		5.68543	1.86364	3.73696	4.2959
MSTRG.72423.3	1.99711	0.817853	1.4132	1.12403		1.84888	1.0929	1.30672	1.0802		4.60591	0.922327	0.947399	2.10968		5.10951	0.7643	1.29209	1.71704
MSTRG.56355.5	0.608693	1.03917	4.13988	3.35472		0.07585	4.84415	5.69535	1.82543		0.112769	2.31784	20.1309	13.767		0.143904	8.53285	26.4466	13.1172
Ciclev10007300m.v1.0	0.196627	0.270387	0.381417	0.135536		0	0.008426	0	0.0341567		2.76286	1.81891	0.433103	0.943277		1.6473	0	0.556505	0.527885
MSTRG.14797.2	2.64708	10.8824	2.86662	11.6342		2.28568	7.83019	3.67606	10.2464		2.01873	9.7846	3.37899	10.0642		2.4915	12.2704	3.7073	8.23639
Ciclev10032179m.v1.0	0.74394	0.272016	0.44522	0.538203		0.264199	0.773024	0.464636	0.857286		0	0.944301	0.282204	0.42469		0	0.274672	0.105937	0.362888
MSTRG.45561.14	0	0.361841	0.307989	0		0.0105567	0	0	0.0371917		0.0013495	0.854739	0	0.230522		0	1.18651	0.339025	0.078647
MSTRG.996.2	0.001101	0	4.37682	2.67092		0.00127833	0	3.03489	1.33745		0	0.021935	2.94646	0.666737		0	1.99534	1.98027	0.979452
MSTRG.3323.7	0.447939	1.60035	0.845392	2.3908		0.235988	0.728998	1.7613	1.80685		0.806722	1.95676	1.08314	0		4.87508	0	0.273563	2.75094
Ciclev10022547m.v1.0	3.2496	13.3541	5.91966	13.4667		4.85167	11.5023	4.24685	11.2942		5.53926	16.6303	6.53605	20.3117		6.69911	18.8688	7.82682	20.9912
Ciclev10022730m.v1.0	9.8584	20.8848	18.0717	13.2341		9.78691	26.0974	17.8565	14.4873		11.8139	27.4237	19.3337	18.1592		9.97494	21.6359	21.6342	20.0395
Ciclev10019789m.v1.0	0.737237	0.512519	0	0.31644		0.43688	0.760817	0.356133	0.470263		1.0578	2.58212	0.332304	4.45452		0.742522	3.92679	0.511873	1.86462
Ciclev10005857m.v1.0	7.71747	11.7363	8.48737	9.15921		6.81964	8.13636	9.86131	10.4981		4.84987	8.16489	5.02145	4.21575		4.09127	8.76227	3.88666	6.57435
Ciclev10025045m.v1.0	48.6201	269.681	73.8696	297.888		68.2457	200.245	49.3	186.282		65.5635	177.158	55.6709	209.639		62.568	182.516	40.6488	189.4
Ciclev10025930m.v1.0	0.448603	1.46346	3.59447	3.79221		0.554824	3.25059	7.97238	4.38565		0.891574	1.64885	4.57107	3.06233		0.770737	4.58574	2.56217	3.13048
MSTRG.69910.6	0.763096	1.16513	3.21046	2.86099		0.541488	2.2275	4.69886	2.70144		0.445097	1.54495	1.29154	1.38396		0.454021	1.06388	1.37242	1.36621
MSTRG.68323.2	1.95459	1.3436	1.57976	0.790022		3.30958	0.788096	0.522139	1.01062		1.3011	2.13021	0.117907	2.29029		1.92123	0.30759	0.482334	0.544533
Ciclev10030755m.v1.0	6.30343	11.0147	7.17807	6.38344		9.32682	9.92747	4.45204	10.5142		5.26633	17.322	7.10162	15.288		5.33459	18.4499	6.71171	17.1855
Ciclev10019534m.v1.0	5.3779	2.99251	11.9387	5.59213		5.96313	1.95906	8.35171	3.86892		10.7855	3.09684	6.13518	3.00332		8.62843	3.85553	9.94594	2.59976
Ciclev10032548m.v1.0	34.5446	14.9219	2.68332	3.72813		69.7963	3.19672	2.93718	5.51651		39.7655	20.4984	10.4156	23.3828		20.3694	0.523872	5.20217	2.73968
Ciclev10004242m.v1.0	3.63096	1.61509	7.77652	6.75949		6.01222	2.48712	9.64442	5.39693		8.8148	3.25387	9.52282	3.36983		7.55126	2.56058	10.2711	2.39343
MSTRG.37882.2	0.69068	0.0323297	0.56566	0.124111		0	0.632875	0.47561	0.193781		0.468104	0.092346	0.459451	0.291905		0.592998	0.001179	0.465629	0.212981
Ciclev10011888m.v1.0	19.1733	11.346	21.5349	13.205		25.494	12.1744	17.7544	17.8863		28.2325	15.5491	26.5981	18.0118		39.517	15.8337	25.7229	13.2056
Ciclev10007886m.v1.0	2.48633	11.9201	4.9967	3.47123		2.92975	3.22952	8.62236	2.88573		2.09816	5.91108	3.17691	2.48549		0.662952	9.25496	3.52862	10.8291
Ciclev10031961m.v1.0	0.0585417	0.0117637	0.075457	0.164364		0.0686247	0.013657	0.0701317	0.0218167		0.253778	0.123963	0.361251	0.260112		0.0164477	0.878484	0.107803	0.285794
MSTRG.38365.1	0.468008	0.203147	0.0471513	0.039955		0.303695	0.485093	0.0563017	0.180246		4.37723	7.82777	6.32059	7.93275		2.82576	6.7301	6.00226	8.07836
MSTRG.38944.1	1.62347	0.587409	0.298873	0.0900107		1.5726	0.832566	0.378123	0.233666		0.058086	0.830627	0.10477	0.24562		0.0504183	0.594887	0.249183	0.291425
MSTRG.25804.1	2.49496	2.06148	1.95575	5.36653		2.49963	3.62359	4.69702	2.06523		1.60906	3.18177	2.67872	4.21137		0.905413	2.88166	1.87481	4.82399
Ciclev10004508m.v1.0	2.68145	11.2882	3.27941	5.14374		2.66186	6.74369	3.2182	8.74635		2.95079	6.60654	2.27843	7.2521		3.31736	11.9604	1.13389	7.89833
MSTRG.68069.3	1.03141	0.609309	0.393821	0.115451		0.867158	0.006213	0.451488	0.240963		0.163417	0.250798	0.545849	0.184796		1.02481	0.154124	0.820152	0.327402
Ciclev10000585m.v1.0	4.29873	2.33196	5.67335	4.51597		5.74549	2.86728	5.00792	6.11146		12.7304	6.50002	9.788	10.2253		14.7038	5.75462	8.43057	11.8311
MSTRG.57185.3	0.453931	1.12291	2.00158	2.75214		0.382235	1.35834	2.10485	4.10267		0.075538	1.35442	1.14103	1.98057		0.274089	1.54827	0.91065	2.66449
Ciclev10030500m.v1.0	6.33349	1.86807	6.15215	2.64468		6.8923	2.49971	4.79728	0.963524		7.30992	2.7743	7.87793	2.06119		9.44701	0.946107	9.05517	1.14689
Ciclev10015820m.v1.0	2.90222	8.13712	17.5841	24.1609		2.71916	7.43761	8.87591	17.8606		3.68966	11.4545	18.3561	36.2204		2.26449	8.7981	7.96982	29.7597
Ciclev10002767m.v1.0	0.159038	0.0287587	0.173759	0.107354		0.362559	0.208715	0.0754427	0.122104		0.220417	0.712675	0.099256	0.106325		0.591502	0.081821	0.166141	0.237531
MSTRG.37553.2	0.472928	0.688681	0.160764	0.229536		0.348798	0.635487	0.318495	0.718197		0.264601	1.14735	0.178742	0.296253		0.0759327	0.631092	0.176785	0.403773
MSTRG.44611.1	2.38093	3.34237	3.81104	1.42551		2.09503	2.71205	1.57477	2.59545		2.87799	4.47319	2.19383	3.98614		5.78378	2.20076	2.75199	4.38853
MSTRG.59943.2	0.0614077	0.163291	0.011387	3.5e-05		0.066783	0.0298917	0.0382387	0.010276		0.136915	0.108885	0.055637	0.0189247		0.298885	0.012023	0.0295373	0.049478
MSTRG.55874.1	0.296865	0.179331	0.00125933	0.15596		0.383399	0.239769	0	0.081314		0.106939	0.413755	0.0830073	0.28324		0.012806	0.513646	0.0568777	0.238346
Ciclev10009032m.v1.0	0.816984	0.737891	0.609581	0.759853		0.702974	0.65211	0.743639	0.42804		0.799443	0.862533	0.476398	0.956145		1.50563	0.523048	0.434654	0.622112
Ciclev10014243m.v1.0	3.3231	1.522	4.15073	1.67349		1.25914	0.942265	3.45833	2.13449		0.715467	3.08275	1.56659	3.65458		3.10223	0.580328	3.59672	3.50823
MSTRG.54888.3	0.36843	0.0687437	0.278725	0.259		0.128056	0.019727	0.372825	0		0	0	0.16274	0.188371		0.00348767	0.90541	0.129958	0.396491
MSTRG.67677.1	0.601262	2.37036	0.391187	0.800647		1.10006	1.39659	0.273952	1.03312		0.371081	1.6575	0.666867	1.11411		0.058946	0.727346	0.545932	0.806991
MSTRG.75231.30	3.81986	0.499168	4.82531	7.60928		10.2894	7.80111	16.1589	0.968417		20.3528	8.09068	4.54103	13.1626		3.28701	0	0.960851	1.70496
MSTRG.54888.7	0.110064	0.0409487	0.293332	0.258375		0.031036	0	0.73825	0		0	0	0.537907	0.0284377		0	0.634221	0.264634	0.0974957
Ciclev10016626m.v1.0	0.475397	0.689538	0.906119	1.8033		0.66875	0.923437	1.43968	1.47992		0.642512	1.80022	2.03634	2.22655		0.725478	2.43272	1.43866	2.15041
MSTRG.30984.4	0.008278	0.00190933	0	0.00160733		0.007883	0.000637	0	0.215463		1.63888	0.328974	1.77236	1.9554		0.0139223	1.1764	0.687795	2.76562
MSTRG.53901.1	0.915896	0.850641	0.462932	0.533946		0.213035	1.00789	0.731859	1.6593		0.640884	1.01617	0.672238	1.11158		0.451916	1.14223	1.35245	1.65841
Ciclev10009784m.v1.0	2.96235	3.40908	0.680627	0.926429		2.87943	1.31262	0.723007	2.0593		4.50217	2.81967	0.62813	1.87877		5.68805	1.52211	0.861156	0.738565
MSTRG.46580.4	1.10366	1.68288	1.50508	0.459443		0.528625	2.15121	0.653262	1.41039		1.2516	1.44596	0.702538	0.663633		1.8328	0.278056	0.636395	1.23195
Ciclev10031910m.v1.0	0.337803	0.214231	1.0968	2.40052		0.0374883	2.45824	0.748796	0.96446		0.0904195	0.445478	1.41614	6.53543		0	0.657164	0.734969	3.91022
MSTRG.15147.1	1.52264	13.8788	8.18004	4.42385		2.07567	4.0491	3.36008	6.15725		0	8.7066	3.60793	8.8511		0	10.776	1.50087	13.3629
Ciclev10000360m.v1.0	0.888997	0.0921157	0.313772	0.717475		0.765383	0.323732	0.470441	0.24425		0.698874	0.402966	0.957273	0.968094		2.20986	0.559135	1.05977	0.296146
MSTRG.15147.6	3.06239	4.37582	2.61783	1.31853		1.50519	2.70214	2.19029	2.52892		1.75387	5.38797	3.36961	2.91586		0.668878	3.61054	3.22265	1.96269
MSTRG.58561.1	12.9329	3.91889	13.984	4.23185		12.096	5.7222	10.9672	4.06201		8.53513	4.85539	9.99492	3.92879		9.39678	4.56352	9.04059	4.139
MSTRG.1179.4	0	0	0	0		0	0	0	0		0.129429	0	0.120333	0.778173		0	1.61167	0.478654	0.547319
MSTRG.1179.3	0	0	0.020795	0		0	0	0	0		0.332554	1.62377	0.805376	1.7067		0	2.32002	0.665171	2.01381
MSTRG.57720.4	1.03173	2.26997	5.55441	4.18413		0.758223	4.54715	4.19057	4.43988		0.641825	8.77385	4.61308	1.29649		0.342724	5.59414	11.7564	10.5213
MSTRG.57720.2	0.583777	2.29646	5.84837	3.82993		0.963844	4.0856	9.04955	5.16507		0.764474	3.8867	10.1245	5.37407		0.506274	7.35703	8.90605	6.33737
Ciclev10001995m.v1.0	0.185981	0.104887	1.83969	1.64608		0.0170517	1.23291	6.56794	1.56709		0.186606	0.417543	3.24947	1.83946		0.14927	3.17667	4.31058	2.79047
Ciclev10028983m.v1.0	0.128364	0.156182	1.15339	1.69346		0.083858	0.775687	1.39697	1.75775		0.474103	0.496677	1.85539	2.2796		0.310804	2.26979	0.633239	1.97371
Ciclev10011572m.v1.0	9.59881	3.86369	6.90087	1.24431		7.31126	3.17701	3.28315	2.76711		22.3726	3.28714	8.45031	2.18643		23.4895	5.32095	7.94156	4.53928
MSTRG.72449.1	0.647106	0.354891	0.426039	0.0759683		0.547525	0.640009	0.282795	0.181242		0.661828	0.434584	0.538477	0.143539		0.738075	0.090655	0.609059	0.087821
MSTRG.36164.7	0.292961	1.16761	7.97651	3.53806		0.00130367	4.78478	7.08462	7.18311		0.144953	12.015	37.9894	23.4756		0	8.22191	32.1655	27.285
Ciclev10024947m.v1.0	23.148	72.2925	36.6968	93.5574		25.5399	67.2839	27.4186	72.9175		15.0957	64.4506	26.9067	78.7821		16.5142	53.0273	24.2259	66.9041
MSTRG.36529.11	0.037363	0.0814163	1.47008	0.0979553		0.0616167	1.05942	1.9219	0.759553		0	0.395849	0.439189	0.555763		0.00270267	0.11891	2.37491	0.413577
MSTRG.22787.1	2.33525	6.27764	5.4492	5.6672		5.03179	3.11938	1.37373	0.566111		123.391	62.2921	57.0468	0		265.387	0.783568	149.716	155.691
Ciclev10012654m.v1.0	76.9745	110.189	166.518	117.103		76.2165	112.769	128.394	213.338		25.1846	149.09	117.481	147.717		45.2558	119.904	105.744	182.583
Ciclev10004613m.v1.0	0.300142	0.390405	0.400412	0.361149		0.227934	0.089689	0.591826	0.192575		0.48293	0.321034	0.302121	0.310434		1.16555	0.134129	0.340694	0.283485
Ciclev10030706m.v1.0	3.92043	2.99346	0.417439	0.194171		1.18154	0.373451	0.302165	0.102495		0.69202	0.980443	1.35423	0.351943		1.67214	0.085706	0.17708	0.312412
MSTRG.38837.2	1.39792	1.95341	3.62811	2.48351		0.971575	1.18723	2.20727	2.69458		0.80082	2.31503	4.54151	3.07605		0.813213	3.99166	2.42322	4.8031
MSTRG.47533.2	2.52279	5.42199	2.14113	4.31718		2.47074	5.16771	1.54426	3.32476		1.73133	4.74237	1.96998	4.87933		1.14395	6.08063	1.79148	4.61285
MSTRG.17290.1	1.31595	7.5515	4.54635	1.78318		0.719985	2.84252	2.80548	2.22826		0.138865	1.63637	0.260141	1.13599		0.0687707	0.919781	0.298352	0.97001
Ciclev10029583m.v1.0	2.00748	15.8175	4.36302	5.51838		2.81811	9.26845	2.82053	7.21452		1.28736	12.1381	1.23691	5.81007		1.18657	16.8549	1.35907	7.00725
MSTRG.37971.1	0.742718	2.79134	0.960274	0.115262		0.36347	1.37105	0.409107	0.721078		0.367514	3.24021	0.389791	0.285061		0.178654	1.55462	0.425744	0.127488
Ciclev10005594m.v1.0	11.9522	45.3771	29.6597	35.2147		10.7488	22.6379	20.88	36.0662		3.72639	16.5135	7.22192	23.5681		3.49686	21.5597	6.24873	30.4603
MSTRG.42009.1	1.00187	0.0506333	0.495279	0.061473		0.862559	0.1445	0.598535	0.151595		7.63511	0.389759	1.89419	0.152764		6.09329	0.224428	1.66239	0
Ciclev10013144m.v1.0	0.815371	0.61021	0.886152	0.507142		0.470476	0.199789	1.38964	0.651674		0.771017	0.117853	0.247747	0.214297		1.28924	0.191437	0.297428	0.307914
Ciclev10001389m.v1.0	0.000534333	0.195429	1.77524	1.83556		1.31608	2.95304	0	1.08966		3.00464	1.86836	6.74898	7.19666		0	4.35073	6.47769	11.2742
Ciclev10032451m.v1.0	0.307624	0.348376	1.25616	0.5247		0.108497	0.86547	0.938462	0.737454		0.110023	0.257315	0.831994	0.64469		0.102002	1.22099	0.673382	0.414956
Ciclev10029421m.v1.0	0.671941	1.06095	13.3641	8.68483		0.61485	7.61129	19.4263	6.06939		0.373215	2.22715	16.6456	6.20971		0.963584	6.20857	12.7123	8.44944
Ciclev10031245m.v1.0	1.27775	1.1379	1.59629	0.689202		2.36649	1.64148	1.43361	0.347065		0.451852	1.58103	1.09565	0.504082		0.380422	3.75156	1.70544	1.03933
MSTRG.71781.1	1.29007	2.24077	0.656291	1.38915		0.96741	1.99534	0.883412	2.20191		0.618344	1.82396	0.546382	0.903874		0.526393	2.73143	0.358689	0.693409
Ciclev10026862m.v1.0	3.72798	6.08774	13.7151	8.2027		6.97962	10.81	9.42899	4.05352		0.553207	6.71701	17.2747	3.55589		2.07151	11.686	14.7441	5.28611
MSTRG.12919.6	0	0	0.504987	0		0	0	0	0		0	0.466782	0	0		0	1.64924	0	0
Ciclev10020089m.v1.0	0.685664	0.495713	2.03422	1.87106		0.50651	0.428675	1.02612	0.888185		10.0918	3.84654	2.44312	5.61151		5.29944	2.41546	2.75937	5.97213
Ciclev10026702m.v1.0	3.67524	6.05908	33.8153	30.2215		4.69727	12.0428	32.1907	32.9981		3.85738	16.6608	35.7863	57.2009		3.44655	30.7577	31.1818	87.4128
MSTRG.17495.2	14.1994	10.7617	10.3232	7.66485		17.9811	11.1301	11.2411	7.50196		10.5778	4.92528	4.6128	2.54173		10.1572	4.40656	5.94756	3.32046
Ciclev10033731m.v1.0	1.43018	1.99123	0.993022	1.58982		0.793229	2.65358	1.39656	2.14128		0.234102	2.11978	0.505906	0.834211		0.236077	2.06954	0.639093	1.41462
MSTRG.46811.3	1.11171	0.76305	0.26995	0.347797		0.510336	0.742502	0.435346	0.63867		0.516643	0.78339	0.272644	0.402137		0.1755	1.02188	0.304305	0.115395
Ciclev10030889m.v1.0	2.12942	9.92532	0.428727	9.70426		2.12393	5.97979	0.43447	4.83419		0.528799	4.54093	0.290025	5.56073		1.58054	9.77531	0.299474	4.66969
Ciclev10020090m.v1.0	1.91426	2.12338	2.55323	1.90341		2.18977	1.52132	1.78654	1.76628		2.73101	1.30556	0.675308	1.91186		2.64885	1.1942	1.43658	1.47873
Ciclev10001294m.v1.0	0.800705	1.29665	0.186484	0.466812		1.24815	0.826173	0.429442	0.948331		0.0233485	0.536907	0.214084	0.456026		0	0.589123	0.497892	0.0504337
Ciclev10009272m.v1.0	6.66912	20.1959	12.0522	17.0001		7.43641	14.9129	12.7848	15.4672		5.76463	20.9325	7.68225	25.8768		4.50038	17.3135	11.7019	26.286
MSTRG.2538.1	1.27531	0.821805	0.441445	0.341167		0.977235	0.753676	0.582932	0.784416		0.802439	0.762878	0.278466	0.323273		1.39611	0.236263	0.447529	0.314085
Ciclev10016221m.v1.0	7.8036	3.21356	8.48907	3.57043		5.82455	2.66531	5.68796	4.85084		5.77693	2.41145	2.25116	3.16116		9.13951	2.89664	5.96098	3.14851
MSTRG.30812.10	0.625593	2.56062	1.64922	0.846674		0.479086	1.21243	1.66088	1.80569		0.593133	2.07567	1.2628	2.38297		0.299175	1.8285	1.27756	2.0176
MSTRG.22132.5	0.917353	1.89321	3.58395	4.5026		1.64972	2.46614	3.49718	2.29787		1.94177	3.54264	7.87844	13.9076		1.43722	4.52943	3.73027	17.1284
Ciclev10027675m.v1.0	3.46338	2.14464	2.84993	2.81183		1.9514	3.03796	4.40718	1.56835		1.90335	1.41237	1.03602	0.926527		2.46327	0.437391	2.1491	1.05571
Ciclev10009615m.v1.0	15.3091	16.2881	30.2042	28.7574		23.4314	15.5875	25.9774	14.9157		43.4686	14.3962	37.75	24.9969		40.6034	18.6419	46.7456	21.181
Ciclev10019356m.v1.0	0.287322	0	7.25528	2.68875		1.59382	0	5.59154	2.10466		1.71339	0	3.58526	3.39552		0	3.0465	1.08392	0.275039
Ciclev10008879m.v1.0	3.07605	0	0.549529	0.0579057		1.1406	0	0.406802	0.145379		1.84409	0.312863	3.24937	0		4.30722	0.0390823	2.42709	0.00486433
Ciclev10013632m.v1.0	0	0	0.088063	0		0	0.0114927	0	0.01811		0.000479	0	0	0.279341		0.463108	0	0.0636787	0.157325
Ciclev10012921m.v1.0	2.05643	10.8854	5.13842	7.52144		2.47675	10.7657	7.78403	9.42765		2.92603	6.26095	2.80527	4.03132		1.57503	11.4741	2.96783	4.68851
Ciclev10006560m.v1.0	7.01919	45.7202	21.7628	46.8661		12.3919	41.8147	17.6368	35.7354		9.95261	28.0267	13.447	41.5555		8.80326	32.1099	13.4776	31.5235
MSTRG.48653.2	1.40805	0.261751	0.191997	0.0544263		0.395017	0.377047	0.297372	0.0831943		0.404984	1.27921	0.16025	0.0383923		0.57843	0.0166873	0.195369	0
Ciclev10019174m.v1.0	1.3076	2.40024	0.805785	0.891663		0.905088	1.03046	0.94044	1.16776		1.4259	3.70373	1.6684	3.59307		1.01282	3.02645	2.55557	2.12583
MSTRG.37571.11	0.509277	2.15662	0	5.00268		0	2.00752	0.416146	0.685841		0	2.28068	0	1.76038		0	3.13564	0	0.273371
Ciclev10000596m.v1.0	1.49054	17.0923	8.10704	18.2301		2.7391	14.3798	4.46991	10.6904		1.1154	13.512	2.67153	14.7708		2.04242	9.87265	1.42503	13.3787
MSTRG.12804.3	0.550512	2.46463	0.248657	0.582345		0.618625	2.04759	0.148024	0.863726		0.0680435	2.15821	0.0879743	1.13579		0.0673677	1.2027	0.049446	1.00389
MSTRG.46229.26	0	0	2.4e-05	0		0	0	0	0		0.637468	0.599224	0.203445	0.206895		0.046691	0.339811	0.157212	0.0453463
Ciclev10029701m.v1.0	43.6648	36.3742	61.7973	32.4082		55.8515	42.8953	57.228	38.5693		76.7509	25.9831	53.7413	30.4005		82.5066	33.24	58.2372	28.6502
Ciclev10029689m.v1.0	2.08855	8.99417	3.69586	17.2387		2.61034	11.9536	3.59277	12.9774		4.58153	11.1696	5.18588	17.218		3.49969	24.9787	5.68104	14.9245
Ciclev10007919m.v1.0	7.55118	5.78357	5.02151	2.81075		9.25986	5.25666	4.79658	3.73511		6.37872	5.56389	3.10757	4.26043		9.5081	2.49386	4.71957	5.96035
Ciclev10000347m.v1.0	1.08092	5.21519	2.76748	8.07289		2.41655	4.35692	2.07041	11.6655		1.49812	3.33812	2.11906	4.96371		1.10849	5.30744	1.72754	5.05098
Ciclev10031748m.v1.0	2.83337	2.8213	1.29473	0.844833		2.06926	1.68296	1.4012	1.86268		8.6557	48.8211	2.45872	47.913		2.96341	39.9882	1.86735	50.5694
Ciclev10022413m.v1.0	0.899317	4.14709	1.8426	4.74946		1.76385	4.76208	2.33403	5.7904		1.50183	3.34681	2.01622	4.21091		1.44535	3.98764	1.94099	4.78657
MSTRG.56063.5	0.407167	0.22321	0.626834	0.113843		0.233311	0.261291	0.239127	0.260614		0.167778	0.540983	0.333905	0.215169		0.410457	0.0910527	0.510052	0.175796
Ciclev10018463m.v1.0	12.3097	7.41276	14.9692	8.3807		14.7207	4.83556	8.87879	11.0005		8.72314	5.28808	9.07738	7.49961		10.8961	5.38546	5.49671	8.46632
MSTRG.56063.8	0.117612	0	0.126802	0.226433		0.284211	0	0.166604	0		0.289836	0	0.133408	0.101394		0	0.312854	0.069484	0.349788
MSTRG.577.1	0.736804	0.981318	1.2785	0.991266		0.444214	1.18176	1.12903	1.07325		0.233917	0.85258	1.08521	0.778812		0.333607	1.00135	0.887744	0.23658
Ciclev10022400m.v1.0	1.10153	2.14687	2.16913	2.07561		0.928525	1.81993	1.61704	2.17578		0.74625	1.72495	1.37902	2.23584		0.696631	1.81631	1.88914	2.0833
MSTRG.38230.9	0.116115	0.0617443	0.748416	0.325032		0.0258183	0.783486	0.577919	0.305861		0.0132135	0.893087	1.5285	1.54299		0.0489297	0.81606	1.12331	1.12286
MSTRG.38230.2	0.0642077	0.0312243	0.757541	0.62753		0.283265	1.27461	0.738188	0.392793		0.201541	0.830439	1.73934	1.02272		0.0189433	0.833773	1.35445	1.01223
Ciclev10029655m.v1.0	3.48513	2.05564	5.32816	2.235		5.37496	2.78395	3.38417	1.83541		7.86051	5.43413	4.44206	4.77084		8.04443	2.92009	4.5029	6.06364
MSTRG.57793.1	0.956322	0.272693	0.505446	0.156341		1.6699	0.292432	0.348905	0.408025		1.78974	0.584048	0.806295	0.460156		3.05368	0.465174	0.678811	0.328943
MSTRG.58231.1	1.03601	0.826317	1.11157	0.429623		0.926149	0.576625	0.828546	0.677754		0.896041	0.745583	0.797605	0.590077		1.18796	0.600228	0.883977	0.580098
MSTRG.38701.10	0	97.0651	0	25.0818		0	111.243	5.02168	39.8342		0	58.1833	0	18.0158		0	113.018	0	38.7724
MSTRG.45071.2	1.72688	2.00619	2.31947	2.33089		2.13735	4.56854	1.46045	2.46665		1.48802	3.1024	1.29108	2.01285		0.596744	2.22809	1.26719	1.89366
MSTRG.59174.12	0	0	0	0		0	0	0	0		0.0270465	0.176435	0	0		0	0.336542	0	0
Ciclev10002576m.v1.0	0.537992	0.476874	1.73128	0		1.43593	0.28282	2.31187	0.91597		3.7765	0.647755	2.45363	0.875485		4.47857	1.43132	2.38873	0.658503
Ciclev10031156m.v1.0	3.52123	1.58299	1.68454	0.642132		3.29141	1.60858	1.63813	1.07774		4.44303	1.75349	1.48303	0.800314		4.69456	1.73282	2.49587	0.501187
MSTRG.21224.13	0.028163	0.914153	0.033592	0.425427		0.367693	0.248412	0.844769	0.36249		0.176792	0.362745	0.00256967	0.0798247		0.711194	0.0111233	0.68593	0.0615817
Ciclev10031341m.v1.0	0.423076	3.96399	2.0234	1.30657		1.28707	1.14468	1.73463	2.07733		0.267035	3.06596	0.976036	2.43547		0.418897	1.92254	1.0013	2.23029
Ciclev10005436m.v1.0	2.25087	1.56973	1.61198	1.03968		2.7293	0.451414	1.94962	0.789365		1.02552	0.174536	1.00543	0.722068		1.50027	0.162337	0.852821	0.498097
Ciclev10023999m.v1.0	6.78404	1.91677	4.61969	1.52455		8.94971	2.17681	6.2176	2.65844		8.80251	1.17148	4.10686	1.00973		18.7337	1.08847	18.8204	2.3527
MSTRG.44999.12	0	0	0	0		0.0478137	0.0394557	0	0.0143353		12.533	3.34507	5.18811	7.17616		10.0603	2.53523	3.67512	8.63996
MSTRG.45136.1	2.54699	3.03968	0.549562	0.153726		0.678736	1.01237	0.396628	0.464835		1.17134	3.37052	0.270174	1.7516		1.15003	0.329687	0.27191	1.18896
MSTRG.14886.1	0.575692	0.401509	0.518501	0.034494		0.351021	0.787488	0.587403	0.20123		0.166301	0.204251	0.77331	1.0577		1.18973	0	0.619448	0.935128
Ciclev10014538m.v1.0	1.46527	4.4334	1.17281	3.44453		1.16805	2.88399	0.728416	2.14005		0.555892	1.83162	0.362062	1.20592		0.574365	1.58506	0.427795	0.896354
Ciclev10006219m.v1.0	0.539191	0.178567	0	0		0.463031	0.594106	0	0.0950083		0.142479	0.998305	0.356192	0.523495		0.0221007	0.768795	0.452992	0.632207
MSTRG.14886.4	0.342113	0.130429	0.337145	0.0189567		0.387601	0.210072	0.328167	0.167318		0	0.202268	0.423745	0.597014		0.580266	0	0.460545	0.511049
MSTRG.69815.2	6.6442	10.791	6.02673	5.46367		6.36623	8.59662	5.55721	5.65535		4.03972	11.7445	3.25686	9.68619		3.47731	10.6327	4.90799	7.42666
MSTRG.27321.11	2.55392	6.00637	3.76533	3.67663		2.42962	4.29487	3.22564	4.49984		1.06976	3.36344	1.34301	1.69372		0.278868	1.57595	1.26748	1.18321
MSTRG.54158.3	0.185941	0.363154	0.050775	0.171107		0.435875	0.627452	0.113002	0.402225		0.276399	0.502728	0.292928	0.135337		0.00867667	0.632462	0.249526	0.097138
MSTRG.56183.1	2.4852	1.3595	2.03092	0.559878		2.77683	1.34859	2.01204	1.166		1.55211	0.797049	3.69563	0.581516		2.74237	0.561883	4.51835	0.427848
MSTRG.30559.11	0.208822	0.750675	0.0148903	0.0244147		0.0177243	0.357195	0.152549	0.16237		0.058554	1.1497	0.167868	0.15977		0.00812067	0.385711	0.629969	0.065147
MSTRG.63922.2	0.338609	1.17884	0.749688	0.442383		0.387566	1.03556	0.512892	0.420751		0.0553385	0.633083	0.108741	0.396461		0.107045	0.82701	0.196106	0.518358
MSTRG.63922.1	0.7369	1.14254	0.715151	1.07455		0.25299	0.504104	0.464137	0.903734		0.012151	0.905164	0.0706703	0.798518		0.0808467	1.20025	0.403284	0.40764
MSTRG.15128.3	0	0	0.0807583	0.126896		0	0.132084	0.681363	0.0588887		0.031877	0	0.306838	0.219339		0	0.36352	0.248886	0.105722
MSTRG.7083.1	3.28725	2.70316	0.751756	0.709395		2.92326	1.48836	1.11115	0.662527		2.8104	3.54837	1.00798	1.18139		1.87857	0.619075	1.18226	0.975857
MSTRG.68521.1	1.06803	3.2974	10.9814	18.9479		0.893066	9.54937	8.74253	10.4416		0.539405	3.24287	6.45408	12.3997		0.413736	6.12465	4.20115	15.1153
MSTRG.28343.2	0.735739	1.05662	4.34274	2.70558		0.702388	3.70323	6.48057	2.89618		0.386931	1.98034	9.99787	3.56808		0.690687	3.4697	10.6094	3.60431
Ciclev10030643m.v1.0	9.03808	1.27938	8.63454	1.91034		10.9228	3.30368	7.94559	2.99611		17.4112	2.44851	20.5997	1.71852		14.5631	2.22437	13.5645	4.45835
MSTRG.6504.7	1.93633	1.29058	2.99205	1.58649		2.17394	1.30583	1.92404	1.56144		4.09003	2.26613	2.3779	3.34999		3.41329	1.49156	2.09996	2.80247
MSTRG.55012.1	0.947483	0.078008	0.0853107	0.112211		0.965907	0.269544	0.340296	0.185465		3.22698	0.41052	0.372371	0.252565		2.7475	0.442872	0.673372	0.221099
Ciclev10004679m.v1.0	0.788074	0.15423	2.90371	1.00115		2.54392	0.582167	2.23461	0.671578		2.98982	0.316073	3.48258	0.466797		1.47905	0.38711	3.40658	0.36002
MSTRG.37804.5	2.85057	1.49442	0.44839	0.609967		3.71629	0	0.417134	1.50508		4.70813	1.90072	1.12167	0.293032		1.50095	0	1.70091	0.665399
Ciclev10019981m.v1.0	1.1838	0.494085	1.1405	0.361436		0.630267	0.426326	0.737923	0.557897		0.137171	0.731071	0.45785	0.905162		0.207328	0.719878	0.469449	1.03058
MSTRG.37804.1	2.41747	0.87328	0.38996	2.4697		3.22267	0.0872423	0.583099	2.90526		1.40008	0.590539	0.693091	0.270795		1.53764	0.286202	0.768532	0.321316
MSTRG.82.14	0	8.08362	2.78861	5.02283		0.00505033	3.47485	0	2.1726		0	3.14904	0.350834	4.40014		0	7.96682	0.207588	1.08371
MSTRG.37212.4	1.2222	1.4879	1.74518	0.989152		0.632226	0.973568	2.03071	1.83253		0.25145	1.30189	0.749793	0.225328		0.263942	0.958379	0.535098	0.199403
MSTRG.55679.2	0.925915	2.93318	5.50768	3.0497		0.610857	7.36761	12.1634	4.22186		4.83029	11.421	13.9127	13.7083		3.3938	13.5295	14.3858	11.3933
MSTRG.57081.3	1.08131	0.728656	0.241726	0.292773		0.98694	0.985834	0.422569	0.557236		3.42178	0.716167	0.759019	0.583746		2.17155	0.60179	1.22941	0.21179
MSTRG.18987.1	14.067	29.2843	13.3974	28.1688		15.7176	31.2001	22.7819	19.7853		8.50954	21.4944	21.166	29.0076		10.5421	25.4632	13.921	30.0828
MSTRG.63178.1	0.485863	0.249556	0.307173	0.187682		0.461213	0.284512	0.193198	0.179736		1.49474	1.10075	0.831404	0.722729		1.72165	0.817633	0.955107	0.628803
MSTRG.3349.1	9.37198	15.5708	10.6545	11.7643		8.77551	11.0161	7.79389	12.8937		7.96737	15.4977	10.3145	14.6999		5.44303	14.9599	10.341	13.9526
MSTRG.30463.5	0.102157	0.178636	0.328463	0.216656		0.308599	0.159003	1.49243	0.0608447		0.202369	0.43585	0.552727	0.467283		0.442392	0	0.930939	0.499386
MSTRG.76284.2	0.509812	0.742936	2.98771	1.39399		0.351568	1.5596	1.92147	1.32236		0.680845	1.65835	5.08908	3.78485		0.905545	2.01105	5.02922	3.95657
Ciclev10029347m.v1.0	11.1236	29.8871	9.25884	29.4427		12.8698	20.9367	5.63701	14.3924		10.1129	18.1699	7.2493	26.9736		7.57528	16.2556	7.18123	16.2531
Ciclev10004990m.v1.0	1.79903	0.771942	2.73318	0.586396		2.446	0.648	2.50349	1.21188		4.71123	1.62529	2.53356	1.91504		5.07192	1.51111	2.05599	1.45956
Ciclev10012808m.v1.0	2.27148	3.6126	2.42244	2.57375		2.9147	6.67764	3.50507	1.64162		1.46444	5.12328	1.43558	1.58777		1.61727	6.80423	1.36459	2.00357
MSTRG.14609.10	0.853133	2.51082	1.46209	1.43322		1.16302	2.91542	0.958308	1.21187		0.614633	2.99956	1.0045	1.97304		0.675527	2.97191	1.00131	1.53848
Ciclev10018860m.v1.0	10.111	5.03708	11.2627	3.8946		14.5584	2.43454	10.3675	3.77163		13.5976	2.7431	7.11194	2.67071		17.0806	2.89038	9.32242	3.68948
MSTRG.13868.1	1.92218	1.13688	0.775754	0.827906		1.91903	1.13318	1.04455	0.575341		1.05613	1.22552	0.469843	0.814271		0	1.08723	1.10412	0.321919
MSTRG.8468.1	6.70846	2.3144	0.240801	0.216328		3.86042	8.66516	0.86937	3.70714		1.1315	20.6461	1.12992	0.772606		0.360587	5.11337	4.96342	0.371537
MSTRG.62336.1	2.63992	1.52407	0.743129	0.438675		2.58703	1.60595	0.165744	0.693599		1.33796	2.68189	1.28103	1.16969		1.9924	0.973975	1.20476	0.956584
MSTRG.3545.1	0.134702	0.216484	0.135543	0.118825		0.11473	0.301193	0.113015	0.0547037		0.579144	0.413186	0.338202	0.176323		0.15528	0.410104	0.306606	0.187304
MSTRG.7017.1	2.84297	1.62749	3.50234	2.09922		2.95584	2.8385	3.19845	1.5724		3.99565	2.65679	0.762132	3.02984		4.0234	1.36044	1.66825	2.45619
Ciclev10007791m.v1.0	11.232	7.33468	2.40018	2.2093		10.612	4.66862	3.01747	3.28811		6.57565	12.9036	2.61297	4.13322		12.238	6.10664	2.91147	2.86541
MSTRG.20293.5	1.25552	0.450617	0.42458	0.12854		1.25685	0.518614	0.687273	0.228334		0.756653	0.854012	0.448792	0.119131		1.53498	0.242005	0.62359	0.355635
MSTRG.48311.2	0.687859	0.935843	0.388343	0.173686		0.648761	0.77464	0.294876	0.685539		0	2.28189	0.26743	1.06736		0.00711133	0.4325	0.330831	1.19062
MSTRG.24094.1	1.19785	0.523032	0.0361677	0.070691		0.663742	1.13915	0.062309	0.190867		0.393309	2.60395	0.186249	0.167388		0.015211	0.645459	0.599115	0.0552173
Ciclev10008164m.v1.0	0.620458	0.598308	1.28684	5.70894		0.357808	1.22951	4.85059	3.72721		0.581645	1.20912	3.72388	9.32727		0.674816	3.37462	2.2069	9.03049
MSTRG.54341.1	4.91151	3.22576	5.28737	2.73637		5.53941	1.25487	7.33315	14.3892		2.7083	4.47563	3.91016	3.31152		4.24475	1.28493	3.38711	2.65565
MSTRG.67989.2	0.428833	0.421804	0.0634077	0.114857		0.298159	0.517032	0.230394	0.341978		0.149487	0.309207	0.184166	0.34433		0.00691633	0.25149	0.297397	0.149271
Ciclev10014660m.v1.0	37.0134	15.8485	28.5407	8.34069		43.4284	17.0403	29.0947	14.7482		29.4885	25.8217	25.9724	21.3787		33.965	15.9921	26.2522	20.6637
MSTRG.32190.4	0.0529887	0.134597	0	0.010186		0.01933	0.028011	0.00534633	0.014079		0.141614	0.450853	0.023753	0.00730933		0.008214	0.171792	0.147235	0.001974
MSTRG.6326.2	0.377522	0.723589	0.208669	0.235117		0.283531	0.505646	0.293458	0.27661		0.165655	1.16125	0.470064	0.531163		0.174605	0.686311	0.623939	0.454979
MSTRG.37746.5	0.0153273	0.00687967	0.534795	0		0.485098	7.66667e-05	0.801806	0.00242933		1.5791	0	0.696239	0.00194933		2.3439	0	1.17577	0.1726
Ciclev10029208m.v1.0	2.83468	6.0672	2.90469	6.40885		5.57382	7.51989	2.40965	5.85593		1.62879	4.22657	1.99594	8.49261		1.48331	6.9468	2.86412	5.62416
MSTRG.28205.4	1.18333	0.729254	0.451187	0.525406		0.845709	0.837125	0.81745	0.989578		0.169762	0.928908	0.12511	0.700422		0.132059	0.670098	0.464471	0.763645
Ciclev10004484m.v1.0	2.44574	14.2021	4.83438	2.46872		3.59047	5.33451	3.19046	2.20473		13.6616	28.773	40.1481	36.7734		23.3474	70.3968	42.4245	47.5498
Ciclev10001264m.v1.0	6.52607	12.4256	9.75168	13.0259		6.98131	12.8789	7.60158	9.55122		4.44386	14.7486	10.3744	14.9845		4.20552	14.3051	7.82885	15.7279
Ciclev10016166m.v1.0	1.62828	6.96694	31.9732	50.6444		2.29224	36.2794	10.3122	20.5405		2.73815	8.83758	15.7874	16.2657		0.907522	25.9987	20.8552	32.2159
MSTRG.70145.10	0.696267	0.344003	1.28857	3.13745		0.587717	1.43652	1.21106	1.40485		3.29682	0.792653	2.82513	1.02878		6.91984	1.63518	2.1181	1.14073
MSTRG.28401.1	0.674971	0.520121	0.339504	1.00047		0.20306	0.534683	0.403893	0.555754		0.254201	1.02015	1.37917	4.58022		0.11481	1.57062	0.813983	5.62231
Ciclev10028356m.v1.0	3.05058	0.899622	1.35633	0.415083		2.92565	1.07498	1.4385	0.77607		2.06333	0.96565	2.10839	0.816616		2.69235	0.57334	2.58137	0.644466
Ciclev10028907m.v1.0	0.639843	0.576454	0.50883	1.29454		0.843867	0.976049	0.787316	1.25162		0.561834	1.63999	1.42494	3.13074		0.783619	2.80253	1.25049	3.88987
MSTRG.2440.1	2.5706	2.83565	1.19304	1.09468		2.43541	1.74492	1.53775	2.4365		3.32125	3.33018	1.06116	1.55937		3.41111	1.25272	1.88384	1.42399
Ciclev10030352m.v1.0	0.480341	2.61197	4.0181	2.53224		1.15453	3.8587	8.45466	2.7467		0.151365	0.607265	2.90376	0.696746		0	5.02744	1.95385	3.39494
MSTRG.37154.1	1.15996	0.858257	0.845093	0.904885		1.49863	1.29637	0.888432	1.12248		0.231843	1.73833	0.217185	0.690876		0.0961387	2.78816	1.33244	0.208622
Ciclev10010950m.v1.0	1.83654	4.07891	2.80488	2.43312		4.03594	2.74969	3.39576	3.02892		6.06169	0.61807	2.22595	2.53979		6.42499	0.501132	5.90468	3.08982
Ciclev10028564m.v1.0	0.589989	0.611453	2.63679	4.99868		0.473119	4.98185	4.39137	2.70165		0.289474	2.49224	23.4706	12.5616		0.367732	5.22965	29.8362	14.0476
Ciclev10009340m.v1.0	1.44015	1.85674	2.29249	1.27802		1.59898	3.59264	3.29437	0.996105		2.03955	6.37126	7.24589	5.53094		1.9835	8.25491	7.14785	6.89139
MSTRG.76009.5	0.714641	0.18935	0.234679	0.237444		0.52385	0.143911	0.013806	0.051562		0.011327	0.39918	0.059113	0.115044		0.434669	0.00691667	0.0174517	0.100684
Ciclev10015017m.v1.0	14.2636	34.0054	34.1223	57.0524		15.2946	40.2084	16.918	70.1462		9.24188	103.9	35.8315	86.3313		16.7008	92.9331	27.0339	171.567
Ciclev10028690m.v1.0	0.424483	1.23178	9.01782	3.15085		1.49086	4.78816	11.1051	3.75943		1.14542	4.0574	21.0851	6.69453		1.70047	9.61917	16.7164	7.92052
MSTRG.31206.3	0.492549	1.10839	0.229766	0.474243		0.656872	1.03332	0.141596	0.889484		0.142437	2.12542	0.262669	1.14567		0.297241	1.27776	0.241144	0.537743
MSTRG.20796.13	3.58127	2.44207	2.35419	0.975462		3.94083	1.17197	1.538	1.93852		0.338515	1.4839	1.23527	1.73541		1.26314	0.263036	0.697751	0.851682
MSTRG.1359.3	3.13113	2.57925	2.52222	1.96986		3.2524	2.70674	2.91831	2.0293		2.28286	1.7411	2.11421	2.40903		3.78758	1.91599	1.97122	2.05397
Ciclev10018454m.v1.0	11.3416	9.82745	18.8309	21.9078		7.96671	8.90767	8.61519	29.0153		30.5762	31.1237	21.9215	36.4027		16.3951	42.5492	16.9397	35.506
MSTRG.55594.1	1.65241	0.777031	0.912273	0.241224		0.393008	0.812119	0.0829347	0.193524		0.130074	0.919199	0.131579	0.0584823		0	0.329364	0.239359	0.0280627
MSTRG.55946.2	0.0299857	0	0.00437167	0		0.18575	0.0183847	0.172681	0.103834		0.684356	0.082388	0.0742327	0.00800633		1.44815	0.01016	0.925811	0
MSTRG.62278.3	0.685794	0.655883	0.522576	0.164569		0.940219	0.840505	0.414302	0.193178		0.479019	0.899675	0.476778	0.0879783		0.707919	0.315563	0.682914	0.190874
Ciclev10012680m.v1.0	13.3543	25.4132	5.31527	2.44373		8.12448	14.5506	1.45367	4.21138		0.595741	11.934	0	8.86309		2.63568	0	0.254462	2.05534
MSTRG.46587.1	1.93779	3.13396	0.178159	0.0517433		0.620158	1.19441	0.0953177	0.477993		0.0944255	0.804066	0.088257	0.0611877		0	0.337606	0.26042	0.0250347
MSTRG.68493.1	12.7383	35.6568	14.0314	30.7528		14.5845	25.452	12.8696	27.3128		12.521	33.6754	11.6564	34.2498		12.8061	34.946	12.8232	29.1003
Ciclev10032373m.v1.0	3.08658	0.40319	0.801082	0.00284267		1.81574	0	0.923841	0.248251		0.471523	0.069588	0.39669	0.475626		1.26291	0	0.820357	0
MSTRG.45363.3	92.6916	57.5853	26.8009	13.503		100.434	64.2142	22.9796	30.525		121.008	85.4202	20.9746	45.2271		143.1	32.7286	25.0966	57.2804
MSTRG.36730.1	8.07269	3.88559	4.54479	1.41126		8.05806	1.99849	3.88534	3.2335		6.13511	6.65794	4.63801	11.5431		7.9076	1.53871	1.88416	2.26962
Ciclev10002136m.v1.0	0.635873	0.174909	0.0752203	0.45072		0.214584	0.419362	0.0853347	0.106322		0.268794	0.172525	0.167658	0.130164		1.42193	0.115101	0.115091	0.165448
Ciclev10019380m.v1.0	9.17092	4.52299	6.14519	5.19354		8.13406	4.07785	6.16113	5.34211		7.38208	4.96653	4.97373	6.31843		6.31811	1.83113	4.12011	5.30768
Ciclev10008780m.v1.0	39.9772	72.0226	134.768	89.1124		47.7939	53.0438	132.529	100.025		51.2086	32.8257	104.116	64.5604		14.3955	63.3691	47.8292	79.1503
Ciclev10000377m.v1.0	0.0405483	0.633845	0.767559	0.031136		0.267969	0.633765	0.793662	0.754483		0.195473	0.31959	0.626361	0.409112		0.00434433	0.60704	0.259611	0.113345
MSTRG.17140.4	6.20864	1.04673	32.0752	1.22801		17.7177	1.79967	13.2089	3.09473		10.6725	2.34421	31.2316	1.00281		27.2397	0.631146	16.3088	1.26736
Ciclev10015837m.v1.0	2.2611	0.881982	3.06739	1.8477		2.61751	1.20818	2.89828	1.62882		12.3592	6.14143	6.44409	5.44064		14.1768	6.33841	5.67341	4.98578
Ciclev10031097m.v1.0	21.3697	7.09719	53.8503	10.4492		17.2017	7.82647	40.8949	14.8858		21.7817	6.68497	40.6791	12.8929		22.3517	6.41609	32.0479	12.0265
MSTRG.67015.19	2.86213	1.92725	9.25859	3.1043		3.59024	2.45201	7.89249	3.74397		2.76441	6.3208	10.4377	2.93758		3.44117	10.0328	7.42643	4.09334
MSTRG.19574.1	2.27509	1.65636	2.00827	0.896153		2.60008	1.37017	1.72041	0.750944		3.59737	1.77107	1.06025	0.672893		3.8051	1.41125	1.00011	0.715069
MSTRG.66677.1	2.93743	1.21293	0.556994	0.207145		0.993313	0.439213	0.0974413	0.190835		0.857538	0.443833	0.195841	0.123428		1.10442	0.275237	0.171732	0.0703847
MSTRG.5690.7	0.015066	0	0.215498	0		0.00409333	0	0	0		0	0.00596367	0	0.504158		0	0.935981	0	0
MSTRG.69619.6	0.477895	0.0692903	0.518555	0.286419		0.0414657	0.174146	0.221608	0.443409		0.065483	0	0.404379	0.177509		0	0.337449	0.137024	0.177055
Ciclev10031163m.v1.0	0.535516	0.671904	0.055448	0.25845		0.283475	0.663477	0	0.292985		0.398988	1.10969	0.288448	1.09752		0.331181	1.27267	0.395018	0.853916
MSTRG.7124.1	1.0429	1.32289	0.522333	0.426466		1.33402	1.12536	0.762835	0.847169		0.37929	0.830614	0.166453	0.509725		1.27548	0.210235	0.445568	0.306098
MSTRG.21808.2	0.248225	0.746536	0.140829	0.110045		0.37402	1.13922	0.119175	0.277439		0.209406	1.35132	0.143045	0.176601		0.111582	1.25692	0.166837	0.513201
Ciclev10002902m.v1.0	7.17374	1.23673	23.3953	1.27713		7.62864	2.74113	18.5856	2.30635		3.44761	0.729807	15.551	0.777858		5.61862	2.08636	13.3133	1.68122
Ciclev10021550m.v1.0	1.40344	5.18553	2.31915	3.41996		2.3547	5.20914	2.34882	2.46408		1.65555	5.58484	1.8256	4.1621		2.43057	9.04562	1.8529	4.36595
Ciclev10002296m.v1.0	1.09278	0.458909	1.09159	1.28046		1.75729	0.649474	1.68149	1.68		4.71223	1.11594	2.08706	1.76202		5.76259	1.21528	3.89078	1.78895
MSTRG.21741.6	0.253204	0.0377197	0.00128333	0.0756093		0	0.0404117	0.030209	0.0548857		0.0447055	0.061779	0.005999	0		0	0.267244	0.0405117	0
Ciclev10029718m.v1.0	5.60655	0.643158	2.01528	0.0418757		3.62543	0.567939	2.07228	0.142136		8.74598	0.439503	2.47143	0		7.9087	0.181331	3.84749	0.02906
Ciclev10029553m.v1.0	2.55764	22.6173	5.80241	20.3869		3.35304	19.5481	5.56348	13.8868		3.3984	8.08676	3.00581	6.24349		2.53439	15.2741	3.0167	7.01606
Ciclev10006215m.v1.0	1.35346	1.4485	0.18757	0.353574		1.01781	0.849707	0.343578	0.435965		2.54979	5.45169	0.338314	3.09905		2.02228	0.612141	0.623505	0.603816
Ciclev10000217m.v1.0	2.56364	0.772988	2.62163	2.18219		2.42879	0.458539	2.3644	1.07126		1.85745	0.893296	1.49533	1.45091		4.92414	0	1.49823	1.98093
MSTRG.26347.1	7.70827	3.27983	5.34855	2.90129		2.18911	2.40392	5.73966	6.06037		13.3518	7.05557	10.4575	6.01176		15.325	5.90897	10.6677	4.55433
Ciclev10016665m.v1.0	2.90414	0.952477	0.628001	1.19889		1.99933	0.847315	1.42503	0.981351		7.03989	2.90921	1.75849	2.43283		5.55733	2.40139	3.40437	2.07403
Ciclev10015245m.v1.0	1.62628	0.318735	2.78989	0.684678		2.96297	0.182569	2.73402	1.46327		3.74449	0.56409	4.26086	0.974412		3.58977	1.16305	3.8422	0.267852
MSTRG.68009.1	0.319435	0.00105233	0.0297913	0		4.70956	0.00450467	0.00199	0		1.81007	0.58057	0.11382	0.00111		2.7996	0.00150667	0.173194	9.6e-05
Ciclev10018741m.v1.0	1.12775	2.80226	4.39887	5.49981		2.13993	4.73146	2.37705	7.8326		1.08575	4.935	2.43767	6.68813		1.11108	3.75725	2.23864	5.57332
MSTRG.9771.3	1.74741	2.48076	2.00985	2.68783		1.97882	2.72634	2.0579	2.34186		1.93497	3.21754	1.61721	1.6262		0.867147	2.27575	1.61166	1.85027
MSTRG.75373.5	0.531115	0.828576	0.940483	0.738291		0.20277	0.98815	0.044411	0.111545		0	0.390247	0	0.0729523		0.727093	0	0.0772163	0.418863
Ciclev10021326m.v1.0	0.900136	0.723927	0.794188	0.316403		0.940642	0.072765	1.17185	0.568488		1.36881	0.00769067	0.294761	0		2.44907	0	0	0.160649
Ciclev10028250m.v1.0	2.30216	0.30379	2.87367	0.689934		1.76772	0.538016	2.14872	0.378634		4.19694	1.11949	2.59776	0.67521		2.16592	0.785654	4.59843	0.360951
Ciclev10019165m.v1.0	2.89894	1.403	2.0349	1.41879		2.88037	1.05079	1.53387	1.53863		4.33334	1.04386	2.44353	1.45986		4.81268	1.40076	2.47066	1.14885
MSTRG.29330.1	0.722547	1.09598	2.10128	1.93561		0.878964	0.698093	1.06798	0.569552		0.168524	0.516027	0.381238	0.292337		2.29899	0.0871893	0.845729	1.08094
MSTRG.58890.12	0.054543	0.255452	0.185349	0.188844		0.129098	0.23784	0.42952	0.395188		1.76728	1.39575	2.22199	0.956498		1.83531	4.85576	3.62229	1.24514
Ciclev10002190m.v1.0	0.789309	1.75262	1.72741	2.81214		0	0.484127	0.759303	1.80812		2.05424	0	2.04248	1.8178		2.12613	0	2.72388	1.77657
Ciclev10011871m.v1.0	6.19219	14.1774	10.2001	15.7611		5.16628	10.6685	8.16726	12.4545		2.38785	8.83764	5.69638	9.90841		2.92325	9.61665	4.94103	8.98451
Ciclev10014812m.v1.0	4.41741	5.9185	0.958749	2.68518		3.78842	4.68332	0.837755	2.87275		0.843044	7.00953	0.693861	4.99622		0.931175	2.49896	1.12375	2.89418
Ciclev10012736m.v1.0	1.97064	1.03961	4.83473	1.34046		2.39525	2.19786	7.57942	1.80532		3.1171	1.09074	8.56156	1.43746		3.85005	1.01983	8.31548	1.54934
MSTRG.47069.1	2.25826	1.9659	1.59906	1.9346		4.19418	2.52506	1.4908	1.63225		3.01872	4.12437	0.903068	2.72918		5.74954	1.73046	1.20355	2.05123
Ciclev10008448m.v1.0	0.441961	6.84699	2.25062	8.40193		0.235545	8.016	2.46466	6.10951		1.30884	4.56983	0.741672	5.35825		0.568208	4.51215	0.958776	5.76263
MSTRG.51118.1	0.60122	0.334243	0.152678	0.13014		0.458097	0.591527	0.144064	0.176326		0.176596	0.734592	0.211116	0.202916		0.0912373	0.39555	0.279497	0.190321
MSTRG.17691.4	0.535494	0.66917	0.21038	0.134414		0.523057	0.647735	0.16107	0.546585		0.0692035	0.232764	0.0290933	0.0915267		0	0.237006	0.0800717	0.0750907
Ciclev10022912m.v1.0	9.41396	11.4117	18.7643	9.21237		10.9612	22.0734	29.817	12.6523		4.78454	13.3595	16.5908	13.4704		5.34768	18.4025	16.5743	17.9648
Ciclev10002949m.v1.0	0.064813	8.26761	0.272763	5.36797		0.0610743	0.0502167	0.12699	0.796798		0	0.344711	0.0372177	1.82202		0	0.66924	0	1.00719
MSTRG.3318.8	2.22151	1.31437	1.57743	0.691203		2.05504	1.46036	1.69518	1.0496		2.54272	1.2859	1.40921	0.699425		2.25392	1.16262	1.31181	0.892762
MSTRG.68075.4	1.85925	3.28448	2.08553	3.30861		1.53142	3.60252	1.3465	2.91307		1.85816	3.76472	1.62972	4.57891		1.45823	4.37624	1.93465	3.83099
MSTRG.37692.6	1.25968	1.12099	5.40252	0.532114		0.221489	2.43941	0.867511	2.12526		0.611901	4.31588	0.063389	0.588943		0.191938	2.98969	0.333784	1.67405
MSTRG.68075.6	1.27719	4.61667	2.46301	3.36365		2.83087	4.92723	2.00616	3.18618		2.19294	4.14224	1.86517	3.84127		1.47721	4.4437	1.81596	3.63457
Ciclev10026283m.v1.0	4.15808	16.0195	5.57149	8.8768		4.12074	11.2326	4.21747	12.0731		1.26424	5.92689	6.26219	5.40014		1.4767	9.23833	5.191	6.5033
MSTRG.23997.2	0.838022	3.98439	0.492856	1.26175		0.729569	2.10044	0.528858	1.16871		0.14387	1.13873	0.198774	0.458813		0.090522	0.983856	0.460203	0.734896
MSTRG.37506.1	0.16678	0.432261	0.256019	0.174738		0.118169	1.00128	0.816431	0.257491		0.211064	0.456719	1.34492	0.684377		0.044657	1.45716	1.46907	0.85711
MSTRG.23997.6	0.799738	3.90891	1.20742	2.70454		0.684677	2.16598	1.25651	1.74175		0.138976	2.30441	0.265018	0.990849		0.0824673	1.93304	0.308189	0.741368
Ciclev10011212m.v1.0	7.10777	2.199	1.44665	0.96438		6.85024	1.07737	1.84101	1.94596		4.36056	2.45107	1.43034	1.5834		6.63769	0.960447	2.27512	0.678159
MSTRG.17834.1	1.56084	2.01563	0.236869	0.090044		0.18518	3.87742	9.38809	4.88615		0.304239	5.05042	9.48918	4.41539		0	7.51055	4.52312	0.093603
MSTRG.56775.1	1.0217	0.681286	0.337766	0.819159		0.516828	1.44422	0.320258	2.142		0.269663	1.44508	0.420987	0.144883		0.149872	0.86626	0.337047	0.55888
MSTRG.69223.2	3.48023	1.81259	2.13463	0.727949		3.96827	1.3702	2.03564	0.854557		5.28036	2.05173	3.03449	1.18286		5.82631	2.08181	3.70266	1.01669
Ciclev10024208m.v1.0	0.421829	0.250934	0.0842643	0.354044		0.147978	0.365583	0.166236	0.322721		0.36528	1.67701	0.480534	0.561217		0.354845	1.0964	0.659508	0.469695
MSTRG.69223.3	7.03692	2.3916	4.37096	1.09882		6.69423	2.35068	3.91489	1.15442		6.1432	4.85676	6.58739	2.10359		10.418	4.77152	7.36732	1.83431
MSTRG.19704.1	0.606233	1.68271	6.15358	4.04963		0.477536	1.74577	6.59237	6.32191		0.259472	1.5576	3.87185	2.55865		0.366788	2.39183	3.18955	3.45576
MSTRG.44571.1	0.495252	1.65355	1.29961	0.765417		0.47636	1.12401	0.860465	0.68375		0.313442	0.878259	0.548289	0.633417		0.0711507	1.33676	0.387813	0.631669
Ciclev10011214m.v1.0	13.4238	20.8492	28.52	59.0802		15.8576	38.8357	55.2811	37.5366		8.36711	36.507	37.432	52.6651		8.86832	24.516	74.9625	83.1479
MSTRG.56979.4	0.0893567	0.438814	0	0.27019		0.0520047	0.578125	0.0491037	0.213969		0.415666	0.446635	0.044111	0.11301		0	0.222891	0.0866027	0.125656
Ciclev10009096m.v1.0	0.464868	4.3558	2.02248	2.85115		0.573139	4.05083	1.76535	2.76229		0.721211	3.28251	1.28975	2.08777		0.458362	3.65336	1.31401	1.69042
MSTRG.7047.1	1.39026	3.51349	4.01413	5.5897		1.06379	4.25503	2.8057	4.53554		0.619452	1.8997	2.59065	2.70212		0.23043	2.71271	1.76277	3.60632
MSTRG.55903.2	5.7994	4.17779	6.52081	5.25709		3.7054	3.53443	6.36897	2.78435		12.4777	3.83093	5.43818	8.12548		13.0411	3.68578	6.40282	4.01691
Ciclev10016943m.v1.0	2.81401	0.02652	12.8149	0.0365363		5.09113	0.0900143	6.75882	0.0513907		15.9216	0.0149713	7.29207	0.027194		14.0571	0.046218	11.9113	0.00690667
Ciclev10006304m.v1.0	1.08564	1.28321	0.929409	1.67344		0.903627	1.44995	1.29239	1.96848		0.30909	1.42579	0.1888	0.538218		0.276044	1.30469	0.441818	0.893336
Ciclev10011624m.v1.0	1.20861	7.89808	5.8043	4.65236		2.38556	6.94748	2.72783	5.69618		0.406654	6.22948	0.950795	2.47961		0.645245	4.34106	0.606323	2.8205
MSTRG.7759.1	1.48485	2.56296	2.10689	1.85401		1.50346	2.5697	2.12216	1.7661		2.1186	6.20848	4.49293	6.77873		1.5403	6.27809	4.88841	4.48915
Ciclev10018708m.v1.0	1.60459	2.4024	4.55582	4.38521		1.03917	3.65953	5.85519	6.40201		0.471962	3.51857	4.13861	6.09367		0.482913	2.90068	3.47876	7.23434
MSTRG.11910.3	9.03412	7.26559	4.99896	1.84476		5.59054	2.74815	1.38673	4.39139		4.41076	5.52522	2.29666	2.61258		9.51865	3.2873	2.98871	2.12612
MSTRG.63062.1	0.169852	0.168437	0.372177	0.332785		0.106596	0.380336	0.374719	0.264382		0.1175	0.541529	1.12864	0.617675		0.144624	0.672507	1.16785	0.70752
MSTRG.16748.11	0.179284	0.282888	0.434978	0.144872		0.376006	0.22945	0.638632	0.318708		0.29654	0.206948	0.250239	0.722126		0	0.587749	0.386326	0.233875
Ciclev10001767m.v1.0	1.90447	0.805641	0.904048	0.553786		2.50862	0.634366	1.10267	0.424444		4.55129	0.91042	2.92267	1.60497		6.63532	0.746703	3.81334	0.918482
MSTRG.25644.6	3.90306	1.23852	2.14675	0.774539		4.22233	1.2572	1.96822	1.11362		6.87754	1.39836	2.10244	0.514583		7.88036	1.6395	2.04953	0.836903
Ciclev10008624m.v1.0	4.55994	4.65286	6.02388	5.83504		3.63457	6.09323	13.859	5.8147		1.09898	8.76629	14.2118	11.4797		1.34109	6.35226	16.7494	10.1483
Ciclev10021604m.v1.0	2.17724	10.0865	6.5826	10.5236		2.60049	7.75357	5.10486	7.80819		2.23216	8.70795	5.92508	8.23194		3.0024	9.96935	6.53786	8.39725
Ciclev10030987m.v1.0	2.03224	3.7046	4.67265	1.92335		2.42244	1.53156	2.47151	0		3.75923	1.46343	0.885172	1.83938		4.04175	0	1.13436	1.68478
MSTRG.69241.1	0.145116	0.380037	0.0314723	0.0290093		0.349774	0.168659	0.290676	0.147115		0.0338495	0.568458	0.0741653	0.161821		0	0.186333	0.243973	0
MSTRG.76236.1	0.976376	0.235718	0.643596	0		1.19955	0.393625	0.810877	0.108263		1.94076	0.562967	1.22387	0.049409		2.57314	0.0262693	2.13487	0
MSTRG.57482.3	1.91345	2.24467	2.26058	2.59539		1.82257	3.06668	2.38187	2.47899		1.44596	3.1004	2.72129	2.77701		1.30309	3.77017	1.94107	3.85004
Ciclev10009303m.v1.0	1.64125	1.46865	1.6697	1.1732		2.99545	1.12458	1.45584	1.43631		5.41795	0.808067	0.654292	1.04833		4.13992	1.56019	1.70335	1.49389
Ciclev10031846m.v1.0	20.0554	18.3746	71.4504	64.3616		24.5461	76.1529	111.559	44.5465		26.047	103.795	139.983	125.184		50.6826	153.469	150.467	155.684
Ciclev10033100m.v1.0	0.217569	0.54192	4.05986	4.57225		0.202572	2.88299	5.50364	2.45842		0.109162	3.11827	8.89898	10.8353		0.292095	6.39558	8.80831	12.4993
Ciclev10020439m.v1.0	1.03985	0.800318	0.341045	0.384823		1.25309	0.218927	0.597597	0.422564		0.460129	1.33842	0.331484	0.952017		0.2201	1.50129	0.356438	0.851836
MSTRG.15813.14	2.13209	0.942031	1.12948	0.20422		1.02214	1.24543	1.41033	1.02791		0.468496	1.04063	0.473973	1.1105		0.631426	1.91584	0.573534	0.788264
MSTRG.52715.5	0.921331	1.06017	1.26087	0.481355		1.36163	0.56648	1.29161	0.842461		2.65067	0.908229	1.1586	0.772009		2.04382	0.715476	0.938962	0.589777
MSTRG.52715.6	0.360908	0.988297	0.796026	0.313494		0.973885	0.331799	0.852241	0.404969		1.30705	1.05916	0.79718	0.510554		2.07987	0.760987	1.05479	0.386829
Ciclev10001676m.v1.0	1.95267	6.15709	17.9586	22.159		4.01522	17.4245	19.7555	19.2589		6.65651	12.5966	39.6482	42.5511		5.44319	27.4698	38.4042	44.8669
Ciclev10023184m.v1.0	4.85416	12.0041	14.1998	18.174		9.90443	8.33497	16.8707	11.4407		5.81016	12.3744	12.1796	15.0639		4.27682	13.3012	9.53232	13.2485
MSTRG.24758.1	1.07342	1.39588	1.47087	1.88434		0.480998	2.29469	2.5224	2.59963		1.00298	1.74501	1.2058	1.76889		0.487546	1.42667	1.18416	2.00013
MSTRG.52715.1	1.93472	1.4623	0.97673	0.29033		1.71155	1.06679	0.950881	0.417351		1.48506	1.31334	1.13552	0.499949		2.54595	0.726657	1.23076	0.462972
Ciclev10011567m.v1.0	1.89392	0.943593	7.90387	1.90335		2.09088	1.09221	3.37161	1.75618		1.74252	0.653488	6.06634	0.743442		2.76549	0.651844	2.45011	5.09947
MSTRG.51895.1	0.496676	0.597179	0.135407	0.616533		0.070363	0.596708	0.033039	0.613751		0.354386	0.570411	0.163071	0.511726		0	1.27013	0	0.660942
MSTRG.11571.1	2.1185	4.50512	1.71487	3.513		2.46091	2.43963	1.51153	3.5116		1.55532	3.88131	1.3029	3.18065		1.27813	3.55196	1.39624	3.14958
MSTRG.9861.1	1.01497	0.558769	0.166188	0.173371		0.581103	0.692933	0.124652	0.271435		0.286124	1.28144	0.135967	0.718439		0.076902	0.510577	0.351274	0.793443
MSTRG.56606.3	1.00054	1.66802	5.08533	3.24217		0.802936	3.82499	7.23481	4.2415		0.889088	2.4986	5.63017	3.41304		0.854521	5.13101	4.56002	4.75189
Ciclev10011190m.v1.0	6.93076	1.71199	8.11166	1.0552		8.98295	1.51671	12.6595	2.0968		18.6617	1.74441	10.415	2.89889		18.8276	4.48857	10.0585	2.20464
MSTRG.21425.1	0.430804	1.0361	0.0449737	0.438083		0.259212	0.490522	0.04923	0.41408		0.089451	0.542187	0.0688403	0.16785		0.038267	0.377612	0.156161	0.0698963
MSTRG.27888.35	0	1.68662	0.811408	0.0439557		0.510039	0.657825	0.725517	0.247001		0.274507	0.601317	0.522014	0.349997		0.0150503	1.38527	0.799733	0.414164
MSTRG.28177.7	2.58928	2.05249	2.64347	0.474363		2.83649	1.86736	2.48892	0.800081		5.5368	4.5179	4.83771	1.94957		6.52761	2.36712	6.32297	1.63151
Ciclev10022759m.v1.0	5.36328	25.173	22.9311	17.8862		9.59076	27.5189	18.2643	32.4864		13.4753	29.7382	43.5973	23.0997		11.906	64.8026	41.8131	18.3994
Ciclev10002071m.v1.0	0.975623	3.15111	3.35777	3.28823		1.71187	3.41791	3.0054	2.83796		1.56305	4.98177	3.55438	1.98314		1.6433	5.08936	3.89999	3.41953
MSTRG.12720.2	0.55011	0.199997	0.209261	0		0.052159	0.225884	0.0514627	0.086077		7.96169	0.877762	0.335839	4.4001		0.513135	5.75808	1.5456	1.36023
Ciclev10021923m.v1.0	0.536991	0.410813	1.58301	3.36952		0.458913	2.05286	1.39693	3.01618		0.047847	2.96735	1.50373	6.59457		0.0176317	1.04852	1.34255	7.77999
Ciclev10020121m.v1.0	0.682942	0.619092	0.648653	0.381479		0	0.22425	0.0994243	0.24833		0	0.54396	0.512471	0.111496		1.55663	0	0.19825	0.434006
Ciclev10002004m.v1.0	6.82804	14.9805	18.1893	27.0334		6.21775	15.594	10.7952	20.2768		7.6121	12.4277	11.7226	29.2114		8.15715	18.3922	10.5605	21.8885
MSTRG.60441.5	0.96069	0.410756	0.698129	0.498464		0.64009	0.574826	1.36369	0.35706		0.269215	1.21065	0.509415	0.818514		0.000184333	0.237264	0.990457	0.819703
Ciclev10011693m.v1.0	37.2402	22.1406	121.084	65.3135		50.7053	28.5952	81.19	42.5884		97.3714	38.1504	121.05	79.2053		108.707	29.0183	131.092	78.7117
MSTRG.47576.2	4.49704	5.344	3.61195	2.94272		2.01575	5.97096	4.4559	6.6702		1.49967	7.29529	3.11755	1.60495		1.84631	7.98756	2.05836	3.27082
Ciclev10020804m.v1.0	23.4715	11.1104	3.75938	3.47721		19.6825	7.39973	5.90019	3.49879		16.7271	15.559	7.30132	8.41923		26.0083	9.03236	11.3959	6.43182
Ciclev10032999m.v1.0	1.55912	0.152466	0.397135	0.034868		0.743104	0	0.726974	0.064086		2.88562	0.0363467	0.886452	0		1.91657	0	0.924889	0.058015
MSTRG.22115.1	2.26396	4.16702	1.44235	2.4474		1.93528	1.2461	3.29058	2.83663		0.454824	3.68009	1.48379	1.97952		0.24125	2.60514	0.65306	2.35069
MSTRG.49032.4	3.26125	1.52799	1.46679	0.930896		3.54223	1.88502	1.05639	1.38059		1.13187	1.27877	1.35453	0.937072		2.18936	0.701361	0.990394	1.49877
MSTRG.49032.3	5.71237	3.35581	3.30069	1.6616		3.60142	3.41759	2.81125	1.55094		3.56951	3.04263	3.91329	2.34018		6.18001	1.77117	2.75902	3.23972
MSTRG.46783.1	1.02895	1.43907	0.423749	0.719343		0.378384	0.865172	0.336386	0.137864		0.674308	1.86463	0.79826	1.39169		0.520302	2.01994	0.847297	1.56086
MSTRG.813.3	0.275924	0.294189	0.316455	0.0757967		0.234272	0.449355	0	0.0430843		0.0450845	0.0223273	0.337762	0.179595		0	0.315958	0.265824	0.262301
Ciclev10032149m.v1.0	1.11336	4.46667	6.1344	10.2862		3.36604	6.49063	7.86938	4.07628		35.9785	14.5759	27.5562	25.0109		59.9297	16.4423	31.4782	23.7202
Ciclev10007733m.v1.0	3.78841	32.5824	5.11297	32.9915		4.81442	28.8478	4.68761	40.1529		3.96341	27.2919	3.69585	34.7833		3.85202	38.1191	2.40676	30.6998
Ciclev10028254m.v1.0	0.530562	2.1571	6.31996	12.2339		0.34075	16.2002	2.20885	4.8907		0.385202	9.71756	26.1918	65.7411		0.187071	11.9407	21.8712	50.8807
Ciclev10016262m.v1.0	7.09814	12.1751	10.4028	17.1636		7.62218	18.2018	11.6386	13.7182		14.0058	24.7292	16.2108	28.2844		14.9199	34.0241	14.9457	27.9534
MSTRG.74438.1	0.740192	0.339152	0.0105527	0.057746		0.365507	0.586888	0.0720107	0.229864		0.437782	0.832023	0.24835	0.271524		0.205978	0.93703	0.397552	0.215291
MSTRG.38213.2	0.18746	0	0	0		0	0	0	0.0646587		0.417579	0	0.0504853	0.00866567		0.219306	0	0.071243	0.0117223
MSTRG.11268.1	2.02171	2.84805	1.35608	1.05189		1.90018	2.27723	1.16629	1.24098		1.57497	3.21522	1.78924	2.33098		1.35076	2.91895	1.68034	2.11151
MSTRG.26561.1	0.680053	1.88769	0.131932	0.50911		0.367479	0.919526	0.213359	1.18998		0.167082	1.60679	0.133519	1.12135		0.204177	1.66181	0.39091	0.993734
MSTRG.42640.1	0.436186	0.103999	0.00895467	0.080558		0.143051	0.061619	0.0854657	0.003688		1.19957	1.1385	2.46694	2.40494		1.98908	0.176461	2.46582	1.38171
MSTRG.19406.1	8.78484	11.9254	13.3099	14.1136		8.84621	10.7771	12.3603	12.0597		3.99633	11.3214	7.73237	14.327		4.36585	9.673	6.33575	14.9071
MSTRG.27158.1	0.420662	0.523651	0.0451347	0.221741		0.219953	0.408989	0.0441083	0.197962		0.0817165	0.508599	0.063439	0.194446		0.0474153	0.321007	0.14042	0.181981
Ciclev10021890m.v1.0	0.951923	1.47586	0.727841	2.06551		1.68311	2.06786	1.25208	0.953516		1.45985	1.57732	1.01787	2.7135		0.948238	3.34053	1.00855	1.36049
MSTRG.38213.1	1.432	0.872673	1.70421	0.772298		1.6436	1.02398	1.72768	0.844446		1.29939	0.845786	1.34109	0.431785		0.873515	0.242807	1.78743	0.44324
MSTRG.8752.1	1.18605	2.56108	0.457949	1.29243		1.11667	2.09377	0.638057	1.33603		0.835001	4.85958	0.687585	1.34373		0.907478	2.57356	0.658007	1.41844
Ciclev10008661m.v1.0	0.034046	0.825418	0.01112	0		0.178801	0.640098	0	0.0901237		0.101402	1.00762	0.209366	0.664654		0	0.903834	0	0.530505
MSTRG.15147.10	0	0	0.646946	4.09902		0	0.275138	0	0.735076		0	0	0.304647	3.60315		0	9.5151	0	0
MSTRG.58751.3	0	0	0	0		0	0	0	0		0.796875	1.30507	0.754024	2.25157		0.462871	2.10524	0.801086	1.72354
MSTRG.58751.4	0.131828	0.199766	0.224	0.463033		0.210963	0.311859	0.34379	0.520434		0.789585	3.57496	6.74836	11.3632		1.09208	3.29013	2.27058	8.39134
MSTRG.36463.1	0.0180257	0.0282443	0.142756	0		0	0.0189553	0.240487	0.274875		0.48952	0.518164	0.175218	0.291677		1.70341	0	0.322472	0.417571
Ciclev10016351m.v1.0	1.7919	2.46487	13.9773	8.03097		1.73121	7.50722	11.0217	12.5003		0.426368	7.4947	4.78999	10.6379		0.494847	3.80759	5.28989	12.6976
Ciclev10008819m.v1.0	0.26352	3.87128	6.6825	5.1985		0.214371	6.64327	5.44056	4.41866		0.26299	3.16503	7.59092	9.32627		0.593985	6.03704	8.05662	8.54663
Ciclev10024988m.v1.0	6.11988	4.90705	3.6519	3.40262		5.24235	3.62242	4.99848	5.78496		12.2906	2.67851	3.29174	3.0701		8.75366	2.47127	2.91637	2.53397
MSTRG.24495.5	0.152317	0.148318	2.04831	1.77646		0.151545	1.03975	0.414839	1.47159		0	0.520932	2.78704	3.16276		0.0639827	1.28603	0.455396	1.36753
MSTRG.24495.3	0.13693	1.34152	2.15795	3.56386		0.209953	1.07557	2.25032	1.83849		0.083658	0.47311	1.96648	2.11877		0	1.62842	0.88572	0.967184
MSTRG.69851.5	0.422973	0.592029	0.709963	0.94021		0.254527	0.652547	0.567127	0.208362		0.542757	1.91149	2.99469	0.952957		0.182029	1.56414	1.15653	2.36621
MSTRG.32470.1	0.859951	0.904196	2.32955	2.99897		0.607588	3.61622	2.40448	2.76522		0.323923	2.73868	2.62867	5.38501		0.497169	4.43613	1.78265	8.58363
Ciclev10012586m.v1.0	1.55292	1.9712	8.77676	4.50771		1.56507	1.66647	6.3669	4.09121		2.64254	1.5344	7.4509	2.97678		6.66895	0.890762	6.00708	2.63319
MSTRG.20974.2	0.149891	0.021798	0.0140257	0.0126163		0.0563973	0.106938	0.020849	0.461381		0.0057875	0.0750973	0.327597	1.62408		0.027708	1.78653	0.583539	0.00521067
Ciclev10014848m.v1.0	5.98401	30.4902	15.5624	13.4642		9.37594	15.8557	9.21957	7.33304		4.81844	8.27584	9.94439	6.81608		3.64663	14.2201	7.17928	8.00133
MSTRG.38137.3	1.37815	1.01668	2.57196	2.25493		1.34317	2.32146	3.22106	2.73142		1.27372	1.59042	1.78998	1.40441		0.704505	2.17405	1.54969	1.85583
MSTRG.7955.1	264.259	489.375	673.515	211.302		303.412	1093.71	650.253	628.222		131.392	90.0362	292.576	855.04		639.73	73.0441	535.07	514.654
Ciclev10000432m.v1.0	2.65247	1.84059	1.97953	1.40879		1.83579	1.2453	1.90061	2.43319		4.02331	1.80842	1.92526	1.55647		5.00281	1.86558	1.81415	2.24903
MSTRG.71433.3	0	0	0	0		0	0	0	0.0894317		0	0	0	0		1.99502	0	0	0.13076
Ciclev10016570m.v1.0	1.02672	4.20659	2.09217	4.4963		0.861041	2.86699	1.22027	6.62133		0.391089	1.79381	0.904787	0.748766		0.309314	1.37824	0.832628	0.949933
MSTRG.28832.4	0.572554	0.528698	4.26668	0.0724007		1.79474	0.487197	3.45641	0.000891		3.49419	0.024847	3.81055	0.0153033		2.66714	0.00158267	4.68927	0.17936
MSTRG.28832.3	0.204171	0.130043	0.400834	0.0427363		0.275936	0.127353	3.86667e-05	0.207679		0.0002195	0.164927	1.16331	0.290315		0.00404367	0.618336	1.69971	0.207307
MSTRG.71433.2	0.41779	0.110842	0.039323	0.112554		0.130302	0.3337	0.029295	0.32144		2.35119	0.442379	1.06473	0.0537763		3.83817	0.111521	0.547483	0.0263077
MSTRG.75368.5	0.360743	0.433264	0.31074	0.130072		0.827001	0	0.481023	0		0.915789	0	0.132104	0.333363		1.84064	0	0.0536	0.114039
MSTRG.75368.3	2.49126	1.56753	1.41558	0.749536		3.89824	1.09471	1.04969	1.07017		3.18573	1.67122	1.57105	1.52534		3.95437	0.979091	1.52278	1.53593
MSTRG.53704.2	0	0.667949	1.50822	1.69507		0.819269	0	1.62027	0.557135		0.010089	0.770609	0.0371073	0.769331		0	1.44123	0	0.817124
MSTRG.69402.2	2.36271	2.30344	0.423732	0.28228		1.0284	1.81262	0.464287	0.520122		0.134666	1.35066	0.126025	1.47855		0.0179433	0.386628	0.141585	0.712291
MSTRG.42372.4	0	0	0.109032	0.597556		0	0	0.208079	0		1.95206	0	0	0.581009		0	0.533982	0	0.918356
MSTRG.66735.2	3.18306	3.03658	2.81295	2.10688		2.45004	2.44013	1.86082	2.96299		3.6129	3.10544	2.99357	2.97155		3.40031	1.65326	2.8843	2.76619
Ciclev10000462m.v1.0	1.83412	4.71028	1.81503	3.17264		1.95285	2.8444	2.46347	3.56631		1.48501	2.58878	1.58668	2.79583		1.57923	4.17796	1.33861	2.73368
Ciclev10024731m.v1.0	0.72134	0.722031	0.43266	0.270505		0.518128	1.12353	0.349997	0.362036		0.15523	0.723086	0.176486	0.158579		0.108459	0.364709	0.325239	0.139995
Ciclev10019320m.v1.0	0	0	0	0		0	0	0	0		0.213444	0.34955	0	0		0	0.64439	0.0451817	2.33333e-06
Ciclev10006590m.v1.0	2.29554	0.394483	0.763616	0.321294		3.06418	0.519992	0.320368	0.2943		2.29313	1.11098	1.23382	2.3948		5.50827	1.01736	0.961362	0.758462
MSTRG.29285.2	0.361383	0.548576	0.509305	0.91288		0.615312	0.656628	0.52541	1.077		0.264284	0.197021	0.240117	0.578328		0.00474767	0.330553	0.391055	0.561693
MSTRG.66276.1	0.590507	0.341935	0.870396	0.0616147		0.329072	0.337777	0.554387	0.0966573		0.966037	0.364898	1.81602	0.0758377		1.11841	0.33027	2.03673	0.079743
MSTRG.306.1	4.05537	0.227257	1.53776	0.0425383		3.94652	0.38753	1.58463	0.13255		4.8654	0.652173	5.40917	0.0486513		5.92271	0.220142	6.60291	0.0424337
MSTRG.35520.1	8.30399	1.69605	4.81131	1.05087		6.12791	1.65846	3.68439	2.282		10.8321	4.07596	5.10438	1.823		6.55963	3.40346	4.3067	0.421601
MSTRG.51344.2	0.183802	0.286096	0.16289	0.154493		0.471291	0.489877	0.0985253	0.304588		0.201453	0.801841	0.278606	0.303081		0.094189	1.10952	0.412224	0.245336
MSTRG.9754.1	0.573539	0.890638	0.346064	0.203787		0.265409	0.548947	0.37093	0.360724		0.298434	0.711219	0.156229	0.154239		0.0911597	0.492326	0.273445	0.293717
MSTRG.76134.2	0.991482	0.855838	0.719638	0.607372		0.747695	0.5475	1.21266	0.756808		0.712677	0.806236	0.899908	0.953763		1.38131	0.0867857	0.67364	0.839037
MSTRG.62400.2	2.38436	3.15741	3.51366	4.98174		2.34078	3.77531	3.78392	5.07859		3.41489	2.82477	2.45078	3.49219		1.79754	5.72604	1.455	4.12145
MSTRG.62400.6	1.27478	2.94749	2.25705	2.22921		1.0099	3.22293	2.40761	1.55894		0.529718	2.0664	1.27759	2.34388		0.825161	2.83151	1.33345	1.76145
MSTRG.73783.1	0.502104	0.19703	0.168024	0.270476		0.110016	0.274357	0.167666	0.0851227		0.352019	0.317249	0.0536227	0.0781497		0.0579027	0.302597	0.120894	0.0541667
MSTRG.38244.3	0.046914	1.07467	1.1582	0.0131913		0.0223033	0.436187	0.135879	0.049609		0.213832	0.00953433	0.336052	0.538474		0.553815	0.0142167	1.00849	0.283833
Ciclev10007455m.v1.0	14.0282	41.0178	14.7932	32.3014		11.5924	36.1643	13.181	33.7252		2.89783	35.6538	11.7579	34.1216		7.22219	21.2438	9.19597	29.9876
MSTRG.64375.1	1.95948	2.20087	1.4633	1.31773		1.69886	2.33186	0.893494	1.51193		11.6191	6.08056	4.24912	4.94579		8.45222	3.5559	5.5993	6.86523
MSTRG.29481.3	1.63371	1.31987	1.74803	0.782965		2.40493	1.20179	1.31153	0.978188		1.60364	1.65115	1.19712	0.848125		1.88459	0.87474	1.44116	0.775981
MSTRG.28832.14	0.486071	0.219558	0.733342	0.0972553		0.521307	0.341488	0.094155	0.0647767		0.819643	0.832165	0.065728	0.238405		1.96934	0.536173	1.54009	0.275155
MSTRG.26294.2	2.94336	4.25074	1.41828	2.60415		4.61221	5.10255	2.28614	2.67266		1.92229	5.71897	0.796109	2.02181		1.37292	5.18534	0.698451	2.61609
MSTRG.38961.20	0	0.424697	0	0.1328		0	0.178222	0.18617	0.491285		0.16266	0.006625	0.278177	0.0567467		0.303801	0	0.116654	0.275306
Ciclev10005532m.v1.0	0.105059	0.278782	0.864315	0.327063		0.137462	0.357127	1.03148	0.456441		0.046409	0.37383	0.392978	0.190952		0.0838407	0.803719	0.452212	0.286448
MSTRG.75755.1	2.25569	19.6595	3.16935	18.508		2.67377	30.5939	5.424	30.9155		5.88093	26.1427	3.71065	22.5377		5.35287	43.7347	4.66483	29.114
Ciclev10001015m.v1.0	0.227498	0.181424	0.510246	0.313218		0.335613	0.086735	0.23374	0.221096		1.17564	0.0553243	0.424943	1.41974		0.767671	0	0.332529	1.25807
Ciclev10001516m.v1.0	1.83258	0.832607	0.960411	0.315497		1.54237	0.496607	0.970517	0.740719		0.869895	0.7117	0.752378	0.520156		1.72853	0.269227	0.845162	0.58811
MSTRG.38961.25	0.25944	0.620229	0.363189	0.469164		0.178715	0.246489	0.207707	0.170802		0.222365	0.50327	0.976118	1.08879		0	1.34356	1.6476	0.988951
Ciclev10008815m.v1.0	0.237105	0.0879823	0	0		0.10548	0.335347	0.0916767	0.040515		0	0.24775	0.128623	0.0903033		0	0.63849	0.345289	0.0345877
MSTRG.57567.1	0.602673	1.8589	0.458597	1.16037		0.491569	1.33443	0.356833	0.865033		0.365748	1.61858	0.366442	1.01861		0.296664	1.50353	0.443843	1.06482
Ciclev10031810m.v1.0	0.156811	0.0247237	0.0651173	0.242782		0	0	0.123686	0.061615		1.31132	0.097244	0.591208	0.135143		1.04951	0	0.521153	0.611218
Ciclev10029685m.v1.0	45.2944	25.9501	1.33088	0.514056		64.7823	4.10399	0.705084	3.47043		10.8856	18.8509	2.05573	15.4701		26.2053	2.86545	3.5273	6.92742
Ciclev10001548m.v1.0	0.513738	2.6615	0.237284	0.993327		0.613932	1.0776	0.306765	1.0585		0.275243	1.35057	2.17504	2.30386		0.227083	3.03042	1.80702	3.35021
MSTRG.53890.2	1.60462	0.581999	2.12289	3.45072		1.10248	3.48351	14.9564	3.05803		0.36569	3.09233	15.8804	8.40564		0.551913	5.80777	9.54574	8.64773
MSTRG.68773.3	0.0519	0.132754	0.282821	0.303252		0	0.317072	0.199164	0.0300567		0.151804	0.454086	0.192004	0.175674		0.772282	0	0.333934	0.100033
Ciclev10032997m.v1.0	0.145205	0.00511067	0.257706	0.007104		0.352293	0	0.497119	0		1.15606	0	0.166144	0		1.27295	0	0.153965	0.00810867
Ciclev10025168m.v1.0	7.63644	0	0	0		0	0	1.90972	0		33.3375	7.17314	7.51176	3.72545		28.3502	2.42037	4.67134	3.27996
MSTRG.7261.7	0.28406	1.11357	0	0.465228		0.15995	0.652751	0.026108	0.356522		0.0988205	1.25267	0.0608947	0.487916		0.120713	1.31004	0.07052	0.33286
Ciclev10026212m.v1.0	6.24233	2.62126	5.50228	0.927938		8.69542	3.94289	4.49486	0.942078		4.11921	3.27045	6.82612	2.43469		9.30641	2.70283	7.45147	2.16044
MSTRG.7261.4	0.135972	0.283816	0	0.0245473		0	0.0612007	0.0257337	0.0651777		0.0309215	0.81623	0.0838013	0.87258		0.00602533	1.09545	0.171126	0.695299
MSTRG.54397.1	1.23869	2.54739	0.293524	0.289333		0.85982	1.98241	0.411517	0.530193		0.218568	1.9275	0.191571	0.58283		0.142703	1.18015	0.180306	0.411523
MSTRG.31451.1	9.26021	6.78495	6.03601	5.03936		8.50485	2.8755	2.46379	4.8642		11.2527	5.61401	4.01948	6.59056		12.3753	3.14612	4.14421	5.90451
MSTRG.15814.1	2.54179	3.94515	3.90683	3.22534		2.76801	5.14322	5.62497	4.3927		2.55434	6.20734	4.10805	4.12786		2.83434	6.19971	4.59746	4.14177
Ciclev10029523m.v1.0	2.88057	2.12569	1.29268	0.300161		2.31468	2.04116	0.786937	1.16552		3.03799	3.0541	0.572161	1.41411		4.3551	0.824034	0.501671	1.05715
MSTRG.15618.1	0.400796	0.175984	1.41843	1.13185		0.205888	0.78255	1.56507	1.09622		0.050229	0.677785	1.26447	1.52847		0.0272397	0.387056	1.41425	1.3814
Ciclev10028479m.v1.0	1.34105	2.9315	3.51939	4.29604		2.2474	4.52659	3.1507	2.25717		0.0571575	1.0289	0.400362	0.740592		0.00719967	1.9429	0.302788	1.6021
MSTRG.68368.2	0.860227	2.4848	1.61258	1.67913		0.905755	1.98348	1.32486	0.805317		0.353429	2.38479	1.03665	2.24229		0.502075	2.7917	1.17151	1.79284
MSTRG.44732.2	0.949129	0.80638	1.16299	1.0693		0.65871	0.909113	1.00602	0.868799		3.06051	2.63862	1.77611	2.19243		3.47919	1.57483	2.34932	2.42634
Ciclev10025665m.v1.0	0.41012	2.59393	3.74913	1.92844		0.578617	6.16911	4.78847	3.12489		1.91433	3.98562	5.95092	3.53409		1.46458	7.62983	4.55217	3.92939
Ciclev10029464m.v1.0	2.1468	4.46786	75.3919	52		1.55873	33.7447	102.051	43.1214		1.55191	15.6295	102.706	65.7244		2.38193	41.1765	111.772	73.9056
MSTRG.68368.6	0	0.852604	0.852671	1.00654		0	2.15269	0.153721	1.55722		0	1.67896	0.757039	0.693824		0	2.89906	0.548899	2.52588
MSTRG.37750.2	0.241558	0.20084	0.047578	0.0351343		0.30285	0.2335	0.067029	0.0501197		1.57449	0.307213	0.300015	0.0883757		1.62726	0.249095	0.532094	0.147695
Ciclev10027892m.v1.0	1.4776	0.978213	2.02516	1.9625		1.94787	0.918976	1.65991	1.58211		0	0.719836	0.972035	0.972212		0.618772	0	0.780063	1.7522
Ciclev10031530m.v1.0	4.85547	13.0719	18.7493	17.05		6.59081	12.1901	14.3448	14.1745		7.86498	12.4737	13.8547	17.1756		6.40084	17.3424	13.4213	19.0666
MSTRG.61825.2	0.410418	0.401407	0.419376	0.89001		0.548939	0.488847	0.517636	1.42207		0.606749	0.354828	0.117748	1.01668		0.0498287	0.646939	0.313392	0.411216
Ciclev10018148m.v1.0	0.495104	0.358857	0.183961	0.340686		0.225501	0.443254	0.703061	0.231789		0	0.449589	2.74627	0.822563		0	0.418904	2.25306	0.864969
MSTRG.58573.1	3.70943	1.20048	7.52233	1.85959		4.09882	1.18361	7.80337	3.25039		5.74316	2.10095	5.38247	3.41682		5.76918	2.67191	6.6525	2.90796
MSTRG.36189.11	5.70751	13.7376	6.29741	9.51793		6.94286	12.2118	4.96819	9.59058		2.17183	9.22571	2.30191	5.02271		2.57553	7.12518	1.89479	5.21306
Ciclev10000967m.v1.0	1.85269	5.49305	4.65958	9.08612		1.61312	3.07703	3.58717	8.27602		2.39743	2.9354	1.02722	4.39701		1.75248	4.4382	1.35618	3.62619
Ciclev10016298m.v1.0	3.33745	2.60334	4.07524	5.09987		4.74689	3.71952	3.00286	3.36466		7.75503	2.35185	3.21971	4.07426		7.79775	2.52504	3.01852	4.89156
MSTRG.47038.20	0.08278	0	0.343897	0		0	0	0	0		0	0.509395	0.258086	0		0	0.576868	0.364393	0.123335
MSTRG.47007.4	4.6055	8.88748	4.39674	3.37347		7.68565	8.18542	8.80902	15.1401		0.260908	0.263993	0.318005	0.340783		0.119266	0.691845	0.276788	0.320868
Ciclev10002381m.v1.0	0.509759	2.45255	0.411599	1.38802		0.474928	2.2241	0.244603	1.4278		0.763807	2.3355	0.288956	1.37024		0.0457177	2.11017	0.219555	0.985059
MSTRG.8561.2	0	0	0.0500293	0.032797		0	0	0	0		0.794945	0.209339	0.410914	0.0342353		1.79189	0	0.0761107	0.163497
MSTRG.58257.4	0.969024	2.67327	9.79304	6.24403		0.846154	6.17354	11.3607	3.57607		0.800548	6.57226	13.5734	4.88861		0.770238	5.51291	12.2122	13.264
MSTRG.58257.5	1.19958	4.01788	16.9531	10.3874		1.38267	21.2462	31.4805	16.0279		2.7705	13.6551	32.0149	17.7128		1.58784	17.3839	40.8818	29.2912
MSTRG.56058.5	3.06174	7.41759	6.34503	9.17861		3.43585	6.93232	5.14418	6.78347		1.78576	8.66675	4.73696	14.4221		2.5564	11.5192	4.35291	13.2071
Ciclev10021953m.v1.0	1.7573	36.9682	8.89461	47.7543		4.07655	34.5458	6.81969	34.9799		4.63345	10.6993	5.04486	13.6201		4.71303	13.9305	4.68967	14.9537
MSTRG.47038.12	0	0	0.700191	0.633268		0	0.779465	0	1.70902		0	0	0.39383	0		0	0.293424	0.207178	0.508673
MSTRG.67299.24	0.436316	0.216228	1.1336	0.232745		0.328959	0.327134	0.461609	0.461372		0.145404	0.424794	0.254739	0.00734833		0.677405	0.011165	0.162763	0.0833007
MSTRG.42008.1	0.156947	0.003377	0.0567343	0		0.119645	0.0393567	0.101938	0		1.11407	0	0.507981	0.005246		1.05145	0.0224257	0.718156	0.0267813
Ciclev10010917m.v1.0	5.04696	8.8028	4.09105	2.56672		8.26956	4.31097	4.60028	5.46248		3.38835	4.84553	3.02688	3.45585		6.52781	3.34136	2.00311	4.72642
MSTRG.7381.4	3.17334	3.96219	11.2902	8.66018		3.35916	10.9872	19.4635	6.90115		2.51718	11.4784	26.4389	20.4009		2.81377	16.717	25.0634	20.6883
MSTRG.54055.1	3.14384	1.92577	5.95364	2.67956		2.64529	2.33954	4.30342	1.20581		5.98933	0.671115	3.78878	1.56958		7.70061	2.97068	2.65733	2.38581
MSTRG.54932.1	0.503283	0.229296	0.343056	1.05994		0.235908	1.26919	1.50522	1.0094		0.072155	0.739121	1.08747	2.29976		0	0.615223	1.54472	2.08886
Ciclev10020968m.v1.0	30.0233	12.654	33.8976	4.0907		33.0933	12.1026	26.9954	5.40868		10.3752	12.4827	24.6913	5.54372		25.7737	11.6985	23.3797	5.24682
Ciclev10007232m.v1.0	0.393007	0.243522	0.0628297	0.256539		0	0.239325	0	0.385499		0.258062	0.89371	0.822493	1.51337		0	0.813422	0.784547	1.93854
Ciclev10018704m.v1.0	0.221558	0.228328	0.457158	0.195526		0.173869	0.443423	0.607982	0.200067		0.127726	0.511426	1.19963	0.347567		0.22395	0.767056	1.31595	0.464543
MSTRG.53258.2	1.35988	5.02856	1.33735	3.00908		1.26747	3.59882	1.61567	3.07125		0.971567	3.31223	2.74195	5.4805		0.993266	3.83256	2.97944	4.07123
MSTRG.59513.6	0	1.3852	0.181898	0.951533		0.241961	2.45613	0.162994	0.992629		0	1.02736	0.263656	0.707957		0	0.846768	0.195139	1.18041
Ciclev10031250m.v1.0	3.16222	1.73212	4.12524	1.98845		3.04964	1.66183	2.56764	0.99007		5.22264	1.72568	2.69954	2.33927		3.52564	1.06849	3.17394	1.7748
MSTRG.62622.1	2.62389	0.78611	2.09816	0.290351		2.89482	1.14106	2.86107	0.817504		4.18919	1.4601	2.97347	0.145469		4.95906	1.52093	1.84798	0.464332
MSTRG.76121.4	3.84117	2.12719	2.17772	1.04405		3.07679	1.5764	1.90506	1.27964		3.36082	2.54712	2.08278	1.32703		2.89834	1.35504	2.64009	0.92537
MSTRG.62622.8	2.47636	0.603458	5.63155	0.330403		3.27353	0.757139	4.24874	0.632897		4.08435	1.47608	3.27561	0.363875		8.80919	1.56514	4.93994	0.319071
Ciclev10014842m.v1.0	1.03973	0.634987	1.05746	0.447959		0.981545	0.481817	1.06882	0.498839		0.935964	1.5669	1.3301	1.50288		2.10339	0.531768	1.33537	3.02294
MSTRG.75653.1	0.833122	0.436041	0.0272003	0.0178387		0.365633	0.658583	0.094385	0.279065		0.183224	0.487191	0.0560977	0.06483		0	0.145509	0.184081	0.109417
MSTRG.53783.1	0.581028	1.42635	1.16622	2.02673		0.47856	0.771339	0.79738	4.04129		0.411018	2.42229	0.530451	1.11056		0.235364	1.45439	0.370981	0.742247
MSTRG.69428.3	0.236416	0.168356	0.397905	0.30876		0.307165	0.201106	0.675129	0.072177		0.45741	0.501129	0.789045	0.309557		1.12084	0.1082	0.330017	0.660271
MSTRG.44416.6	2.09297	0.386713	0.596091	0		1.20869	0.767389	0.487276	0.0343283		0.576322	0.614398	0.64393	0.00194233		1.87653	0.214769	0.287537	0.0950093
Ciclev10002699m.v1.0	2.05526	1.18339	4.18515	1.96195		3.488	1.43263	4.16126	2.40895		9.1037	1.85519	13.0158	2.74869		14.6245	3.39601	14.3029	4.51544
MSTRG.17630.6	0.351631	0.380769	0.747363	0.191439		0.235086	0.256937	0.927659	0.163578		0.138322	0.258268	0.567207	0.0797693		0.516225	0.0487023	0.585763	0.687585
MSTRG.11834.3	2.90307	10.632	6.98979	12.799		2.94939	9.28246	4.82848	10.6876		3.23983	10.9623	7.20784	14.3468		2.89182	13.1526	9.05962	11.3067
Ciclev10025819m.v1.0	2.06003	1.37527	1.03454	1.83347		1.63719	0.454597	2.6872	1.46645		1.09606	1.31457	1.1156	0.898024		1.83541	0.500639	1.5905	0.307261
Ciclev10031690m.v1.0	17.4039	74.5418	33.947	53.4063		12.0713	50.7391	29.9587	48.7576		110.638	112.56	47.654	97.4797		34.9032	167.133	32.1671	91.5158
Ciclev10021955m.v1.0	0.12341	0.242347	0.157882	0.0487597		0.561314	0.0426463	0.15421	0.177589		0	0.213095	0.0890557	0.236396		0.329219	0	0.120163	0.0800513
MSTRG.36165.1	0.744622	1.15702	5.18733	3.9147		0.527353	4.37214	11.9454	6.58348		0.523228	3.2939	9.44478	7.23439		0.511824	6.03134	8.66053	9.52516
MSTRG.28738.4	2.71355	5.71425	2.91298	3.40127		2.58124	4.18864	2.00595	3.31338		4.13278	7.89032	5.01072	3.96417		2.35223	7.22696	3.32062	4.83275
MSTRG.71607.4	0.496869	0.53026	1.15504	1.08859		0.401567	1.28515	2.58531	1.46977		0.599459	0.66944	1.19066	0.941127		0.434295	1.40191	1.39782	1.0748
MSTRG.17906.4	1.07743	2.52978	3.3886	3.55775		0.998639	3.60203	4.19299	3.17266		0.832896	3.33966	2.9354	3.78728		0.713463	5.19618	2.7722	3.29559
Ciclev10000492m.v1.0	0.605454	1.23868	0.650676	0.745731		0.599936	0.996468	0.439916	0.876635		0.625584	1.80799	0.629742	1.12716		0.589503	1.92428	0.642264	1.54651
MSTRG.61281.1	1.83071	1.45584	2.50299	2.39318		1.18955	3.73931	3.39568	3.13352		1.31153	3.85968	3.43377	2.95966		0.812999	3.58522	3.24401	3.39087
Ciclev10030836m.v1.0	1.42731	0.831503	1.52126	1.21635		1.7201	0.529449	1.13965	1.44361		5.52233	1.78254	1.32185	4.99671		3.61886	1.2821	1.66375	2.27904
Ciclev10017395m.v1.0	1.56782	0.836768	1.20969	1.18256		0.551086	0.888431	0.817014	3.18024		0.0658235	1.3247	0.765208	0.186653		0.195609	2.18368	0.599781	1.0861
MSTRG.61281.3	1.44265	2.02914	5.37757	3.88415		1.83581	3.99967	4.46774	4.78283		1.59896	5.13938	5.70922	6.79797		1.63451	5.43478	4.7362	5.49228
MSTRG.17335.14	0.846026	2.19647	10.6861	9.47332		0.687516	6.95725	14.3732	8.15199		0.53212	4.70502	19.753	11.4865		0.578451	4.5855	14.541	9.4117
MSTRG.15981.3	0.108169	0.533526	0.858316	0.42027		0.290424	0.507814	0.315228	0.109381		0.302683	0.00971367	0.0216477	0.403698		0.84143	0	0.339592	0.112053
MSTRG.41828.3	1.28328	0.870714	0.787251	0.687731		0.732319	0.86073	0.988673	0.656126		4.90189	0.963991	1.50622	0.872464		1.98091	0.912911	1.12449	0.598926
Ciclev10000387m.v1.0	7.01044	4.5602	1.87241	1.39464		5.14025	1.65947	2.26087	2.64107		5.11481	6.41992	1.57643	2.71804		5.32035	1.30332	2.01998	1.11102
MSTRG.23730.1	0.674291	0.330147	0.600542	0		0.447082	0.228111	0.410633	0.171156		0.652842	0.62947	0.495511	0.205671		0.00142267	0.782395	0.316221	0.578029
MSTRG.23730.3	0.733008	0.790136	3.33333e-07	0.997134		0.879977	0.897293	0.355294	0.70403		0.0183155	0.461821	0	0.693697		2.28523	3.33333e-07	0.365427	0.184713
Ciclev10017302m.v1.0	0.773161	5.36316	39.1901	31.4728		0.50244	39.238	57.8895	30.2513		0.697418	6.46798	30.3294	13.4405		1.03537	19.7673	34.2248	16.4515
Ciclev10016261m.v1.0	1.36572	1.27728	1.39924	1.10103		1.80164	1.18492	1.63921	0.714494		3.2857	1.70189	2.10959	1.84743		2.709	1.16577	2.30154	1.4147
MSTRG.44786.6	0.472368	0.416454	0.486704	0.355121		0.430615	0.665721	0.65309	0.433423		0.299277	0.744929	0.307265	0.154712		0.141587	0.524355	0.357964	0.195835
Ciclev10032122m.v1.0	1.53854	2.66944	8.15247	8.10572		1.28055	12.0484	7.23505	6.74562		2.12244	8.05925	13.7979	18.1667		2.8097	8.76752	14.4448	15.3532
MSTRG.19520.4	0.43731	0	0	0		0	0	0	0		1.22936	0	0	0		0.921806	0	0	0
MSTRG.30725.1	1.01487	1.14784	2.39222	1.91924		0.901833	2.49936	5.21852	1.20421		0.436582	2.27391	3.29006	1.90218		0.552386	3.55224	3.5126	2.69635
Ciclev10018710m.v1.0	43.4728	13.5947	30.4921	11.315		43.973	14.2958	30.0127	11.5724		49.4694	16.4486	31.7086	20.2676		52.9445	22.9269	36.7682	21.7326
MSTRG.33563.5	0.476669	0.0498343	0.105055	0.334177		0.32065	0.510151	0.293066	0.208443		0.309847	0.099691	0.122957	0.104842		0	0.303987	0.133299	0.234979
MSTRG.37595.1	0.259293	0.769944	1.49066	2.75482		0.200138	2.2666	0.545116	1.50767		0.15167	2.00936	1.74271	5.34472		0.132888	1.62721	1.83611	4.9426
MSTRG.63954.1	1.13648	6.70103	3.73717	2.02171		0.957538	4.6399	2.28453	1.42422		2.8761	9.8969	3.04038	4.81771		2.44684	15.7404	4.23168	4.90597
Ciclev10018267m.v1.0	0.819434	0.692943	0.333152	0.431222		0.849104	1.00647	2.04326	1.80905		0.198267	1.08413	4.91645	1.45156		0.0678333	2.52077	2.81199	2.45764
MSTRG.51364.16	2.02799	6.37702	2.16006	4.73753		2.29733	6.12692	2.16117	4.08		1.79728	5.82426	1.88253	4.93253		1.30777	6.34095	1.64001	5.03527
Ciclev10008496m.v1.0	3.164	5.89829	22.336	19.4044		3.40277	13.1884	20.737	13.5325		3.72897	8.83271	29.0879	26.9724		5.09798	12.6892	24.0497	27.6277
MSTRG.28190.2	1.6516	1.68542	1.52312	0.73901		1.25633	0.961183	1.49597	1.4029		2.4825	1.00596	0.663	1.48159		2.11219	0.439184	1.09575	1.12347
MSTRG.31732.1	2.34312	0.648873	0.772984	0.205556		2.30045	0.896907	0.80096	0.717914		2.22015	1.21297	1.13961	0.274178		1.70981	0.64994	1.20377	0.259313
MSTRG.53106.2	1.18659	2.26883	2.82522	5.34569		0.653048	0.821595	2.81083	2.6994		86.7057	20.0434	29.7122	83.5107		118.757	28.2322	46.6816	81.3443
MSTRG.7447.2	20.5764	43.8503	21.9422	29.2104		29.1865	31.4717	14.4093	28.6122		12.8697	40.7014	17.301	37.0494		15.4554	42.391	17.8456	36.0188
MSTRG.16226.23	0.088942	0	0.118392	0.410236		0	0	0	0.240196		0.0258085	0.303696	0.1793	0.474347		0.00283867	1.75252	0.221067	1.0078
Ciclev10020076m.v1.0	1.53521	0.309501	0.412081	0.471495		1.65661	0.686148	0.64626	0.471491		2.83669	0.744497	0.691016	0.466632		6.74785	0.789161	0.987107	0.112522
Ciclev10015847m.v1.0	3.18724	0.163107	5.94413	0.161885		3.16897	0.511481	3.0599	0.448213		2.51866	0.137115	7.1181	0.111228		2.69075	0.277206	5.90014	0.201117
MSTRG.68257.10	0.614164	0	1.93983	0.000130667		1.87768	0.589568	2.13333e-05	0		3.20402	0	0.908217	1.89934		3.36138	0.0194173	0.987918	0.86359
MSTRG.1378.1	0.606796	3.48249	7.46428	6.85852		0.669815	4.48381	9.67739	6.20191		0.671669	4.34151	25.2773	16.7478		0.439398	7.81106	19.9677	21.9259
Ciclev10011730m.v1.0	1.9339	1.80317	2.05075	3.2171		0.817379	2.15656	0.435458	3.07035		1.2058	1.45709	1.92511	7.47823		2.46369	0.887555	1.22055	11.385
MSTRG.51604.4	0.735856	0.283839	0.264342	0.413429		0.314987	0.476273	0.131776	1.08332		0.491488	0.359353	0.287532	0.60553		1.5974	0.15008	0.541	0.37903
MSTRG.62814.1	1.04764	0.883556	0.432876	0.456745		0.697224	0.709944	0.366061	0.598773		0.692635	2.07111	1.25626	1.58166		0.694844	1.6383	1.32777	1.40149
MSTRG.55756.4	10.7997	15.7511	11.5276	12.0866		12.2545	14.4858	12.2401	12.5969		6.12205	17.8413	11.664	13.7967		6.28965	13.7285	10.2383	14.7611
MSTRG.59642.16	2.40002	1.90131	2.77316	2.30097		2.13074	2.20431	1.77195	2.61001		1.66259	2.37924	1.50199	2.34398		0.564748	2.41922	1.32971	1.23195
MSTRG.72723.4	0.131928	0	0.0867847	0.250658		0	0	0.044004	0		1.12753	0	0.325433	0.446087		2.29036	0	0.643714	0.367004
Ciclev10011671m.v1.0	1.93413	0.458842	1.31467	0.0604893		1.47965	0.711309	1.50936	0.187358		2.68091	0.972074	2.59851	0.122879		3.9534	0.673476	4.38085	0.112309
MSTRG.55307.4	1.83671	5.37619	2.91407	2.63508		1.77898	4.23675	3.22921	3.90421		3.17457	8.7837	3.95389	5.17691		1.71269	7.71141	3.89206	5.1478
Ciclev10033104m.v1.0	1.03147	2.97142	2.83583	3.1656		2.25682	2.77685	2.39153	2.65665		6.18771	2.15736	3.00643	2.50412		5.71091	2.88761	3.36003	2.77983
MSTRG.25694.1	1.80559	0.73822	1.15282	0.351379		2.15497	0.837358	0.806206	0.670752		2.72804	0.69718	0.490451	0.280418		3.23748	0.47462	0.90229	0.255371
Ciclev10029500m.v1.0	1.05243	0.374368	0.55876	0.056699		0.989548	0.229785	1.26539	0.572972		3.31849	1.32446	1.35941	1.74242		5.05721	0.65894	0.72928	0.732593
Ciclev10008839m.v1.0	12.2908	10.2284	9.39152	10.0628		13.4918	10.3278	8.21346	11.5327		24.7291	11.2852	9.75905	13.6814		29.8321	13.0911	11.9525	12.0343
MSTRG.72723.1	2.71145	0.183966	0.602691	0.155855		1.03619	0.501222	0.305542	0.243444		7.63433	1.48886	2.02413	1.73469		7.09562	2.44807	3.05452	1.72801
MSTRG.4805.1	9.85481	4.65733	19.5059	3.71583		12.1862	4.7851	20.9914	7.04735		24.8798	4.25376	21.4062	5.218		26.2488	5.61577	23.2026	5.35675
Ciclev10030667m.v1.0	4.65418	1.68367	1.53302	1.2468		4.97378	1.76925	2.54696	1.27645		5.29425	3.36299	1.79571	2.78028		4.40092	1.66842	2.30117	2.293
Ciclev10022897m.v1.0	11.8325	52.0179	29.2316	38.7199		19.8083	45.4847	28.7197	43.7005		15.9401	36.5315	20.536	38.8271		16.6395	47.5611	21.1774	43.9128
Ciclev10029615m.v1.0	0.179794	0.216024	0.71778	1.55764		0.215387	3.35685	2.69498	0.919468		0.582794	3.46705	4.72713	4.65962		0.436275	3.75072	7.52897	5.29032
MSTRG.54499.1	4.07671	1.35881	1.94875	0.753641		4.30928	1.47891	3.60298	1.60691		7.51811	2.92648	2.39665	0.611724		9.52526	3.4886	3.53193	0.718777
MSTRG.54499.2	1.801	0.479957	0.237973	1.14357		2.13997	0.523428	0.129199	1.26973		2.04575	0.717885	0.0161177	0.0256103		1.40201	0.13282	0.067672	0.289443
Ciclev10019139m.v1.0	3.38744	23.4051	7.65972	31.8668		5.72022	24.31	7.25885	18.4562		7.71294	23.1568	10.7628	22.924		7.56099	27.7008	10.5972	22.939
Ciclev10021379m.v1.0	1.53561	0.932767	2.0719	2.87219		0.855719	1.14971	0.77996	1.20619		1.05428	1.1571	1.30637	3.55418		0.194539	1.53144	0.804117	2.83859
MSTRG.50841.13	0.640307	0.267293	0.610569	0.284146		0.74578	0.355891	0.501997	0.224096		0.747502	0.668316	0.301899	0.683699		0.706011	0.258644	0.371417	0.635011
MSTRG.48521.4	0	0.059254	0.0370503	0		0.096357	0	0.105439	0.168427		0	0.428789	0	0.364607		0.55826	0	0.13694	0.433465
MSTRG.54695.1	2.5612	0.514982	0.78262	0.24084		2.3406	0.921527	1.15158	0.291166		7.34961	0.966672	1.34091	0.269986		7.50585	0.604153	2.20112	0.432227
MSTRG.40175.1	1.41451	0.738321	0.805512	0.590408		1.04662	1.0847	1.22521	0.948514		0.525662	1.23469	0.942506	0.745518		0.213863	0.758287	0.664863	0.749685
MSTRG.10600.2	1.35372	1.02273	1.09231	0.708997		1.15811	1.15394	0.655124	0.721089		4.80157	1.62419	2.67514	1.2969		2.05195	0.693931	1.28388	1.06275
MSTRG.4106.1	0.639192	0.318684	1.02625	0.540849		0.573907	0	0.940263	0.00913467		0.191642	0.173759	0.529887	0.366847		0	1.33687	0.30575	0.637137
MSTRG.32467.1	1.22218	1.17849	2.89285	1.08409		0.803261	1.07519	0.583046	2.18576		0.240939	2.03909	1.39748	2.25416		0.289977	1.65579	1.20578	3.63524
Ciclev10014549m.v1.0	0.314131	0.289535	0.418963	0.61617		0.207285	0.586738	0.738821	0.5633		0.567728	1.22688	1.58808	2.11703		0.886974	2.50174	0.795863	3.42228
Ciclev10002988m.v1.0	0.882311	2.99237	34.0682	38.0909		0.736978	10.7578	61.5968	26.369		5.72556	3.65691	50.8178	22.1431		1.90847	16.6375	54.9552	28.8316
Ciclev10006889m.v1.0	0.203682	0.307497	0.198647	0.220531		0.327975	0.421814	0.247925	0.364855		0.282728	0.221457	0.19095	0.205551		0.405695	0.086938	0.240733	0.154462
MSTRG.48369.6	8.93543	4.53362	5.91671	2.66902		8.30106	3.537	6.48712	3.68637		5.12022	3.31711	4.08705	2.29329		5.04181	2.44566	4.88823	1.50948
MSTRG.29264.1	6.44488	11.4929	51.0059	29.4669		5.70417	17.7063	44.8205	32.9322		3.35477	19.1824	20.3084	29.3604		3.33762	12.321	17.7882	36.612
MSTRG.62738.1	0	0	0.614167	0.0129407		0.432952	0.099522	0.096923	0.0871843		0.230018	0.020429	0.880235	0.000732333		0.65677	0.01137	0.00771867	0.00561167
Ciclev10005251m.v1.0	21.0217	7.85958	9.65003	9.3517		18.6825	6.7952	6.5678	4.22164		108.7	16.3494	51.0068	21.1575		101.365	21.7791	66.9271	15.5953
MSTRG.74210.22	1.12276	0.394571	0.278438	0.774243		0.69097	1.4425	0.379629	0.674202		0.386082	1.18716	0.108491	0.251736		0	0.979554	0.410253	0.263873
MSTRG.60033.47	0.168868	0.956542	0.653338	0.515438		0.0375323	0.40653	0.27759	0		1.31934	0.811832	0.637473	0.707301		0.0220137	1.29996	0.693897	0.32842
MSTRG.75700.10	2.9997	2.05094	1.27722	0.896718		4.14648	1.68366	1.50434	0.917855		4.06004	2.30427	0.51658	1.26527		5.06335	1.79033	1.12405	0.908424
MSTRG.67759.3	0.021472	0.0211277	1.78324	2.93848		0.0222047	0.748715	3.10079	0.825893		0.0559055	0.179839	1.78435	3.32873		0.155374	1.30777	0.0902887	2.64683
MSTRG.63033.1	0.213312	0.0728813	0.017332	0		0.0802663	0.15812	0	0.0497033		4.14969	0.67546	2.49205	0.0244303		3.20272	0.147758	3.09911	0.0173517
MSTRG.38701.9	0	0.151961	0	0.221042		0	0.0910093	0.158311	0.088624		0	1.02056	0	0.209033		0	1.75396	0	0.447762
Ciclev10031813m.v1.0	3.03825	14.2231	6.98906	6.05684		1.77289	4.56763	2.9076	3.88283		0.680926	3.03627	0.957728	3.16796		0.345516	2.07381	0.905824	1.99353
MSTRG.19444.4	1.08355	1.11093	2.18642	0.821906		0.860998	0.693836	1.60037	0.575126		0.439338	1.49439	2.65191	1.20241		0.399689	0.928586	1.52903	1.52562
MSTRG.17452.7	1.39469	1.88715	2.24495	1.68383		0.376656	1.25061	0.139193	2.01788		1.95144	0.083299	0.627056	1.51447		1.63678	0.05617	1.29862	0.953059
MSTRG.33652.1	0.628191	0.311677	0	0.912029		0	0	0.251962	0.969172		0.069324	0.5434	0.01547	0.534782		0.242826	0	0.25319	0
Ciclev10025371m.v1.0	1.024	1.86601	0.847295	1.84462		1.09932	1.86826	0.857193	1.29361		1.99702	4.43924	1.12686	2.31679		1.448	3.65939	1.39104	2.08932
MSTRG.61664.1	1.0378	1.01844	0.408355	0.455033		0.727875	1.16135	0.353055	0.724584		0.188922	1.23435	0.544455	1.15015		0.100326	0.784352	0.675022	1.17468
Ciclev10028701m.v1.0	3.63194	36.3091	8.92816	28.8786		5.62421	27.2085	5.51275	21.3491		7.95671	18.4305	11.3788	24.9606		10.1557	31.7074	10.073	24.4566
MSTRG.34450.2	6.21788	2.00385	1.41412	0.432049		6.66421	2.34836	1.64463	0.529869		1.78828	3.2502	1.28408	1.45988		2.33844	0.892338	1.60984	0.795664
MSTRG.57454.2	0.219354	0.246081	0.341395	0.325936		0.281399	0.480699	0.349838	0.322917		0.414034	0.203952	0.470832	0.128481		0.79317	0.171308	0.691709	0.141666
Ciclev10030878m.v1.0	1.50248	6.89696	0.456371	6.92482		2.15244	4.32171	0.421235	5.88709		1.31028	3.76384	1.13951	6.79362		1.92659	11.1623	0.904381	5.76497
MSTRG.65109.1	0.557967	0.410112	0	0		0.779564	0.660034	0	0.19909		0	1.65071	0.574284	0.944377		0	1.69877	0.633038	0.866812
Ciclev10020744m.v1.0	2.4516	2.7072	60.5527	54.4625		2.37634	38.5597	57.1087	27.6437		3.9904	24.7391	47.6057	93.6872		5.3284	51.7949	50.5935	104.698
MSTRG.67274.5	0.378649	2.13173	0.240099	1.12516		0.300714	1.68056	0.295136	1.12619		0.202787	1.31727	0.192473	1.47356		0.0970347	1.85939	0.371081	1.1258
MSTRG.30146.4	0.145816	4.24716	12.8545	15.2807		0.632717	2.249	0.905263	21.5671		0.134596	1.75371	3.59421	18.4391		0.045405	2.01334	1.49107	13.902
MSTRG.76711.6	1.8603	2.42174	5.46213	1.94653		1.55527	5.04544	4.69802	2.98033		2.02375	8.10329	7.84342	2.74611		2.45848	8.94213	8.13475	5.25151
MSTRG.45388.1	0.443546	0.929488	0.184312	0.264665		0.322581	1.19077	0.323059	0.527992		0.728402	2.4092	0.610487	0.736347		0.392151	1.89806	0.715677	0.591706
MSTRG.8766.13	0.891557	6.15963	0.41924	2.25211		2.30148	3.43085	0.486406	1.85639		1.55208	7.13114	1.30912	4.36863		1.26011	7.23611	1.44938	6.07232
MSTRG.54220.4	2.8374	0.346738	0	0		0.666117	0	0.541385	0.0346003		2.8208	0	0.176105	1.34347		1.62224	0	1.09025	0.659871
MSTRG.19640.4	0.78051	0.252465	0.217196	0.0659833		0.400412	0.241039	0.159368	0.367242		0.385467	0.91795	0.367571	0.632413		0.827083	0.142402	0.310535	0.286681
MSTRG.67274.2	0.0779387	3.67626	0.198361	2.24721		0.142647	1.37735	0.0271753	1.54981		0.055538	1.9611	0.410976	2.88048		0.0682133	2.53192	0.355383	2.58881
MSTRG.6832.3	0.0874063	1.11678	0.326759	0.555201		0.267286	1.06349	0.628754	0.887079		0.054436	0.602693	0.062611	0.273932		0.00772867	0.387244	0.11258	0.335915
MSTRG.58341.11	0.716465	0.239024	0.058969	0.356414		0.175798	0.021777	0.216848	0.164483		0.313284	0.095617	0.03291	0.606334		0.766966	0.0135123	0.0321307	0.0613807
MSTRG.76515.2	1.55925	1.02147	1.56155	1.93164		0.473393	0.600966	0.882756	1.03138		1.69011	0.708142	1.1411	1.22457		1.86041	0.116223	0.592736	0.540035
Ciclev10002282m.v1.0	0.133346	0.0936	0.224326	0.0724097		0.16332	0.0203853	0.35753	0.107679		0.394066	0	0.193971	0.107967		0.598194	0	0.386516	0
MSTRG.44204.1	0.0467363	0.0259127	0.000217667	0		0.0190423	0.00473833	0.00412833	0.00877967		1.08221	0.351978	1.30073	1.55908		0.0123243	0.516168	0.432721	1.07377
Ciclev10026133m.v1.0	10.4231	105.203	29.3212	127.769		21.0092	93.7016	27.4182	124.017		20.5547	34.4988	12.7329	56.4261		23.4784	85.1015	20.2544	57.9541
MSTRG.21320.2	0.947028	1.2569	2.55728	1.89326		0.99409	1.38778	2.93399	1.75875		0.333095	1.83338	2.19901	2.56116		0.533852	2.25392	2.16589	1.63691
Ciclev10020575m.v1.0	0.339491	1.4625	0.265628	0.583578		0.293259	1.19752	0.18898	1.37504		0.237135	0.75321	0.155898	0.448485		0.0938213	1.29768	0.558063	0.181636
MSTRG.28333.8	0.477005	0.518857	0.6672	0.288949		0.464471	0.48036	0.351503	0.270419		0.478141	0.650844	0.0986773	0.17941		0.0207663	0.533512	0.216052	0.243035
Ciclev10005750m.v1.0	9.45773	43.7221	237.954	211.56		11.941	235.105	380.02	265.265		29.2779	134.899	310.958	293.141		28.7508	387.998	308.688	362.737
MSTRG.36490.1	1.1216	4.78324	2.50869	2.28262		1.27829	4.92835	0.655523	2.90634		0.963421	2.32187	0.670844	0.677689		0.056326	2.54306	0.653527	0.689981
Ciclev10025838m.v1.0	1.3793	0.77022	1.98594	1.62259		2.15626	0.498145	1.44832	1.0756		2.67543	1.54947	2.9905	0.852529		3.02505	0.3552	3.29599	0.346002
Ciclev10007916m.v1.0	1.13492	2.62161	28.0242	17.8868		1.0584	13.4478	53.7806	27.0513		0.306582	3.17475	37.6674	17.1822		0.638554	7.71328	43.3966	19.7446
MSTRG.76722.34	3.22021	0.274343	1.29347	0.627873		0.299351	1.16333	1.83838	1.89188		2.17918	0.054451	0.268383	0.500203		1.68128	0.339231	0.35293	0.125791
Ciclev10007294m.v1.0	1.64461	0.492273	1.48227	0.84021		1.64452	0.835104	1.32801	1.4807		5.11549	4.56528	3.06558	3.54698		4.89391	1.40886	5.49614	2.63968
Ciclev10016815m.v1.0	2.73527	1.88499	3.62714	2.98955		3.45184	2.46445	3.60533	4.58071		3.74862	2.24826	2.44792	2.546		6.07586	1.6141	3.92568	3.60221
MSTRG.55918.22	0	0	0.213398	0.106147		0.0163243	0.797763	0	0.0923767		0.165972	0.0829087	0	0		0.355699	0	0.188104	0.107653
MSTRG.36113.2	0.177531	0.832175	0.394451	0.747463		0.109054	0.51741	0.128186	0.470855		0.0934205	0.424017	0.059046	0.500892		0.00178133	0.612372	0.042933	0.329212
Ciclev10020566m.v1.0	1.59565	10.4423	3.91755	4.57263		2.28262	4.56403	2.24342	3.23979		3.57313	5.44243	4.48302	4.59472		2.10689	8.48348	2.28959	2.81992
MSTRG.36113.4	0.0814387	0.970869	0.555327	0.937479		0.135768	0.693136	0.203781	0.732976		0.107976	0.597173	0.224008	0.769471		0	0.791748	0.116322	0.518523
MSTRG.65683.2	0.303793	0.159558	0.116531	0.0859743		0.349299	0.263398	0.20716	0.150897		0.074489	0.227953	0.189978	0.0681973		0.664611	0.102294	0.658543	0.32752
MSTRG.65683.1	0.982289	0.783103	0.870485	0.458138		0.889881	0.547692	0.532294	0.429207		0.698187	1.07628	0.472974	0.741018		0.62274	0.276602	0.52844	0.350049
MSTRG.36113.6	0.0969677	1.21004	0.150317	1.02371		0	1.59625	0	1.0897		0	0.398919	0	0.266399		0	0.91259	0.432901	0
Ciclev10020025m.v1.0	2.8457	3.52513	4.62365	4.01145		3.17329	5.54191	3.74387	2.84147		1.98407	4.41683	2.59059	7.10754		2.46233	6.10172	2.72729	6.52308
Ciclev10033462m.v1.0	1.60579	6.81248	3.2289	3.01647		1.97067	4.5071	2.20206	5.6616		4.4073	2.85384	2.04249	3.35701		1.70442	5.70324	1.69953	1.08181
MSTRG.18784.2	0.468988	0.787028	0.361952	0.226629		0.444741	0.444576	0.452071	0.0614243		0.381829	1.05275	0.254109	0.206393		0.00426167	0.333027	0.604637	0.615188
MSTRG.21479.1	1.62405	0.659635	0.803914	0.233601		1.70511	0.727824	0.898607	0.518719		2.33835	0.962686	0.743119	0.238017		1.9139	0.592104	1.10945	0.277044
Ciclev10009093m.v1.0	0	1.36379	0.511038	0.0968337		0.16157	0.31436	0.181552	0.502599		0	0.277974	0.261432	0.49469		0	0.656746	0	0.134386
Ciclev10025092m.v1.0	3.10042	4.77571	4.29043	9.04277		2.72707	5.94253	6.53777	8.87167		3.37421	6.70918	6.22349	13.4944		2.59721	7.94507	5.51091	15.5131
MSTRG.59583.1	8.63098	3.22816	3.31704	0.728019		6.81234	1.03603	2.22741	0.996273		3.55435	0.642233	0.702816	0.0554867		3.1471	0.506214	0.901773	0.0904577
MSTRG.32321.1	0.307532	0.496861	0.361868	0.298112		0.270519	0.547579	0.229298	0.378031		0.196313	1.42882	0.258258	0.620013		0.106687	0.767751	0.265882	0.552299
MSTRG.22090.1	0.495708	2.41364	1.40173	2.33738		1.4045	2.92475	0.483153	1.73559		0.126064	3.78016	0.702132	2.62939		0	3.88944	1.21213	2.4597
MSTRG.25602.1	4.33275	1.90756	4.69816	1.24383		4.93143	2.57911	7.04826	3.75516		2.62734	1.21811	1.64662	0.813112		2.66978	0.590572	1.87678	0.443422
Ciclev10028532m.v1.0	0.620473	5.54525	0.62862	3.04991		0.503401	3.95682	0.439739	1.6367		0.745961	4.26743	0.301792	1.49642		0.204407	2.51232	0.40089	1.16246
MSTRG.42021.1	0.498074	0.253513	0.331464	0.00695867		0.328422	0.338644	0.103844	0.0786477		4.46624	0.369974	1.42563	0.0575583		4.42644	0.16184	1.56084	0.022066
Ciclev10020397m.v1.0	3.57715	1.77042	3.06864	1.82258		2.1794	0.609137	3.50359	2.80293		1.74246	1.45427	1.26185	1.89985		2.14579	0.252197	1.34875	1.08331
MSTRG.33844.7	2.83968	2.6932	1.65188	1.99437		2.42739	2.02162	2.98747	2.65303		1.51961	2.68144	3.11606	3.79588		4.25534	1.6294	2.49547	3.10929
MSTRG.42870.1	4.13361	4.66873	1.92125	3.86627		4.93248	3.44322	2.20304	1.42805		1.30984	0.482213	1.23532	0.562277		0	1.59724	0.129003	0.723026
MSTRG.30427.1	0.318301	1.12207	0.0816913	0.0888653		0.419452	1.35709	0.093647	0.102904		1.01813	3.36844	0.593469	1.45643		0.39657	2.82241	0.909098	1.45066
MSTRG.32650.2	0.406317	1.53317	0.541888	0.662639		0.232142	1.91391	0.482697	1.37775		0.178237	1.72674	0.441169	1.48534		0.0315993	1.21183	0.443612	0.600214
Ciclev10000162m.v1.0	2.00118	0.616645	1.53632	3.32863		1.11163	1.36097	0.928292	2.31194		2.93497	2.03611	1.60717	0.679076		6.33504	1.95381	1.32178	1.48616
MSTRG.62000.7	0.466844	0.716861	0.507662	0.730242		0.579828	0.90677	0.629877	0.586249		0.748667	1.78117	0.896528	0.660773		0.566314	2.16015	0.717361	0.882568
MSTRG.58365.16	2.5294	0.989841	0.829944	0.976587		1.63338	1.03714	1.54181	1.90861		7.29296	1.35818	0.645011	0.495057		3.08669	0.831214	1.06115	0.472888
MSTRG.34606.4	0.67277	1.04102	3.48158	4.43052		0.469921	5.1419	3.07442	1.72095		0.474614	2.32657	5.91488	4.67888		0.154503	2.10457	4.90057	5.201
Ciclev10001978m.v1.0	5.77549	10.8544	5.07197	8.9089		5.52038	8.12498	5.63031	5.25615		9.84122	5.52794	3.77749	6.48161		10.2117	4.88235	4.76624	4.00281
MSTRG.57811.2	1.62666	1.60928	0.96068	0.389548		0.97025	0.888184	0.82499	0.582801		0.857773	1.24882	0.643891	0.767166		1.1291	0.347367	1.19121	0.756781
MSTRG.29246.1	3.08609	1.87169	3.53479	1.43053		4.38686	1.77729	3.93388	1.22225		6.83243	3.55144	5.48115	3.29088		10.4037	3.34639	5.33944	2.11137
Ciclev10028253m.v1.0	0.73019	1.27046	3.81922	5.45654		0.353952	9.14781	1.36693	2.91581		0.0916995	2.39329	5.34983	15.2849		0.023661	2.1488	4.17082	9.36945
Ciclev10021049m.v1.0	0.273415	2.78614	1.58598	3.89295		0.361621	2.05583	1.10035	3.13213		1.11419	3.01737	0.945218	3.0795		0.357158	2.80741	1.03697	4.16224
Ciclev10028849m.v1.0	2.86213	1.3399	5.2856	3.13613		4.44498	1.82639	4.72859	3.85937		12.6246	3.35712	6.56962	4.90269		12.7299	5.1954	7.26962	5.39095
MSTRG.57615.1	5.30805	2.85012	1.85421	1.34733		4.23059	1.95949	2.36427	1.62546		4.49424	3.31566	2.79443	2.21097		4.45026	2.27491	3.35134	1.91903
MSTRG.10702.1	0.150743	0.122637	0.12806	0.105297		1.96691	0.190552	0.0957933	0.0996457		2.91625	0.649431	0.218994	0.0986153		0.100417	2.86279	1.18195	0.0714003
MSTRG.15055.8	1.11323	1.97542	0.600499	3.51597		1.39817	2.17723	1.32763	2.55868		1.74816	3.09915	0.447952	2.00269		1.09683	10.5248	0.491407	2.22722
MSTRG.15055.5	0.151706	0.121141	1.10194	0.0472947		0.0803433	0.211516	0.013298	0.064111		0.027581	0.275113	0.030667	6.3791		0.008619	0.543039	0.0352907	0.0486613
MSTRG.36753.1	0.289873	0.566288	1.37195	1.69623		0.334	0.768557	3.55483	1.21		0.037395	0.740013	5.06982	1.76436		0.0455687	2.09717	2.77764	2.45422
MSTRG.69342.3	0.115853	0.667849	0.031313	0.376933		0.0743957	0.627453	0.194956	0.332531		0	0.918158	0	0.0820127		0	1.29048	0	0
MSTRG.15677.12	0.938785	1.53926	0.777551	0.379917		1.23811	0.620499	1.09683	0.112742		0.502799	0.551011	0.318311	0.347482		0.92634	0.201021	0.580665	0.612504
MSTRG.69342.1	4.45172	15.7954	9.72849	13.572		8.14248	17.5586	10.4398	10.5004		1.33642	10.6212	1.98455	11.8855		0	19.9032	0	8.40157
Ciclev10028194m.v1.0	1.22723	0.540063	1.16735	0.666795		1.30159	1.80152	0.859522	1.10785		0.758818	7.4447	3.57794	0.71416		0.380813	3.64217	2.88302	0.838913
Ciclev10022365m.v1.0	1.87091	0.888495	1.29407	0.631199		1.57082	0.54055	1.69446	0.815216		1.86897	0.105211	0.939443	0.27285		2.39221	0.543028	1.47123	0.399113
Ciclev10029657m.v1.0	7.21113	62.7231	25.8101	86.7055		17.0793	34.238	20.3593	77.4434		11.7643	38.1191	14.2216	50.2484		12.7963	55.6533	13.2297	41.0598
MSTRG.53537.1	19.8259	21.8571	1.52499	0.10056		19.1127	11.0489	0.270394	2.98549		0.232112	31.5528	0.445403	11.0239		0.0224547	3.15617	0.354088	5.12461
MSTRG.44577.1	0.118989	0.176141	0.100911	0.0996333		0.103876	0.0914733	0.059169	0.118873		0.253273	0.771898	1.00268	0.940362		0.431128	2.34322	0.848674	1.56051
MSTRG.44577.2	0.739286	3.54782	2.11135	2.42741		0.185745	0.945712	2.20195	2.9196		0	0.0422777	0.504636	0.218569		0	1.60984	0.750956	0.766843
Ciclev10012960m.v1.0	1.31833	4.64539	2.47374	1.97833		1.12406	3.78088	2.03828	2.39491		1.16645	6.38268	3.35955	4.5591		1.10276	5.88268	3.01515	5.01128
MSTRG.61448.28	0.0146927	0.002141	0	2.02107		0.158241	0.658702	0.22725	0.235423		0.194749	0.626386	0.507079	1.95933		0	1.17731	0.75624	1.65428
MSTRG.12000.4	1.18527	0.742563	1.0963	0.809288		1.02047	0.255738	1.76605	0.72794		4.64685	0.959624	7.7256	0.923762		8.16215	1.22297	3.51425	0.726154
MSTRG.6667.1	1.6886	1.86502	1.87296	1.13678		2.39208	1.14574	0.59569	1.40191		2.91926	1.74365	1.67818	1.93802		3.19708	1.06446	1.33074	0.634326
Ciclev10008074m.v1.0	13.4046	2.25642	2.31872	0.4651		7.19355	1.18162	2.44312	2.5024		7.38072	5.56912	1.75887	2.76444		6.54115	0.390224	1.36007	2.05868
Ciclev10001753m.v1.0	1.67335	2.17808	19.248	28.3193		1.61507	9.61046	34.42	12.9031		2.40384	4.08656	22.3876	21.8854		4.01109	10.3303	15.0976	24.0819
Ciclev10031269m.v1.0	0.687731	0.379347	0.197566	0.155694		0.281055	0.766192	0.181801	0.289046		0.113606	1.41595	2.20868	2.84296		0.226573	1.92658	1.90712	5.04467
MSTRG.47749.7	0.810589	1.59721	1.00493	0.8724		1.08594	1.71436	0.920117	0.720143		0.297612	1.54043	0.473853	0.570156		0.412226	1.9705	0.508729	0.493619
Ciclev10027930m.v1.0	2.67515	1.33592	1.87462	2.37761		2.81827	3.09366	3.19301	1.78427		1.67913	4.28164	2.356	2.57977		1.54652	3.74201	2.49565	2.03735
MSTRG.47749.9	0	0	0	0		0	0	0.00792567	0		0.0716245	0.832507	1.17287	1.01421		0.0125477	3.42853	2.09585	0.847504
MSTRG.37266.9	2.53612	0.355364	1.48068	0.157263		0.525161	0.967503	1.10267	0		1.13099	1.25124	0.61324	0.135636		1.13287	0	0.146253	0.0809313
MSTRG.70122.2	7.48422	2.08859	2.48496	1.09852		5.35918	2.75505	3.36177	1.53104		6.91209	3.76978	3.26847	1.17995		7.25942	2.72092	3.48426	1.23666
MSTRG.30769.1	1.06433	4.25028	22.5589	14.9358		0.870294	24.2071	17.3513	18.1377		0.876227	8.97303	20.2164	23.6117		1.71375	25.1234	17.894	21.2289
Ciclev10024214m.v1.0	0.187783	0.0858703	0.076756	0.0789393		0.238486	0.119944	0.084043	0.0599273		0.912036	0.165311	1.1509	0.147114		1.15768	0.143583	1.2963	0.211566
MSTRG.18139.1	1.13616	1.68586	6.95922	7.70082		0.993873	6.82228	15.1724	7.44846		2.31436	3.28758	11.4736	6.85904		1.47622	9.4497	11.4433	10.0424
MSTRG.26372.34	0	0	0	0		0.0354497	0.0262373	0.00147567	0.009733		0.060684	0.526616	0.369456	0.00250667		0.323481	0	0.441459	0.213879
MSTRG.18139.2	0.00287333	0.214309	2.21459	0.760419		0.0286677	0.524042	2.19887	0.519765		0.055403	0.279031	1.1148	0.553763		0.075808	1.76227	0.584702	2.15591
Ciclev10025238m.v1.0	29.4643	15.545	3.05795	2.58679		29.5571	4.70528	3.07625	6.24639		34.1053	87.2199	17.869	66.0224		62.9539	7.7151	25.0882	22.0358
Ciclev10001102m.v1.0	3.68175	8.74504	6.80213	5.57122		3.64751	6.2105	5.89725	5.28883		2.07128	8.15336	5.72214	4.34812		3.14129	7.51056	5.82719	4.46355
Ciclev10015073m.v1.0	3.60003	3.29253	2.90329	1.59201		4.45135	0.502153	1.56187	2.42174		7.78714	3.67054	2.45406	3.85672		9.45694	4.47068	4.95125	3.44111
MSTRG.73845.5	1.54428	4.02777	3.77239	5.49421		1.37773	2.07457	1.22416	3.86185		1.9251	3.01533	1.12263	5.73917		0.356471	2.3298	1.24482	3.4798
MSTRG.49598.5	2.20051	0.973703	1.02392	0.641287		1.61088	0.915876	1.92802	1.11295		1.55472	0.775059	0.985836	0.681085		1.59316	0.80323	1.47236	0.4554
MSTRG.73845.1	1.94891	6.42462	8.4209	7.91399		1.42574	4.60981	2.25545	3.81595		1.89261	5.86097	4.58641	10.8865		1.47532	6.37773	4.15854	8.49686
Ciclev10013012m.v1.0	3.09877	15.7042	57.2634	68.638		3.03922	47.7979	71.9454	70.4621		4.50023	40.8653	42.3726	97.3902		4.18311	44.1153	33.2107	96.7721
Ciclev10001373m.v1.0	0.12376	7.20331	2.07177	5.16934		0.509118	4.2388	0.45802	14.8295		1.07514	2.89003	5.47948	6.01976		0.788118	4.73164	3.54595	7.38843
Ciclev10021163m.v1.0	0.954116	4.66752	9.48535	3.80539		0.49508	4.82167	5.13139	3.07991		1.3344	5.16469	5.95663	5.02823		1.71684	5.9284	6.3062	5.36696
MSTRG.60715.2	4.44905	2.66347	2.98767	1.76792		3.59522	1.97848	2.73676	2.59199		3.35874	2.94063	1.74029	2.84557		4.98684	1.84269	2.75582	2.31169
Ciclev10008953m.v1.0	0.500306	0.538235	0.037847	0.188441		0.40503	0.586133	0.159623	0.346553		0.111965	1.08666	0.195306	0.275851		0	0.522984	0.17116	0.621241
MSTRG.19947.5	0.620351	0.65274	1.90671	1.55266		0.377734	1.45601	2.77206	1.29571		0.406019	2.29986	3.35635	3.20095		0.413236	2.45606	3.64348	2.76179
MSTRG.32694.1	2.59679	2.5799	5.34193	5.15017		2.16279	5.21046	4.63845	3.95194		2.11759	4.41554	7.17144	7.48948		1.95181	4.37268	6.17655	7.44951
Ciclev10007311m.v1.0	4.40518	18.1939	8.8487	12.5687		5.77353	11.2455	7.45542	9.79234		4.75172	10.1472	10.8911	17.2651		3.69239	12.779	9.96364	16.1842
MSTRG.22340.1	2.85432	5.79091	2.5375	3.90859		3.34582	5.06112	2.16904	3.36844		2.37357	6.56582	2.27255	4.60193		2.27536	6.76315	2.63858	4.2243
MSTRG.16226.12	0.341826	0.255269	0.803369	1.71013		0.15891	0.86943	1.09973	1.00835		0.687104	1.25628	1.37595	1.14165		0.682701	2.84703	0.884739	3.16754
MSTRG.16226.10	0.751272	0.560731	0.997908	3.37148		0.551763	1.65953	1.85464	1.64954		0.625753	1.33283	1.61403	1.42847		0.474055	2.44321	0.924952	2.39764
MSTRG.389.1	18.3528	6.59914	14.8092	7.73811		11.9864	9.99416	11.8357	11.0894		17.3432	10.7145	12.0045	8.49047		30.9854	15.3478	7.73457	7.20418
MSTRG.31434.1	0.956887	0.645151	0.693354	0.332622		1.14564	0.692881	0.42105	0.344496		1.33435	1.26398	2.20479	0.520001		2.17297	0.158308	1.39274	0.549233
Ciclev10007637m.v1.0	3.25721	0.595455	3.46775	0		1.19531	1.26855	3.69465	1.38061		3.08296	1.63929	2.22733	1.45059		2.18813	0	1.55536	0.273266
Ciclev10009047m.v1.0	15.5798	32.3521	39.6011	50.7148		22.3816	47.9369	40.3113	39.6253		34.3659	45.7829	51.8554	75.0077		28.5446	60.8976	48.2807	73.6709
Ciclev10012250m.v1.0	3.17008	2.1938	7.12239	6.3476		3.95733	2.69134	7.54898	7.72535		6.35441	1.25735	5.08576	4.94749		11.7169	0.741633	2.6067	5.13784
Ciclev10007810m.v1.0	73.267	22.0321	31.9016	16.2467		62.3622	10.8037	31.5124	18.5229		58.8111	33.292	50.3514	34.7314		58.5789	23.3317	50.0532	30.6528
Ciclev10010116m.v1.0	0.367238	0.246925	0.0492043	0.150563		0.274698	0.436307	0.0138243	0.225607		0.143729	0.714098	0.130714	0.130403		0	0.491282	0.252369	0.0873327
Ciclev10021602m.v1.0	0.240408	0.30468	0.22957	1.13405		0.221088	0.908736	0.550395	1.29702		0.467469	1.77825	2.3788	4.94151		0.392305	2.34764	1.83406	4.38411
MSTRG.30044.1	0.193108	0.413009	0.327274	0.603499		0.11958	0.464797	0.147623	0.760886		0.0094585	0.644699	0.057735	0.406891		0.010746	0.419997	0.111775	0.323495
Ciclev10016114m.v1.0	0	0.715329	0.253986	0.428793		0.245842	0.559463	0.12167	0.338819		0	0.800239	0.0327223	0.237915		0.00335067	1.20535	0.277082	0.973364
MSTRG.15677.51	1.22018	1.55026	0.755238	1.07682		1.01928	1.2253	0.489854	0.92017		1.21134	1.34208	0.778786	0.532095		2.23766	1.12693	0.866986	0.708806
Ciclev10020181m.v1.0	5.45416	10.1983	4.90063	8.01673		8.40789	7.70012	6.87638	5.79961		2.84143	8.8133	8.73081	7.54287		3.26632	7.55601	5.69304	6.2545
Ciclev10013989m.v1.0	0.12334	0.0410247	2.92634	0.629925		0.047791	0.0425833	0.34024	0		4.43538	8.63564	10.8352	13.0444		4.05967	8.77262	10.3958	11.0347
Ciclev10028024m.v1.0	0.100838	0	0	0		1.37241	0	1.09543	0		0	0.547443	1.48895	0.274639		6.21832	0	0.425346	0
MSTRG.53404.2	4.06581	2.82074	4.45247	2.98231		3.7258	2.23255	4.33105	3.2655		8.16663	3.14311	6.26981	3.73249		5.84734	2.80318	7.36752	2.84353
Ciclev10010556m.v1.0	0.396434	0.354319	0.174149	0		0.168872	0.34024	0.0969937	0.463008		0.396293	0.278437	0.606689	0.328035		0	0.299501	0.346513	0.152304
MSTRG.6182.1	0.497674	2.3892	0.984456	3.43552		1.01434	0.871496	1.03796	2.08569		0.780147	4.07534	1.70061	3.09548		1.07288	3.58978	1.40593	3.71722
MSTRG.19595.1	2.57426	1.54842	1.5459	0.124073		2.67968	0.555504	1.48154	0.240752		4.01728	2.10896	0.747956	0.118918		4.36562	0	0	0.265346
MSTRG.65856.1	0.602401	0.190696	0.102727	0.481637		0.325833	0.621562	0.486486	0.433737		0.090258	0.455946	0.373114	0.322987		0.037363	0.59853	0.442325	0.329444
Ciclev10032434m.v1.0	3.15289	0.965655	2.06314	0.919831		2.69614	1.09574	1.9861	2.69685		0.369196	1.24493	4.62449	3.77084		0.552335	1.28253	4.85766	3.43661
Ciclev10026775m.v1.0	8.36785	61.449	107.076	147.624		10.6668	94.3012	122.813	110.204		18.144	43.6189	132.062	157.389		19.6603	117.989	125.853	164.981
MSTRG.67591.10	0	0.142551	0.000327333	0		0.099375	0	0	0		0	0.13993	0.024311	0.161681		0.59133	0	0.57586	0.0848033
MSTRG.38870.8	0.509759	0.399181	0.00308233	1.47795		0.000136	0.148612	0.188491	0.424779		0.559208	1.41075	0.999504	1.3e-05		0	0.407069	0.311958	0
Ciclev10023087m.v1.0	18.9096	16.0726	18.0101	17.5847		25.0083	16.7492	13.9039	20.0414		38.4477	15.6318	29.8844	23.206		41.7025	18.4782	33.2139	24.0893
MSTRG.48570.1	4.62748	2.57758	5.59573	3.99891		5.60861	4.01189	4.35123	1.64559		3.85829	2.65514	8.68437	8.07287		8.35814	0.730987	7.17671	7.78995
MSTRG.12503.6	0.0169777	0	0	0		0	0	0	0		1.34865	0.795232	0.426218	0.955293		1.92109	0	0.394926	1.0336
MSTRG.691.1	1.13232	2.06748	0.878969	1.82317		0.961731	2.29197	1.38642	2.08608		0.158111	0.527409	0.0718103	0.0530447		0	0.256344	0.168388	0.051047
MSTRG.59351.18	0.202047	0.439162	0.2356	0.231662		0.197501	0.137677	0.416804	0.798977		0.557053	0.568941	0.914737	0.918859		2.16515	0.415089	0.296827	0.504393
MSTRG.53275.2	0.607971	0.567385	0.520209	0.598385		0.350794	0.920886	1.34009	1.93045		0	0.956578	0.153986	0.640856		0	0.364173	0.299839	1.38829
Ciclev10008806m.v1.0	0.227664	0.374894	0.290132	0.434227		0.257872	0.391668	0.300198	0.555779		0	0.388107	0.140821	0.333774		0	0.240021	0.091954	0.0794657
MSTRG.24999.3	0.399429	0.284189	1.36665	0.970123		0.510443	1.91308	2.17505	0.666956		0.726427	1.88861	4.65517	2.02626		0.950351	4.14716	4.32575	1.77639
MSTRG.47126.3	1.47909	1.32815	1.62892	1.1522		1.24957	1.31294	1.66568	0.93995		1.09738	1.44053	1.89804	1.15176		0.888423	2.06367	1.68099	1.35955
MSTRG.8766.6	0.276774	0.622171	0.114274	0.200271		0.47384	0.978703	0.113711	0.390376		0.695912	2.39371	0.136986	0.323733		0.113469	2.2267	0.112908	0.547179
MSTRG.70045.2	0.00404233	1.00942	0.235259	3.48444		0.556987	1.78423	0.00491233	0.028996		0	1.34605	0.0382973	1.99901		0	0.902063	0.00435933	1.30573
MSTRG.75872.1	0.00139667	0.159209	0.342666	0.305018		0	0.0132753	0.471535	0.244081		0.115782	0.317103	1.47783	1.071		0.094567	1.21471	0.947692	1.37075
MSTRG.8766.1	1.39339	0.215195	0.703008	2.62855		2.3583	1.05471	2.41661	0.469311		5.61698	15.2044	6.61963	18.2906		6.63268	18.0525	6.21786	17.7511
MSTRG.75872.3	0.434261	0.28926	3.39807	5.98133		0.234241	2.15406	7.9913	3.0927		0.502853	0.935183	9.84765	4.38777		0.467603	5.76607	6.14385	7.21729
Ciclev10001052m.v1.0	3.33382	2.91573	2.54072	3.53636		2.40436	4.19318	1.38131	2.25496		1.81765	3.96107	1.94275	4.32401		1.2958	3.89483	1.64895	3.04042
MSTRG.375.1	1.49262	2.34942	3.0006	1.50519		1.86306	3.43147	2.64768	1.87779		2.0383	5.18724	4.54893	2.71996		2.98632	7.06719	4.14518	3.26909
Ciclev10002803m.v1.0	4.88952	7.74119	94.6143	74.2331		9.5773	47.0641	87.6859	29.6667		13.6127	11.9019	92.1895	74.2277		15.2341	57.0385	89.1009	72.7991
Ciclev10012231m.v1.0	7.37409	5.04224	13.7303	8.01755		6.25446	4.24856	12.1103	6.63874		21.7179	3.83626	11.904	6.16691		18.029	6.00311	14.0644	5.12179
MSTRG.11289.2	1.12669	1.35054	0.79658	1.02263		0.832902	1.12262	0.81044	1.02027		0.587759	2.3099	0.606177	1.6762		0.511713	1.27029	0.652268	1.2044
Ciclev10028230m.v1.0	1.87396	0.668562	1.16593	0.168141		1.19114	0.296478	1.19288	0.263927		0.584052	0.3678	0.404041	0.174614		2.07053	0.204556	0.681051	0.179226
MSTRG.37622.1	1.22004	2.47975	3.006	1.68304		0.96623	2.1356	1.12538	2.4328		0.501319	2.23956	2.06067	2.39993		0.420573	1.49308	1.86609	3.66909
MSTRG.16151.3	1.29488	0.522945	0.222394	0.844882		0.571377	0.946572	1.08707	0.493702		0.694257	0.067761	0.197784	0.245427		1.01204	0.0325037	0.48909	0.17371
Ciclev10008377m.v1.0	12.4389	9.6778	17.6933	9.58178		17.1639	9.68954	18.0533	9.65775		24.3558	7.97622	13.212	9.00902		21.7675	9.87791	16.2267	7.40145
Ciclev10015687m.v1.0	49.057	20.5352	12.7133	5.42372		67.9736	30.5749	14.5641	14.0307		19.5032	32.7132	33.8276	30.4527		42.2682	18.7782	46.3827	38.6361
Ciclev10005563m.v1.0	8.6452	96.6196	11.5211	92.9816		15.6321	83.5283	7.39292	66.7982		21.9906	85.5733	9.62448	88.5974		17.6796	122.186	8.12799	79.5795
MSTRG.62297.1	1.46677	1.07268	0	0.901589		1.48819	0.0421267	0	0.848558		1.27833	0.912703	0.509862	0		3.51543	0	0	0.621858
Ciclev10012011m.v1.0	4.7438	7.57473	8.82701	3.5536		7.19801	3.47467	9.22752	3.11684		9.53914	10.671	7.19279	8.99866		13.4154	4.09625	13.0525	5.22795
Ciclev10019473m.v1.0	4.78196	2.85272	2.98541	2.78055		5.2526	1.5524	4.06083	1.83096		3.48751	2.23568	0.928656	2.14887		3.86362	1.89173	0.98536	2.44893
Ciclev10009935m.v1.0	0.727036	2.11354	9.19199	5.18933		0.421193	7.16147	5.86369	6.35758		0.117558	5.49992	1.41737	4.31257		0.130744	2.07775	2.00831	3.9646
MSTRG.7714.4	1.0764	1.30922	2.66748	1.26097		1.06895	1.77946	2.49543	1.58871		0.823674	1.05322	3.49391	1.62949		0.402864	1.84872	2.86509	1.99264
MSTRG.54873.1	1.27125	0.968568	0.467672	0.929954		1.46164	1.73032	0.568147	1.07207		0.342549	0.893569	0.262042	0.291864		0.125815	0.756365	0.686057	0.382069
Ciclev10016128m.v1.0	6.39101	35.6761	5.42739	16.4976		10.1256	33.1471	6.23701	26.9111		12.688	53.4968	9.23977	37.5738		4.71232	55.908	9.6397	41.7777
MSTRG.7714.3	0.721069	0.757672	1.40512	0.93668		0.863053	1.00446	1.68977	0.942563		0.608789	1.28556	1.41248	0.790845		0.245329	1.31647	1.58695	0.740608
MSTRG.14609.7	0.672607	5.46647	1.6626	1.39311		0.293597	2.52939	0.846813	0.622481		1.27786	4.24423	0.655355	1.45838		0.505786	1.8424	0.262718	1.81128
MSTRG.61628.2	0.188391	0.126527	0.359617	1.65217		0.13428	0.654225	2.06762	0.869824		0.265371	0.502391	3.02624	3.03179		0.318199	2.2129	2.65542	3.6824
Ciclev10013191m.v1.0	6.95135	6.05719	17.4663	17.4431		11.9666	10.2717	15.8241	22.8058		56.8107	56.692	60.7706	50.7324		39.9371	88.3145	54.5949	58.8284
MSTRG.27966.2	0	0	0	0		0	0	0	0		0.279314	0	0.100842	0.0702933		0.172788	0	0.118171	0
Ciclev10013424m.v1.0	0.476878	0.458538	0.0286797	0.394932		0.180733	0.441823	0.0587397	0.42638		0.0660405	0.836906	0.259349	3.3747		0	1.71117	0.303278	4.26881
Ciclev10012635m.v1.0	3.76644	4.2892	15.8978	16.2954		6.04121	11.2755	19.4667	11.4575		8.04596	9.78836	25.956	23.8568		9.60553	26.0307	26.0234	30.7288
MSTRG.32112.9	0.549927	0.301306	3.3223	1.1655		0.713012	1.15393	4.13505	1.5758		0.402664	1.66177	3.68858	3.01691		0.361914	2.3157	2.49442	2.56691
MSTRG.46632.3	6.10919	5.82789	1.8874	2.04522		8.83381	1.47382	3.95334	1.12444		15.5446	4.23532	2.34879	2.04384		8.00891	3.51041	1.37301	3.70158
MSTRG.32112.2	0.404156	0.26862	1.65481	1.01956		0.076953	0.957316	2.81122	1.26643		0.250885	0.624778	1.24265	1.18397		0.0986433	0.797275	0.873969	1.84405
MSTRG.62307.6	0.87039	2.2736	3.27899	3.09191		1.07413	2.47843	2.45073	2.02745		1.1281	4.80511	2.91495	2.78491		1.39259	5.13697	3.29068	3.22185
MSTRG.25645.1	0.880615	0.138134	0.355369	0		0.204392	0.607441	0	0.407679		4.12101	1.00359	1.53815	0.27166		3.67899	1.07201	1.26133	0.483705
MSTRG.44221.1	0.642599	0.560741	0.620654	0.462457		0.417717	0.607496	0.473751	0.450139		1.04767	1.47225	1.5629	1.7456		0.947745	1.99756	1.34454	2.39634
MSTRG.62307.3	5.66475	8.14243	6.2971	11.1411		4.27967	5.75045	5.55496	6.93211		5.8894	5.41093	5.28686	9.90781		3.65647	9.44531	4.84568	7.20268
MSTRG.62307.8	1.01484	2.96609	1.91116	2.59347		1.15469	2.72506	2.24724	2.84633		1.40455	3.76372	2.4816	4.54868		1.54095	6.82889	3.18872	4.70678
MSTRG.32734.2	1.34572	0.285236	0	0		4.51497	0.41932	0.538697	0.650877		0.800435	0.896906	1.0185	0		3.23933	0	0	0.253949
Ciclev10007801m.v1.0	0.565903	0.748304	4.38509	4.78422		0.755459	4.06879	9.59722	3.9192		0.37117	3.64001	9.74504	3.6868		0.189805	6.0681	10.0076	4.61294
MSTRG.28746.2	6.8764	1.61665	6.35956	3.21852		6.88113	1.88897	9.04169	4.21335		10.5048	1.65208	1.17152	1.17584		9.64498	0.974397	1.36556	0.603584
Ciclev10005800m.v1.0	3.95089	4.41236	3.96065	3.83154		4.64484	3.36535	3.66884	4.4139		10.4342	5.90602	5.41765	8.41518		9.26033	3.25519	4.67736	6.86854
MSTRG.23978.8	1.58677	1.70057	1.06997	1.23931		1.74875	1.06186	1.35741	0.225714		2.26973	0.286772	0.598862	0		0	0.357003	1.0718	0
Ciclev10027990m.v1.0	2.22049	0.126555	5.03045	0.0587357		3.9226	1.11119	9.50608	0.370787		3.96629	1.00898	15.938	0.379226		3.59272	0.951708	12.9691	0.167531
Ciclev10014722m.v1.0	5.07152	5.58386	7.81373	5.52495		6.19838	3.81176	6.08024	5.95077		0.725419	0.722347	0.477102	0.790426		4.07669	0.226902	1.60941	5.15995
Ciclev10007353m.v1.0	2.65858	4.72057	3.6549	7.11403		3.84181	7.28838	5.85918	6.61106		2.31258	5.58909	3.94842	7.07887		2.27502	9.57977	3.70446	6.17838
MSTRG.28381.5	1.39167	0.607265	0.973071	0.676656		1.51303	1.11763	1.01677	1.08571		1.34503	1.21967	1.44339	0.825501		1.82259	0.417921	1.54037	0.993697
Ciclev10025622m.v1.0	4.18041	4.02158	6.45088	4.14801		5.19735	2.0808	5.58271	4.40184		17.4386	3.69273	8.9699	7.43426		12.1231	5.81767	7.2492	6.28947
Ciclev10008047m.v1.0	26.2816	6.17253	59.1953	3.95187		35.6131	10.996	64.8574	5.26136		61.8983	1.85993	42.0001	0.967292		50.0496	8.37566	52.6697	1.48943
MSTRG.76222.2	2.62419	2.99842	4.21787	3.23436		2.91559	2.93889	3.28825	4.81613		0.789922	3.07685	1.33138	1.52072		0.681558	1.59236	1.23965	2.29438
MSTRG.12547.6	3.24913	0.756265	1.94908	2.94308		3.60331	1.13377	3.4085	1.4446		2.15146	1.87632	3.27343	2.03302		2.48228	1.26074	5.07774	1.89178
MSTRG.15617.5	4.39243	49.3226	108.465	137.207		8.33274	105.75	64.9701	99.2937		7.27321	92.0909	129.667	196.317		3.29201	70.1742	104.661	207.368
Ciclev10005879m.v1.0	0.395772	0.245483	3.04447	3.24199		0.130324	0.895876	3.58166	2.53441		0	1.05644	2.06367	2.64571		0	1.08488	3.24374	3.24576
Ciclev10025174m.v1.0	4.50109	18.7739	6.42365	12.1267		10.3967	19.6745	6.24295	9.09196		4.92005	12.7163	3.95021	8.44604		6.43606	20.4393	4.45294	5.69534
MSTRG.31389.2	0.913369	2.48085	1.04405	0.881307		1.28838	3.05043	1.19021	2.11886		1.32802	2.43384	1.84291	1.61498		1.99021	4.60452	1.13665	1.13218
Ciclev10022213m.v1.0	2.89567	3.41795	3.69081	2.90678		4.9384	3.93613	3.11409	4.64423		12.9573	5.21014	9.7056	6.0139		15.0742	6.25653	6.60299	5.42196
MSTRG.20002.9	0.120944	0.158825	0.408616	0.118333		0.0416913	0.072729	0.101693	0		0.240715	0.474503	0.942797	0.0389807		0	0.737379	0.990838	0.446906
Ciclev10021855m.v1.0	0.503707	0.736311	0.917098	0.276192		1.19288	0.113621	1.2285	1.26378		0.64259	1.03952	0.692237	1.13361		1.00615	0	1.04612	0.395092
MSTRG.28381.1	2.44364	1.01031	1.48768	0.473084		1.69786	0.498643	1.6405	0.602798		2.68101	1.47868	1.62594	1.16031		2.90172	0.729642	2.25706	0.765587
Ciclev10000396m.v1.0	1.78322	0.444305	2.38507	1.89873		3.69611	0.384233	1.2988	1.55087		2.80171	0.232915	1.2322	1.07875		3.1218	0.599326	0.624453	1.8168
MSTRG.62787.1	0.987733	2.54392	1.20826	0.761614		0.85924	1.77974	1.38357	1.59014		0.603073	2.93421	1.0714	1.12002		1.03131	2.31743	1.00081	1.4493
Ciclev10017051m.v1.0	9.36061	12.4428	9.52849	8.55438		7.87909	10.8226	11.4728	13.212		2.9728	10.6093	3.61632	8.72286		2.62331	8.66057	2.57849	9.00035
MSTRG.61988.1	0.273002	1.05174	0.566226	0.970292		0.368143	0.860628	0.778458	0.304323		0.0476695	1.97833	0.479199	1.05962		0.00459167	1.03562	0.351804	1.25288
MSTRG.30903.3	1.3934	1.06886	0.993184	0.723406		1.27448	0.752741	0.9006	0.95847		0.689307	1.59781	1.31183	1.41732		1.54633	0.797894	1.11203	1.03259
MSTRG.69996.5	1.67806	1.12894	3.71245	1.19037		2.44338	3.0046	11.8464	2.01489		0.674203	0.442519	2.50537	0.474397		0.210285	1.61214	6.13577	0.778994
Ciclev10011442m.v1.0	2.49992	3.65502	5.02308	5.02573		1.86071	6.56944	4.93305	4.57852		3.24425	6.19691	6.81221	7.7661		1.8108	7.41565	7.461	7.34696
MSTRG.11498.1	3.77303	2.209	2.61824	2.23568		6.65159	4.0777	1.42671	1.62737		3.51504	1.90205	2.46372	2.42094		5.00271	2.21854	3.17626	1.65193
MSTRG.35047.4	12.4949	8.60799	2.60254	1.01058		9.55722	7.57744	0.85877	2.7189		1.50257	9.36816	0.555824	4.15745		2.24057	6.33589	1.74186	4.60434
Ciclev10018890m.v1.0	1.22651	0.796227	1.79449	0.525315		1.292	0.895332	2.22834	0.698149		1.65677	0.913759	2.04596	0.585116		1.43611	0.505441	2.21066	0.577938
MSTRG.35047.3	5.62001	3.99214	0.9301	0.417654		3.35829	3.0162	0.217281	1.87039		0.281691	3.53998	0.189965	1.77603		0.408944	2.36346	0.866669	0.883686
MSTRG.57855.3	1.09092	0.979874	0.696549	0.78964		0.858764	1.33931	0.866386	0.246741		0.0772415	3.52284	3.16019	5.34907		0	0.76539	1.87736	3.02525
MSTRG.31332.2	1.26118	2.43859	0.757177	1.46263		1.29318	1.74799	0.508977	1.33799		0.655372	2.40052	0.579841	1.36927		0.587911	1.8729	0.511344	1.15055
Ciclev10031447m.v1.0	3.34994	4.07541	27.5609	22.1045		3.2025	16.474	26.2541	14.3342		2.41761	14.5035	29.0174	16.6652		3.76636	15.2236	26.0482	28.7242
MSTRG.3387.4	1.17582	0.713358	1.3488	0.667784		1.55881	0.70654	1.5088	1.09732		1.13931	1.1657	1.13213	0.537563		2.53843	0.569454	1.65571	0.975199
MSTRG.10573.1	0.910957	0.65656	0.0520173	0.303741		0.351438	0.88601	0.268764	0.479695		0.14159	0.63244	0.146794	0.260065		0.0146893	0.422825	0.324006	0.288627
MSTRG.76722.17	0	0	0	0		0	0	0	0		1.46272	0	0	0.114499		1.41311	0	1.6288	0.0933457
MSTRG.68191.1	1.46717	2.53449	2.97279	1.55484		1.87861	2.87288	3.02658	2.42304		2.60228	4.91497	2.92375	2.89037		2.17497	6.66047	3.37592	3.70242
MSTRG.28198.1	0.545055	0.538433	0.0831337	0.177902		0.319263	0.602358	0.103505	0.33542		1.80817	0.764668	0.151252	0.234109		1.41664	0.371454	0.255845	0.0938247
MSTRG.58043.4	0.188531	0.276305	0.0610437	0.208034		0.080587	0.174077	0.0749813	0		0.498347	0.552742	0.473479	0		1.14045	0	0.059801	0.0929877
MSTRG.53079.1	0.369441	1.82934	8.16365	3.53573		0.859304	3.66042	4.00697	1.71461		0.17928	0.216428	0.234244	0.0757583		6.66667e-07	0.583362	0.0316473	0
MSTRG.74720.1	0.745764	0.326915	0.840209	0.324904		0.644012	0.207739	0.94744	0.497388		1.45538	0.415712	0.994934	0.667296		1.81404	0.445954	1.04231	0.400357
Ciclev10019199m.v1.0	3.281	6.87065	1.58421	3.46163		2.40066	4.49959	1.82596	5.14896		1.3673	7.46447	0.977866	5.89791		0.730816	3.19139	0.7522	4.39942
MSTRG.5370.8	0	1.22211	0.833983	2.12261		1.79062	5.79111	0.663069	3.31599		0	1.02585	0.982551	1.2711		0	7.42788	0	4.16828
Ciclev10011964m.v1.0	0.419332	1.25325	0.56315	0.870191		0.894337	0.901519	1.19121	0.768035		1.6802	1.04978	0.480359	0.264973		2.26924	0.926434	0.468776	0.461097
MSTRG.34775.3	0.505867	2.10319	8.60416	3.39346		0.476832	2.69558	4.82352	6.8133		0.73927	2.75783	3.06667	2.10143		0.568241	4.50777	3.20209	3.30241
Ciclev10033113m.v1.0	0.449581	1.41302	3.51698	3.08819		0.232972	1.53611	10.2965	4.18898		0.979056	4.16641	7.64346	14.3074		0.643397	4.28232	8.21188	10.7574
MSTRG.76235.2	0.363104	0	0.120121	0		0.122217	0	0.663231	0		0.930244	0	0.317297	0.0330387		1.15162	0	1.32594	0
MSTRG.48504.2	2.1835	0.928918	1.47209	0.296348		1.36674	0.931955	1.38717	1.35124		1.09229	1.29621	2.07168	0.27803		1.26199	0.245615	0.272392	0.231736
MSTRG.16534.3	1.83077	4.91879	3.78806	11.0356		2.46788	5.76609	5.00219	7.12426		2.65587	5.52355	4.88546	10.7962		3.59264	10.045	4.1257	9.61483
Ciclev10015719m.v1.0	1.25396	1.57008	1.71017	1.65952		0.63912	1.27697	1.44278	1.04546		0.236243	1.43844	0.340813	0.80071		0.261749	1.19237	0.414039	0.882518
MSTRG.54557.2	1.12837	1.65324	0.590724	0.827647		1.09102	1.12272	1.12871	1.11069		0.326287	1.79183	0.506326	0.51314		0.276111	1.56415	0.371475	0.660858
Ciclev10020442m.v1.0	3.34993	12.07	2.7951	4.43914		5.655	6.28209	2.77617	5.87406		2.33103	5.61534	1.01006	4.0705		1.55025	5.21362	1.36853	4.00308
MSTRG.32591.2	2.47911	4.64874	2.29857	2.19766		1.9768	4.32988	2.1261	2.33225		1.80013	3.80683	1.13904	0.905251		2.30118	6.79303	3.99664	0.833116
MSTRG.32778.4	1.23883	0.336652	0.760334	0.135266		2.07495	0.438526	0.354936	0.455506		1.26192	0.877386	1.32973	0.186838		2.30982	0.271756	1.40269	0.282096
MSTRG.38715.1	3.90195	3.95686	1.96637	2.53454		3.55481	5.089	1.59269	2.94022		0.63285	2.6015	0.658589	1.23117		0.508528	1.44933	0.617987	1.1577
Ciclev10003406m.v1.0	3.59107	4.20019	4.95616	3.87696		2.71088	4.02971	4.49276	3.8453		3.4581	2.65851	2.90088	1.22896		4.52606	1.76071	4.06081	1.34673
MSTRG.1418.6	0.504853	1.18658	1.32392	1.03351		0.541318	1.61456	1.17298	0.696655		0.261966	4.87076	1.38284	1.98673		1.55038	4.73261	2.68447	3.3724
MSTRG.32778.1	6.08643	0.959103	1.34752	0.359502		4.19025	1.2921	1.21337	1.16565		7.15912	4.4829	4.26725	2.22037		10.3182	0.856071	8.60172	3.58856
MSTRG.1418.2	2.09644	3.72084	2.34543	3.0803		1.96467	3.22027	1.7318	1.80544		1.74709	4.2321	1.37534	1.70922		0.902861	4.10319	1.21553	1.60489
MSTRG.66965.1	3.07	0.605356	6.69802	0.400033		3.99176	1.92878	4.74731	0.407928		4.50784	0.633114	8.96564	0.311982		7.10558	0.541765	12.083	0.511263
Ciclev10006472m.v1.0	3.58704	1.49857	1.14195	2.9085		2.24425	1.4272	3.99778	3.2004		1.02271	0.181476	1.92809	1.58022		4.89944	0.507899	2.69597	1.58009
MSTRG.66965.2	2.30783	0.563731	3.12806	0.367802		2.22954	0.853239	2.10652	0.158984		1.6995	0.681251	4.72	0.201912		4.39652	0.441514	6.91363	0.557753
Ciclev10009066m.v1.0	0.20929	0.382189	0.231153	0.0762327		0.0612233	0.162478	0	0.25277		0.398685	0.165977	0.0892513	0.43522		0	0.444439	0.00869867	0
Ciclev10026569m.v1.0	0.379842	0.47779	1.03499	0.839803		0.747161	0.50885	0.740757	0.581464		2.76138	0.993969	1.73614	0.841868		2.0626	0.721817	1.66136	0.719345
Ciclev10012937m.v1.0	0.758609	2.27706	1.05602	1.68676		1.06733	1.45147	1.5236	0.939811		1.21909	3.39217	1.2857	5.52251		1.33456	4.6845	1.13265	4.07474
MSTRG.1022.1	0.641045	0.438848	0.557136	0.347422		0.436828	1.04259	0.78899	0.821037		0.299951	2.36874	0.534333	1.19335		0.0714943	1.48862	0.894298	1.78537
MSTRG.40285.21	1.08579	0.159157	1.10844	0.001763		1.37189	0	2.39465	0		4.31598	2.73752	3.97397	1.94029		6.42609	2.52338	3.88132	2.53011
Ciclev10000734m.v1.0	2.94672	1.41428	1.71579	1.25531		1.84051	1.24347	2.2934	2.12238		3.62669	1.48584	2.81683	2.67901		4.76288	1.56235	2.80218	1.45593
MSTRG.18988.1	0.067019	0.40861	0.0801103	0.0513623		0.167397	0.728588	0.0337743	0.073788		0.076744	0.874721	0.157062	0.0873387		0.011797	1.24744	0.224514	0.0871117
MSTRG.30827.1	1.50433	1.87467	1.08084	1.62177		0.658748	1.80154	0.909738	0.924315		0.734943	3.58289	1.07899	2.67315		0.507157	6.71873	1.69687	2.61219
Ciclev10009124m.v1.0	1.28119	0.371742	1.12556	0.334904		1.01912	0.578067	1.14181	0.497388		2.51293	1.04648	1.05113	0.484197		2.39907	0.591927	1.27143	0.579195
MSTRG.20731.3	3.18561	10.1071	3.79414	2.83402		4.58201	3.64138	2.39342	3.90702		4.67127	5.43453	3.68613	5.89245		2.78769	8.4208	0.895959	4.71176
MSTRG.19547.1	5.10863	9.8889	6.13121	7.9028		17.1828	5.54317	4.79725	5.92648		1.5306	5.65008	1.19916	3.97556		0.794267	6.14259	2.01271	4.58842
Ciclev10021355m.v1.0	0.130308	1.23252	0.306052	0.364547		0.135617	0.438735	0.136223	0.370544		0.0027205	0.565181	0.0281323	0.354013		0.003542	0.342964	0.0442447	0.018083
MSTRG.76013.2	0.325439	0	0.204837	0		0.084629	0	0.724152	0.229478		2.62525	0.224046	2.27886	0		2.51628	0	2.43979	0
MSTRG.69218.3	1.02178	1.00245	0.523289	0.433971		0.33909	0.420454	1.12059	0.160852		0.0893385	0.933814	0.254082	0.809688		1.5216	0.171783	0.399609	1.15911
Ciclev10004507m.v1.0	3.66534	17.3051	7.05252	11.8425		2.54256	6.073	4.08906	10.0233		2.80685	6.03359	1.95268	6.10959		2.32897	8.20718	1.1565	6.77581
Ciclev10012763m.v1.0	5.50158	12.2489	2.94729	10.5503		7.72585	13.9281	4.64938	9.14338		3.37275	11.9354	2.26942	7.14463		6.05271	20.354	2.00801	8.10173
MSTRG.11779.4	1.95189	3.4705	2.56401	1.80148		1.5831	2.36035	1.80519	2.58621		1.13546	2.68633	2.55212	1.38642		0.901107	2.90514	2.22575	1.63078
MSTRG.40285.34	1.94868	2.00581	1.91627	2.57829		1.06275	1.62902	1.41764	1.45622		0.431748	0.299346	0.0657773	0.358903		0	0.412107	0.458171	0.171374
MSTRG.58706.1	0.771988	0.611883	1.21261	0.272841		0.751895	0.824464	1.06515	0.904806		0.10381	1.19174	0.326614	0.109239		0	0.332601	0.537244	1.03027
Ciclev10018871m.v1.0	1.49162	0.357813	0.99534	0.87175		1.42497	0.529573	1.24173	0.737622		2.1259	0.505506	2.65172	0.523416		2.8137	0.372677	3.0103	0.412683
Ciclev10001460m.v1.0	3.48538	8.2498	6.12482	3.76548		4.75454	7.50045	3.42808	3.0548		5.5138	3.83633	1.58399	0.791031		6.27427	0.788888	2.57491	1.71511
MSTRG.3881.6	0.736181	0.589226	0.2804	0.442955		0.567231	1.25625	0.216011	0.290274		0.322133	1.99055	0.625677	1.25846		0.289581	1.16123	0.811851	1.47955
MSTRG.2030.2	0.565852	0.608821	1.43266	1.82824		0.412776	2.42956	3.54103	0.869385		0.273858	1.30796	6.22495	2.69318		0.315745	5.50302	9.79635	3.41449
MSTRG.68276.6	0.947058	1.74916	1.25208	0.920538		0.780943	1.48145	1.61804	1.2207		0.788068	2.12927	0.770147	0.850958		0.476835	1.71058	1.07154	0.551972
MSTRG.59834.1	1.68145	2.07717	1.42649	1.98562		1.43428	2.52287	1.53907	1.4994		1.97731	3.7741	2.96431	3.48034		1.45033	3.22154	3.72458	3.65699
MSTRG.2030.1	0.992917	3.7238	7.65883	5.34501		1.02618	9.37419	5.78178	3.5556		0.952725	3.96661	19.1864	9.49589		1.51081	12.0467	20.228	11.6589
Ciclev10006251m.v1.0	0.910157	2.31143	1.58898	1.44599		1.90781	1.78083	1.08058	1.64996		3.5756	1.78826	1.57169	2.32204		3.42812	1.74441	1.53349	2.0986
MSTRG.55014.2	0.783069	1.17126	0.69699	0.389751		0.564731	0.805426	1.02167	1.54961		0.645357	0.10546	1.04445	0.818797		1.07946	0.0463797	0.618941	0.406742
MSTRG.55002.10	0.91428	1.25622	1.05399	0.521847		0.439546	1.88604	1.02328	0.542561		0.081847	1.53609	1.68631	0.740051		0.061929	0.930595	1.47634	0.592505
MSTRG.2030.4	0.255025	0.740973	0.893886	0.902076		0.415222	1.05144	0.918799	0.26323		0.0454525	0.722653	4.20554	2.70144		0.0780377	2.31586	2.66501	2.82718
Ciclev10002768m.v1.0	12.9881	44.4245	55.1392	79.2521		17.2689	20.7285	42.0541	83.7823		25.8455	24.9468	28.6952	43.0254		17.2692	53.1752	22.9617	40.3113
Ciclev10021090m.v1.0	2.33293	0.0269703	0.557717	0.0449743		2.35216	0.139004	0.726143	0.099644		0.294424	0.140176	0.113243	0.168897		2.86373	0.031944	0.091275	0.105285
Ciclev10030501m.v1.0	10.8369	8.63301	15.5913	4.70432		12.839	3.24928	19.6122	15.5272		8.14778	2.55766	13.5642	4.41092		8.08854	4.0945	8.78189	3.24314
MSTRG.10897.4	0.710471	0.694211	0.856962	0.747968		0.434045	1.50513	1.13055	0.623514		0.443325	2.87115	0.965137	3.29063		0.229699	1.74544	1.5514	1.68386
Ciclev10022653m.v1.0	2.05515	5.72211	6.14245	6.61853		3.31578	4.15985	5.77559	8.83832		1.85522	4.84063	4.52464	5.54787		1.52664	5.07519	3.92695	7.39461
MSTRG.65310.1	2.34974	5.91332	0.982434	2.62016		1.83247	4.4877	1.74217	2.64188		1.25034	5.72848	1.9891	3.5317		2.17758	8.34507	2.5259	4.99617
MSTRG.59701.1	0.889766	2.55459	0.809354	2.55196		0.882576	2.09863	0.559797	1.53256		0.559443	2.92062	0.584629	2.79154		0.359096	2.27554	0.487432	2.38282
MSTRG.24777.6	0.212256	0.240603	0.591743	0.478215		0.101056	0.201046	0.39786	0.492771		0.50893	1.24134	1.93472	2.54094		0.342698	1.41109	1.44122	2.48849
MSTRG.15127.1	1.94752	1.68859	3.51354	4.41037		1.22293	2.39219	8.70891	3.8993		2.57492	2.03759	9.20742	5.1598		1.95227	4.84026	8.14359	5.35051
MSTRG.57437.4	1.93622	1.72949	1.96761	1.51906		2.55722	1.4301	1.57335	1.51325		1.79504	1.68163	1.42058	1.32072		1.88513	0.823455	1.25796	1.26754
MSTRG.13793.2	1.6294	0.892198	1.15389	0.388311		1.67908	0.763013	1.16415	0.935309		2.40797	1.20111	0.855754	0.890575		2.29032	0.764685	0.909265	0.130468
[truncated: 23,121 more rows]

## Sheet: lncRNAs
Data S3 FPKM values of differentially expressed lncRNAs
Transcript ID	Rough lemon (Health)					Rough lemon （CLas）					Sweet orange (Health)					Sweet orange (CLas)
	RH_W0	RH_W7	RH_W17	RH_W34		RD_W0	RD_W7	RD_W17	RD_W34		VH_W0	VH_W7	VH_W17	VH_W34		VD_W0	VD_W7	VD_W17	VD_W34
MSTRG.38660.7	0.444005	1.01839	0	0.242721		0.97071	0	0	0		0	0.423004	0	0		2.10532	0	0	0
MSTRG.43723.14	0.354176	0	0.397939	0		0.564999	0.000851333	0	0.349441		0.823237	0.198227	0	0.0373743		0.828443	0.502683	0.029935	0
MSTRG.33178.6	0.950254	2.06238	0.411581	0.357191		1.17962	0.173991	0.54275	0.0366133		0.523441	0.913251	0.337303	0.838485		0.97474	0.080195	0.214439	0.150101
MSTRG.30518.2	0	0.336581	0	0		0.679962	0	0.732538	0.494045		1.05214	0.293145	1.69574	0.818087		2.04312	2.4527	0.780937	0.723754
MSTRG.62280.2	0.118726	0.251801	0.608879	0.105192		0.796657	0.196581	0.51148	0.104547		0.578241	0.49401	0.465196	0.260138		1.73628	0.375781	0.992444	0.385411
MSTRG.31559.10	5.90137	1.28375	0.0180347	0.016474		7.51647	1.22231	1.90161	0.919845		0.724701	5.44597	1.02956	0.36321		4.17354	0.0166907	0.705999	2.81163
MSTRG.55882.2	1.01669	0.346341	1.3082	0.586608		2.42866	0.479775	2.36526	0.869069		0.897392	1.18264	1.68028	1.78589		2.12623	2.61052	1.94938	1.47695
MSTRG.31575.8	1.05691	0.903952	0.0248603	0.0808677		0.954942	0.884195	0.0358723	0.201527		0.810184	0.120166	0.0897397	0.029734		56.3923	0.131298	0.09173	0.378636
MSTRG.59956.23	0.483979	0.0828407	0.00106867	0.168418		0.343203	0.000148333	0.279101	0.322934		0.000784333	0.0452483	0.0693407	0.000278		0.035551	0.000193	0.002207	0.0517483
MSTRG.64209.2	0.992134	0.122602	0.475935	0.0871057		0.573115	0	0.743295	0.0310253		0.179427	0.0951313	0.0797157	0.158777		0.204265	0.151785	0.14782	0.048325
MSTRG.42023.3	2.01581	0	1.13637	0		3.98847	0.0256403	1.38547	0		3.54065	0.120358	5.12922	0		6.4478	0.0484843	8.77411	0
MSTRG.42023.2	1.57648	0	0.330131	0.009197		1.3558	0.0252223	1.20221	0.000959		2.64078	0.021422	4.35434	0.051606		6.50558	0.169838	7.66901	0.036055
MSTRG.42023.1	2.24112	0.0361837	1.23565	0		3.94612	0.121302	1.07832	0.0168167		3.7732	0.23016	3.71761	0.01539		5.71283	0	7.07547	0.025413
MSTRG.29501.4	3.69539	0.197006	2.52569	0.885073		4.19458	0.00226433	3.34932	1.20563		2.61235	0.778765	1.85226	0.63131		3.5974	0.181882	1.72156	0.354449
MSTRG.46993.22	0.298568	0.126932	0.602212	0		0.297725	0.000203667	0.540532	0.33363		1.70097	0.434309	2.76698	0.297141		2.03444	0.513939	3.39333	0.0498733
MSTRG.46993.20	0.333531	0.00908	1.00234	0		0.413281	0	0.328338	2.66667e-06		0.278275	0.00716767	0.467303	0.0765177		1.7086	0	0.866955	0
MSTRG.46993.21	0.539713	0.00989933	0.562042	0.137032		0.894423	0	0.430079	0		0.00563167	0	0.114513	0		0.772571	0.196793	0.290132	0.000234667
MSTRG.22136.6	0.716377	0.238046	1.12388	0.198548		2.06408	0.032109	0.371149	0.165835		1.17966	0.678113	2.19771	0.269377		1.32254	0.586803	0.67357	0.323205
MSTRG.22136.7	9.96275	2.96426	8.08015	2.29839		14.6424	3.2333	7.85339	2.37897		4.92815	6.06094	6.11721	3.39854		5.62472	3.57764	5.28301	2.053
MSTRG.492.21	0.545469	0.0214	0.477521	0.388581		1.67059	0	0.722618	0.0601823		4.6172	0	3.97761	0		1.74468	0	2.30981	0.0180473
MSTRG.64787.1	0.391591	0.699582	0.317528	0.243589		0.337952	1.73333e-05	0.0231227	0.447715		0.4832	0.799005	0.00522933	0.836381		0.685706	0.522744	0.538731	0.568936
MSTRG.40492.2	0.654091	0.220435	0.892645	0.38089		1.0644	0	0.919199	0.201851		0.286449	0.106798	1.20697	0.359645		1.05332	0.106348	1.05466	0.515203
MSTRG.63746.3	0	0	0.050855	0.079039		1.57365	0.353314	0.392966	0.456417		0.922996	0.497181	0.949297	0.304594		1.27745	0.0905927	1.19628	0.841306
MSTRG.46993.9	0.0856503	0	0.081385	0.03697		0.104416	0	0	0		0.47849	0.00633767	1.19066	0.121779		0.998758	0	0.928403	0
MSTRG.46993.8	0.101838	0	0.0650447	0.018636		0.23266	0	0.0280973	0.0263713		0.936378	0	0.0551407	0.003103		0.780734	0	0.500693	0.0565657
MSTRG.46993.7	0.112986	0	0.292495	0.0394447		0.158478	0.00347267	0	0		1.34908	0.0478887	0.652198	0.041921		1.4296	0	1.1055	0
MSTRG.46993.5	4.00581	0.308306	5.51371	0.384747		4.93278	0.17942	4.40926	0.052936		0.659424	0.0120253	1.65304	0.114846		1.72539	0.09711	0.989449	0.139603
MSTRG.46993.4	0.151023	0.023282	0.0183807	0		0.18839	0	0.0273493	0.009946		0.237449	0.001511	0.277544	0		0.605351	0.0911707	0.624682	0.00196833
MSTRG.44750.16	0.05943	0.023766	0	0		0.198948	0.00185733	0.0400677	0		0.171734	0.0273587	0.182318	0.230486		0.497056	0.0441527	0	0.00121467
MSTRG.7099.3	0	0.225468	0	0.461026		1.74854	0	1.0263	0		2.02876	0	0	0		0.706745	0.345412	0	0
MSTRG.18173.6	0.640925	0.0325713	0.937494	0		0.373441	0.0368	1.75367	0.00138867		5.65086	0.081337	2.7328	0.0466467		3.70935	0.0557033	3.89999	0
MSTRG.37561.1	2.37628	1.15024	3.23781	1.54695		5.43416	1.26281	2.98859	2.24531		7.42668	2.75178	4.58597	1.08089		7.81981	3.39013	8.41014	1.55563
MSTRG.30062.7	0.411563	0.176004	0.123872	0.206538		0.569929	0	0	0		0.099224	0.0732063	0.240241	0.158044		0.314808	0.021713	0	0
MSTRG.46993.19	0.173642	0.0143487	0.250043	0.0255063		0.155186	0.00217267	0.0199357	0		1.24083	0	0.759878	0.000264		1.21409	0.0636147	0.692049	0.291267
MSTRG.46993.13	0.10588	0.0182457	0.183827	0.0141637		0.059264	0	0.026185	0		1.42215	0	0.279197	0.0419693		0.959873	0.0491073	0.403983	0.061593
MSTRG.9878.2	1.1871	0.0514753	0.386095	0.075528		0.472705	0	0.666746	0.185693		0.268918	0.423827	0.47271	0		1.08551	0.528788	0.547064	0.6351
MSTRG.46314.1	2.83149	0.700941	2.5127	1.47943		1.2125	0.289946	1.14186	1.737		0.289214	2.29459	1.63675	0.680193		2.01638	2.19455	1.13706	2.50056
MSTRG.38660.4	0.958214	0	0.430509	0		0	2.36187	0.18016	1.71197		1.12565	2.99902	0.455816	0.326379		0.571275	1.28476	0.739279	0.862518
MSTRG.17511.6	0.793723	4.33622	3.14059	8.62549		0.337057	6.40952	0.623342	4.14687		6.34656	6.96988	0.938102	8.87339		1.65513	5.32318	1.29379	9.32033
MSTRG.17511.4	0.124691	0.28632	0.652183	1.19431		0.242242	1.88235	0.623589	0.924442		0	0	0	0		0.00828633	0.474817	0	0
MSTRG.38738.11	0	9.54724	4.18316	2.5532		0.389935	9.35143	1.89894	1.66594		0.794454	3.23455	2.56802	1.18823		5.63916	7.25393	1.3822	0.425859
MSTRG.66903.71	0.843861	0	0.266029	2.52407		0	2.01837	1.89964	0.530265		0	0.167582	0	0.0337153		0.105557	0.266537	0	0
MSTRG.68546.13	1.12441	1.43344	0.009676	0		0.00253433	1.09203	0	0		0.00178833	1.33598	0.003354	0.0520443		0	0.0591427	0	0
MSTRG.30043.12	0.0740107	2.09275	1.53094	1.54392		0.316278	1.58875	0.530346	0.88854		0.414697	2.87348	0.382913	1.88398		0.103787	1.99637	0.610319	2.31537
MSTRG.30043.14	0.445463	1.49811	1.19932	1.2212		0.118787	1.21491	0.315436	1.96535		0.33712	2.38652	0.511755	1.44322		0.140635	1.45776	0.696608	2.0087
MSTRG.62528.2	0.197125	0.697265	5.74364	3.12875		0.356965	3.47408	10.2023	2.64167		0.542856	2.51885	10.2981	4.84392		0.61126	5.46953	10.4986	5.72005
MSTRG.40671.11	0.589996	0.279402	0.081797	0.0492193		0.0411663	0.544402	0.06747	0.156612		0.0270173	0.409091	0.3794	0.0245177		0	0.082231	0.687949	0.119432
MSTRG.28333.2	0.251761	1.95887	0.947043	1.43447		0.641907	1.46268	0.755567	1.42724		0.354258	1.13241	0.0329917	0.532535		0	1.40419	0	0.340406
MSTRG.36334.9	0.198258	0.432714	0.291152	0		0	1.36221	0.200782	1.42517		0.0710213	0.439935	0.300061	0.422171		0.290561	0	0.404485	0.165833
MSTRG.5033.5	1.95507	0.425211	0	0.290959		0.054393	1.95191	0.003002	0.286152		0.0171887	0.155383	0.00137067	0.0117863		0.589469	0.265826	0.0345487	0.000823
MSTRG.213.4	0	0.271198	0	0.262415		0.474873	1.01218	0	0		0.137398	0.231169	0	0.196218		0	0.584714	0	0
MSTRG.213.2	0.067742	0.535489	0.0671787	0.116896		0.206664	0.491626	0.0461893	0.0259153		0.0824873	0.471447	0.0674037	0.102588		0	0.45083	0.0535073	0.0989553
MSTRG.17928.1	0	0	0.0151737	0.166026		0	0.708899	0	0.010936		0.268832	0.018507	0.015277	0.0294107		0.006385	0.445594	0	0.116459
MSTRG.29311.4	0	0.319091	0	0		0	1.52251	0.371314	0.402703		0	0	0	0		0	0	0	0
MSTRG.75229.4	1.08015	2.22296	16.1773	8.00557		1.30658	6.34704	15.0085	6.76401		0.761536	2.7414	17.1852	10.1921		1.46075	7.43092	11.5973	12.6891
MSTRG.18257.1	0.154523	0.147634	0.46358	0.965337		0.0403493	0.579862	0.125377	0.789114		0	0	0.0311017	0.0147013		0	0	0	0
MSTRG.32607.2	0.0418083	0.319922	2.92642	1.3274		0.0843173	1.8038	1.37916	1.67		0.429348	0.819847	1.42479	3.30605		0.261722	1.40043	1.83197	0.411947
MSTRG.45760.1	0	0	0	0		20.5296	57.8875	0	0		44.8828	18.6409	0	0		28.2212	0	0	0
MSTRG.49256.7	0.550419	0.629436	0.026213	0.0447577		0.0325587	0.833179	0.146146	0.441287		0.0300957	0.925372	0.041956	0.0745107		0.0260577	0.228842	0.21238	0.0292413
MSTRG.44614.2	0.0563303	0.445323	0.125188	0.050906		0	0.330888	0.0869	0.111655		0.014182	0.008677	0.00609733	0.029799		0.0515967	0.177021	0.01932	0.280144
MSTRG.31617.3	0	0	0	0		0	0.840311	0.144921	0.213982		0	0	0	0		0	0	0.06627	0
MSTRG.16939.1	0.129408	0.0244693	0.625964	0		0.106068	6.01346	0.167196	0.339329		0.167873	0.268779	0.081908	0.06899		0.072116	0.204995	0.159045	0.0703007
MSTRG.45655.1	1.1024	2.34215	0	1.99721		0	3.40965	0.30554	2.11245		0.646465	1.49324	0.0856193	0		0	1.11165	1.5943	0
MSTRG.57384.8	0.455497	2.55633	0.741727	2.67939		0.331329	21.9442	0.431737	1.7893		2.48705	4.91946	2.6551	3.00823		0.750313	5.25757	0.86953	2.81845
MSTRG.45635.4	0.361208	1.24102	0.588383	0.091938		0.0202277	1.74952	0.087377	0.569057		0.290562	0.41986	0.387536	0.173919		0.063546	0.319221	0.40659	0.606097
MSTRG.34775.18	3.38477	7.98086	63.0649	13.9144		3.08526	18.1015	27.6304	20.4386		4.47687	29.4913	48.3571	38.784		3.40156	29.913	37.6464	55.2193
MSTRG.18458.3	0.557383	0.413451	0.0173753	0.00582733		0.0227137	0.595862	0.071806	0.216544		0.0635543	0.503673	0.0338933	0.0210377		0.015311	0.137336	0.061746	0.00673
MSTRG.8519.3	2.59458	0.212485	0	0.153404		0.0146037	2.57264	0.327918	1.87986		1.02402	11.439	0.652925	0.581603		0.131907	1.93322	1.63455	0.568904
MSTRG.31634.5	0.522801	0.676393	0.016215	0.0554123		0.047244	1.04719	0.236469	0.613525		0.125604	0.472361	0.041936	0.03594		0.0448937	0.120292	0.103266	0.0397247
MSTRG.31631.1	0.889393	0.169061	0.037174	0.0157297		0.072661	1.03207	0.17471	0.451479		0.183059	0.26252	0.035821	0.022723		0	0.387565	0.193529	0.00949767
MSTRG.18650.1	0.0908237	0.000996333	0.011463	0.0916277		0	0.550616	0.479933	0.00616367		0.000992333	0	0.005647	0.00326633		0.0209103	0.0106923	0.0148887	0.003502
MSTRG.63230.2	1.73801	5.28968	8.2157	2.70078		1.18425	8.35512	4.69821	0.920643		1.18861	3.54421	3.4489	0.706367		0.041095	2.71696	4.30412	1.4985
MSTRG.6073.1	0.674155	1.63083	0.390004	1.18106		0.284105	1.79408	0.311868	0.996903		0.770212	1.2521	0.0239853	0.701562		0.0837703	1.41172	0.0573027	0.636564
MSTRG.49363.5	12.1783	32.129	15.5597	3.89163		7.8592	33.7979	2.42933	23.1141		17.2761	29.2049	6.09289	7.11558		17.375	30.4864	6.18894	17.8591
MSTRG.75546.7	0.29129	0.415066	0.199009	0.931564		0.00750533	0.88141	0.667141	0.132822		0	0.171088	0.0336733	0.281932		0	0.636811	0.541646	0.955926
MSTRG.29031.4	0.090898	2.32924	0.455481	1.06488		0.070412	0.975066	0.124358	1.00592		0.311191	1.38441	0.101265	0.434721		0.0198097	0.938146	0.147139	2.5818
MSTRG.31158.1	0.71876	1.86664	12.3585	15.515		0.731683	9.07376	13.8159	10.5597		1.13455	4.39734	17.7207	8.89303		1.19897	6.64751	21.638	11.1847
MSTRG.29241.4	0	0	0.996015	2.67685		0.988064	1.88364	1.05059	1.55426		0.9362	0	0.857589	0.061873		0.462378	0.926535	1.10608	0.298022
MSTRG.68222.2	0.410253	0.174396	0.400154	0.18756		0	0.771907	0.301755	1.53017		0	0.603421	0	0.341923		0	0.15935	0.526758	0.851019
MSTRG.64722.8	0.468492	1.77732	0.60835	1.51195		0.312439	1.59561	0.806088	1.83388		0.946615	1.37615	0.444173	1.25777		0.171211	1.4986	0.28943	0.861804
MSTRG.6548.2	1.12548	3.69569	0	2.25719		0.127377	3.70787	0.605059	0		0	0	0	0		0	0	0	0
MSTRG.57421.7	0.650588	0.974565	10.4097	4.14264		0.342391	4.1124	7.39141	3.00251		0.311512	1.96496	8.30754	3.54389		0.410004	1.67895	7.8954	4.78964
MSTRG.30146.1	0.184555	3.17788	2.9115	6.66204		0.173314	2.77094	0.621851	5.23992		1.07039	3.33742	1.1484	6.55119		0.057676	3.4501	0.540059	5.65097
MSTRG.21854.13	0.455512	2.46718	5.50031	5.68491		0.606944	11.5559	5.62929	4.34763		0.423178	6.94757	9.20733	6.82229		0.512133	8.81566	11.176	7.87802
MSTRG.57384.1	0.939946	4.0313	1.14825	1.82264		0.62751	3.0406	0.78716	1.78351		2.94937	4.04907	0.396103	1.5929		0.513685	4.47601	0.868488	1.52147
MSTRG.57384.4	3.07035	21.434	4.94849	15.0354		2.63862	18.6078	5.10438	17.0318		15.775	22.6749	5.2585	14.5733		4.5068	29.6124	6.36313	14.8588
MSTRG.18636.1	1.26924	0.51968	0.029133	0.00468633		0	1.31202	0	0.314746		0	0.00933367	0.00367133	0.0596887		0	0.151963	0.163731	0.000891333
MSTRG.30062.1	0.729915	0.605062	0.142743	0.350337		0.064293	0.709125	0.403098	0.322933		0.766032	0.834872	0.569199	0.650599		0.147236	0.856014	0.596671	0.567214
MSTRG.28939.6	0.58498	2.02485	0.325741	0.110923		0.933189	3.16408	0.480162	0.513493		0.144213	0.909619	0.241666	0.222723		0.146346	0.664571	0.14146	0.079651
MSTRG.28939.4	0.302119	1.25413	0.238349	0		0.365268	4.18747	0.396573	0.356345		0	1.05356	0.128935	0.965056		0	0.60493	0	0.00195067
MSTRG.63967.49	1.22147	1.03302	0.27056	0.064191		0.078569	1.74029	0.0510837	0.265983		0.257824	0.694267	0.072511	0		0.0544613	0.408814	0	0.100181
MSTRG.17648.2	0.243289	1.4138	0.441195	1.76015		0.642946	1.07276	0.863735	0.223566		0.0274373	0.0584203	0	0		0	0.00213667	0.0756137	0.0208203
MSTRG.16628.1	0.369172	0.823866	0	0.883115		0	0.455068	0.592023	0.368043		0.271068	1.0202	0.237585	0.237213		0.353276	0.116975	0.227193	0.650327
MSTRG.55265.2	2.98591	35.7598	3.1607	21.5263		4.63261	24.7832	3.04404	18.8339		2.1203	4.88741	0.260179	3.68915		0.212183	8.86097	0.602684	3.86048
MSTRG.64920.1	1.34111	1.43219	10.4491	7.11907		0.986385	4.25754	15.524	6.50996		0.342844	1.02571	1.93964	2.69289		0.622578	2.51437	1.99326	1.82539
MSTRG.3404.2	1.48603	1.4929	0.0865707	0.0796323		0.151149	0.889639	0.0660803	0.282116		0.079346	1.34612	0.0949277	0.0933727		0.109416	0.207074	0.396372	0.101093
MSTRG.73777.2	1.58505	5.87466	3.32	7.99253		0.152225	6.57106	1.94081	2.0874		6.2222	0.643416	0.468487	7.89153		1.94143	4.79079	5.53849	3.86224
MSTRG.68543.6	0.450655	0.20675	0	0.0149207		0	0.883828	0.151157	0.269998		0.0383577	0.749716	0.0616047	0.0656313		0.00906	0.179683	0.275987	0
MSTRG.10451.14	0	0	0.0162053	0.0900723		0	1.86934	0.0276133	0		0.392972	0.115884	0.0644467	0.0167337		0	0.0512527	0.385242	0.0908567
MSTRG.44084.3	0.111837	0.449379	0.0431323	0.115333		0	0.303801	0.54539	0.0155733		0.0581273	0.192779	0.062826	0.157777		0	0.29379	0.036491	0.0922273
MSTRG.21858.1	0.718238	0.64167	0.432683	0.468744		1.09948	5.56067	0.505304	0.694706		0.262967	3.93757	1.27628	1.31663		0.521354	3.84533	2.0026	1.70196
MSTRG.13870.11	0.0512563	0	0.175113	0.298119		0	0.645782	0	0.394467		0.002613	0	0	0.017275		0	0	0	0
MSTRG.34713.4	0.653498	0.787126	0.629902	1.7496		0.634855	0.645759	0.0605057	0.847138		1.65849	1.34323	0.890238	2.19187		1.13609	1.40141	0.695603	2.18666
MSTRG.61147.1	0.687358	0.151566	0.105864	0		1.92104	0.384635	0.0336023	0.18736		0.489194	0	0.03394	0.290183		0.577409	0.866322	0.057263	0.118096
MSTRG.10974.1	0.463856	0.48006	0.397717	0.246929		0.707762	0.69392	0.339968	0.454357		1.20789	1.3424	1.28509	0.787022		1.45733	1.13114	1.39855	0.767911
MSTRG.38791.7	3.467	3.70983	1.74858	1.08647		2.33029	1.28012	0	0.681772		4.85365	3.46835	0.704855	2.16318		3.30378	3.0449	1.87344	2.09509
MSTRG.54650.2	0.177219	0.52365	1.24481	0.774052		1.36766	1.5559	0.0226423	0.2492		0.918982	1.15361	0.385143	0.601539		0.902985	0.963393	0.158073	1.74534
MSTRG.52861.1	0.848996	0	1.04595	0.25892		1.92984	0.532943	0.00668567	1.14611		0	1.27053	0.158736	0.626988		0.416114	0.474343	0.0433737	0.327951
MSTRG.213.1	0.459008	0.364602	0.246318	0.141477		0.547348	3.39179	0.166335	0.319158		0.805757	0.617883	0.445064	0.365283		0.950757	1.37308	0.598901	2.52868
MSTRG.55166.13	1.39354	0.627444	1.06264	2.13983		1.19892	0.947593	0	1.02245		1.6824	1.60184	3.14671	1.88		0.876827	2.80927	0.506754	1.96858
MSTRG.58144.10	0.819194	0.596662	0	4.95705		0.77885	0.0813613	0.0277113	0		1.54415	0.0862703	0	0.106899		2.34911	0.806089	0.361448	0
MSTRG.10916.4	1.01459	2.03061	0.37412	0.284604		1.56167	0.338898	0	0.261927		2.19066	2.04572	0	2.49667		1.92753	3.00648	2.52178	0.698656
MSTRG.23618.2	1.2327	0	0	0.176914		2.71884	1.37705	0	0.598166		1.33089	1.06784	0	0.521862		1.32803	0.543736	0	0
MSTRG.18856.1	0.210117	0.617685	0.330326	0.168988		0.501325	0.354966	0.171674	0.198261		0.15171	0.235498	0.166362	0.277961		0.438112	0.215787	0.185665	0.214779
MSTRG.61807.1	0.0724407	0.673295	0.0844003	0.475641		1.15496	0.312133	0	0.672535		0.49669	0.436594	0.261823	0.186552		1.13308	0.187119	0.691739	0
MSTRG.69752.1	1.34153	1.02239	0.373318	0.360657		1.27888	1.25732	0.437707	0.321872		1.07466	0.891516	0.383178	0.32813		1.32738	0.710391	0.505046	0.324281
MSTRG.8997.2	1.23743	0.362934	1.176	0		0.735504	0.480782	0	0.0899887		0.424211	0.776453	0.685996	1.08911		1.30266	0.457572	1.00325	0.660671
MSTRG.76190.4	0.889212	0.122919	0.197255	0.1749		1.32898	0.457806	0.118037	0.125009		0.447902	0.587203	0.437674	0.821431		0.655262	0.553311	0.265024	0.452631
MSTRG.50917.3	0.521856	0.896182	0.080908	0.059318		0.253195	0.396671	0	0.234689		2.33093	2.50395	1.07672	0.118426		0.744442	1.45501	1.44206	1.66894
MSTRG.49015.1	1.21942	0	0.581324	1.2797		1.4525	0.661007	0.0449353	0.917309		2.33604	1.02972	0.0226847	0.834941		1.94089	1.59325	0	0.0599357
MSTRG.14854.1	65.4144	48.0295	25.1971	43.3744		92.9211	49.6243	12.5867	19.7569		91.9944	122.35	63.9476	72.5044		79.2885	86.2478	77.0991	82.9791
MSTRG.36123.2	0.325373	0.240761	0.365644	0.663342		0.331637	0.491212	0	0.330171		0.9466	0.490652	0.725211	0.253904		0.736499	0.52755	0.437587	1.15889
MSTRG.65834.7	0	0.82978	1.40503	0		1.08007	0.941167	0	1.56727		0.762743	0	0.822266	0.655564		0.741379	0	0.435041	0.504818
MSTRG.18061.2	0.336955	0.224715	1.09179	0.000611333		0.678156	0.431954	0.0125397	0.147484		0.476903	0.622207	0.250486	0.306424		1.26653	0.0250997	0.0837937	0.066252
MSTRG.17364.7	4.96879	4.53458	5.69367	2.79115		6.4864	1.96162	0.469322	3.76579		7.61247	6.79814	4.45216	10.7323		7.05473	6.45801	5.76459	3.72855
MSTRG.5795.2	0	0.66714	0.061266	0.029171		0.17631	0	0	0.0577487		0.753159	0.978361	0.205774	0.171603		0.217858	0.907454	0.121832	0.297853
MSTRG.5033.2	0.783939	0.570384	0.757776	0.854549		0.981308	0.423306	0	0.762619		0.776461	0.770148	1.30416	0.265868		0.822744	0.751441	0.862405	0.506741
MSTRG.35425.2	0.824798	1.24886	0.261583	0.523999		2.07024	0.489169	0.253706	0.11878		0.286368	1.84401	0.104993	0.743192		0.528998	0.304469	0.988306	0.0680963
MSTRG.39113.1	0.353612	0.12029	0.521487	0.012331		2.28996	1.3663	0.308603	0.173056		3.17429	1.38593	0.349444	0.305178		4.55486	4.20199	2.22823	1.07024
MSTRG.31173.1	0.971063	2.22501	0.965369	1.11394		1.49224	3.49402	0.461538	1.03798		2.07022	4.50824	1.50307	3.07706		1.15802	5.17778	1.90813	4.03452
MSTRG.9940.1	11.4994	22.5031	4.03159	9.10712		10.6985	14.5503	1.11294	5.39777		9.89018	32.8864	2.41118	32.4148		5.12434	22.2288	2.12541	16.4751
MSTRG.15575.80	0.974255	0.867528	0.48927	0.130876		0.381203	0.391581	0.413412	0.330257		0.622715	0.189845	0.170284	0.277727		0	0	0	0
MSTRG.69096.4	0.154088	0.23368	0.258298	0.610235		0.187891	0.206266	1.28821	1.3968		0	0.144677	0.252536	0.209331		0.0157787	0.636279	0.471102	0.504987
MSTRG.23770.8	1.57293	1.29116	4.18863	2.01801		1.77335	1.94641	5.22841	1.461		1.62101	1.47367	5.18675	3.44951		2.06277	1.54038	11.8495	3.59503
MSTRG.16002.2	0.365458	0.439517	1.16142	0.803143		0.152693	0.839053	1.22785	1.07727		1.2e-05	0.555168	0.975257	0.824056		0.149592	1.38141	0.971396	0.730561
MSTRG.45257.4	0.052052	0	0.145652	0.0550943		0.255746	0.0370837	0.480575	0		0.075278	0.00420867	0.0932567	0.0687653		0	0.187311	0.00417933	0
MSTRG.1151.8	0.167383	1.43062	2.39448	1.50257		0.0846267	0.637873	0.983917	0.791283		0	0	0	0		0	0	0	0
MSTRG.57619.1	3.82868	8.2086	10.3602	10.4012		4.11868	13.7748	17.4357	14.4633		5.15463	10.3322	14.1684	10.0093		5.7287	18.6021	14.4875	9.54728
MSTRG.41029.10	0	0.846332	2.07918	0		1.07284	0.832565	2.11641	0.328059		0.310711	0.085591	0.366563	0.285008		0	0.00167067	0.0926577	0.174177
MSTRG.62528.1	1.6051	2.04567	7.92417	4.6278		1.42072	2.27698	4.426	3.73467		2.36729	2.69798	5.4199	6.38064		1.81026	3.73868	6.66416	6.36373
MSTRG.973.5	1.97887	1.02101	1.52903	0.534717		0.993914	0.622513	1.52589	1.31683		0.004818	0	0	0.002699		0.620118	0.49471	0.439488	0.004994
MSTRG.70338.8	0.230892	0	0.351514	0		0	0.0482873	0.561112	0.132408		0.018869	0.412079	0.0891927	0.090046		0	0.153471	0.0344937	0
MSTRG.25135.2	0.653636	1.09554	1.90648	0.665096		0.294606	0.419641	1.20061	0.694494		0	0.132979	0	0		0.0420143	0.0609517	0	0
MSTRG.8748.8	0.028033	0.0272863	0.262079	0.237594		0.0289773	0.064818	0.446784	0.440276		0.0426437	0.0603527	0.319218	0.0732867		0.0281483	0.0655623	0.114065	0.0872847
MSTRG.37743.14	1.81306	0.861767	1.37286	1.97284		0.165457	0	2.09676	2.69174		0.709835	0.302812	0.787726	0		0.334196	0	0.735188	0
MSTRG.51128.2	0.542495	0.382032	0.468545	0.329847		0.289813	0.68554	1.42044	0.665794		0.602888	0.664748	0.825153	0.53881		0.494148	0.207702	0.818305	0.37424
MSTRG.365.5	0.721917	1.00902	2.51566	2.62142		0.748302	1.83594	4.51503	1.91575		1.45799	0.922616	11.0402	7.46724		1.99347	4.28742	8.38543	3.76396
MSTRG.48543.2	0.2586	0.321522	1.5495	1.07641		0.247599	0.434897	2.31055	0.938049		1.64779	0.560407	2.1441	2.04337		0.192652	0.547102	2.09086	1.32264
MSTRG.8630.1	7.54284	6.06216	11.1465	7.21544		7.87711	9.53479	18.6698	7.99521		7.15404	14.377	11.0732	11.2901		10.3484	12.5949	12.1637	9.05072
MSTRG.37859.12	0.336421	0	0.0327263	0.0258283		0.223663	0	0.386765	0		0	0	0.011585	0.00214167		0	0.0167723	0	0
MSTRG.14743.6	0.535608	0.641586	0.655324	0.331447		0.264738	0.269397	0.885405	0.174833		0.268731	0.456595	0.15175	0.266348		0.463579	0.330791	0.352528	0.0105143
MSTRG.28234.3	0.670545	1.43272	2.38899	1.78146		0.695958	1.79805	3.71925	2.25321		0.880382	1.18718	1.26946	1.19626		0.512223	1.49548	1.36228	1.17858
MSTRG.37758.2	1.80968	2.00975	1.23399	2.16128		0.643713	0.077453	2.00074	2.57507		0.320129	0.247046	0.421105	0.27435		0.426337	0.996801	0.308766	0.38552
MSTRG.47300.9	0.317417	0.138114	0.734886	0.510654		8e-06	0.612842	1.52172	0.383753		0	0	0	0		0	0	0	0
MSTRG.19480.1	3.32402	4.02579	18.3004	14.3811		5.15907	16.871	25.8141	9.41046		5.72792	8.88317	31.4512	21.9231		8.04159	14.4584	29.1562	21.7653
MSTRG.10156.7	1.06854	0.967997	0.901812	0.730911		1.23275	0.147424	0.825681	0.17784		0.0169963	0.791136	1.39695	1.3262		0.0915073	0.502595	0.415984	0.80728
MSTRG.40478.1	1.05231	0.515979	0.583968	0.0793253		0.0885793	0.232801	1.47399	0.30238		0	0	0	0		0	0.0406113	0	0.0245503
MSTRG.552.10	0.740883	0.424104	0.224235	0.579965		0.541897	0.559132	3.00001	1.33146		0.707018	0.965107	0.733072	0.0965277		0.290614	0.524164	1.03691	0.434378
MSTRG.76839.2	0.329963	0.51148	1.72594	0.241845		0	0.279098	0.978749	0		0	0.988313	1.04278	0.679921		0	0.683204	0.0286817	0.215128
MSTRG.45257.13	0.122714	0	0.124301	0.088421		0.265564	0.0612937	0.639013	0		0.112004	0.010005	0.112817	0.0817593		0	0.065809	0.138592	0
MSTRG.569.12	5.26667e-05	0	0.245312	0.32764		0	0.165457	0.794816	0		0	0	0.833942	0.671944		0	0	0.25306	0
MSTRG.58306.2	0.191725	0.340464	0.442397	0.267358		0.142479	0.198936	0.635088	0.158709		0.19425	0.124527	0.302698	0.11123		0.251959	0.070611	0.284163	0.254898
MSTRG.69578.13	0.621065	0.367201	0.290651	0.058801		0.146201	0.0952943	0.950959	0.215016		0	0	0.215903	0		0	0.0281043	0	0
MSTRG.62646.5	0.867867	0.97581	0.241113	0.273293		0.238024	0.596337	0.768612	0.7695		0.966212	0	0.897493	1.01948		1.40202	0.647167	0.71616	1.27417
MSTRG.552.6	0.088657	0.106177	0.580938	0.437083		0.162269	0.176606	1.23631	0.482947		0.660295	0.287438	0.446095	0.464824		0.225431	0.411672	0.348228	0.531739
MSTRG.55846.6	0.597999	0.237168	1.96955	2.39319		0.528123	1.24293	4.25128	2.05704		0.492868	1.03213	3.82921	2.74968		0.329551	1.37427	3.40922	3.65763
MSTRG.48380.3	0.179023	0	0.405388	0.920537		0.133102	0.111102	1.80404	0.503972		0.948902	0.584401	0.511908	0		0.812131	0.503164	1.60486	0.502238
MSTRG.63746.6	0.465271	0.240697	0.492007	0.909987		0.186325	0.266254	0.596032	0.396511		0.39937	0	0.583497	0.0872833		0.102502	0.074531	0.353115	0.089296
MSTRG.49200.5	0.957932	0.566079	0.690713	2.09311		0.21097	0.719603	1.43384	0.10355		0.301234	0.900591	0.679445	0.779421		0	1.83963	1.08007	0
MSTRG.1500.8	0.585962	0.683851	0.451183	0.123211		0	0.298721	0.835128	0.37874		0.688527	0.236324	0.283648	0.107567		0.148674	0.153049	0.320187	0.326329
MSTRG.67756.3	0.824647	0.841389	5.21985	3.09913		0.659462	2.62265	7.23015	2.16059		0.694829	2.27577	13.6972	6.82605		0.971176	3.8138	12.9251	7.16242
MSTRG.15107.4	5.40864	3.57408	29.8568	16.9554		8.0267	11.8352	46.0702	10.5322		10.5559	5.88179	37.7516	20.2197		18.934	22.9677	25.3039	25.7842
MSTRG.65499.6	2.47947	2.77349	5.07935	3.61991		2.18266	4.12805	5.30357	2.8865		2.07116	3.37434	5.73252	3.66643		2.31629	3.49302	4.45588	4.17461
MSTRG.45588.7	2.1721	1.60682	3.68515	2.61763		2.09497	3.42659	5.47455	5.3953		1.22826	1.41769	2.59526	1.48637		1.33616	2.25027	3.03941	0.913367
MSTRG.19968.5	0.975476	1.02809	2.03829	1.40419		0.660553	0.625384	1.83002	1.96063		0.638137	1.57117	1.22057	0.709324		0.382083	1.153	0.653384	1.79009
MSTRG.48017.4	0.452763	0.0259837	0.171428	0.229482		0.142536	0.075588	0.543914	0.108787		0.0273563	0.332419	0.256342	0.074072		0.0733673	0.409162	0.148786	0.01455
MSTRG.68873.4	3.17528	3.31211	8.35485	6.88138		2.99199	5.60847	9.25846	6.49106		1.91181	4.64407	8.42497	7.83426		1.79587	5.97269	6.77467	9.60674
MSTRG.11971.3	0.165127	0.159452	0.0140447	0.0887663		0.023074	0.192067	0.536392	0.0337583		0.0875197	0.108145	0.246099	0.0653273		0.098653	0.242096	0.0427587	0.164006
MSTRG.2134.5	0.606794	0.986497	1.14749	3.33333e-07		0.200271	0.462723	0.832603	0.740507		0	0	0	0		0	0	0.0906893	0
MSTRG.18257.24	0	0	0.88796	1.29308		0.0337067	0	0.641872	0.270502		0	0	0	0		0	0	0	0
MSTRG.52040.2	0	0.073588	0.154607	0.0819383		0.969069	0	0.431691	0		1.02408	0.08627	0.110143	0.106674		0.772896	0	0	0
MSTRG.10164.8	0.230475	0.890772	0.843488	0.566465		0.0675707	0.52425	0.50028	0.701449		0.156439	0	0.025415	0		0.007348	0.203428	0.0692233	0.0986843
MSTRG.4886.12	0	0.0181557	0.39062	0		0	0	0.286637	0		0.071163	0.132492	0.305863	0.292395		0	0.124671	0.539457	0.0499393
MSTRG.6913.4	0.398593	0.386082	0.634793	0.638359		0.048655	0	1.96667	0.586663		0	0	0.064904	0.700755		0.046208	0.322457	0.262774	0.14433
MSTRG.27342.7	2.18921	1.32612	2.29219	2.01074		0	0.351926	2.96208	1.24602		0	0	1.13158	0		0	0	0.0318613	0
MSTRG.11751.4	0.411003	1.05431	10.5374	5.9671		1.23819	2.59469	9.44107	2.87996		1.95221	2.60136	13.5916	7.70103		0.563195	2.71335	9.79272	6.98928
MSTRG.29830.19	0.152141	0.162649	0.709595	0.0188093		0	0	0.855894	0.295459		0.68417	0	0	0.140757		0	0	0	0
MSTRG.569.11	0	0	0.285313	0.310496		0	0.138752	0.773101	0		0	0	0.265028	0.68013		0	0	0.346406	0
MSTRG.17465.4	0.0390183	0.0409407	0.056252	0.148175		0.563492	0.0648327	0.912205	0.208007		0.173037	0.644767	0.643842	0.366483		0.260743	0.960697	0.50206	0.212355
MSTRG.11775.2	0.080025	0.000891333	0.0952357	0.27983		0	0	0.438958	0.122717		0	0.0470263	0.135458	0.025909		0.123193	0	0.396078	0
MSTRG.6825.3	0.107571	0.942737	1.14697	1.17123		0	0.922888	1.47618	0.233745		1.72081	0	1.68314	2.84886		0	1.04284	1.64047	0
MSTRG.72146.7	2.16551	0.810911	1.63503	0.20406		1.31878	0.589773	1.37287	0.30721		2.13327	0.882819	0.7384	0.0224777		2.20394	0.732146	1.05467	0.032602
MSTRG.10493.8	1.24977	1.11831	0.823946	0.312641		1.08578	1.17723	1.05293	0.407256		1.11932	1.43191	1.08819	0.485755		1.07562	0.761427	1.2071	0.450463
MSTRG.55903.7	1.21001	0.178008	1.07346	0.571946		2.0965	0.772974	0.601948	0.205389		0.742309	0.729354	0.809778	0.712634		0.550565	0.666134	0.630837	1.07549
MSTRG.46993.24	0.101012	0.0344117	0.157642	0.0221177		0.147716	0.0106363	0.053969	0		0.484254	0	0.43528	0		1.19589	0.0813037	0.564174	0
MSTRG.49784.22	0.286257	0.201184	0.136069	0.0272077		0.282247	0.132155	0.115287	0		0.508903	0.298081	0.211197	0.484881		0.311855	0.549128	0.108974	0.482993
MSTRG.33178.9	0.715354	0.903636	0.975651	1.47073		2.52616	1.74285	2.33806	0.0306003		2.26848	2.64562	1.95448	1.99932		0.881541	1.7786	2.15782	2.04079
MSTRG.21921.2	2.05786	0.599762	2.5262	0.596494		2.21086	1.37515	2.6009	0.678056		3.66976	3.04785	8.46301	1.77912		5.91665	3.10076	6.83991	1.78222
MSTRG.60830.2	1.56623	1.05782	0.336493	0.438372		0.445976	0.674493	1.06412	0		0.192243	0.96597	0.617375	0.81776		0.446011	0.750667	0.566157	0.429482
MSTRG.62134.5	2.39065	1.18677	2.07348	0.94452		4.2324	1.76088	2.2906	0.751631		6.83899	1.59059	4.60365	0.278699		9.65177	2.18301	5.20981	0.33533
MSTRG.62280.6	0.0811323	0.00996167	0.244279	0.0286913		0.304901	0.0320627	0.150588	0		0.506294	0.022138	0.432408	0.0258217		0.272739	0.0113063	0.535297	0.014834
MSTRG.62280.7	0.112502	0.0858313	0.136417	0.0473653		0.192099	0.103204	0.132692	0.0445117		0.852206	0.258298	0.846339	0.120515		1.18532	0.253635	1.45586	0.18279
MSTRG.62280.4	0.0566083	0.0728833	0.097661	0.0509597		0.265442	0.249526	0.186742	0.0232623		0.352183	0.181188	0.265216	0.148797		0.631531	0.146934	0.403329	0.180452
MSTRG.62280.8	0.0656053	0.0166043	0.097955	0.0108267		0.188366	0.0785393	0.0807127	0		0.426312	0	0.331215	0.028248		0.258276	0.0159123	0.378458	0.016708
MSTRG.28127.16	0.166163	0.315571	0.258211	0.0338657		0.425637	0.426427	0.289111	0		0.168032	0.060767	0.542529	0.570144		0.742128	0.00240867	0.248713	0.409351
MSTRG.42305.5	0.0568183	0.0108787	0.672006	0.543057		1.21706	1.11316	0.551036	0		0	0.640459	1.03648	0.522747		0.0532307	1.08399	1.36494	0.653814
MSTRG.68388.1	1.0822	0.530415	0.626111	0.430095		0.799342	0.529311	0.39088	0.229837		0.571668	0.702506	0.778514	0.210304		0.834235	0.366115	0.824508	0.197167
MSTRG.49123.2	2.43045	2.07742	1.65791	2.65279		2.27681	2.52123	2.06828	0.707925		3.99468	2.99066	2.22889	2.15408		4.50717	4.41096	2.51691	2.58302
MSTRG.73140.7	2.74843	1.88798	2.69126	0.616055		2.45928	1.50849	2.4563	0.948094		2.10954	0.879429	1.91565	0.402586		2.99935	1.09482	2.38645	0.389217
MSTRG.66868.3	0.418977	0.194035	0.387712	0		0.405235	0.193249	0.370387	0		0.0163593	0.235713	0.317687	0.095648		0.297759	0.136513	0	0.192583
MSTRG.21112.11	1.72011	0.918772	1.36432	0.442753		1.52463	1.21339	1.83329	0.405203		0.843559	1.08009	3.68723	0.671487		1.10951	0.582011	3.50218	0.384192
MSTRG.30408.1	0.724145	0.43781	0.115604	0.217255		1.05842	0.443055	1.17849	0.030344		0.872291	0.53678	0.59774	0.816035		1.14446	1.30626	0.549443	1.1827
MSTRG.7387.2	1.92915	1.88296	2.24753	0.905235		2.85782	1.43394	2.11448	1.19458		2.03862	0.990767	2.04867	0.395428		1.57224	0.829757	2.64181	0.277191
MSTRG.59407.2	7.36858	3.06979	10.5304	1.16349		9.08671	4.10138	9.51785	1.20358		8.8376	2.56663	12.6252	0.424877		11.4355	2.99876	12.2991	0.815731
MSTRG.62913.1	8.97679	3.24061	2.80208	1.32005		8.28762	3.69971	5.68754	1.89583		5.07149	2.48917	2.0338	0.604138		7.87394	2.08499	2.80513	0.694028
MSTRG.36825.1	6.07032	2.36162	3.08522	1.48683		6.18213	2.56122	3.43064	2.1939		5.74766	4.72866	3.01812	3.12416		5.23358	3.63516	3.68352	2.55793
MSTRG.52881.1	1.02851	0.677916	0.211562	0.11732		0.45612	0.60995	0.098605	0.00714767		0.247145	0.730749	0.0479963	0.358331		0.130445	0.0891063	0.19267	0.0649463
MSTRG.46993.29	0.771433	0.184287	2.19319	0.084557		0.83915	1.11651	1.45182	0.247563		0.434391	1.00529	0.928883	0.182668		1.30314	0.632785	1.4896	0.0695163
MSTRG.11005.5	3.20212	0.895999	3.39089	0.641135		3.14826	1.49597	3.7247	1.0115		1.87091	0.405909	1.70179	0.278623		3.59836	0.56878	1.94981	0.160517
MSTRG.22136.4	13.131	1.50854	7.90535	2.07382		14.2236	2.642	7.88103	2.24375		8.20959	4.77701	7.16932	3.23611		7.64448	4.54681	8.2041	2.82068
MSTRG.55256.1	0.808432	0.493031	0.349171	0.057315		0.743894	0.0399893	0.1661	0.156282		0.422426	1.33052	0.156916	0.456631		0.280726	0.155678	0.345175	0.226659
MSTRG.60267.2	1.28994	0.0211797	0	1.17488		1.53747	0.66714	0.195658	0.00130333		1.22981	0.125667	0.228361	0.193737		0.917134	0	0.183538	0.207644
MSTRG.45655.2	0.694954	1.33833	1.0266	0.606317		1.38604	0.958009	1.19863	0.0608927		1.31158	1.71649	1.11273	0.753807		0.78499	1.78509	0.086851	0.865045
MSTRG.72271.1	3.68647	2.39054	3.08142	0.93611		4.25145	2.3082	3.51826	1.11234		2.94698	1.63856	1.97402	0.48027		3.59895	1.26321	3.25004	0.4178
MSTRG.30055.1	0.405692	0.031766	0.0284237	0.0284043		0.367993	0.114927	0.172318	0.0542653		0.179439	0.250949	0.040564	0.0848117		0.285254	0.061928	0.308798	0.335011
MSTRG.49784.17	0.29281	0.0273337	0.182961	0.0351327		0.32172	0.089484	0.122723	0		0.301881	0.307567	0.218178	0.199968		0.364739	0.504335	0.117623	0.406518
MSTRG.55418.10	5.13014	2.37085	2.65642	1.61918		6.00969	2.34256	2.08428	1.0704		2.68357	1.40189	2.56982	1.82333		2.67546	2.04997	2.47892	1.39684
MSTRG.18173.8	2.84849	0.0584947	2.56986	0.177993		2.5524	0.295371	4.85936	0		0.979175	0.0902433	0.56129	0.013038		1.18904	0.190294	1.13175	0.0164837
MSTRG.18173.1	1.13482	0.158318	5.2309	0		4.32801	0.174214	8.01201	0.022197		6.92434	0.030842	8.34181	0.025737		9.68125	0	10.4159	0
MSTRG.43753.6	2.02785	1.81693	0.866606	0.967689		2.6884	0.924368	0.79831	0.428267		1.05954	1.12154	0.623626	0.609586		1.42001	1.37337	1.46199	1.23192
MSTRG.47832.3	1.83018	0.0889907	0.628224	0.129031		2.10442	0.331221	0.804937	0.537334		2.01221	0.716954	0.707417	0.537172		2.50219	0.738398	0.894459	0.128117
MSTRG.907.2	0.230374	0.202791	0.261577	0.102566		0.395455	0.171008	0.184386	0.00852133		1.29803	1.96671	1.7026	2.48348		2.39046	0.432279	1.65218	3.11164
MSTRG.1332.5	1.12269	1.03746	1.40798	0.548746		1.56639	0.92825	1.04187	0.594395		1.0537	0.597905	0.873182	0.190023		1.00154	0.514972	1.32729	0.353209
MSTRG.72271.2	2.05349	0.629582	1.43926	0.33908		1.5912	0.769946	1.29743	0.529849		1.71956	1.07093	1.25848	0.487801		2.79157	0.838604	1.53995	0.447385
MSTRG.62447.3	1.09644	0.772362	1.52523	0.262248		2.99308	0.142087	1.90204	0		1.02957	1.64074	0.39489	0.857787		0.581517	0.775267	2.04096	0
MSTRG.9878.1	1.4129	0.211109	0.792614	0.682248		1.64491	0.360404	0.986393	0.455692		2.67409	0.919191	1.76887	1.12217		1.6695	0.660982	1.36845	0.373216
MSTRG.43727.1	2.31297	2.23619	0.905102	0.710377		1.67583	1.45576	1.1755	0.738557		1.31909	2.17833	0.896041	0.582648		1.19511	1.33334	1.10117	0.761805
MSTRG.73215.3	0.624104	0.3164	0.828407	0.440417		1.04344	0.978249	0.4932	0.377009		0.649493	1.03186	2.07691	1.38733		1.80938	1.25085	1.00782	0.671522
MSTRG.46993.11	2.10026	0.435792	1.5184	0		2.03035	0.203322	0.546895	0.0182473		4.87013	0.319337	5.48936	0		5.06256	0.680026	7.35225	0.4576
MSTRG.1201.3	0.302061	0.0908703	0.679878	1.18563		0.065567	0.239291	0.266095	1.02758		0.300639	0.868496	0.927174	0.499298		0.236361	0	0.279647	0.376992
MSTRG.30043.17	0	0.773873	0.238399	0.813543		0	0	0	2.41484		0	0	0.154363	0.852716		0	0.894993	0	0.928629
MSTRG.36152.11	0.223074	0.546843	0	0		0	0.137535	0.0138803	0.352461		0	0	0.0167143	0		0	0	0	0
MSTRG.11013.2	1.40725	5.57713	2.45748	4.91776		2.28278	3.36879	1.92585	3.78473		2.45927	3.28626	1.93771	1.87415		0.528749	1.26138	1.84906	2.85727
MSTRG.38204.9	0.0426537	4.30295	0.176892	2.40403		0.240398	1.62302	0.013526	1.47222		0.63861	1.75112	0.179821	1.57436		0.0903343	2.61884	0.230687	1.27009
MSTRG.59705.50	0	0	0.908485	1.14865		0	0.185028	0	0.889592		0	0	0	0		0	0	0	0
MSTRG.58353.10	1.6605	1.23788	12.6646	4.08532		0.965094	2.58981	5.01157	4.78506		1.05499	1.29177	8.93213	4.18448		0.791587	1.41444	6.65849	1.92154
MSTRG.47300.11	0.220676	1.19318	0.395717	0.115169		0.027054	0.146172	0.583029	0.750567		0	0.301627	0	0		0	0.0990003	0	0
MSTRG.16801.7	0	0	0.882661	1.15968		0	0.860088	0	3.73915		0	0	0	0		0	0	0	0
MSTRG.24109.6	0.0886233	0	0.160334	0.010907		0.088637	0	0.0580043	0.228694		0.0958393	0.386726	0.470596	0.008698		0.0285213	0.065188	0.91328	0.0940653
MSTRG.19545.5	1.79199	4.14362	6.19219	7.20845		2.20458	6.71262	3.20995	8.48852		3.84181	6.17009	6.20331	11.2931		2.04473	7.44569	5.32756	11.8768
MSTRG.42905.224	0.387329	0.342956	0.0393513	0.0707323		0.114976	0.3313	0.506585	0.861148		0	0.0423143	0	0		0	0.000545	0.177214	3.56667e-05
MSTRG.57744.1	0.910102	0.561321	2.42256	0.52333		0	0.244173	3.53697	2.24957		0.163571	7.36667e-05	0.800433	0.955466		0	0	2.14011	1.32418
MSTRG.57744.7	0.174957	0.43414	2.3229	0.333736		0	0.267339	0.199477	0.800057		0.186366	0	0.614872	2.50304		0	0	0.796357	1.52923
MSTRG.35884.1	0.171929	0.972918	0	0		0.294801	0.307889	0	1.15201		0	0.0770847	0.0172613	0		0	0	0	0.064451
MSTRG.63326.5	0.925176	0.7103	0	0.216583		0	0.823832	0.599317	0.772827		0.366199	0.951978	0.283487	0.387896		0.114879	0.787608	0.311519	0.0145057
MSTRG.41385.1	0.162459	0	0	1.28221		0.126158	0.286387	0.25662	1.37106		0.032849	0	0	0		0	0	0.115381	0
MSTRG.68753.2	2.02777	2.42251	1.35071	1.22162		1.33254	2.09557	1.39101	2.15516		1.29901	1.1576	0.553183	0.65352		1.05278	1.0045	0.349417	0.573128
MSTRG.60822.48	0.382563	0.659673	1.03578	1.18997		0.709109	0.577609	0.913359	1.36995		0.202756	0.393302	0.451665	1.09359		0.192252	0.546919	1.1223	0.922159
MSTRG.39348.2	17.9284	2.33845	2.55877	5.34736		1.37954	0.0912623	8.72024	42.0264		2.51654	1.24984	40.8643	0.489987		0.711027	0.627888	0.153488	29.6501
MSTRG.18737.15	1.3215	0.976979	0.026156	0		0.0786717	1.00896	0.0295457	0.697206		0.010248	0.584832	0.02889	0		0.0466823	0	0.036592	0.017694
MSTRG.569.5	0.387349	1.24887	1.61702	1.90969		0.729413	1.41509	1.02912	1.90947		0.689698	0.791078	0.415211	0.863783		0.800872	2.26726	1.39073	2.5819
MSTRG.18649.1	0.760986	0.287152	0.0108813	0.0136657		0.00842033	0.923569	0.072491	0.348146		0.00440333	0.074041	0.00525633	0.00611367		0.00126	0.014242	0.0112203	5.23333e-05
MSTRG.25074.3	0.638249	0.991877	0	0.608522		0.312603	0.801909	0.214282	0.51694		0.408333	0	0.080175	0.369172		0	0.660941	0.27335	0.353811
MSTRG.48907.2	0.101968	3.46875	2.15472	1.8242		1.46424	1.45464	0	1.84862		0.63363	2.113	0.338965	4.22668		0.537414	2.07866	0.041813	4.6608
MSTRG.18257.22	0.53102	0.932507	0.790471	0.741379		0.438556	0.648872	0.552651	0.900124		0.344587	0.767566	0.236837	0.278964		0.175204	0.193784	0.348943	0.362505
MSTRG.46661.8	0.356522	0.138551	2.14991	0.571121		3.33333e-07	0	0.412282	3.08718		0.016181	0	0.000489667	0		0	0	0.178252	0
MSTRG.7985.1	0.919364	0.0298733	0.0156843	0.0240037		0	0.747748	0.11829	0.663641		0.0261007	0.414739	0.00400467	0.0263987		0.008472	0.097426	0.139838	0.0262053
MSTRG.9750.4	0.261024	0.101837	0.630715	0.330509		0.0151147	0.366251	0.307401	0.521387		0	0	0.131343	0.126795		0.152183	0.246111	0.634432	0
MSTRG.32318.1	0.638154	1.37644	0.781254	1.33201		0.351429	1.58327	0.769564	1.85317		0.397115	0.79424	0.446659	0.404494		0.224378	1.00812	0.348927	0.371148
MSTRG.5998.8	0.0507773	0.649972	0.234563	0.313251		0	0	0.636863	1.05091		0.740564	2.13617	0.908399	1.00916		1.30202	0.796621	0.16584	0.186797
MSTRG.48036.2	0.243355	1.25424	1.26993	1.56414		0.227075	0.923962	0.984742	1.27599		0.644759	0.851914	0.222436	0.810954		0.301426	0.927177	0.308614	0.902233
MSTRG.733.11	0.0331453	0.243925	0.0727773	0.240673		0.0452883	0.196508	0.286955	0.267568		0.263227	0.0845087	0.053234	0.138657		0.0650373	0.208773	0.281323	0.7187
MSTRG.40465.5	0.0907937	0.393383	0.248336	0.0156787		0.0194737	0.195087	0	0.524871		0.194268	0.358199	0.0712537	0.117351		0	0.0798237	0.0554487	0
MSTRG.30794.3	0.706963	1.31913	2.13486	2.97386		0.903495	2.05386	1.16938	2.98042		1.22385	1.84644	2.08929	2.312		0.881275	2.4957	2.66136	2.29073
MSTRG.18694.3	0.324425	0.0661037	0.0456323	0.0256657		0.315156	0.73014	0.00873467	0.216587		0.288944	1.23404	0.187232	0.173869		0.059353	0.249725	0.0232843	0.0694867
MSTRG.68577.1	2.70285	1.3808	0.0844593	0.105274		0.686615	3.05272	0.0723097	1.04157		0.0772993	0.885204	0.0798323	0.0696543		0.0102143	0.286597	0.231633	0.0265523
MSTRG.17511.3	0.0212327	1.51893	0.193102	1.72245		0.149807	0.340531	0	1.86622		1.57926	2.19185	0.839838	2.22521		1.69265	2.69653	0.509099	2.83078
MSTRG.24760.2	0.565636	0.508467	0.176586	0.135457		0.456882	0.622512	0.018518	0.221473		0.493839	0.267134	0.010527	0.234243		0.602437	0.0828863	0.102703	0.153676
MSTRG.53874.1	1.92643	2.41189	0.512359	0.211615		1.59807	1.78457	0.267124	0.155643		0.329936	1.3334	0.148153	0.540444		0.100288	0.695985	0.067699	0.0757617
MSTRG.54181.2	0.0636953	0.199975	0.0167843	1.08766		1.42748	2.68977	0.0160973	0.199858		0	1.41321	1.26771	0.852801		0.052825	1.00918	0.125733	0.036058
MSTRG.68345.1	1.50339	1.19453	0	0.115358		0.451545	1.22047	0	0.221151		1.24512	1.46957	0	0		0	0.181466	0.39322	0.210612
MSTRG.11055.4	0.232656	1.47523	0.704644	0		0.393761	2.43346	0	0.256661		0.844968	0.514307	0.152379	0.118294		0.419838	0.451875	0.165466	0.43085
MSTRG.22748.1	1.93304	1.12924	0.0889913	0.0959823		1.07295	1.68793	0.161057	0.474498		0.103467	0.797805	0.0667907	0.016062		0.023211	0.154505	0.166897	0.014767
MSTRG.64536.1	0.890372	0.30334	0.0369023	0.00500267		0.422045	1.01119	0.0335023	0.158499		0.0643637	0.516066	0.0233213	0.0354303		0.00762633	0.103778	0.0778703	0.0228637
MSTRG.8563.1	0.56069	0.468425	0.024618	0.0592197		0.216544	0.975409	0.065589	0.277517		0.194646	1.22559	0.061176	0.05742		0.024445	0.298198	0.239974	0.0325717
MSTRG.76354.1	1.48226	6.36283	2.20715	5.12094		1.89274	9.97296	0	8.89398		0	3.41449	0	0		0	4.70723	0	0.673527
MSTRG.49185.24	0.624905	0.304331	0.0218997	0.0170493		0.075613	0.382679	0.0404673	0.0419207		0.0267497	1.14683	0.0178423	0.0763177		0.00117967	0.00997833	0.0326757	0.00436967
MSTRG.19563.1	1.24783	0.787403	0.218516	0.263171		1.06641	1.31247	0	0.460653		0.139344	0.797316	0	0		0	0.129672	0	0
MSTRG.43636.1	2.50018	7.02075	1.71365	3.16415		2.86965	8.75262	1.69579	1.98217		5.93861	11.0307	1.90388	3.63429		2.13701	7.89109	2.10946	1.8839
MSTRG.43636.2	3.95013	17.2326	8.16626	14.3488		7.1196	15.2332	5.06386	10.4395		10.8286	11.8406	6.34309	9.16267		9.69786	10.7669	9.12468	9.43945
MSTRG.38772.6	22.8837	18.8507	0.040321	0.28809		32.8694	14.7817	0.0339227	1.29719		16.7727	87.1733	8.3239	40.1775		17.881	20.2075	11.1563	23.0518
MSTRG.20431.3	0.265868	0.965845	0.527113	0.731097		0.370599	0.980195	0.243928	0.988708		0.884783	2.42323	0.321605	2.33354		0.196035	1.54938	0.352328	1.57327
MSTRG.10638.36	0.324473	0.989063	0.515639	0.445011		0.416817	1.17144	0.221893	0.43361		0.283485	2.90736	0.282471	0.731602		0.198287	2.04274	0.358036	0.563574
MSTRG.63474.1	1.20465	2.54736	0	0.185028		0.747874	1.77803	0.0766863	0.510609		1.25135	2.39217	0.138954	0.96499		0.84744	3.42257	1.2103	1.16095
MSTRG.72742.1	0.783223	0.202994	0.0242463	0.0301387		0.528208	0.655814	0.0138743	0.107873		0.174697	0.4725	0.121582	0.0429203		0.0293573	0.124616	0.0657667	0.00939333
MSTRG.51364.13	0.329461	1.92587	0.132861	0.330193		0	0.845984	0	0.371215		0	0.369374	0	0.0960447		0.109905	0.491976	0	0
MSTRG.8567.1	0.580909	0.296696	0.0286337	0.024735		0.378195	0.541458	0.0318077	0.436969		0.0876727	0.313284	0.021055	0.0312027		0.00404933	0.138949	0.016853	0
MSTRG.25390.1	0.694553	0.636482	0.173873	0.0955843		0.413851	0.942344	0	0.071865		3.10144	3.20351	6.13404	2.10539		0	6.82104	8.40842	0.963446
MSTRG.24760.3	1.15732	0.51422	2.93707	0.0533403		0.944051	3.3385	0.007999	0.121598		0.014962	1.93529	0.0870133	0.906253		0.00327467	0.00158833	0	1.01007
MSTRG.34621.1	0.190834	0.521941	0.331391	1.09412		0.193581	4.32066	0.594709	0.914041		0.159967	1.93444	0.646671	0.418648		0.0198987	0.944505	1.46749	0.664738
MSTRG.76369.8	0.0435253	0.669969	0.362358	0.524052		0.104267	1.31505	0.125542	0.291365		0.495361	0.67459	0.175325	0.44052		0.360417	0.629917	0.011178	0.674336
MSTRG.38549.5	2.95874	0.0939167	0	0		1.67787	8.81441	0	3.34863		0	0.023526	0	0		0	0.0625483	0	0
MSTRG.76141.1	0.653329	1.59978	0.715019	1.38539		0.672864	1.43032	0.519974	1.00669		1.44102	2.06261	0.843424	1.52568		0.680722	2.23942	0.805297	1.54735
MSTRG.5635.1	1.03848	0.13661	0.040362	0.0162837		0.677447	0.971917	0.0434577	0.196731		1.52594	2.00792	1.23835	0.469692		1.94214	1.15113	1.08443	0.664544
MSTRG.4074.1	0.97462	0.274468	0.0354833	0.13544		0.307536	0.7862	0.02194	0.406555		0.814691	0.57388	0.273016	0.169447		0.189509	0.566655	0.100542	0.207132
MSTRG.57870.2	9.1753	4.59743	0.0216703	0.0258453		11.2418	3.38182	0.013303	2.1772		0.0662447	0.241541	0	0		0	0.0482987	0.0199813	0.0393703
MSTRG.59996.1	1.2726	1.12957	0.131172	0.374418		0.759621	1.70195	0.0614723	0.7003		0.113015	0.747356	0.052436	0.0189723		0.0172287	0.0341063	0.13298	0
MSTRG.53649.20	0.101874	35.3011	0.323774	1.24756		0.0259423	90.4403	0.231755	1.18271		0.18885	107.673	0.052541	0.250119		0.0425253	0.832361	0.0845513	0.174289
MSTRG.34620.2	0.658327	0.80091	0.81941	0.816911		0.509317	1.40816	0.352173	0.580092		0.775473	0.69493	0.74333	0.626065		0.444923	0.91536	0.761858	0.342278
MSTRG.55265.11	0.226088	4.15954	0.543356	3.83776		0.214283	3.27855	0	1.83281		1.98869	3.99817	0	1.40743		0	2.96722	0	0.771181
MSTRG.31100.1	0.766597	0.656406	0.063481	0.0746897		1.72582	0.590624	0.0635493	1.21328		0.440934	1.0486	0.783636	0.029548		0.0850493	0.600464	0.192262	2.42288
MSTRG.21269.1	2.22154	0.744256	0.218768	0		1.24368	1.88857	0.0430717	0.280401		0	0.679779	0	0.080619		0	0.209032	0.146778	0
MSTRG.52015.4	0.282023	0.638349	0.829287	0.146895		0.439512	1.115	0	0.495323		0.973313	0.817203	1.01203	0		0.829235	0.8183	1.44644	0.386797
MSTRG.52015.2	1.2428	0.11575	0	0		0	0.879779	0	0		0	0.882767	0	0.549275		1.66951	1.03144	0.905035	0
MSTRG.2456.2	0.646834	0.20106	0.15298	0.345283		0.436458	1.27188	0.260184	0.32382		0.255648	0.698105	0.275594	0.134392		0.370138	0.162795	0.135222	0.236441
MSTRG.8457.3	0.73461	0.319784	0.00973533	0.016139		0.581282	1.00263	0.0740603	0.389514		0.820812	0.260107	0.300135	0.142231		0.305333	0.713925	0.160961	0.0750297
MSTRG.58647.1	0.910821	0.66693	0.966854	0.545604		0.0244963	1.45912	0.00655033	0.587921		2.36706	0.581871	0.162846	0.0664907		0.875362	2.03817	0.002045	0.107665
MSTRG.19079.7	1.52229	1.19669	0.211603	1.0524		1.61868	1.42009	0.325916	0.320851		0.805538	1.00913	0.0838467	0.861588		0.975277	0.608124	0.427805	0.460057
MSTRG.8214.5	29.1094	13.6273	0.868878	3.28587		18.7041	15.3975	0.0448797	1.51037		0.061555	0.0900657	0.0116753	0.000240333		0.0154577	0.00135867	0.0443367	0.00902133
MSTRG.10638.23	0.610268	1.00907	0.514712	0.927416		0.236549	1.21935	0.341798	0.460807		0.833326	1.88197	0.406063	0.855397		0.119893	1.24461	0.62534	0.501283
MSTRG.8308.1	0.254327	0.618889	0.041552	0.0315843		0.443846	1.18996	0.0317003	0.559699		0.14558	1.05143	0.16588	0.233754		0.0598907	0.332042	0.716719	0.102433
MSTRG.60368.1	1.08572	0.383688	0.03529	0		0.713533	0.791194	0	0.153627		0.028181	0.211479	0	0.014078		0	0.0753993	0.102331	0
MSTRG.30932.12	2.54378	5.38937	2.2907	2.77426		2.17685	4.04823	1.33042	2.3798		9.28085	8.88165	6.77952	10.1711		5.10061	8.79885	5.90154	6.24531
MSTRG.4837.1	0.910221	0.727323	0.212786	0.105506		0.873806	1.10636	0	1.02866		0.417813	0.937505	0.107636	0.0913097		0.107571	0.258136	0.300045	0.0295933
MSTRG.57384.3	0.79234	8.49307	1.16409	6.49257		1.18277	8.9611	1.62924	5.05855		1.9369	4.86488	1.71439	2.81953		0.216046	6.78258	0.557266	2.84236
MSTRG.37876.1	0.798401	1.40095	0.239711	0.306596		0.663694	1.13731	0.285257	0.687403		0.213426	0.812008	0.0900433	0.0705717		0.0353797	0.267273	0.079421	0.065206
MSTRG.6642.3	0.824695	0.586471	0.418394	0.125007		0.702103	1.38765	0.089073	0.324255		0.468737	1.40882	0.190519	0.290046		0.364397	0.533166	0.827264	0.457405
MSTRG.63143.1	5.8675	2.10021	0.148795	0.14949		2.26292	4.15715	0.118028	0.409583		0.0571777	0.47701	0.0530653	0.00651367		0.0150387	0.0707507	0.0759527	0.0223177
MSTRG.73079.1	0.616466	0.176281	0.00402467	0		0.559433	0.629587	0.0190817	0.0673977		0.128607	0.512763	0.00959967	0.0142553		0.00454567	0.0917923	0.104693	0
MSTRG.65091.2	1.44519	0.172309	0.0127383	0.0778877		0.635265	1.50656	0.0139537	0.360549		0.0973187	0.66781	0.041993	0.00944067		0.0131073	0.142869	0.00186967	0.0125327
MSTRG.61567.1	0.460596	0.280617	0	0.11975		0.16347	0.565763	0.0248987	0.099257		0.744914	1.35282	0.009573	0.426793		0.0243517	1.59627	0.173833	0.476144
MSTRG.72395.1	0.602522	0.209331	0.0931257	0.0442267		0.3813	0.608325	0.05637	0.174013		0.288525	0.486461	0.928868	0.643717		0.98523	0.826807	0.603142	0.765475
MSTRG.29501.2	0.661306	0.894225	1.15982	0.593938		1.18574	2.82401	0.545649	0.532004		0.893481	0.953947	0.300089	0.263332		0.198621	0.714394	0.394628	0.277898
MSTRG.17238.1	3.55814	13.5605	2.52842	6.33575		3.66054	10.7654	2.22656	7.32252		6.72862	12.6796	3.31522	7.53834		2.55542	10.1789	4.522	7.13706
MSTRG.14176.23	0.453809	0.0171847	0.0121763	0.0123623		0.192695	0.396377	0	0.127539		4.5139	5.57659	4.14511	4.36561		4.91851	6.04323	3.39135	1.7219
MSTRG.29700.1	1.63157	1.48491	0.303339	0		0.607669	2.9142	0.0253887	0.460545		0.239226	1.60504	0.0602637	0.29223		0.024889	0.151811	0.042036	1.22511
MSTRG.8421.2	0.0806367	0.33351	0.00627433	0.0428387		0.146754	1.15308	0.041882	0.379791		0.102711	0.32431	0.016282	0.286984		0.0436863	0.61503	0.509045	0.0172133
MSTRG.38626.2	1.60062	2.1784	0.119192	0.0747403		0.393628	1.64003	0.147193	1.1731		0.296921	1.95677	0.171714	0.0711063		0.0682353	0.462984	0.398207	0.0960387
MSTRG.8413.3	0.906569	0.464771	0.063919	0.0507453		0.252937	1.32047	0.020058	0.542998		0.272099	0.181065	0.0774173	0.0963723		0.0337243	0.257	0.133846	0.0797363
MSTRG.43597.3	0.768033	0.268265	0.204781	0.094885		0.416768	0.857786	0.102138	0.114741		0.132334	0.374352	0.075191	0.0925237		0.0656407	0.0415333	0.0572567	0.072252
MSTRG.70418.5	0.0470403	0.120494	0	0.256733		0.500688	0.631387	0	0		0.0281473	0	0	0.096772		0.024404	0.311952	0	0.31497
MSTRG.70302.1	0.684777	0.640046	0.128375	0.231725		0.593199	0.905214	0.155286	0.536877		0.292131	0.627429	0.25492	0.121004		0.184969	0.511031	0.270196	0.164459
MSTRG.33169.1	0.767495	0.22006	0.025103	0.0107723		0.506973	0.789741	0	0.12879		0.771096	0.58612	0.425317	0.565381		0.517893	0.630838	0.518214	0.625729
MSTRG.76968.6	0.685961	0.501884	0.0433703	0.0791903		0.243552	0.910194	0.021306	0.278418		0.0382103	0.016122	0.0206867	0.0150767		0.0117003	0.0221917	0.0357437	0.00641133
MSTRG.29506.17	2.13374	1.50311	0.927079	0.74227		1.79035	2.30923	1.02842	1.20779		1.56958	2.21338	0.956482	0.476314		0.904368	1.40065	1.27289	0.579878
MSTRG.52290.1	0.510357	0.40609	0.74101	0.279431		0.056375	1.69989	0	0.237792		1.69223	0.276495	0.181829	0.300888		1.553	0.482034	0.495475	0.221873
MSTRG.68056.2	9.73962	28.3323	8.1801	15.61		6.61454	25.1741	4.44018	15.5134		25.3503	20.7695	8.68822	19.194		15.529	11.6306	4.34762	20.2848
MSTRG.5126.1	1.0296	6.24683	1.57381	1.84419		1.04471	3.60582	0.234448	1.16032		2.01115	4.39632	1.73413	3.92097		0.748333	2.76178	2.41576	2.65569
MSTRG.8308.6	2.19576	1.08103	0.109604	0.101746		0.863055	1.96809	0.0439953	0.864293		0.166041	0	0.170431	0.047927		0.105364	0.154014	0.318176	0.0956427
MSTRG.6687.1	1.32218	6.58645	0.64051	5.18119		1.02299	3.03355	0.651212	3.7082		4.26879	7.04879	5.22635	1.02017		0.939933	2.65055	0.9613	2.35374
MSTRG.11086.1	2.2117	3.03063	1.56367	0.436654		0.728457	7.37255	0.474721	1.00848		0.30789	1.13659	0.224978	0.666315		0.384977	0.532758	0.348229	1.82567
MSTRG.38738.7	0.42494	0.212504	0.026877	0.0173463		0.221983	0.304426	0	0.262813		0.0465927	0.236758	0.072009	0.0987393		0.483924	0.0730893	0.082414	0.41647
MSTRG.59997.1	0.838659	0.27929	0.0339963	0.0596063		0.660084	0.874935	0.037568	0.311453		0.215157	0.468306	0.023211	0		0	0.131432	0.153812	0
MSTRG.18542.1	0.951889	0.44705	0.0714027	0.021717		0.127908	1.56528	0.012928	0.445275		0	0.00260533	0	0.0234603		0.00288367	0.106178	0.00156367	0.012868
MSTRG.63776.2	0.570852	1.86233	0.772574	0.931414		0.853973	1.44742	0.438269	0.602874		0.749718	1.07404	0.326879	0.978816		0.295777	1.19144	0.637565	0.646979
MSTRG.20041.5	1.21485	0.761552	0.530125	0.687546		0.81193	0.903341	0.180972	0.413445		0.603015	0.869068	0.21267	0.321934		0.282589	0.379093	0.257924	0.274488
MSTRG.6756.1	0.341931	0.168994	0.0513873	0.009212		0.199309	1.13276	0.0378147	0.0465197		0	0.236306	0	0		0.007747	0.0175527	0.0529673	0.018494
MSTRG.9612.1	0.803725	0.208793	0.022964	0.00381067		0.334173	0.529452	0	0.140016		0.007182	0.411019	0.00796333	0		0	0.058843	0.0485713	0
MSTRG.59703.3	0.909688	7.18257	1.04769	5.43346		1.0555	3.36408	0.772896	3.43002		10.1139	21.2808	1.23001	13.1303		0.35213	10.4489	0.760201	13.4818
MSTRG.59513.8	0.28839	2.88138	0.100845	1.0204		1.73393	2.33321	0.187924	0.349927		0.770268	1.71875	0.239827	0.524335		0.144939	1.25136	0.0689937	0.408615
MSTRG.8716.5	1.4143	0.984981	1.53807	2.23289		1.26829	4.74554	1.09257	5.24308		1.22913	1.07569	3.52261	0.36452		0.765551	0.596302	1.11359	0.820592
MSTRG.19126.3	0.228303	0.92516	0.160852	0.18035		0.188341	4.06301	0.121647	0.375305		0.150336	0.29368	0.100035	0.105005		0.0837853	0.374416	0.064805	0.125856
MSTRG.35496.6	0.464352	0.583755	0.221173	0.18248		0.121314	0.629405	0.015102	0.019166		0.202145	0.0534873	0.119834	0.267375		0.007523	0.275325	0.329263	0.1729
MSTRG.43389.3	0.595795	13.4613	4.86579	11.8618		1.89104	11.6661	3.55744	15.3135		3.33388	7.34613	7.74215	35.4362		1.12912	6.89716	5.12876	14.5933
MSTRG.70241.1	0.516	0.191489	0	0		0.176778	0.428624	0	0.109453		0.044196	0.347796	0	0		0	0.04985	0.0904943	0
MSTRG.57418.1	0.574592	0.442041	0	0.0213563		0.473546	0.847724	0	0.0783863		0.280469	0.55843	0.0814277	0		0	0.144989	0.0753777	0
MSTRG.65234.1	1.42698	0.916573	0.0134737	0		0.73187	2.02593	0	0.255597		0	0.907109	0	0.0101003		0	0.0188493	0.0765853	0
MSTRG.8215.8	23.7691	15.8361	7.37296	9.91262		20.3055	20.9176	1.91334	8.20612		0	0	0	0		0	0	0	0
MSTRG.56245.6	0.545633	0.054006	0.0359167	0		0.0765343	1.27946	0.00635733	0.169168		0.028247	0.307364	0.0616817	0.0584207		0.045715	0.0865913	0.016683	0.0240867
MSTRG.72842.1	6.41438	0.190344	0.23862	0.346838		3.57191	4.84888	0.126649	0.750217		0.10612	0.358054	0.0317793	0.0378653		0.014739	0.0606257	0.0992037	0.012609
MSTRG.67449.3	0.513482	0.112652	0.221385	0.177239		0.23368	0.912537	0	0		0.640752	0.126555	0.145803	0.288958		0.287844	0.332319	0	1.06298
MSTRG.12290.3	0.443221	1.97258	0.360123	1.20175		0.402811	1.1103	0.18167	0.960037		1.34509	2.92348	0.343847	3.06008		0.324776	1.73854	0.381035	1.94185
MSTRG.53388.1	1.49772	1.0029	0.610822	0.425616		0.897745	1.90791	0.260849	0.665448		0.0736183	0.457952	0.0104983	0		0.0476263	0.0580393	0.0731863	0
MSTRG.72824.1	5.08305	2.31091	0.286171	0.188642		2.58969	3.87847	0.344689	1.07802		0.0640007	0.357692	0.036808	0.0428157		0.00510167	0.0864793	0.081098	0.0157563
MSTRG.53658.1	0.885056	1.04142	0.375726	0.571296		0.612397	1.33358	0.18776	0.589676		0.136327	0.664529	0.0401907	0.228347		0.153657	0.30868	0.119953	0.161203
MSTRG.55265.4	0.256392	14.8757	0.401795	2.78131		0.161213	3.34924	0	3.83752		2.60564	5.71636	0	4.26457		0	4.08332	0	0.951344
MSTRG.53166.3	0.417492	1.42967	0.225425	1.15264		0.331927	1.67379	0.351111	0.542895		0	0	0	0		0	0	0	0
MSTRG.23336.1	1.76727	3.221	1.94192	2.53151		2.3773	3.39569	1.44053	2.24047		0.490289	0.640828	0.338285	0.254375		0.400784	0.591015	0.444223	0.225536
MSTRG.32071.14	0.212761	0.0807137	0.074129	0.07715		0.638106	0.861063	0.117465	0.192547		0.55084	0.313609	0.127146	0.106607		0.249596	0.252435	0.566667	0.0390293
MSTRG.32166.1	1.15478	0.341418	0.0358537	0		0.496854	0.701013	0.035132	0.095136		0.100446	0.453638	0.0301497	0.029494		0.0374853	0.14656	0.0805927	0.171754
MSTRG.51779.2	7.51754	3.97276	1.78059	0.665569		11.4194	6.19623	1.02806	0.992252		0	0	0	0		0	0	0	0
MSTRG.5036.6	0.2711	0.449536	0.918381	0.278745		0.509675	0	1.09963	0.347703		0.984192	0.22985	0.175404	0.301456		0.279634	0.425012	0.553825	0.43794
MSTRG.11842.1	10.6934	5.31615	7.20358	3.43415		8.39682	3.94484	8.44273	4.54148		4.94782	4.01095	6.32921	3.96404		7.05237	2.62054	6.75945	3.32544
MSTRG.59642.2	0.188349	0.135011	0.402396	0.658819		1.05072	0	0.794693	0.603151		1.48511	0.003109	0	0.821663		0	0	0	0.978021
MSTRG.27888.48	0.311516	0.072477	0.052466	0.0462557		0.249765	0	0.510065	0.00723833		0	0	0	0		0	0	0	0
MSTRG.6939.1	5.5808	3.9768	5.83042	3.66978		6.82354	3.69867	7.16486	3.33296		5.21286	3.12336	5.13041	1.99296		5.21057	2.97474	5.47875	2.35634
MSTRG.55882.3	0.26059	0	1.00393	0.403114		1.78555	0	2.26963	0.729992		1.04248	0.950507	1.63337	1.79645		1.99805	1.44906	1.4105	1.10159
MSTRG.62528.5	0.565778	0.207826	4.50362	2.24577		0.263377	1.9455	5.80495	1.63039		0.80382	1.17311	8.47299	4.12613		1.65933	4.15326	7.56989	5.44078
MSTRG.22100.2	0.163739	0.289567	0.323479	0.199924		0.279202	0.247136	0.692351	0.224679		0.90989	0.336675	0.40927	0.423142		0.857422	0.384981	0.566908	0.425816
MSTRG.57212.2	5.28813	8.59795	10.6573	9.90544		5.93912	1.41155	11.0724	10.286		2.81166	11.045	2.40117	1.26449		9.09841	5.27797	2.75349	7.05125
MSTRG.42334.1	1.14902	0.273092	3.34837	0.23961		0.931678	0.261147	2.33542	0.492052		0.969955	0.164191	1.35076	0.116279		0.985261	0.202835	1.06512	0.182471
MSTRG.10596.19	0.319715	0.549792	0	0		0.549252	0	0.727015	0.350542		0	0	0	0		0	0	0	0
MSTRG.27719.20	0.449143	0.226109	0.346158	0.324012		0.509965	0.244311	0.75392	0.346725		0.363911	0.765243	0.128203	0.222179		0.101587	0.160422	0.28495	0.270532
MSTRG.36671.1	3.72026	1.52122	4.84609	0.73956		6.12059	2.09092	10.5401	0.483406		0.598392	1.38835	0.0344293	0.0430767		0	0.0987703	0.143236	0
MSTRG.46470.6	0.634523	2.42791	4.03775	10.7621		1.04613	1.43386	5.19667	8.71186		0.313087	0.396392	0.279006	1.36411		0.103375	0.639074	0.24193	1.13518
MSTRG.42375.5	0	0.0647817	0.35103	0		0	0	0.260462	0.116687		0.0145347	0.233851	0.17364	0.126256		0.180902	0.139485	0.820572	0.479478
MSTRG.30298.4	1.33529	4.20868	1.3054	0		0.58133	0	1.18063	1.41749		0.615259	0.34706	2.48805	2.75034		0	2.82043	2.84034	1.71382
MSTRG.48017.1	0.282523	0	0.663302	0.12389		0.162524	0.00898867	1.02581	0.290875		0.305658	0.275682	0.239177	0.0818053		0.113855	0.241738	0.459576	0.170884
MSTRG.6645.2	3.60702	2.33873	4.1563	2.14545		4.31801	2.37814	6.34478	4.70188		0	0	0	0.158868		0	0.101572	0.297283	0
MSTRG.69900.1	2.20025	1.73017	2.26521	1.59581		3.33858	2.6302	5.02219	4.38279		0.0926407	0.354879	0.0643577	0.0195557		0.020166	0.061579	0.09151	0.0164983
MSTRG.42905.197	0	0	1.27072	0.0399533		1.45546	0.0278233	1.26139	0.277706		0	0	0	0		0	0	0	0
MSTRG.10682.6	0.443421	0.661858	2.95921	0.564328		0.249331	0.371292	1.40717	0.558179		0.263991	0.608724	0.571142	0.318761		0.291863	0.414242	1.09097	0.346986
MSTRG.46208.77	0.254887	0.0702787	0	0.0228453		0.272588	0.0105367	0.413433	0.12333		0.0147927	0.0414183	0.0191703	0.00287767		0.0305567	0.055314	0.0726933	0.0122363
MSTRG.67140.1	1.09344	1.41868	1.49524	1.2114		1.22507	0.778447	2.1359	0.478428		1.16877	1.06803	1.9981	1.52866		1.90044	1.1823	1.48819	1.09597
MSTRG.29501.3	0.0853873	0.249873	0.331922	0.467489		0.935956	0.0286833	1.37102	0.0914743		0.302141	0.281782	1.44019	0.340187		0.86022	0.174462	1.14517	0.178299
MSTRG.58198.2	1.76322	1.47305	2.52802	1.51086		2.01925	1.6148	3.07048	1.52869		2.92526	1.37933	2.75482	1.18693		2.15191	1.53624	2.41558	0.986968
MSTRG.1728.2	5.11962	5.95258	10.0815	7.79598		7.19107	1.95507	9.09851	3.21629		9.63761	4.69875	6.27361	4.66736		8.55136	5.56435	8.76033	5.08135
MSTRG.26333.1	24.6067	13.4749	32.151	13.6524		23.956	13.5222	33.8722	17.1969		27.8043	12.3724	26.4727	16.1626		33.9364	21.3286	29.8737	20.9672
MSTRG.61985.4	0.601409	0.609551	1.48658	0.615554		0.289601	0.945562	2.11414	0.989694		0.46303	0.83149	1.21286	0.699725		0.311736	0.796631	1.04713	0.838749
MSTRG.65972.7	0.132428	0.285231	1.03137	0.662206		0.636951	0.255727	0.749829	0.38227		0.590817	0.819688	0.213015	0.680348		1.09971	0.625795	0.495764	0.306285
MSTRG.31100.2	0.229528	0.789535	0	0.904454		1.18006	0	1.0272	0.989542		0.347044	0.49321	0.707839	0.449406		0.0716773	0.223406	0.668726	1.18927
MSTRG.33022.3	1.66255	1.07856	2.74882	1.5474		2.15432	1.4018	3.39731	1.3918		1.6144	1.40502	2.45983	1.60523		2.62762	1.51772	2.95992	1.79565
MSTRG.68995.1	3.22275	2.09551	4.85702	1.13094		4.31119	1.55716	4.73717	1.37078		1.79619	0.715192	1.70911	0.29299		3.55339	0.695983	2.10503	0.115592
MSTRG.28254.10	1.7819	1.25758	1.41867	0.683175		1.25922	0.487023	1.42014	0.741429		0.503827	0.309355	0.77782	0.391819		0.781593	0.752725	0.979724	0.250718
MSTRG.9906.4	0.765525	0.474843	1.06391	0.00867667		2.62471	0	1.4832	0.293141		0.138896	0	0	0.0515317		0.512491	0.040315	0	0
MSTRG.24095.2	0.440923	0.115186	0.314986	0.782351		0.729099	0	0.28302	0.415605		0	0	0.0151703	0		0	0	0	0
MSTRG.15107.2	1.73817	0.659839	5.29274	2.15041		0.600048	1.81649	9.595	1.87018		1.69943	1.57477	11.9696	2.64366		2.42565	5.14361	9.16006	2.8699
MSTRG.17561.4	0.345028	0	0.889432	1.1282		0.193329	0	0.932575	1.38264		0.0989383	0.558909	0.298955	0.438615		0.79868	0.0835067	0.214949	0.281761
MSTRG.21112.3	1.13195	0.259227	0.723016	0.233633		0.713592	0	0.693962	0.162549		0.205285	0	0.185239	0.509499		0.000465	0	0.507681	0.334814
MSTRG.18173.4	0.204903	0.001395	0.748192	0		0.50843	0	0.824791	0		2.29776	0	1.68297	0		2.4751	0.0722753	1.35713	0
MSTRG.18173.3	0.10799	0	0	0		0.457496	0	0.529326	0		1.4815	0	0.874312	0		0.878059	0	1.11372	0
MSTRG.48017.3	1.22208	1.33016	0.0787137	0.468062		0.270537	0	0.47524	0.331527		0.181642	0.441209	0.324051	0.846264		0.389705	0.473391	0.999303	0.006237
MSTRG.30132.3	0.650107	0.183287	0	1.34403		1.8997	0.00145	4.10063	0		1.17256	0.00819267	1.11428	0.021158		1.53762	3.72482	3.70422	2.05018
MSTRG.57912.8	1.69156	1.2801	0.744128	1.19222		0.099985	0.185302	2.03011	0.925593		0.518517	0.515939	0.114977	0.406953		1.29247	1.16017	0.8577	0.105227
MSTRG.55903.10	0.811066	0.402587	0.719175	0.477849		1.06632	0.435113	1.53772	0.551444		1.27066	0.246531	0.830992	0.96727		0.680571	0.430812	0.588606	0.503075
MSTRG.37691.6	0.965854	0.586799	5.62932	1.06444		1.63618	1.29594	3.51027	2.13601		7.17182	9.18699	19.4283	1.87612		12.1874	10.5075	22.1729	7.29391
MSTRG.8688.1	1.9431	0.938018	5.09602	0.407195		2.85529	0.987577	3.88708	0.777541		0.601256	0.823516	2.39903	0		1.01785	0.288243	2.50106	0.045875
MSTRG.72240.1	0.138427	0.413897	1.17998	0.644926		0.275026	0.120043	0.897215	0.484601		0.196868	0.281932	0.65906	0.431691		0.270081	0.493029	0.242636	0.312977
MSTRG.41029.4	1.35993	0.34742	0.533868	0.128505		0.3966	0.0157207	2.1836	0.152681		0.589163	0.187536	0.000235	0.11473		0	0	0.591862	0.35255
MSTRG.29335.2	0.71699	2.19788	3.94933	3.7019		0.706974	1.8984	4.59295	6.56116		1.11186	1.55414	4.05034	3.18014		1.32136	2.97389	3.65169	4.2095
MSTRG.18527.5	6.18403	5.52604	16.8911	4.44644		14.0922	5.22543	14.183	8.19925		0	0	0	0		0.115418	0	0	0
MSTRG.1320.1	1.7337	1.07207	2.05882	0.933827		2.06949	1.10581	2.63057	0.73931		6.18299	1.50309	3.11816	1.59346		6.40114	1.86128	4.73045	1.26071
MSTRG.51598.2	3.7264	2.40244	14.5232	12.4638		3.47205	6.52048	15.806	7.74598		7.29995	9.69571	18.2688	21.9459		11.7147	13.158	12.9522	20.0198
MSTRG.42905.200	0.513664	0.454043	1.05043	0.210045		1.22147	0.313985	0.841633	0.611061		0.180577	0.379997	0.201309	0.446203		0.168032	0.0650347	0.29613	0.032134
MSTRG.38241.5	1.46156	0.888085	1.13172	0.892702		1.88696	1.07413	2.05711	0.732774		1.0774	0.7939	1.04109	0.712065		1.05536	0.886772	0.974569	0.637211
MSTRG.70396.5	0.0504057	0.020845	0.303259	0		0.0190427	0.006135	0.415044	0.022128		0.264155	0.113259	0.0981033	0.060957		0.107139	0.038943	0.007354	0.070044
MSTRG.54519.4	0.355086	1.83742	1.06373	0.231499		0.169105	0.123442	0.393425	0.430596		3.71697	0.494444	1.82137	0.419326		0.766559	2.26292	1.01008	0.194885
MSTRG.42905.170	2.13926	1.69288	2.34438	0.802492		1.72585	0.0594927	2.35001	0.802257		0	0	0	0		0	0	0	0
MSTRG.23762.3	0.893139	0.11782	3.76328	6.6e-05		1.06492	0.0460793	3.07548	0.0830797		0.148482	0.020557	0.18167	0.0369973		0.152646	0.0360447	0.205487	0.0184177
MSTRG.29814.6	0.335958	0.469181	0.0479597	0.279069		0.787877	0.277516	0.787603	0.705689		0	0	0.0396227	0.0330793		0.036267	0	0	0
MSTRG.31228.7	0.350515	0.810289	0.879286	0.598594		0.499175	0.249507	0.702364	0.1233		0.322091	0.827229	0.159484	0.819183		0.0508663	0.521306	0.796595	0.719922
MSTRG.27888.42	2.14955	1.5548	2.1679	1.13988		1.78697	1.38803	2.43659	0.760747		0.251259	0.37626	0.416987	0.182053		0.311413	0.240645	0.4307	0.0129823
MSTRG.43748.6	1.18161	0.600363	0.259222	0.680586		0.993562	0.878474	1.30768	0.556084		0.841973	0.584436	0.857567	0.519755		0.543606	0.87788	0.613724	0.664387
MSTRG.28333.4	0.179205	0.384515	0.344066	0.0840713		0.406721	0.365424	0.837835	0.010416		0.388356	0.647355	0.461311	0.657113		0.870081	0.683959	0.286265	0.440213
MSTRG.31998.1	0.299772	0.751698	0.138563	0		0.29231	0.16142	0.358201	0		0.201384	0.300368	0.0387917	0		0.0866817	0.190281	0.047317	0
MSTRG.28852.1	2.98082	2.46682	3.35942	1.30646		1.70438	2.41763	3.53366	1.75628		1.37058	2.84193	1.35906	3.46986		2.46856	1.29247	1.30238	1.46333
MSTRG.37912.18	0.947673	2.49503	4.31288	0		0.13395	0.363581	0.119894	0		0.005447	0.00893433	0.020903	0		0.139252	0.29793	0.090481	0.00947167
MSTRG.61977.3	0.706732	1.12088	0.0213773	0.487291		0.542454	0.096842	1.07913	0.195468		0.578377	0.922046	0.812223	0.150277		0.840733	0.319104	0.550122	0.46623
MSTRG.66433.4	0.714471	0.390496	0	0.321239		0	0.450835	1.86471	0		1.88562	2.03654	3.23973	2.02565		5.58685	2.23506	2.84661	2.76558
MSTRG.17091.7	2.08812	1.30498	0	0		0.298394	1.6201	3.14788	0		4.48211	3.25324	2.30023	2.45036		2.67547	0.881049	1.56394	0.127143
MSTRG.37691.18	0.199228	0.224133	0.310609	0.097049		0.131719	0.264996	1.07548	0		0.719467	0.0505783	0.747365	0.229388		0.0995593	0.527167	0.405277	0.065488
MSTRG.24569.3	1.01263	1.34044	2.38123	0.934972		1.60684	0.774077	2.18206	0.254638		0.19163	4.86706	0.0363227	0.819953		0.0879687	0.688361	0.06755	7.33333e-06
MSTRG.48338.2	0.161812	0	0.169	0.000932333		0.0945173	0.0611273	0.386203	0		1.17521	0	0.831057	0		2.27448	0	1.94424	0
MSTRG.48338.6	0.970975	0.0176273	1.00599	0.0110083		0.486773	0.290849	1.60694	0.049526		1.15173	0.349491	1.53323	0.0115487		0.980262	0.0542143	3.00989	0.0207143
MSTRG.3600.11	0.194515	0.14288	0.122708	0.36471		0.218231	0.0879663	0.24364	0.000113		0.213434	0.11403	0.257461	0.119478		0.0207827	0.101221	0.276281	0.00575733
MSTRG.68996.3	0.189857	0.141066	0.150223	0.0161263		0.194418	0.240507	0.521348	0.0126897		0.719683	0.108588	0.962099	0.164636		0.69136	0.315352	0.263857	0
MSTRG.16928.3	0.0432357	1.61828	0.29211	0.105635		0.322329	0.864095	0.47156	0.021065		0.600806	0.21652	0.010554	0.0166347		0.205324	0.146487	0.0232113	0.227984
MSTRG.49784.10	0.976062	1.63681	1.00027	1.62791		1.58814	1.19328	1.57131	0.689292		1.47755	2.06768	1.00398	1.05527		1.08708	1.78538	1.19179	1.63996
MSTRG.45757.4	0.227272	0.702669	1.34048	1.60954		0	1.87981	2.39193	1.00117		0.256962	1.78353	3.11844	2.04174		0.531539	2.50964	2.9976	2.90385
MSTRG.52542.1	0.935368	0.819577	2.65175	1.56368		1.02557	1.65995	3.22225	1.27716		1.69908	1.13352	3.74686	2.52643		1.82082	1.92327	3.09068	2.18786
MSTRG.40486.1	1.3295	0.462177	2.12044	0.364693		1.69282	1.28826	2.39507	0.694348		0.490238	0.441007	1.11509	0.357854		0.868055	0.366135	0.985155	0.339094
MSTRG.66903.38	0.00271667	0	0.615227	0.102984		0.088341	0.261141	0.291401	6.1e-05		0.351327	0.670136	0.0495067	0.229434		0	0	0.01047	0.0429047
MSTRG.16185.1	2.44642	2.83961	5.5371	4.43586		2.16311	5.55258	7.82808	3.58805		6.4297	2.68407	2.64086	2.62341		6.40964	2.26312	2.97817	2.148
MSTRG.3958.4	0.0852563	0	0.382461	0.128462		0.273472	0.197014	0.411209	0		0.321831	0.247806	0.206265	0.148785		1.24936	0.20289	0.459045	0.487984
MSTRG.62447.6	0.348034	0.474737	0.533314	0.0647217		0	0.0823843	0.512855	0		0.552722	0	0.164675	0.230459		0.342567	0	0.529042	0
MSTRG.62447.4	0.371059	0.443223	1.11024	0.0340953		0.368392	0.087234	0.92111	0		0.396856	0	0	0		0	0	0.0513683	0
MSTRG.39495.1	5.28732	2.67335	4.31125	1.01059		4.59702	2.43816	3.39407	0.794215		0	0	0	0		0	0	0	0
MSTRG.26693.3	3.63886	1.69827	3.28292	1.76604		5.37524	1.34571	4.40899	1.82145		5.28718	5.18364	4.73256	2.82975		7.16853	2.39294	3.49359	1.8637
MSTRG.18694.6	0.068884	0.8332	0.0146093	0.0254387		0.168406	0.623504	0	0.296323		0.037638	1.37493	0	0.0296147		0.0344473	0.422266	0.0520107	0.013482
MSTRG.15677.1	1.29701	0.68005	0.00412033	0.0320817		0.16859	0.451982	0.0141317	1.0293		0.0223013	0.157912	0.004534	0.00712767		0.0100583	0.041706	0.0460553	0.00300467
MSTRG.7184.3	2.30872	0.0169267	5.38613	1.20412		5.1837	1.80602	0	1.27693		0.977254	3.65017	0	2.4236		4.15527	0	1.63499	4.17116
MSTRG.65891.15	0.399555	0.697645	0.0450193	0.451251		0.674985	0.40526	0	0.483852		0.349794	0	0.093316	0.130157		0.296223	0.0970447	0	0.124344
MSTRG.68577.2	0.334053	0.868995	0	0		0.159747	0.311049	0	0.150946		0.0314587	0.434822	0	0		0	0.0473203	0	0.00294133
MSTRG.70396.1	0.222843	0.170023	0.202257	0.286654		0.237089	0.565565	0.128142	1.06973		0.434597	0.212664	0.271977	0.268279		0.33202	0.356285	0.500446	0.32169
MSTRG.45601.6	0	1.31527	0.668936	1.34612		0.401376	0.469838	0	1.40773		0	0.260687	0.335881	0.0967977		0	0.215961	0.230337	0
MSTRG.38204.3	0.151494	4.01282	0.20858	1.09087		0.014815	0.418395	0.0445287	0.723496		0.569869	1.00761	0.257648	1.66049		0.719185	2.98107	0.323752	1.49997
MSTRG.64321.4	0.202957	0.936356	0.139408	0.427237		0.222109	0.393236	0	0.720399		0.337754	0	0.429854	0		0	0.27244	0	0.451916
MSTRG.54544.1	2.08571	8.53569	4.26255	8.25393		2.20486	5.99744	3.36069	7.59278		9.88681	10.8789	7.18325	12.6829		4.82961	15.0044	7.41584	12.952
MSTRG.42905.130	0.382016	0.427859	0.0256237	0.0130613		0.654469	0.173395	0	0.351533		0.550532	1.51655	0.037499	0.384566		0.188983	0.378018	0.137492	0.114456
MSTRG.30273.2	0.368398	0.605895	0.301414	0.362451		0.193708	1.24524	0	0.588416		1.35931	0.419524	0.234312	1.79541		1.55413	0.479719	2.28307	1.31606
MSTRG.28498.2	0.71852	0.279782	0.486959	0.72915		0.716658	0	0	0.990234		0.581667	0	0.0108777	0		0.632306	0.350442	0	0.248584
MSTRG.67947.1	0.85748	0.539688	0.24651	0.544399		0.558634	0.645309	0.249825	1.82234		0.124909	0.623887	0.0150657	0.0768563		0	0.214442	0.097189	0.0956007
MSTRG.1201.13	0.046093	0.347229	0.14608	0.877965		0.054751	0.0589033	0	0.944228		0.568121	0.488649	0	0.626351		0.0526037	0	0.161955	0.523226
MSTRG.8421.10	1.12853	0.438727	0.01541	0.0188137		0.19725	0	2.7e-05	0.16879		0.153322	1.05642	0.00423833	0.00684467		0.0199263	0.00360467	0.167256	0.0132463
MSTRG.55357.4	0.156882	0.120998	0.0615443	0.0189223		0.620126	0.145909	0.160178	2.07412		1.01321	0.114384	2.21042	0.116143		0.00511667	0.188819	0.339299	0.744153
MSTRG.31559.1	0.116719	0.00252033	0.0270957	0.243823		1.83234	0	0	2.71604		0	0	0.333959	0		1.76484	1.34275	0	0.344342
MSTRG.67685.4	0.113374	0.430977	0.413041	1.79975		0.496885	0	0	0.75237		0	1.21255	0	1.90202		0.856688	0.459879	0.314272	1.48597
MSTRG.39046.5	0	0.149503	0.231024	0.37582		0.302413	0.579868	0	0.877949		0.557335	0.228861	0.270063	0.002041		0.419549	0.154302	0.161628	0.208575
MSTRG.76967.2	0.057542	0.141687	0.00451333	0.0143953		0.278906	0.899101	0	0.221537		0.0483987	0.22043	0	0		0.00210133	0.05087	0.0798633	0
MSTRG.28.9	0.61188	0.442529	0.266614	0.326845		0.737012	0.234359	0.141006	0.790206		0.446587	0.406004	0.387885	0.651669		0.290152	0.314632	0.334007	0.31931
MSTRG.68056.1	183.047	352.334	158.951	237.421		194.168	303.03	141.911	314.492		253.818	304.303	135.495	332.783		305.025	359.818	133.911	281.404
MSTRG.67230.1	0	0.017465	0.862903	0.634366		0.286304	0.119611	0.0100437	0.518136		2.2989	3.47062	0.662935	1.71149		2.1264	3.53611	0.831435	1.34637
MSTRG.3404.3	0.708366	4.95027	0.021658	0.176913		0.605019	2.97603	0.197269	3.03487		0.416975	0.453274	0.0664353	0.146865		0.0217583	0.339513	0.618149	0.09102
MSTRG.54260.1	0.173363	0.0957033	0	0.0554027		0	0.118019	0	0.313015		0.07346	0	0.090098	0.078701		0	0.0157157	0.03508	0
MSTRG.21769.3	0.431114	0.611047	0.605908	0		0.442881	0	0	1.35142		0.233076	0.93053	0	0.64479		1.94726	0.338934	0	0.531268
MSTRG.48662.10	0.276471	0.826241	1.18451	0		0.347334	0	0	0.776712		0.061496	0.66281	0.409561	0.200486		0.074417	0	0.27007	0.039621
MSTRG.55357.3	0	0.807602	0	0		0.409751	0	0	2.53424		0.904644	0	2.15214	0		1.74814	0.142704	0.173042	0.77335
MSTRG.14314.1	0.855934	1.15933	1.01159	2.77659		1.34457	2.59028	0.788129	1.96555		2.67632	2.02209	1.83451	2.7602		2.57495	3.42483	2.28107	4.44118
MSTRG.31172.1	0.65136	0.180144	0.197986	0.188898		0.248606	0.0438433	0	0.233781		0.0389037	0.281876	0	0		0.01173	0.127343	0	0
MSTRG.60267.4	0	0	1.89931	0.809942		0	0.0300653	0	1.86729		0.756923	0.477597	0.549366	0.580208		0.962995	0.559175	0.768893	0.229063
MSTRG.9562.5	0.22398	0.136979	0.120368	0.622917		0.210259	0.394634	0.00681	0.393759		0	0	0	0		0	0	0	0
MSTRG.17465.9	0.597446	0.936849	0.218273	0.218784		0.168387	0.153408	0.043503	0.727942		0.012134	0.323303	0.565682	0.491976		0.564647	0	0.682815	0.0443603
MSTRG.16951.2	0.318111	3.63623	1.45827	2.70519		2.57272	1.86536	1.864	5.08309		0.315278	2.13693	0.479604	3.39889		0.191107	2.59782	0.122167	2.0653
MSTRG.53938.3	3.76526	16.8747	2.4793	6.36082		5.80637	6.79497	3.43724	9.9077		16.7826	22.545	10.3214	16.5727		5.1151	25.2837	6.05123	18.8587
MSTRG.63639.2	0.600035	0.238805	1.43102	0.145705		0.589461	0.367005	0	1.40911		1.14318	0.645222	0.482903	0.52577		1.36977	1.03479	0.297804	0.745386
MSTRG.43389.1	3.48317	57.2791	11.9354	89.9376		7.30943	60.5422	14.5556	71.29		9.18653	14.0699	6.03818	7.83839		7.78691	25.6784	5.71846	39.1272
MSTRG.40274.7	0.38905	0.202043	0.044173	0.165167		0.941087	0.03999	0.0537483	1.45477		0.467238	1.55915	0.0594123	0.410457		0.130113	0.542907	0.182596	0.525311
MSTRG.21132.3	0.959444	0	0.397441	0.711254		0.847777	0.137738	1.06098	0.389362		0	0	0	0		0	0	0.0783127	0
MSTRG.67158.7	0.867477	0	0	0.655754		0	0.108509	0.186414	0		0	0.593143	0.248532	0		1.15707	0	0.812675	1.14675
MSTRG.5612.1	4.6032	0.0245783	0.0372003	0.767244		1.14048	2.22249	0.54883	0.203573		0.815159	1.61446	0.0708687	1.04788		0.262973	0.904821	0.268106	1.9192
MSTRG.55266.1	3.16375	0	0	1.65331		2.27797	5.61602	0.711867	1.01638		2.48225	3.78783	1.21576	3.84779		5.62378	1.6903	0.562613	3.86363
MSTRG.38688.2	1.47877	0	1.25638	0.374709		0.516386	0	0.623631	0.724403		0	0	0	0		0	0	0	0
MSTRG.1164.11	2.09501	0	0.165383	0.0723143		2.80139	0	0.198998	0		3.11756	1.10634	1.18073	0.983634		3.5669	1.033	0.847263	1.24603
MSTRG.69466.3	4.59984	0	4.69178	4.52782		2.84792	4.06203	1.18834	2.32059		0	0	0	0.96405		0	0.965331	0	0
MSTRG.45363.1	116.16	0.463134	18.3287	13.0136		19.0493	0.415974	15.5087	3.90655		31.0357	27.3798	0.993111	8.53608		35.6433	6.86933	0.981915	19.8774
MSTRG.56998.1	1.84559	0.340512	1.56236	0.182404		1.81513	0.5728	1.52299	0.39904		1.95981	0.986007	2.05061	0.818085		3.87184	0.897177	3.10115	0.579465
MSTRG.46124.3	2.04058	0	0.312645	0.088191		1.7979	0.387578	0	0.806474		0	0	0	0		0	2.6376	1.69429	1.37055
MSTRG.18173.2	4.28703	0.0164283	4.05668	0		3.09359	0.116576	2.37919	0.196248		0	0.157742	0	0.0535943		0	0.0627327	0	0.0397513
MSTRG.33704.2	0.401076	0	0.344062	0.253529		0.525912	0.336304	0.143184	0.0689577		0	0	0	0		0	0	0	0
MSTRG.28939.1	2.31224	0.100828	0.075624	1.01486		0.561855	2.03611	0.405912	0.019486		0.284712	8.40095	1.30287	2.81895		0.821625	2.16847	1.71947	4.2365
MSTRG.73757.3	0.331092	0	0	0		0.314214	0.173483	0.0486823	0.204577		0.0834287	0.94131	0	0.0836623		0.167735	0.079514	0.197112	0.0409723
MSTRG.38673.4	0.648803	0	0.183379	1.14853		0.447927	0.0809137	0.364674	0.466593		0.477217	0.210425	0.28551	0.659378		0.318019	0.67038	0.093784	0.344947
MSTRG.46993.10	0.56023	0	0.968902	0.349404		0.308322	0	0	0		1.6207	0	0.670895	0		0	0	0.430749	0.311351
MSTRG.23978.4	2.08836	0	2.18589	0.565483		1.10191	0	0.803946	1.94653		1.15315	0.182366	1.11325	0.413447		0.323295	0	1.36743	0.448084
MSTRG.66016.13	4.67696	22.35	12.2498	13.5484		3.88324	10.287	3.89784	16.2621		8.44415	16.1002	7.00722	19.094		1.79968	15.7343	3.76607	15.6219
MSTRG.42905.12	0.009919	1.55819	0.141219	0.860505		0.507054	0.0271883	0.0519627	0.510078		0.04039	0.571972	0	0.181354		0	0.460054	0	0.00269333
MSTRG.57324.9	0.00811133	2.25032	0.556696	0.730623		0.105295	0.016784	0.231837	0.004955		0.345363	0.00183533	0.163667	0.0421443		0.00231633	0.353307	0.792456	0.0154083
MSTRG.34713.5	0	0.411477	0.142616	0.794802		0	0.10024	0	0.151758		0.502722	0.967622	0.516191	0.743912		0.436643	0.370752	0.485808	0.839367
MSTRG.60948.3	0	1.02432	0.684185	1.81911		1.27324	0.779669	0.62308	0.362392		0.775279	1.18998	1.02716	1.0162		1.49323	1.15796	1.3971	0.602022
MSTRG.27888.44	0	0.89014	0.517253	0		0.160392	0.177574	0	0.045767		0	0	0	0		0	0	0	0.00127667
MSTRG.37766.1	3e-06	0.319842	0.152612	0.171974		0.639675	0.118843	0.912056	0.650048		0.462986	0.320212	0.145556	0.0848973		0.445084	1.11001	0.792648	0.419242
MSTRG.29086.4	0.292892	4.1865	4.89135	7.52033		0.600335	4.14856	6.37001	4.31071		2.10081	1.77887	5.29998	4.50561		4.70919	5.07747	3.08051	2.82759
MSTRG.18863.2	0	1.6634	0.731499	2.02942		0.282468	0.975128	0.305291	0.860996		0.276819	0.292655	0.147608	0.0657763		0.40538	0.0879907	0.111743	0.102999
MSTRG.779.2	0.474298	2.48504	0.690544	2.40731		0.792684	1.64949	1.26852	1.673		0.861154	0.503318	0.612198	0.536512		0.635322	0.840898	0.739193	0.624637
MSTRG.18174.4	0.27115	1.56591	0.81146	0.669548		0.192209	0.621808	1.95004	0.771837		0.721958	0.216458	0.530999	0.0880647		0.00496067	0	0.142924	0
MSTRG.57744.4	0.370755	1.57225	0.443943	1.27417		0.248081	0.854403	0.39407	0.534182		0.859116	1.27922	0.323367	0.347938		0.24482	0.814784	0.23143	0.454752
MSTRG.37885.3	0	0.705893	0.280249	0.103345		0.386259	0.76166	0	0.191279		0.723038	0.773629	0.100993	0.317314		0.493054	0.0559013	0.398327	0.717473
MSTRG.52015.1	0.0125047	1.01974	0.477236	0.498979		1.394	0.124606	0.917822	0.440109		0.660618	0.72994	1.23196	1.41679		0.161165	1.24477	1.0136	1.62455
MSTRG.38483.5	0	1.94486	0.152781	0.437328		0	0.752377	0	0.378958		0	0	0	0		0	0	0	0
MSTRG.57324.1	0.009629	2.31315	0.301352	0.23858		1.03701	1.21466	0.627061	1.20816		0.64143	1.04539	0.14627	0.224008		0.149658	0.129846	0.0482713	0.0353523
MSTRG.57287.13	0	0.484253	1.19923	0		1.82199	1.37129	1.04245	0.961324		0.536639	0.793195	0.431562	0.300192		0	0.358365	0.50725	0
MSTRG.14609.5	0.035009	2.89467	0.246964	0.444908		0.118121	0.291415	0.109603	0.897906		1.36059	0.138839	0.37577	0.455169		0.507356	0.92784	0.211151	0.217253
MSTRG.60334.2	0	5.48679	1.67279	4.50064		3.59918	2.42223	1.25824	3.17519		3.78319	3.7037	5.36241	1.01909		2.15914	2.26092	7.45988	4.03501
MSTRG.48040.11	0	2.05519	0.371952	0.83862		0.105401	0.636406	0.539643	1.07216		0.959929	1.91839	0.461976	0.670608		0.223706	0.213703	0	0
MSTRG.46124.5	0.0627533	1.44351	0.977262	1.06107		0.673753	1.13169	0.615872	2.57915		2.27116	0.817724	0	2.03997		5.71306	1.66243	0.421489	1.00733
MSTRG.15575.52	0	0.863328	0.025875	0.067883		0.29078	0.14497	0.424141	0.184962		0.412792	0.016266	0.408737	0.045035		0.0991427	0.0134293	0	0
MSTRG.32780.2	0	0.428924	0.150251	0.185074		0.121924	0.0837947	0.261851	0.134912		0.132001	0.214818	0.067955	0.196064		0.445412	0.610168	0.104478	0.0346203
MSTRG.69442.3	0	0.97471	0.414412	0.381177		0	0.407093	0.180778	0.217234		0.213944	0.421751	0.356199	0.202862		0.0846657	0.438884	0	0.278091
MSTRG.39066.15	0	0.778363	0.668048	1.12518		0	0.973384	0.029141	2.15025		1.10376	2.20002	1.35117	3.95732		1.2048	1.25849	1.50368	2.89138
MSTRG.3871.4	0	1.80624	0.585368	0.375976		0.451498	0.93214	0.413866	0.90421		0	0.077956	0	0		0	0	0	0.174446
MSTRG.23985.1	0.86616	4.60098	0.304261	2.99319		3.22039	4.3181	2.6013	0.990363		2.27181	3.683	0.373657	0.699019		3.06659	2.89329	1.27024	1.19777
MSTRG.28817.33	0	0.123351	0.0925787	0.0687213		0.0416583	0	0.054184	0		4.16056	2.72765	1.99526	1.65749		3.75312	2.7226	2.76878	2.89903
MSTRG.52681.2	0.15781	2.01552	0.179861	0.0571967		0.147974	1.30716	0.150644	0.158875		1.73178	1.49738	0.059265	1.47679		0.20552	1.79462	0.114329	0.332762
MSTRG.19554.3	0	2.61205	0.571524	0.891876		0.974507	1.60024	0.411252	1.71962		0.631658	1.3539	0.567406	1.74536		1.61096	2.62058	0.796921	0.612017
MSTRG.60267.6	0	0.640234	0.364747	0.347447		0.605254	0.278153	0	0		0.219027	0.207496	0	0.00370367		0	0.10034	0	0.0241203
MSTRG.66432.2	0.100321	2.16657	0.532217	2.22639		0.48144	2.65232	0.937555	1.56801		0	0	0	0		0	0	0	0
MSTRG.30499.3	0	0.526214	0.106062	0.42956		0.730191	0.335689	0.899664	0.175417		1.2891	0.131236	0.879562	0.368194		0.533994	0.584019	1.0618	0.483549
MSTRG.76950.1	0.913525	0.840836	0.068881	0.0573847		0.57447	1.32431	0.218073	0.864485		0.198963	0.902706	0.0834657	0.130019		0.0650243	0.338704	0.301502	0.0712637
MSTRG.18217.2	1.59547	1.18098	0.0845987	0.109426		0.104702	0.167592	1.22007	0.190359		0.478209	0.647071	1.01921	0.542951		0.307151	0.220112	0.992371	1.27659
MSTRG.39283.1	0.83347	0.379436	0	0		0.351577	0.39617	0	0.155814		0.0296217	0.120386	0.0465487	0		0	0	0.115507	0
MSTRG.31570.1	0.31698	0.265473	0.012374	0.014223		0.159447	0.465852	0.0695677	0.230979		0.114877	0.56402	0.038669	0.0472797		0.0364333	0.143282	0.133554	0.016827
MSTRG.8214.2	13.0471	2.7757	0.294634	0.314277		2.33629	3.07923	0.495139	1.22046		0	0.0322187	0	0		0	0	0	0
MSTRG.8229.1	0.497906	0.461313	0.0149853	0.0184417		0.117066	0.348959	0.067843	0.26495		0.037913	0.406076	0.026156	0.033355		0.0151443	0.0973223	0.0674717	0.012738
MSTRG.32904.1	1.27986	0.694692	0.03325	0		1.12591	1.23392	0.149959	0.521283		0.302832	0.978747	0.257036	0.155796		0.47236	0.352849	0.192103	0.147872
MSTRG.22473.1	0.803816	0.403239	0	0		0.711641	1.40354	0.0800967	0.0876563		0.0278237	0.411943	0.024616	0		0	0.054972	0.0555097	0
MSTRG.38639.1	0.515514	0.365566	0.016294	0.025762		0.21801	0.520001	0.0684843	0.269676		0.055034	0.180224	0.010692	0.00898867		0.0106767	0.074084	0.0617773	0.00563033
MSTRG.56258.9	0.388506	0.361368	0.017947	0.0160277		0.129145	0.511655	0.0760863	0.240784		0.0879953	0.720035	0.0574513	0.0351683		0.0360277	0.199996	0.170813	0.0209613
MSTRG.38541.1	0.435431	0.401366	0.018592	0.02799		0.181932	0.521366	0.075445	0.249528		0.0379307	0.242315	0.0193123	0.0192947		0.007193	0.0631807	0.053846	0.00335667
MSTRG.70875.1	0.719079	0.314486	0.00681333	0.0262033		0.326253	0.904545	0.0527813	0.226141		0.147976	0.688242	0.0575783	0.0254313		0.0373053	0.191208	0.108917	0.0391707
MSTRG.4881.1	0.816351	0.692535	0	0		0.269539	0.698578	0.0139497	0.108227		0.143372	0.680518	0	0.0977903		0	0.044144	0.090601	0.0512707
MSTRG.56249.1	0.434966	0.503841	0.0200383	0.0333297		0.260558	0.574165	0.0910903	0.314583		0.0375437	0.198257	0.0144617	0.0287317		0.000850333	0.0420007	0.038688	0.000416
MSTRG.57792.1	0.500109	0.282771	0.0101053	0.00749633		0.413314	0.538559	0.00853333	0.0647647		0.099205	0.589555	0.0445727	0.00522833		0.0260277	0.102121	0.0949077	0.0121523
MSTRG.45271.1	0.59732	0.245613	0.019164	0.0111433		0.297845	0.466009	0.107171	0.151834		0.276292	0.837404	0.0827083	0.0597273		0.029015	0.170338	0.300724	0.026791
MSTRG.22487.2	1.47506	0.780578	0.496442	0.435247		1.0965	0.79376	0.94831	0.701331		0	0.153368	0	0		0	0.017835	0.0630997	0
MSTRG.27182.1	0.354997	0.223507	0	0		0.203821	0.454957	0.0199497	0.0753207		0.242229	0.568092	0.03998	0.0107363		0	0.195222	0.177089	0
MSTRG.10596.17	0.575309	0.388738	0	0.28994		0.224112	0	0	0.0676223		0.0203523	0	0	0.000873		0	0	0.291574	0.105429
MSTRG.7006.1	4.51978	0.188662	0.0141923	0		0.037354	3.38496	0	0.00807733		0.040917	0.0237677	0.00624667	0.005082		0	0.0466507	0.0194707	0.0727737
MSTRG.720.1	1.51279	0.525176	0.0166063	0.0463653		1.07891	1.25903	0.179876	0.527786		0.148013	0.44875	0.0217667	0		0.058002	0.13869	0.0888947	0.006555
MSTRG.35800.1	2.80325	1.06191	0.170708	0.195662		1.06442	1.71984	0.206462	0.364125		0.307284	1.18157	0.310928	0.20105		0.269809	0.692408	0.407053	0.198783
MSTRG.28127.10	0.760112	0.0334073	0.0187183	0.187147		0.219467	0.098029	0.370479	0.043435		0.069775	0.079963	0.243175	0.0268713		0.0149317	0.390744	0.165158	0.111067
MSTRG.38856.1	10.4768	4.9348	1.02327	1.61491		3.84297	4.6216	1.66664	5.55802		0.894984	3.54716	0.55202	0.735493		1.65597	1.38152	0.442996	1.70212
MSTRG.38620.3	0.416166	0.526623	0.0316703	0.030572		0.32997	0.825973	0.113168	0.369909		0.0763717	0.400732	0.04428	0.0361417		0.0297393	0.115846	0.112584	0.0167833
MSTRG.18692.9	2.61329	1.36596	0	0.049819		0.763013	2.53606	0.314909	0.644997		0.239331	2.87581	0.097073	0.006207		0.0124683	0.497128	0	0
MSTRG.18692.1	0.573041	0.349555	0.0139773	0.0142707		0.143902	0.497163	0.045029	0.223443		0.0554423	0.399465	0.0144863	0.027359		0.00553267	0.110534	0.0631733	0.0115937
MSTRG.72445.1	0.276296	0.194642	0.001547	0		0.18653	0.306708	0.0211773	0.065884		0.798364	0.694036	0.386511	1.02886		0.326696	0.372882	0.404649	1.12983
MSTRG.31617.2	0.888631	0.415852	0.0195713	0.029341		0.0945183	1.0153	0.176215	0.363235		0.0637827	0.0977833	0.015188	0.00990333		0.00622067	0.0337707	0.060145	0.00276567
MSTRG.49499.1	0.505855	0.271502	0	0		0.429247	0.304065	0	0.111806		0	0.669542	0.0839733	0		0.0207697	0.104934	0.116658	0
MSTRG.56258.3	0.450628	0.493405	0.0122233	0.0174437		0.134355	0.550514	0.0715477	0.234684		0.0171357	0.544379	0.034777	0.0132297		0.014842	0.160752	0.136401	0.017906
MSTRG.73848.1	1.60229	0.668994	0.0422093	0.0682477		0.762063	1.16307	0.108633	0.258282		0.141494	0.662123	0.103036	0.0544627		0.0234847	0.137069	0.188015	0.03698
MSTRG.19942.1	0.685947	0.233681	0	0		0.540509	0.351148	0.073387	0.143293		0.0781413	0.758215	0.00787567	0		0	0.064764	0.050617	0
MSTRG.40985.1	1.04915	0.444954	0.0106747	0.0432907		0.454376	0.734299	0.0485677	0.180626		0.076776	0.303712	0.0386207	0.047678		0.00763967	0.056556	0.08596	0.12616
MSTRG.11778.1	1.36122	0.242777	0.20401	0.273985		1.30771	0.434885	0.193344	0.181508		0.515912	1.07782	0.015475	0.083332		0.329728	0.098074	0.134588	0.036207
MSTRG.41001.1	0.900665	0.428415	0.0293117	0.00528433		0.600522	0.91501	0.072552	0.25705		0.0889537	0.663406	0.0937553	0.074826		0.046184	0.125261	0.144228	0.019724
MSTRG.59450.1	1.85262	0.281256	0.0508417	0.102915		0.469728	0.256656	0.25953	0.264321		0.103597	0.146503	0.0521557	0.00891567		0.382658	0.058677	0.086427	0.029656
MSTRG.18565.8	0.411549	0.469847	0.00827667	0.0168427		0.165327	0.182133	0.00774633	0.167883		0.042243	0.330648	0.0276897	0.0292503		0.017836	0.0791503	0.0800267	0.00873533
MSTRG.19605.3	0.550218	0.716673	0.00864133	0.273043		0.525604	0.643345	0.16284	0.181329		0.685663	1.03039	0.687114	0.321635		0.415369	0.79122	0.620022	0
MSTRG.4436.1	0.633041	0.306244	0	0		0.647564	0.562413	0.0692713	0.471801		0.169258	0.876121	0	0.0486917		0	0.063583	0.0980837	0
MSTRG.7965.2	0.723575	0.771668	0.041456	0.040518		0.388435	0.966278	0.141762	0.521242		0.0599753	0.791676	0.0516693	0.058137		0.013624	0.172502	0.128867	0.022862
MSTRG.1722.1	1.37543	0.448929	0	0.183461		0.706752	1.2261	0.187611	0.473129		0.5565	0.984782	0.183588	0.183426		0.431882	0.372637	0.361427	0.155289
MSTRG.56292.1	1.07262	0.91411	0.006116	0.029601		0.282301	1.22446	0.103022	0.351226		0.037088	1.19531	0	0.0122933		0.012228	0.188202	0	0.00701733
MSTRG.56283.1	0.485865	0.388715	0.0202367	0.0163137		0.137424	0.642154	0.0710903	0.337967		0.0390737	0.27279	0.033368	0.0210137		0.012265	0.086863	0.0596607	0.0103847
MSTRG.52025.1	5.25334	1.96299	0.058562	0.0658767		1.80164	3.59578	0.066135	0.520247		0	0.374896	0	0		0	0	0.04325	0
MSTRG.8204.2	0.351383	0.497467	0.013276	0.017931		0.131835	0.507411	0.0797903	0.219979		0.041026	0.232807	0.0146193	0.0209657		0.009788	0.0649017	0.0513743	0.00749267
MSTRG.9984.1	1.09763	0.502491	0.0266623	0.03777		0.729921	0.930754	0.0585637	0.297828		0.751832	1.34902	0.787229	1.02237		0.292222	1.8757	0.682885	1.49649
MSTRG.56245.8	0.944075	1.08338	0.0376	0.0811493		0.333086	1.07686	0.255375	0.502718		0.102027	0.865138	0.0771657	0.0780133		0.059288	0.313321	0.107385	0.047304
MSTRG.60037.1	1.14951	0.454586	0.0428333	0.0484127		0.552402	1.08749	0.065935	0.182167		0.20015	0.874389	0.150784	0.221618		0.109275	0.253748	0.283715	0.126618
MSTRG.10625.1	1.39047	0.0672913	0.0338407	0.179361		1.98784	0.749928	0.127185	0.195296		0.149301	0.108484	0.0855117	0.0100963		0.249541	0.0396443	1.22207	0.0240867
MSTRG.17091.4	0.274247	0.329945	0	0.305717		0.055327	0.0567083	0.107892	0.278952		0.442085	0.144589	0.140174	0.324677		0.293411	0.250431	0.437747	0.0959443
MSTRG.39245.1	0.543329	0.466224	0	0.028281		0.260853	0.438333	0.136498	0.283273		0.125502	1.11743	0.0243223	0.133503		0.0479773	0.17255	0.135526	0.193217
MSTRG.49288.2	0.531038	0.366655	0.0243087	0.014573		0.139451	0.535291	0.0565393	0.24208		0.029749	0.274077	0.0206733	0.009602		0.00801733	0.0775737	0.057223	0.0128353
MSTRG.18458.2	0.380897	0.368087	0.0151413	0.0111903		0.221352	0.606509	0.075501	0.226602		0.044823	0.418606	0.0236147	0.020233		0.0143183	0.0762303	0.0852003	0.00951333
MSTRG.8215.5	26.8359	20.0278	7.02919	12.8573		17.1001	28.4896	7.93796	15.9898		0	0.0256937	0.0640023	0		0	0	0.0676713	0
MSTRG.7998.1	0.977914	0.806861	0.0355113	0.050851		0.460043	1.38378	0.214398	0.88544		0.089658	0.742715	0.0371463	0.07115		0.0574577	0.195395	0.154712	0.018167
MSTRG.31356.3	0.700803	0.138735	0.0348523	0.693925		0.511705	0.583924	1.35065	0.120951		0.262155	0.0710807	0.247034	0.0115317		0.16462	0.0907683	0.127587	0.0597523
MSTRG.18648.1	1.24068	0.950447	0.04535	0.0499787		0.650474	0.956363	0.133444	0.90767		0.105376	0.701328	0.056696	0.059822		0.00898767	0.20224	0.173128	0.0254887
MSTRG.58633.3	0.805305	0.496609	0	0.083879		0.368645	0.09735	0.349017	0.193432		0.276262	0	0.185016	0.548236		0.172451	0.213676	0.284417	0.301734
MSTRG.31607.1	0.477624	0.478616	0.016912	0.0233583		0.16466	0.635925	0.095837	0.247973		0.0529817	0.447984	0.0191487	0.0332007		0.013008	0.110479	0.075762	0.0163993
MSTRG.46618.5	1.50446	0.939316	0	0.765685		0.763183	0.672328	0.279734	1.43328		0.283418	1.06449	0.522777	0		0	0	0	0
MSTRG.49185.30	0.998035	0.944376	0.064854	0.0823123		0.446852	0.920199	0.230821	0.814549		0.399471	0.0610977	0.190595	0.149902		0.0632503	0.221621	0.542522	0.129117
MSTRG.32724.1	0.91244	1.09222	0	0		0.463321	0.806728	0.105832	0.369487		0.161653	1.03675	0	0.540947		0	0.108758	0.183731	0.127336
MSTRG.56261.2	0.794475	0.109783	0.0409833	0.058457		0.264845	0.166503	0.216764	0.618417		0.0546347	0.066186	0.0250273	0.0185163		0.0339053	0.118576	0.0451293	0.010288
MSTRG.56261.3	0.341952	0.524536	0.0125217	0.0189633		0.0847753	0.70241	0.02484	0.161568		0.012827	0.293078	0.0144377	0.026507		0	0.0606007	0.055972	0
MSTRG.8565.1	0.733938	0.489276	0.0337477	0.0258887		0.341148	0.818911	0.137645	0.391367		0.129806	0.360222	0.093154	0.084523		0.0409167	0.169766	0.120376	0.0157707
MSTRG.75147.1	0.395486	0.172083	0.00686133	0.0107273		0.155412	0.321891	0.0211837	0.0552327		0.13408	0.615819	0.072277	0.0674767		0.0665667	0.113863	0.131955	0.0338383
MSTRG.71354.2	0.574364	1.88026	0	0.778412		1.41249	0.980229	0.255016	0.684566		2.21005	1.1056	0.489904	0.994753		1.23346	0.729924	0.355001	0.577075
MSTRG.42012.1	0.823562	0.215583	0	0		0.311477	0.398752	0.048059	0.00238267		0.042571	0.405077	0.131329	0		0.0729463	0.118802	0.133874	0
MSTRG.31634.1	0.331398	0.252306	0.00873867	0.004743		0.00435833	0.613478	0.00423667	0.214621		4.26667e-05	0.699368	0.007119	0.0208997		0	0.00816633	0.100796	0.027149
MSTRG.45588.47	2.41777	1.35105	0.118238	0.0878423		3.7357	1.93114	0.115242	0.176469		0	0.0374107	0	0		0	0	0	0
MSTRG.15978.1	0.568351	0.162198	0	0		0.30571	0.456537	0.090317	0.119169		0.085472	0.29171	0	0.019651		0.00670967	0.127423	0.0644943	0.0125587
MSTRG.8684.1	0.49663	0.369802	0.0143347	0.0134517		0.153502	0.549418	0.062284	0.239787		0.0348663	0.2641	0.0214033	0.0234243		0.0140353	0.070721	0.042898	0.00921367
MSTRG.49185.12	0.510601	0.639334	0	0		0.540777	1.3322	0.136011	0.400433		0.203207	1.14349	0.057828	0		0	0.285727	0	0.026982
MSTRG.921.16	0.42025	0.448327	0	0.257851		0.624189	0.650733	0.109167	0		0.186298	0.466334	0	0		0	0	0	0
MSTRG.8185.1	1.07817	0.834686	0.0216073	0.032921		0.382515	1.16505	0.131495	0.417603		0.0693193	0.583108	0.0231823	0.035148		0.0153623	0.126553	0.082402	0.0159967
MSTRG.56541.10	1.11839	1.40468	0.144025	0.0137827		2.00242	0.865706	0.806029	0.243696		0.957621	0.296189	0.928965	0.81465		1.01982	0.635468	0.657064	0.103328
MSTRG.49189.3	0.403525	0.32801	0.0682963	0.069019		0.377977	0.669765	0.201941	0.528679		0.177967	1.35157	0.222668	0.140879		0.0939697	0.509986	0.411696	0.107529
MSTRG.63436.1	0.965383	0.421971	0.0464077	0.0369767		0.462544	0.710228	0.152274	0.260391		0.0916137	0.333018	0.031555	0.00914667		0.0487767	0.109126	0.126967	0.03685
MSTRG.49312.1	0.85944	0.953111	0.0562077	0.0516667		0.344173	1.32181	0.214178	0.685643		0.0496197	0.273506	0.0273813	0.0163767		0.0223887	0.084071	0.0463637	0.010656
MSTRG.53587.1	0.448879	0.333334	0	0		0.13894	0.285145	0.0475873	0.320157		0.226961	0.377186	0.0354277	0.0323073		0	0.103485	0.103636	0
MSTRG.8551.4	0.892472	1.11284	0.0221633	0.0597207		0.461034	1.35932	0.207978	0.644747		0.03655	0.214089	0.0191233	0.010564		0.0187767	0.0779647	0.0499647	0.007749
MSTRG.23769.2	2.65102	2.66521	0	0		0.940708	3.48052	0.424735	2.25298		0.417383	1.90855	0.263979	0		0	0.640442	0.78212	0.537607
MSTRG.72930.2	1.09194	1.15803	0.0503047	0.058513		0.483297	0.452693	0.248786	0.0748257		0.827257	0.673074	0.392392	0.071442		0.273573	0.160625	0.595785	0.003785
MSTRG.46143.124	1.00716	0.771879	0.0836833	0.0974343		0.780422	0.127605	0.0205497	0.138063		0	0	0	0		0	0	0	0
MSTRG.44569.1	2.47631	0.650451	0.0259017	0.0392073		1.06095	1.50121	0.0384017	0.136421		0.187651	0.682244	0.0913237	0.017344		0	0.114797	0.107177	0.010475
MSTRG.14646.1	1.14313	0.480241	0.0177683	0		0.625018	0.84673	0.05074	0.128885		0.235165	0.837952	0.0895767	0.016219		0	0.144959	0.212373	0
MSTRG.59045.1	0.764448	0.19435	0.012864	0.037374		0.765666	0.662495	0.0275677	0.250225		0.334935	0.398538	0.0887323	0		0.154937	0.0850453	0.246802	0
MSTRG.34095.1	0.693863	0.245843	0.0108853	0.0103823		0.303283	0.618803	0.0648503	0.272806		0.0992663	0.514093	0.0272847	0.0211237		0.00813767	0.0873113	0.120268	0
MSTRG.27719.5	0.677088	0.305793	0	0		0.672487	0.0300753	0	0.147927		0	0.119106	0.0223163	0		0.177972	0	0.093328	0
MSTRG.64003.4	0.756643	0.609005	0.148746	0.445643		0.282423	0.526406	0.140691	0.186284		0.328409	0.783324	0.333845	0.364901		0.157022	0.24687	0.360925	0.160522
MSTRG.18412.1	0.526826	0.423121	0.017625	0.0120543		0.174992	0.548926	0.0756747	0.242843		0.0516083	0.469317	0.021512	0.0216413		0.0197683	0.122566	0.105784	0.00819
MSTRG.18234.1	2.40458	2.65917	0.0451927	1.39864		1.67226	1.70326	1.10456	1.13322		1.38754	2.25593	1.23697	1.02632		0.802916	2.47696	0.536429	0.855389
MSTRG.66370.1	0.842762	0.312375	0	0.0107203		0.412282	0.572888	0.02769	0.135353		0.126793	0.505344	0.0152317	0.024607		0	0.100701	0.0558417	0
MSTRG.49185.8	1.41589	1.2405	0.0696087	0.0802217		0.458803	1.84797	0.257125	0.87458		0.215002	2.83541	0.157667	0.101754		0.0551387	0.618845	0.709562	0.105658
MSTRG.76102.1	0.660084	0.351498	0.00393333	0		0.299459	0.485345	0.00906367	0.113863		0.15224	0.774926	0.0355167	0.0120713		0	0.152252	0.126714	0
MSTRG.76968.4	0.304494	0.384478	0	0		0.181619	0.542201	0.076866	0.224723		0	0.193923	0.000281667	0.003231		0	0.0411523	0.0426907	0
MSTRG.38601.1	0.4951	0.375302	0.020614	0.011161		0.184444	0.519134	0.060405	0.242919		0.0249767	0.195573	0.0164583	0.010854		0.010001	0.0424463	0.0447043	0.00743567
MSTRG.8119.5	1.59112	1.20921	0.0690523	0.0552847		0.572853	2.09818	0.196754	0.873099		0.060435	0.334343	0.0504523	0.0489937		0.0196953	0.117389	0.0786603	0.017668
MSTRG.8595.1	0.505326	0.488177	0.029601	0.0247853		0.198881	0.586447	0.08846	0.314164		0.0960583	0.460702	0.0409107	0.0466127		0.0231883	0.145355	0.113467	0.0239993
MSTRG.38929.1	1.8589	1.03589	0.0502287	0.043253		1.04487	1.4689	0.131858	0.338816		0.113525	0.601936	0.00618867	0.0162003		0.016074	0.0795517	0.14485	0
MSTRG.57280.1	0.71138	0.502546	0	0.0961323		0.4859	0.569216	0.0437467	0.182575		0.173071	0.725547	0.23225	0.0673333		0.315299	0.160752	0.462894	0.0218633
MSTRG.31527.1	0.393804	0.39168	0.023207	0.0152337		0.175934	0.592478	0.064297	0.211536		0.074384	0.586106	0.028841	0.0262167		0.004801	0.103016	0.0775087	0.00800433
MSTRG.8473.5	0.913805	0.877186	0.035091	0.05431		0.295099	1.09433	0.207739	0.560495		0.144558	1.0968	0.117103	0.105288		0.0682023	0.344381	0.322263	0.079484
MSTRG.68543.4	0.720504	0.289076	0.0237677	0.00509033		0.0642297	0.603162	0.130119	0.257455		0.119996	0.797489	0.082593	0.047874		0.021622	0.242504	0.173497	0.02429
MSTRG.43666.1	0.814836	0.709604	0.0416603	0.172096		0.642263	0.706799	0.189499	0.260858		1.56056	0.677622	0.191759	0.397908		0.524287	0.655036	0.291186	0.728099
MSTRG.46610.8	0.830145	0.179771	0.0120273	0.963914		0.323552	0.405623	0.294546	0.259018		0.0840777	0.00837467	0.764285	0.235899		0.301409	0.31717	1.40148	0
MSTRG.8565.3	0.7837	0.856456	0.00436533	0.027707		0.187685	1.11138	0.113267	0.281592		0.163687	2.17412	0.0304253	0.0613133		0.0251443	0.449099	0.296137	0.0536757
MSTRG.5992.1	1.14985	0.432456	0	0		0.59658	0.870501	0.0520707	0.221401		0.186992	0.781745	0.044163	0.0327643		0	0.223205	0.20744	0
MSTRG.6951.1	2.65193	0.773675	0.066998	0.0199843		0.459348	0.0935187	0.032131	0.209243		0.084568	0.867856	0	0.11989		0.241819	0	0.106643	0.0275477
MSTRG.42799.3	1.0929	1.05889	0	0.85544		0.482777	0.4327	0.604691	0.328126		0.391938	1.06774	0.931209	0.635175		1.25002	0.609607	0.768317	0.524124
MSTRG.12204.1	0.694872	0.23499	0	0.056621		0.690223	0.809097	0.589077	0.657047		0	0.261343	0	0		0.0432767	0	0	0
MSTRG.17668.1	0.832595	0.521534	0	0.0358327		0.450332	0.916254	0.0350963	0.317993		0.201167	1.02288	0	0.154472		0	0.0909173	0.0994153	0.0310827
MSTRG.52802.1	0.914988	0.24517	0	0		0.46052	0.499577	0.0256657	0.124664		0.12363	0.318462	0	0		0	0.0773473	0.182897	0
MSTRG.6468.1	1.05959	0.38385	0	0.102558		0.631453	0.692964	0.097634	0.156433		0.032849	0.524528	0	0		0.0349457	0.171591	0.0843553	0.083079
MSTRG.68064.1	0.429075	0.161961	0	0		0.619278	0.325025	0.0307363	0.148932		0.0524827	0.434854	0.0294703	0		0.009228	0.10657	0.12194	0
MSTRG.28806.2	0.787112	0.404567	0	0.185212		0.588393	0.414792	0.155095	0.696998		0.393	1.19298	0.62266	0.434734		0	0.622191	0.471457	1.1585
MSTRG.48940.1	0.775704	0.427357	0	0		0.022606	0	0.087589	0		0.0238963	0.032627	0.442442	0.072835		0	0	0.011203	0.0195327
MSTRG.75837.1	0.693242	0.44361	0	0.00314467		0.543126	0.479586	0	0.112579		0.035341	0.39596	0.0180623	0		0	0.0872557	0.139614	0
MSTRG.18696.2	0.636096	0.638428	0.0330913	0.0329697		0.280419	1.40106	0.179831	0.784214		0.28285	1.10067	0.178439	0.0988213		0.0454647	0.468715	0.463527	0.112157
MSTRG.8048.3	0.554045	0.598822	0.0276833	0.035075		0.301465	0.804674	0.102492	0.233742		0.039359	0.917439	0.112572	0.163311		0.04049	0.528574	0.400112	0.04627
MSTRG.7984.6	0.70201	0.532823	0	0		0.23021	0.771652	0.12151	0.485993		0.080993	0.390809	0.0732057	0.0155207		0	0.207539	0.134396	0.000506
MSTRG.66868.1	2.00439	0.725672	0.635418	0.678988		1.32711	0.817244	1.02641	0.747925		0.873684	1.63616	0.870104	1.51903		1.14669	0.848782	1.03246	0.898833
MSTRG.47055.1	0.836068	0.449699	0	0		0.581479	1.08853	0	0.595744		0.132854	0.641081	0	0		0	0.18899	0.181077	0
MSTRG.40881.1	1.95671	0.905997	0	0.082048		0.876345	1.52909	0	0.982948		0.157754	0.596598	0	0.021224		0.109678	0.129132	0.166612	0.0589087
MSTRG.70099.1	0.78721	0.550363	0	0.448364		1.40785	0.693066	0	0.998459		2.76542	0.958494	2.19848	0.159838		4.15655	1.73755	3.41466	0.6656
MSTRG.8364.4	0.672361	0.584294	0.0272997	0.028738		0.343192	0.865541	0.0786893	0.212722		0.0785587	0.785417	0.0458317	0.049064		0.00945967	0.184531	0.122052	0.0190113
MSTRG.18551.1	0.427727	0.377767	0.0167157	0.0162073		0.147272	0.484505	0.065674	0.189966		0.0576433	0.573555	0.036678	0.0284873		0.020374	0.124997	0.09646	0.0178823
MSTRG.68546.7	0.450854	0.064512	0	0		0	0.68562	0.0322627	0		0	0.471218	0.0111477	0.0133673		0	0.0675293	0.124363	0.0167753
MSTRG.57123.1	0.915775	0.141919	0.187175	0.055473		0.477303	0.441513	0.062134	0.093263		1.17767	0.426173	0.370348	0.168802		0.65397	0.291243	0.403551	0.12138
MSTRG.31539.1	0.673368	0.620269	0.034432	0.023213		0.243603	0.910441	0.123462	0.354419		0.0654903	0.348014	0.0266947	0.029531		0.0244363	0.118115	0.0981093	0.019858
MSTRG.31635.1	0.798318	0.443031	0.0328407	0.0397487		0.157391	0.974528	0.114591	0.474254		0.130172	0.798524	0.0553507	0.06431		0.02472	0.245615	0.225917	0.0350407
MSTRG.64340.1	1.03519	0.438421	0.0375077	0.016712		0.523361	0.776777	0.0388363	0.204872		0.0906703	0.625266	0.017913	0.0242783		0.015677	0.13335	0.0933723	0.00962067
[truncated: 1,253 more rows]
