# Supplementary material for: Role of long non-coding RNA in regulatory network response to Candidatus Liberibacter asiaticus in citrus
Source: Front Plant Sci. 2023 Feb 20;14:1090711. doi: 10.3389/fpls.2023.1090711 (PMC9986497; doi:10.3389/fpls.2023.1090711)
Supplement: Supplementary file 3 [file DataSheet_3.zip › Supplementary Data/Data S4.xlsx]

## Sheet: miRNA precursor
Data S4 Prediction of lncRNA acting as miRNA precursors in citrus
Transcript ID	miRNA	Description	Length	e-Value	sim mean
MSTRG.291.13	miR156b	csi-MIR156bMI0039615 Citrus sinensis miR156b stem-loop	8371	3.40944e-70	89.36
MSTRG.3360.1	miR3948	csi-MIR3948MI0016730 Citrus sinensis miR3948 stem-loop	1660	8.89207e-70	97.39
MSTRG.4200.2	miR156h	mes-MIR156hMI0024214 Manihot esculenta miR156h stem-loop	2362	1.77654e-13	83.34
MSTRG.4200.3	miR156e	csi-MIR156eMI0039618 Citrus sinensis miR156e stem-loop	1990	6.38515e-72	100
MSTRG.5690.4	miR3951a	csi-MIR3951aMI0016734 Citrus sinensis miR3951a stem-loop	6225	9.23809e-70	98.65
MSTRG.5690.11	miR3951a	csi-MIR3951aMI0016734 Citrus sinensis miR3951a stem-loop	6078	9.01909e-70	98.65
MSTRG.6360.1	miR156f	csi-MIR156fMI0039619 Citrus sinensis miR156f stem-loop	4070	1.6878e-65	97.26
MSTRG.6360.2	miR156f	csi-MIR156fMI0039619 Citrus sinensis miR156f stem-loop	4047	1.67821e-65	97.26
MSTRG.6360.3	miR156f	csi-MIR156fMI0039619 Citrus sinensis miR156f stem-loop	4031	1.67153e-65	97.26
MSTRG.6360.4	miR156f	csi-MIR156fMI0039619 Citrus sinensis miR156f stem-loop	4026	1.66945e-65	97.26
MSTRG.6360.5	miR156f	csi-MIR156fMI0039619 Citrus sinensis miR156f stem-loop	4021	1.66736e-65	97.26
MSTRG.6951.1	miR396	ccl-MIR396MI0013304 Citrus clementina miR396 stem-loop	2742	3.69301e-145	97.58
MSTRG.6951.2	miR396	ccl-MIR396MI0013304 Citrus clementina miR396 stem-loop	2742	3.69301e-145	97.58
MSTRG.7240.1	miR396d	csi-MIR396dMI0039665 Citrus sinensis miR396d stem-loop	679	6.01024e-73	96.34
MSTRG.8711.1	miR169m	csi-MIR169mMI0039648 Citrus sinensis miR169m stem-loop	4926	2.55329e-89	98.2
MSTRG.11229.1	miR169j	csi-MIR169jMI0039645 Citrus sinensis miR169j stem-loop	1276	3.18953e-73	88.78
MSTRG.14525.1	miR171	ccl-MIR171MI0013301 Citrus clementina miR171 stem-loop	1636	2.14481e-160	87.05
MSTRG.14564.1	miR171	ctr-MIR171MI0013308 Citrus trifoliata miR171 stem-loop	1326	4.17072e-92	99.64
MSTRG.15575.3	miR535c	csi-MIR535cMI0039676 Citrus sinensis miR535c stem-loop	4906	2.61586e-69	97.04
MSTRG.15575.6	miR535c	csi-MIR535cMI0039676 Citrus sinensis miR535c stem-loop	4906	2.61586e-69	97.04
MSTRG.15575.12	miR535c	csi-MIR535cMI0039676 Citrus sinensis miR535c stem-loop	4654	2.48084e-69	97.04
MSTRG.15575.13	miR535c	csi-MIR535cMI0039676 Citrus sinensis miR535c stem-loop	5152	2.74768e-69	96.72
MSTRG.15575.14	miR535c	csi-MIR535cMI0039676 Citrus sinensis miR535c stem-loop	4654	2.48084e-69	97.04
MSTRG.15575.15	miR535c	csi-MIR535cMI0039676 Citrus sinensis miR535c stem-loop	5152	2.74768e-69	96.72
MSTRG.15575.22	miR535c	csi-MIR535cMI0039676 Citrus sinensis miR535c stem-loop	4789	2.55317e-69	97.04
MSTRG.15575.23	miR535c	csi-MIR535cMI0039676 Citrus sinensis miR535c stem-loop	4594	2.44869e-69	97.04
MSTRG.15575.33	miR535c	csi-MIR535cMI0039676 Citrus sinensis miR535c stem-loop	4729	2.52102e-69	97.04
MSTRG.15575.35	miR535c	csi-MIR535cMI0039676 Citrus sinensis miR535c stem-loop	4729	2.52102e-69	97.04
MSTRG.15575.48	miR535d	csi-MIR535dMI0039708 Citrus sinensis miR535d stem-loop	4870	2.59657e-69	96.97
MSTRG.15575.50	miR535d	csi-MIR535dMI0039708 Citrus sinensis miR535d stem-loop	4519	2.4085e-69	96.97
MSTRG.15575.51	miR535d	csi-MIR535dMI0039708 Citrus sinensis miR535d stem-loop	4519	2.4085e-69	96.97
MSTRG.15575.52	miR535d	csi-MIR535dMI0039708 Citrus sinensis miR535d stem-loop	4519	2.4085e-69	96.97
MSTRG.15575.53	miR535d	csi-MIR535dMI0039708 Citrus sinensis miR535d stem-loop	4519	2.4085e-69	96.97
MSTRG.15575.55	miR535d	csi-MIR535dMI0039708 Citrus sinensis miR535d stem-loop	4444	2.36832e-69	96.97
MSTRG.15575.57	miR535d	csi-MIR535dMI0039708 Citrus sinensis miR535d stem-loop	4397	2.34313e-69	96.97
MSTRG.15575.61	miR535d	csi-MIR535dMI0039708 Citrus sinensis miR535d stem-loop	4387	2.33777e-69	96.97
MSTRG.15575.62	miR535d	csi-MIR535dMI0039708 Citrus sinensis miR535d stem-loop	1195	6.45816e-70	96.97
MSTRG.15575.67	miR535a	csi-MIR535aMI0016726 Citrus sinensis miR535a stem-loop	5006	2.66945e-69	97.16
MSTRG.15575.70	miR535a	csi-MIR535aMI0016726 Citrus sinensis miR535a stem-loop	4765	2.54031e-69	97.16
MSTRG.15575.71	miR535a	csi-MIR535aMI0016726 Citrus sinensis miR535a stem-loop	4765	2.54031e-69	97.16
MSTRG.15575.72	miR535a	csi-MIR535aMI0016726 Citrus sinensis miR535a stem-loop	4765	2.54031e-69	97.16
MSTRG.15575.73	miR535a	csi-MIR535aMI0016726 Citrus sinensis miR535a stem-loop	4765	2.54031e-69	97.16
MSTRG.15575.76	miR535a	csi-MIR535aMI0016726 Citrus sinensis miR535a stem-loop	4704	2.50763e-69	97.16
MSTRG.15575.80	miR535a	csi-MIR535aMI0016726 Citrus sinensis miR535a stem-loop	4544	2.4219e-69	97.16
MSTRG.15575.81	miR535a	csi-MIR535aMI0016726 Citrus sinensis miR535a stem-loop	4691	2.50066e-69	97.16
MSTRG.15575.86	miR535a	csi-MIR535aMI0016726 Citrus sinensis miR535a stem-loop	4676	2.49263e-69	97.16
MSTRG.15575.87	miR535a	csi-MIR535aMI0016726 Citrus sinensis miR535a stem-loop	3609	1.92091e-69	97.16
MSTRG.15575.91	miR535d	csi-MIR535dMI0039708 Citrus sinensis miR535d stem-loop	4900	2.61265e-69	96.97
MSTRG.15575.92	miR535d	csi-MIR535dMI0039708 Citrus sinensis miR535d stem-loop	4854	2.588e-69	96.97
MSTRG.15575.93	miR535d	csi-MIR535dMI0039708 Citrus sinensis miR535d stem-loop	4854	2.588e-69	96.97
MSTRG.15575.94	miR535d	csi-MIR535dMI0039708 Citrus sinensis miR535d stem-loop	4475	2.38493e-69	96.97
MSTRG.15575.95	miR535d	csi-MIR535dMI0039708 Citrus sinensis miR535d stem-loop	3584	1.90751e-69	96.97
MSTRG.15575.96	miR535d	csi-MIR535dMI0039708 Citrus sinensis miR535d stem-loop	3370	1.81807e-69	96.97
MSTRG.15575.97	miR535d	csi-MIR535dMI0039708 Citrus sinensis miR535d stem-loop	4400	2.34474e-69	96.97
MSTRG.15575.98	miR535d	csi-MIR535dMI0039708 Citrus sinensis miR535d stem-loop	4400	2.34474e-69	96.97
MSTRG.15575.99	miR535d	csi-MIR535dMI0039708 Citrus sinensis miR535d stem-loop	4399	2.3442e-69	96.97
MSTRG.15575.100	miR535d	csi-MIR535dMI0039708 Citrus sinensis miR535d stem-loop	4371	2.3292e-69	96.97
MSTRG.15575.101	miR535d	csi-MIR535dMI0039708 Citrus sinensis miR535d stem-loop	4369	2.32813e-69	96.97
MSTRG.16052.2	miR858	csi-MIR858MI0039677 Citrus sinensis miR858 stem-loop	3387	6.81002e-34	100
MSTRG.16185.1	miR482f	csi-MIR482fMI0016716 Citrus sinensis miR482f stem-loop	2722	1.96478e-43	100
MSTRG.16185.3	miR482f	csi-MIR482fMI0016716 Citrus sinensis miR482f stem-loop	2236	1.61099e-43	100
MSTRG.16190.1	miR482b	csi-MIR482bMI0016723 Citrus sinensis miR482b stem-loop	4914	7.49409e-50	99.08
MSTRG.18869.1	miR166	ctr-MIR166MI0013297 Citrus trifoliata miR166 stem-loop	9771	1.01687e-130	93.98
MSTRG.30302.14	miR403a	csi-MIR403aMI0016714 Citrus sinensis miR403a stem-loop	2288	7.45726e-62	97.6
MSTRG.30429.1	miR408	csi-MIR408MI0016715 Citrus sinensis miR408 stem-loop	1385	1.60156e-76	93.88
MSTRG.30625.1	miR166e	csi-MIR166eMI0013296 Citrus sinensis miR166e stem-loop	5066	2.62622e-89	91.29
MSTRG.30625.2	miR166e	csi-MIR166eMI0013296 Citrus sinensis miR166e stem-loop	2589	1.35494e-89	91.29
MSTRG.31736.1	miR393c	csi-MIR393cMI0039661 Citrus sinensis miR393c stem-loop	3074	1.28116e-70	91.27
MSTRG.32365.1	miR319f	ptc-MIR319fMI0002301 Populus trichocarpa miR319f stem-loop	3310	6.55946e-54	88.95
MSTRG.32809.1	miR160a	csi-MIR160aMI0013294 Citrus sinensis miR160a stem-loop	2829	1.17828e-70	91.85
MSTRG.33431.1	miR172b	csi-MIR172bMI0039657 Citrus sinensis miR172b stem-loop	5209	4.45573e-97	95.58
MSTRG.34443.2	miR12109	csi-MIR12109MI0039695 Citrus sinensis miR12109 stem-loop	5690	3.98321e-58	100
MSTRG.34713.2	miR3954	csi-MIR3954MI0016739 Citrus sinensis miR3954 stem-loop	3673	3.48683e-22	90.91
MSTRG.34713.3	miR3954	csi-MIR3954MI0016739 Citrus sinensis miR3954 stem-loop	3321	3.19481e-22	90.91
MSTRG.34713.4	miR3954	csi-MIR3954MI0016739 Citrus sinensis miR3954 stem-loop	3061	2.94294e-22	90.91
MSTRG.34713.5	miR3954	csi-MIR3954MI0016739 Citrus sinensis miR3954 stem-loop	2460	2.36075e-22	90.91
MSTRG.34775.18	miR3953	csi-MIR3953MI0016738 Citrus sinensis miR3953 stem-loop	2645	2.45168e-47	100
MSTRG.36518.2	miR396e	csi-MIR396eMI0039666 Citrus sinensis miR396e stem-loop	2815	1.14778e-85	100
MSTRG.38116.5	miR398a	csi-MIR398aMI0013305 Citrus sinensis miR398a stem-loop	3442	3.69357e-116	100
MSTRG.38204.3	miR536	csi-MIR536MI0039688 Citrus sinensis miR536 stem-loop	1884	6.08394e-67	100
MSTRG.38204.4	miR536	csi-MIR536MI0039688 Citrus sinensis miR536 stem-loop	3291	1.06837e-66	100
MSTRG.38204.9	miR536	csi-MIR536MI0039688 Citrus sinensis miR536 stem-loop	1238	4.0293e-67	100
MSTRG.44957.2	miR3948	csi-MIR3948MI0016730 Citrus sinensis miR3948 stem-loop	8158	1.99959e-67	96.73
MSTRG.44957.3	miR3948	csi-MIR3948MI0016730 Citrus sinensis miR3948 stem-loop	8130	1.9927e-67	96.73
MSTRG.48940.1	miR394a	csi-MIR394aMI0016704 Citrus sinensis miR394a stem-loop	4605	1.13396e-72	96.16
MSTRG.48940.2	miR394a	csi-MIR394aMI0016704 Citrus sinensis miR394a stem-loop	4400	1.08321e-72	96.16
MSTRG.48940.4	miR394a	csi-MIR394aMI0016704 Citrus sinensis miR394a stem-loop	4329	1.06564e-72	96.16
MSTRG.48940.5	miR394a	csi-MIR394aMI0016704 Citrus sinensis miR394a stem-loop	4328	1.06539e-72	96.16
MSTRG.49650.1	miR3948	csi-MIR3948MI0016730 Citrus sinensis miR3948 stem-loop	7708	5.36378e-63	95.36
MSTRG.49650.2	miR3948	csi-MIR3948MI0016730 Citrus sinensis miR3948 stem-loop	7248	5.04268e-63	95.36
MSTRG.49650.4	miR3948	csi-MIR3948MI0016730 Citrus sinensis miR3948 stem-loop	7026	4.88771e-63	95.36
MSTRG.49650.5	miR3948	csi-MIR3948MI0016730 Citrus sinensis miR3948 stem-loop	7023	4.88562e-63	95.36
MSTRG.49650.6	miR3948	csi-MIR3948MI0016730 Citrus sinensis miR3948 stem-loop	5758	4.00259e-63	95.36
MSTRG.49650.7	miR3948	csi-MIR3948MI0016730 Citrus sinensis miR3948 stem-loop	6967	4.84653e-63	95.36
MSTRG.49650.10	miR3948	csi-MIR3948MI0016730 Citrus sinensis miR3948 stem-loop	5431	3.77433e-63	95.36
MSTRG.49650.12	miR3948	csi-MIR3948MI0016730 Citrus sinensis miR3948 stem-loop	6888	4.79138e-63	95.36
MSTRG.49650.16	miR3948	csi-MIR3948MI0016730 Citrus sinensis miR3948 stem-loop	6616	4.60152e-63	95.36
MSTRG.49651.2	miR3948	csi-MIR3948MI0016730 Citrus sinensis miR3948 stem-loop	1674	1.16834e-63	95.36
MSTRG.52015.1	miR160c	csi-MIR160cMI0039624 Citrus sinensis miR160c stem-loop	3775	2.81032e-13	100
MSTRG.53267.1	miR2111	csi-MIR2111MI0039711 Citrus sinensis miR2111 stem-loop	4009	4.72112e-51	86.55
MSTRG.53267.2	miR2111	csi-MIR2111MI0039711 Citrus sinensis miR2111 stem-loop	3812	4.48773e-51	86.55
MSTRG.53267.3	miR2111	csi-MIR2111MI0039711 Citrus sinensis miR2111 stem-loop	3812	4.48773e-51	86.55
MSTRG.53267.4	miR2111	csi-MIR2111MI0039711 Citrus sinensis miR2111 stem-loop	3794	4.4664e-51	86.55
MSTRG.53267.5	miR2111	csi-MIR2111MI0039711 Citrus sinensis miR2111 stem-loop	2736	3.25839e-51	86.55
MSTRG.53874.1	miR164	ctr-MIR164MI0013306 Citrus trifoliata miR164 stem-loop	3906	5.20103e-145	96.32
MSTRG.55434.1	miR156g	csi-MIR156gMI0039620 Citrus sinensis miR156g stem-loop	2887	2.01243e-68	88.93
MSTRG.55434.2	miR156g	csi-MIR156gMI0039620 Citrus sinensis miR156g stem-loop	2871	2.00119e-68	88.93
MSTRG.55434.4	miR156g	csi-MIR156gMI0039620 Citrus sinensis miR156g stem-loop	2206	1.53392e-68	88.93
MSTRG.55873.1	miR3627c	csi-MIR3627cMI0039682 Citrus sinensis miR3627c stem-loop	1426	7.84012e-60	100
MSTRG.57907.2	miR1515b	csi-MIR1515bMI0039684 Citrus sinensis miR1515b stem-loop	4339	4.86508e-86	99.43
MSTRG.57907.3	miR1515b	csi-MIR1515bMI0039684 Citrus sinensis miR1515b stem-loop	4257	4.77263e-86	99.43
MSTRG.58685.1	miR3948	csi-MIR3948MI0016730 Citrus sinensis miR3948 stem-loop	19476	1.01348e-68	97.39
MSTRG.64061.1	miR12109	csi-MIR12109MI0039695 Citrus sinensis miR12109 stem-loop	2285	3.56438e-40	90.98
MSTRG.64061.2	miR12109	csi-MIR12109MI0039695 Citrus sinensis miR12109 stem-loop	3397	5.2429e-40	90.98
MSTRG.64431.1	miR3948	csi-MIR3948MI0016730 Citrus sinensis miR3948 stem-loop	2310	1.29615e-39	95.1
MSTRG.66290.1	miR482d	csi-MIR482dMI0039674 Citrus sinensis miR482d stem-loop	5827	5.05787e-87	100
MSTRG.66370.1	miR3948	csi-MIR3948MI0016730 Citrus sinensis miR3948 stem-loop	3133	3.65676e-66	96.08
MSTRG.66422.8	miR3952b	csi-MIR3952bMI0039685 Citrus sinensis miR3952b stem-loop	2118	5.22016e-78	91.59
MSTRG.66433.1	miR3952b	csi-MIR3952bMI0039685 Citrus sinensis miR3952b stem-loop	3985	2.10741e-74	91.4
MSTRG.66433.2	miR3952b	csi-MIR3952bMI0039685 Citrus sinensis miR3952b stem-loop	3985	2.10741e-74	91.4
MSTRG.66433.4	miR3952b	csi-MIR3952bMI0039685 Citrus sinensis miR3952b stem-loop	3979	2.10422e-74	91.4
MSTRG.66433.5	miR3952b	csi-MIR3952bMI0039685 Citrus sinensis miR3952b stem-loop	3861	2.04144e-74	91.4
MSTRG.66433.6	miR3952b	csi-MIR3952bMI0039685 Citrus sinensis miR3952b stem-loop	3707	1.95951e-74	91.4
MSTRG.66433.8	miR3952b	csi-MIR3952bMI0039685 Citrus sinensis miR3952b stem-loop	3626	1.91641e-74	91.4
MSTRG.66433.9	miR3952b	csi-MIR3952bMI0039685 Citrus sinensis miR3952b stem-loop	1603	8.52195e-75	91.4
MSTRG.66433.10	miR3952b	csi-MIR3952bMI0039685 Citrus sinensis miR3952b stem-loop	3575	1.88928e-74	91.4
MSTRG.66583.1	miR3948	csi-MIR3948MI0016730 Citrus sinensis miR3948 stem-loop	1141	2.88672e-63	94.77
MSTRG.67493.1	miR172e	tcc-MIR172eMI0017501 Theobroma cacao miR172e stem-loop	1951	1.12405e-19	93.45
MSTRG.67714.1	miR391	csi-MIR391MI0039683 Citrus sinensis miR391 stem-loop	3972	6.22411e-30	100
MSTRG.68780.1	miR403b	csi-MIR403bMI0039671 Citrus sinensis miR403b stem-loop	2934	2.81991e-22	95.29
MSTRG.69752.1	miR167b	csi-MIR167bMI0016697 Citrus sinensis miR167b stem-loop	2514	1.37237e-59	89.29
MSTRG.72455.1	miR3948	csi-MIR3948MI0016730 Citrus sinensis miR3948 stem-loop	2183	1.18163e-64	95.42
MSTRG.76803.1	miR3948	csi-MIR3948MI0016730 Citrus sinensis miR3948 stem-loop	11332	2.77995e-67	96.73

## Sheet: miRNA target
Data S4 Prediction of lncRNA acting as miRNA target in citrus
miRNA_Acc.	Target_Acc.	Expectation	miRNA_start	miRNA_end	Target_start	Target_end	miRNA_aligned_fragment	alignment	Target_aligned_fragment	Inhibition	Strand
ath-miR2111a-5p	MSTRG.53267.3	0	1	21	1470	1490	UAAUCUGCAUCCUGAGGUUUA	::::::::::::::::::::	CAAACCUCAGGAUGCAGAUUA	Cleavage	+
ath-miR2111a-5p	MSTRG.53267.2	0	1	21	1470	1490	UAAUCUGCAUCCUGAGGUUUA	::::::::::::::::::::	CAAACCUCAGGAUGCAGAUUA	Cleavage	+
ath-miR2111a-5p	MSTRG.53267.4	0	1	21	1452	1472	UAAUCUGCAUCCUGAGGUUUA	::::::::::::::::::::	CAAACCUCAGGAUGCAGAUUA	Cleavage	+
ath-miR2111a-5p	MSTRG.53267.5	0	1	21	1443	1463	UAAUCUGCAUCCUGAGGUUUA	::::::::::::::::::::	CAAACCUCAGGAUGCAGAUUA	Cleavage	+
ath-miR2111b-5p	MSTRG.53267.3	0	1	21	1470	1490	UAAUCUGCAUCCUGAGGUUUA	::::::::::::::::::::	CAAACCUCAGGAUGCAGAUUA	Cleavage	+
ath-miR2111b-5p	MSTRG.53267.2	0	1	21	1470	1490	UAAUCUGCAUCCUGAGGUUUA	::::::::::::::::::::	CAAACCUCAGGAUGCAGAUUA	Cleavage	+
ath-miR2111b-5p	MSTRG.53267.4	0	1	21	1452	1472	UAAUCUGCAUCCUGAGGUUUA	::::::::::::::::::::	CAAACCUCAGGAUGCAGAUUA	Cleavage	+
ath-miR2111b-5p	MSTRG.53267.5	0	1	21	1443	1463	UAAUCUGCAUCCUGAGGUUUA	::::::::::::::::::::	CAAACCUCAGGAUGCAGAUUA	Cleavage	+
ath-miR5658	MSTRG.62528.1	0	1	21	730	750	AUGAUGAUGAUGAUGAUGAAA	:::::::::::::::::::	AAUCAUCAUCAUCAUCAUCAU	Cleavage	-
ath-miR5658	MSTRG.57510.1	0	1	21	244	264	AUGAUGAUGAUGAUGAUGAAA	::::::::::::::::::::	CUUCAUCAUCAUCAUCAUCAU	Cleavage	-
ath-miR5658	MSTRG.18522.1	0	1	21	182	202	AUGAUGAUGAUGAUGAUGAAA	:::::::::::::::::::	CGUCAUCAUCAUCAUCAUCAU	Cleavage	+
ath-miR858b	MSTRG.16052.2	0	1	21	2666	2686	UUCGUUGUCUGUUCGACCUUG	..:::::::::::::::::::	UGAGGUCGAACAGACAACGAA	Cleavage	-
ath-miR5658	MSTRG.3871.1	0.5	1	21	3932	3952	AUGAUGAUGAUGAUGAUGAAA	: :::::::::::::.:::::	UGUCAUCAUCAUCAUUAUCAU	Cleavage	+
ath-miR5658	MSTRG.3871.4	0.5	1	21	3801	3821	AUGAUGAUGAUGAUGAUGAAA	: :::::::::::::.:::::	UGUCAUCAUCAUCAUUAUCAU	Cleavage	+
ath-miR5658	MSTRG.3871.6	0.5	1	21	3797	3817	AUGAUGAUGAUGAUGAUGAAA	: :::::::::::::.:::::	UGUCAUCAUCAUCAUUAUCAU	Cleavage	+
ath-miR5658	MSTRG.3871.11	0.5	1	21	3794	3814	AUGAUGAUGAUGAUGAUGAAA	: :::::::::::::.:::::	UGUCAUCAUCAUCAUUAUCAU	Cleavage	+
ath-miR172a	MSTRG.33431.1	1	1	21	2372	2392	AGAAUCUUGAUGAUGCUGCAU	::::::::::::::::::::	AUGCAGCAUCAUCAAGAUUCA	Cleavage	-
ath-miR172b-3p	MSTRG.33431.1	1	1	21	2372	2392	AGAAUCUUGAUGAUGCUGCAU	::::::::::::::::::::	AUGCAGCAUCAUCAAGAUUCA	Cleavage	-
ath-miR172c	MSTRG.33431.1	1	1	21	2372	2392	AGAAUCUUGAUGAUGCUGCAG	:::::::::::::::::::	AUGCAGCAUCAUCAAGAUUCA	Cleavage	-
ath-miR172d-3p	MSTRG.33431.1	1	1	21	2372	2392	AGAAUCUUGAUGAUGCUGCAG	:::::::::::::::::::	AUGCAGCAUCAUCAAGAUUCA	Cleavage	-
ath-miR172e-3p	MSTRG.33431.1	1	1	21	2372	2392	GGAAUCUUGAUGAUGCUGCAU	::::::::::::::::::::	AUGCAGCAUCAUCAAGAUUCA	Cleavage	-
ath-miR2111a-3p	MSTRG.53267.5	1	1	21	1395	1415	GUCCUCGGGAUGCGGAUUACC	:::::::::.::::.::::::	GGUAAUCCGUAUCCUGAGGAC	Cleavage	+
ath-miR2111a-3p	MSTRG.53267.4	1	1	21	1404	1424	GUCCUCGGGAUGCGGAUUACC	:::::::::.::::.::::::	GGUAAUCCGUAUCCUGAGGAC	Cleavage	+
ath-miR2111a-3p	MSTRG.53267.3	1	1	21	1422	1442	GUCCUCGGGAUGCGGAUUACC	:::::::::.::::.::::::	GGUAAUCCGUAUCCUGAGGAC	Cleavage	+
ath-miR2111a-3p	MSTRG.53267.2	1	1	21	1422	1442	GUCCUCGGGAUGCGGAUUACC	:::::::::.::::.::::::	GGUAAUCCGUAUCCUGAGGAC	Cleavage	+
ath-miR397a	MSTRG.18356.2	1	1	21	3522	3542	UCAUUGAGUGCAGCGUUGAUG	:::..::::::::::::::	AUUCAGUGCUGCACUCAAUGA	Cleavage	-
ath-miR5021	MSTRG.37656.1	1	1	20	1344	1363	UGAGAAGAAGAAGAAGAAAA	:::::::::::::.::::.:	UUUUCUUCUUCUUUUUCUUA	Cleavage	-
ath-miR5651	MSTRG.10638.8	1	1	21	2979	2999	UUGUGCGGUUCAAAUAGUAAC	::::::::::::.:::.::	ACUACUAUUUGAACUGCAUAA	Cleavage	+
ath-miR5658	MSTRG.48380.3	1	1	21	2622	2642	AUGAUGAUGAUGAUGAUGAAA	::..::::::::::::::::	AUUUGUCAUCAUCAUCAUCAU	Cleavage	-
ath-miR5658	MSTRG.60334.2	1	1	21	4864	4884	AUGAUGAUGAUGAUGAUGAAA	: :.::::::::::::::.::	UAUUAUCAUCAUCAUCAUUAU	Cleavage	+
ath-miR5998a	MSTRG.7387.2	1	1	21	748	768	ACAGUUUGUGUUUUGUUUUGU	.::.:::::::::::::::	UGGAAGCAAAACACAAACUGU	Cleavage	-
ath-miR5998b	MSTRG.7387.2	1	1	21	748	768	ACAGUUUGUGUUUUGUUUUGU	.::.:::::::::::::::	UGGAAGCAAAACACAAACUGU	Cleavage	-
ath-miR858a	MSTRG.16052.2	1	1	21	2667	2687	UUUCGUUGUCUGUUCGACCUU	.:::::::::::::::::::	GAGGUCGAACAGACAACGAAU	Cleavage	-
ath-miR156h	MSTRG.30794.3	1.5	1	20	1040	1059	UGACAGAAGAAAGAGAGCAC	:::::.:.::::::::::.:	GUGCUUUUUUUCUUCUGUUA	Cleavage	-
ath-miR156h	MSTRG.30794.4	1.5	1	20	1040	1059	UGACAGAAGAAAGAGAGCAC	:::::.:.::::::::::.:	GUGCUUUUUUUCUUCUGUUA	Cleavage	-
ath-miR165a-5p	MSTRG.6372.1	1.5	1	21	2343	2363	GGAAUGUUGUCUGGAUCGAGG	:.::::.::::::::::.:	GAUUGAUCUAGACAACAUUUC	Cleavage	+
ath-miR171a-3p	MSTRG.46477.15	1.5	1	21	1687	1707	UGAUUGAGCCGCGCCAAUAUC	: :::::::::::::::.:	AUUCUUGGCGCGGCUCAAUUA	Cleavage	-
ath-miR172a	MSTRG.67493.1	1.5	1	21	1377	1397	AGAAUCUUGAUGAUGCUGCAU	.::.::::::::::::::::	GUGUAGCAUCAUCAAGAUUCA	Cleavage	+
ath-miR172b-3p	MSTRG.67493.1	1.5	1	21	1377	1397	AGAAUCUUGAUGAUGCUGCAU	.::.::::::::::::::::	GUGUAGCAUCAUCAAGAUUCA	Cleavage	+
ath-miR172c	MSTRG.67493.1	1.5	1	21	1377	1397	AGAAUCUUGAUGAUGCUGCAG	::.::::::::::::::::	GUGUAGCAUCAUCAAGAUUCA	Cleavage	+
ath-miR172d-3p	MSTRG.67493.1	1.5	1	21	1377	1397	AGAAUCUUGAUGAUGCUGCAG	::.::::::::::::::::	GUGUAGCAUCAUCAAGAUUCA	Cleavage	+
ath-miR172e-3p	MSTRG.67493.1	1.5	1	21	1377	1397	GGAAUCUUGAUGAUGCUGCAU	.::.::::::::::::::::	GUGUAGCAUCAUCAAGAUUCA	Cleavage	+
ath-miR391-5p	MSTRG.7184.3	1.5	1	21	9021	9041	UUCGCAGGAGAGAUAGCGCCA	::.:: ::::::::::::::	CGGUGCCAUCUCUCCUGCGAA	Cleavage	-
ath-miR396a-5p	MSTRG.6951.1	1.5	1	21	574	594	UUCCACAGCUUUCUUGAACUG	:: :::::::::::::::.:	GAGCUCAAGAAAGCUGUGGGA	Cleavage	+
ath-miR396b-5p	MSTRG.6951.1	1.5	1	21	574	594	UUCCACAGCUUUCUUGAACUU	.:: :::::::::::::::.:	GAGCUCAAGAAAGCUGUGGGA	Cleavage	+
ath-miR414	MSTRG.57212.2	1.5	1	21	2606	2626	UCAUCUUCAUCAUCAUCGUCA	:: :::::::::::.:::::	CGAGGAUGAUGAUGAGGAUGA	Cleavage	+
ath-miR5014a-3p	MSTRG.44750.2	1.5	1	21	5093	5113	UUGUACAAAUUUAAGUGUACG	:::::::: :::::::::::	AGUACACUUCAAUUUGUACAA	Cleavage	+
ath-miR5014a-3p	MSTRG.44750.7	1.5	1	21	5075	5095	UUGUACAAAUUUAAGUGUACG	:::::::: :::::::::::	AGUACACUUCAAUUUGUACAA	Cleavage	+
ath-miR5014a-3p	MSTRG.44750.15	1.5	1	21	5062	5082	UUGUACAAAUUUAAGUGUACG	:::::::: :::::::::::	AGUACACUUCAAUUUGUACAA	Cleavage	+
ath-miR5014a-3p	MSTRG.44750.16	1.5	1	21	5050	5070	UUGUACAAAUUUAAGUGUACG	:::::::: :::::::::::	AGUACACUUCAAUUUGUACAA	Cleavage	+
ath-miR5014a-3p	MSTRG.44750.13	1.5	1	21	5066	5086	UUGUACAAAUUUAAGUGUACG	:::::::: :::::::::::	AGUACACUUCAAUUUGUACAA	Cleavage	+
ath-miR5021	MSTRG.15107.2	1.5	1	20	4308	4327	UGAGAAGAAGAAGAAGAAAA	::::::::::.::::::::	UUUUCUUCUUUUUCUUCUCU	Cleavage	-
ath-miR5021	MSTRG.15107.4	1.5	1	20	4308	4327	UGAGAAGAAGAAGAAGAAAA	::::::::::.::::::::	UUUUCUUCUUUUUCUUCUCU	Cleavage	-
ath-miR5021	MSTRG.43597.3	1.5	1	20	1300	1319	UGAGAAGAAGAAGAAGAAAA	::::::::::::::::::.	UUUUCUUCUUCUUCUUCUUC	Cleavage	-
ath-miR5021	MSTRG.43597.3	1.5	1	20	7599	7618	UGAGAAGAAGAAGAAGAAAA	::::::::::::::::::.	UUUUCUUCUUCUUCUUCUUC	Cleavage	-
ath-miR5021	MSTRG.3157.14	1.5	1	20	4412	4431	UGAGAAGAAGAAGAAGAAAA	::::::::::::::::::.	UUUUCUUCUUCUUCUUCUUC	Cleavage	-
ath-miR5021	MSTRG.68317.1	1.5	1	20	566	585	UGAGAAGAAGAAGAAGAAAA	::::::::::::::::::.	UUUUCUUCUUCUUCUUCUUC	Cleavage	-
ath-miR5021	MSTRG.53450.7	1.5	1	20	9761	9780	UGAGAAGAAGAAGAAGAAAA	:::::::.::.::.::::::	UUUUCUUUUUUUUUUUCUCA	Cleavage	+
ath-miR5021	MSTRG.22473.1	1.5	1	20	74	93	UGAGAAGAAGAAGAAGAAAA	:::::::::::::.:::::	UUUUCUUCUUCUUUUUCUCU	Cleavage	-
ath-miR5021	MSTRG.45071.1	1.5	1	20	1142	1161	UGAGAAGAAGAAGAAGAAAA	: ::::::::::::::::.:	UCUUCUUCUUCUUCUUCUUA	Cleavage	-
ath-miR5021	MSTRG.33640.2	1.5	1	20	187	206	UGAGAAGAAGAAGAAGAAAA	:::::::::::::::::.	CUUUCUUCUUCUUCUUCUUC	Cleavage	+
ath-miR5021	MSTRG.33640.3	1.5	1	20	145	164	UGAGAAGAAGAAGAAGAAAA	:::::::::::::::::.	CUUUCUUCUUCUUCUUCUUC	Cleavage	+
ath-miR5021	MSTRG.55873.1	1.5	1	20	26	45	UGAGAAGAAGAAGAAGAAAA	: ::.:::::::::::::::	UCUUUUUCUUCUUCUUCUCA	Cleavage	-
ath-miR5021	MSTRG.55873.1	1.5	1	20	233	252	UGAGAAGAAGAAGAAGAAAA	: ::.:::::::::::::::	UCUUUUUCUUCUUCUUCUCA	Cleavage	-
ath-miR5021	MSTRG.47556.1	1.5	1	20	33	52	UGAGAAGAAGAAGAAGAAAA	:::::::::::::::::.	CUUUCUUCUUCUUCUUCUUC	Cleavage	+
ath-miR5021	MSTRG.17422.3	1.5	1	20	2952	2971	UGAGAAGAAGAAGAAGAAAA	::::::.::::::::.:.:	AUUUCUUUUUCUUCUUUUUA	Cleavage	+
ath-miR5641	MSTRG.64722.2	1.5	1	21	3117	3137	UGGAAGAAGAUGAUAGAAUUA	.: ::::::::.::::::::	GGAAUCUAUCAUUUUCUUCCA	Cleavage	+
ath-miR5641	MSTRG.64722.3	1.5	1	21	3110	3130	UGGAAGAAGAUGAUAGAAUUA	.: ::::::::.::::::::	GGAAUCUAUCAUUUUCUUCCA	Cleavage	+
ath-miR5641	MSTRG.64722.8	1.5	1	21	3031	3051	UGGAAGAAGAUGAUAGAAUUA	.: ::::::::.::::::::	GGAAUCUAUCAUUUUCUUCCA	Cleavage	+
ath-miR5657	MSTRG.67599.5	1.5	1	21	3821	3841	UGGACAAGGUUAGAUUUGGUG	: :::::::.:::::::::	GUCGAAAUCUAGCCUUGUCCA	Cleavage	-
ath-miR5658	MSTRG.49050.8	1.5	1	21	1468	1488	AUGAUGAUGAUGAUGAUGAAA	:::::::::: ::::::::::	UUUCAUCAUCUUCAUCAUCAU	Translation	+
ath-miR5658	MSTRG.49050.9	1.5	1	21	1467	1487	AUGAUGAUGAUGAUGAUGAAA	:::::::::: ::::::::::	UUUCAUCAUCUUCAUCAUCAU	Translation	+
ath-miR5658	MSTRG.32724.1	1.5	1	21	823	843	AUGAUGAUGAUGAUGAUGAAA	:::::::::::::: ::::::	UUUCAUCAUCAUCAGCAUCAU	Cleavage	+
ath-miR5658	MSTRG.47712.1	1.5	1	21	6852	6872	AUGAUGAUGAUGAUGAUGAAA	: .:::::::::::::::::	AUGUAUCAUCAUCAUCAUCAU	Cleavage	-
ath-miR828	MSTRG.55537.1	1.5	1	22	778	799	UCUUGCUUAAAUGAGUAUUCCA	::::: ::::::::.:::::::	UGGAACACUCAUUUGAGCAAGA	Cleavage	+
ath-miR834	MSTRG.16943.13	1.5	1	21	147	167	UGGUAGCAGUAGCGGUGGUAA	:.::::.:::::::::::.:	CUGCCACUGCUACUGCUACUA	Cleavage	-
ath-miR840-3p	MSTRG.8748.3	1.5	1	21	149	169	UUGUUUAGGUCCCUUAGUUUC	::::.:::::::::::..:	UUAACUGAGGGACCUAAAUGA	Cleavage	-
ath-miR840-3p	MSTRG.8748.8	1.5	1	21	149	169	UUGUUUAGGUCCCUUAGUUUC	::::.:::::::::::..:	UUAACUGAGGGACCUAAAUGA	Cleavage	-
ath-miR855	MSTRG.72445.1	1.5	1	22	132	153	AGCAAAAGCUAAGGAAAAGGAA	.:::::.::::::::::.:	UGGUUUUUCUUUAGCUUUUGUU	Cleavage	+
ath-miR868-3p	MSTRG.38738.7	1.5	1	21	2419	2439	CUUCUUAAGUGCUGAUAAUGC	:::: :::::::::.:::::	UCAUUUUCAGCACUUGAGAAG	Cleavage	+
ath-miR868-3p	MSTRG.38738.11	1.5	1	21	2366	2386	CUUCUUAAGUGCUGAUAAUGC	:::: :::::::::.:::::	UCAUUUUCAGCACUUGAGAAG	Cleavage	+
ath-miR156i	MSTRG.30794.3	2	1	20	1040	1059	UGACAGAAGAGAGAGAGCAG	::::.:.:.::::::::.:	GUGCUUUUUUUCUUCUGUUA	Cleavage	-
ath-miR156i	MSTRG.30794.4	2	1	20	1040	1059	UGACAGAAGAGAGAGAGCAG	::::.:.:.::::::::.:	GUGCUUUUUUUCUUCUGUUA	Cleavage	-
ath-miR156j	MSTRG.30794.3	2	1	20	1040	1059	UGACAGAAGAGAGAGAGCAC	:::::.:.:.::::::::.:	GUGCUUUUUUUCUUCUGUUA	Cleavage	-
ath-miR156j	MSTRG.30794.4	2	1	20	1040	1059	UGACAGAAGAGAGAGAGCAC	:::::.:.:.::::::::.:	GUGCUUUUUUUCUUCUGUUA	Cleavage	-
ath-miR160a-3p	MSTRG.52015.1	2	1	21	3746	3766	GCGUAUGAGGAGCCAUGCAUA	::::::::::::::. ::::	CAUGCAUGGCUCCUCGCACGC	Cleavage	-
ath-miR167a-3p	MSTRG.7099.3	2	1	21	719	739	GAUCAUGUUCGCAGUUUCACC	::::.::.::::::::::	AAGGAAAUUGUGAACAUGAUC	Cleavage	+
ath-miR167a-3p	MSTRG.7099.6	2	1	21	120	140	GAUCAUGUUCGCAGUUUCACC	::::.::.::::::::::	AAGGAAAUUGUGAACAUGAUC	Cleavage	+
ath-miR167c-3p	MSTRG.15107.2	2	1	23	5403	5425	UAGGUCAUGCUGGUAGUUUCACC	:::::::..::::::::..::	AAUGAAACUGUCAGCAUGAUUUA	Cleavage	-
ath-miR167c-3p	MSTRG.15107.4	2	1	23	5403	5425	UAGGUCAUGCUGGUAGUUUCACC	:::::::..::::::::..::	AAUGAAACUGUCAGCAUGAUUUA	Cleavage	-
ath-miR1886.1	MSTRG.45948.3	2	1	21	94	114	UGAGAGAAGUGAGAUGAAAUC	:::::.::::::::::.:	CUAUUCAUUUCACUUCUCUUA	Cleavage	+
ath-miR2112-3p	MSTRG.10916.4	2	1	21	343	363	CUUUAUAUCCGCAUUUGCGCA	: .:::.::::::::::..::	UUUGCAGAUGCGGAUAUGGAG	Cleavage	-
ath-miR2936	MSTRG.34620.2	2	1	22	3069	3090	CUUGAGAGAGAGAACACAGACG	:: :::::::::::::::	CAACUUAGUUCUCUCUCUCAAG	Cleavage	+
ath-miR396a-3p	MSTRG.6951.1	2	1	21	483	503	GUUCAAUAAAGCUGUGGGAAG	.::.:::::::::: ::::::	UUUUCCACAGCUUUCUUGAAC	Cleavage	+
ath-miR396a-3p	MSTRG.28817.31	2	1	21	7320	7340	GUUCAAUAAAGCUGUGGGAAG	: ::: ::::::::.:::::.	CAUCCAACAGCUUUGUUGAAU	Cleavage	-
ath-miR396a-3p	MSTRG.28817.33	2	1	21	7320	7340	GUUCAAUAAAGCUGUGGGAAG	: ::: ::::::::.:::::.	CAUCCAACAGCUUUGUUGAAU	Cleavage	-
ath-miR396b-3p	MSTRG.6951.1	2	1	21	483	503	GCUCAAGAAAGCUGUGGGAAA	:::.::::::::::::::: :	UUUUCCACAGCUUUCUUGAAC	Cleavage	+
ath-miR414	MSTRG.64209.1	2	1	21	5402	5422	UCAUCUUCAUCAUCAUCGUCA	:::.::::::::::: :::::	UGAUGAUGAUGAUGAUGAUGA	Cleavage	-
ath-miR414	MSTRG.64209.2	2	1	21	4664	4684	UCAUCUUCAUCAUCAUCGUCA	:::.::::::::::: :::::	UGAUGAUGAUGAUGAUGAUGA	Cleavage	-
ath-miR414	MSTRG.40121.3	2	1	21	3634	3654	UCAUCUUCAUCAUCAUCGUCA	:::.::::::::::: :::::	UGAUGAUGAUGAUGAUGAUGA	Cleavage	+
ath-miR414	MSTRG.40121.4	2	1	21	3565	3585	UCAUCUUCAUCAUCAUCGUCA	:::.::::::::::: :::::	UGAUGAUGAUGAUGAUGAUGA	Cleavage	+
ath-miR414	MSTRG.64069.1	2	1	21	1304	1324	UCAUCUUCAUCAUCAUCGUCA	:::.::::::::::: :::::	UGAUGAUGAUGAUGAUGAUGA	Cleavage	-
ath-miR414	MSTRG.8172.1	2	1	21	1412	1432	UCAUCUUCAUCAUCAUCGUCA	:::.::::::::::: :::::	UGAUGAUGAUGAUGAUGAUGA	Cleavage	+
ath-miR414	MSTRG.44306.1	2	1	21	1283	1303	UCAUCUUCAUCAUCAUCGUCA	:::.::::::::::: :::::	UGAUGAUGAUGAUGAUGAUGA	Cleavage	+
ath-miR415	MSTRG.47269.5	2	1	21	1099	1119	AACAGAGCAGAAACAGAACAU	:: ::::::::.::.::::::	AUUUUCUGUUUUUGUUCUGUU	Cleavage	-
ath-miR4243	MSTRG.19886.1	2	1	21	10922	10942	UUGAAAUUGUAGAUUUCGUAC	:.::::::::::: :::::	ACAUGAAAUCUACAAAUUCAA	Cleavage	-
ath-miR5021	MSTRG.43597.3	2	1	20	3718	3737	UGAGAAGAAGAAGAAGAAAA	:::: ::::::::.::.:::	UUUUAUUCUUCUUUUUUUCA	Cleavage	-
ath-miR5021	MSTRG.3157.14	2	1	20	4437	4456	UGAGAAGAAGAAGAAGAAAA	:::::::.:::::.:::::	UUUUCUUUUUCUUUUUCUCC	Cleavage	-
ath-miR5021	MSTRG.19968.5	2	1	20	8	27	UGAGAAGAAGAAGAAGAAAA	::::::::::.:::::::.	UUUUCUUCUUUUUCUUCUUU	Cleavage	-
ath-miR5021	MSTRG.19968.5	2	1	20	188	207	UGAGAAGAAGAAGAAGAAAA	:::.::.::.:::::.:::	CUUUUUUUUUUUUCUUUUCA	Cleavage	-
ath-miR5021	MSTRG.57190.10	2	1	20	1738	1757	UGAGAAGAAGAAGAAGAAAA	:::::::.:::::.:::::	UUUUCUUUUUCUUUUUCUCU	Cleavage	-
ath-miR5021	MSTRG.30298.4	2	1	20	11644	11663	UGAGAAGAAGAAGAAGAAAA	:::::::.:::::.::.:.:	UUUUCUUUUUCUUUUUUUUA	Cleavage	+
ath-miR5021	MSTRG.68996.3	2	1	20	2614	2633	UGAGAAGAAGAAGAAGAAAA	:::::::.:::::.:::::	UUUUCUUUUUCUUUUUCUCC	Cleavage	-
ath-miR5021	MSTRG.33652.16	2	1	20	330	349	UGAGAAGAAGAAGAAGAAAA	::::::::::::::::.: :	UUUUCUUCUUCUUCUUUUAA	Cleavage	-
ath-miR5021	MSTRG.30298.11	2	1	20	2914	2933	UGAGAAGAAGAAGAAGAAAA	:::::::.:::::.::.:.:	UUUUCUUUUUCUUUUUUUUA	Cleavage	+
ath-miR5021	MSTRG.65418.2	2	1	20	1195	1214	UGAGAAGAAGAAGAAGAAAA	:::::::::::::::::	GCUUCUUCUUCUUCUUCUCU	Cleavage	-
ath-miR5021	MSTRG.10164.8	2	1	20	3	22	UGAGAAGAAGAAGAAGAAAA	:: ::::::::::::::::	UUAUCUUCUUCUUCUUCUCU	Cleavage	-
ath-miR5021	MSTRG.27778.1	2	1	20	2402	2421	UGAGAAGAAGAAGAAGAAAA	::::::::::::.::::.	CUUUCUUCUUCUUUUUCUUU	Cleavage	+
ath-miR5021	MSTRG.27778.2	2	1	20	2178	2197	UGAGAAGAAGAAGAAGAAAA	::::::::::::.::::.	CUUUCUUCUUCUUUUUCUUU	Cleavage	+
ath-miR5021	MSTRG.27778.3	2	1	20	2177	2196	UGAGAAGAAGAAGAAGAAAA	::::::::::::.::::.	CUUUCUUCUUCUUUUUCUUU	Cleavage	+
ath-miR5021	MSTRG.27778.4	2	1	20	2161	2180	UGAGAAGAAGAAGAAGAAAA	::::::::::::.::::.	CUUUCUUCUUCUUUUUCUUU	Cleavage	+
ath-miR5021	MSTRG.11902.1	2	1	20	420	439	UGAGAAGAAGAAGAAGAAAA	: :::::::::::.::.:::	UCUUCUUCUUCUUUUUUUCA	Cleavage	-
ath-miR5021	MSTRG.48338.2	2	1	20	80	99	UGAGAAGAAGAAGAAGAAAA	:::::::::::::::::	CCUUCUUCUUCUUCUUCUCU	Cleavage	+
ath-miR5021	MSTRG.48338.6	2	1	20	29	48	UGAGAAGAAGAAGAAGAAAA	:::::::::::::::::	CCUUCUUCUUCUUCUUCUCU	Cleavage	+
ath-miR5021	MSTRG.30228.4	2	1	20	2241	2260	UGAGAAGAAGAAGAAGAAAA	: ::::::::::::::::..	UCUUCUUCUUCUUCUUCUUG	Cleavage	-
ath-miR5021	MSTRG.21112.3	2	1	20	416	435	UGAGAAGAAGAAGAAGAAAA	::::::::::::.::::.	CUUUCUUCUUCUUUUUCUUU	Cleavage	+
ath-miR5021	MSTRG.21112.11	2	1	20	58	77	UGAGAAGAAGAAGAAGAAAA	::::::::::::.::::.	CUUUCUUCUUCUUUUUCUUU	Cleavage	+
ath-miR5021	MSTRG.29031.4	2	1	20	3855	3874	UGAGAAGAAGAAGAAGAAAA	:::::::::::::::.:.	CUUUCUUCUUCUUCUUUUUU	Cleavage	+
ath-miR5021	MSTRG.28333.2	2	1	20	6748	6767	UGAGAAGAAGAAGAAGAAAA	:::.:::::.::.::.:::	CUUUUUUCUUUUUUUUUUCA	Cleavage	+
ath-miR5021	MSTRG.21671.1	2	1	20	661	680	UGAGAAGAAGAAGAAGAAAA	::::::.:::::.:::::	CUUUCUUUUUCUUUUUCUCC	Cleavage	-
ath-miR5021	MSTRG.28333.7	2	1	20	6678	6697	UGAGAAGAAGAAGAAGAAAA	:::.:::::.::.::.:::	CUUUUUUCUUUUUUUUUUCA	Cleavage	+
ath-miR5021	MSTRG.21671.2	2	1	20	661	680	UGAGAAGAAGAAGAAGAAAA	::::::.:::::.:::::	CUUUCUUUUUCUUUUUCUCC	Cleavage	-
ath-miR5021	MSTRG.12831.8	2	1	20	3835	3854	UGAGAAGAAGAAGAAGAAAA	::::::.::.::.::.:::	AUUUCUUUUUUUUUUUUUCA	Cleavage	+
ath-miR5021	MSTRG.6610.4	2	1	20	401	420	UGAGAAGAAGAAGAAGAAAA	::::::::::::.::.:..	CUUUCUUCUUCUUUUUUUUG	Cleavage	+
ath-miR5021	MSTRG.3070.11	2	1	20	862	881	UGAGAAGAAGAAGAAGAAAA	:::.:::::.:::::.:.:	AUUUUUUCUUUUUCUUUUUA	Cleavage	-
ath-miR5021	MSTRG.3070.10	2	1	20	862	881	UGAGAAGAAGAAGAAGAAAA	:::.:::::.:::::.:.:	AUUUUUUCUUUUUCUUUUUA	Cleavage	-
ath-miR5025	MSTRG.39245.1	2	1	21	1901	1921	ACUGUAUAUAUGUAAGUGACA	: :.:.::.::::::::.:::	UUUUAUUUGCAUAUAUAUAGU	Cleavage	-
ath-miR5640	MSTRG.48590.18	2	1	21	8	28	UGAGAGAAGGAAUUAGAUUCA	:: :::.:::::::.:::::	GGAUUCUGAUUCCUUUUCUCA	Cleavage	-
ath-miR5648-5p	MSTRG.24684.1	2	1	22	4855	4876	UUUGGAAAUAUUUGGCUUGACU	: :::.::::::::::.:::	CAUGAAGUCAAAUAUUUCUAAA	Cleavage	+
ath-miR5658	MSTRG.45225.15	2	1	21	32663	32683	AUGAUGAUGAUGAUGAUGAAA	:::..:.::.:::::::::::	UUUUGUUAUUAUCAUCAUCAU	Cleavage	-
ath-miR5658	MSTRG.18869.1	2	1	21	4110	4130	AUGAUGAUGAUGAUGAUGAAA	:::.::::::::::::::.:	UUUUAUCAUCAUCAUCAUUAA	Cleavage	-
ath-miR5658	MSTRG.32724.1	2	1	21	2448	2468	AUGAUGAUGAUGAUGAUGAAA	:::::: ::::.:::::::	CCUCAUCACCAUCGUCAUCAU	Cleavage	+
ath-miR5658	MSTRG.13329.3	2	1	21	397	417	AUGAUGAUGAUGAUGAUGAAA	:::: ::::::::::.::.::	UUUCUUCAUCAUCAUUAUUAU	Cleavage	-
ath-miR5658	MSTRG.21269.1	2	1	21	530	550	AUGAUGAUGAUGAUGAUGAAA	::.:::::.:.::.:::::	CCUCGUCAUCGUUAUUAUCAU	Cleavage	+
ath-miR5658	MSTRG.57028.4	2	1	21	2045	2065	AUGAUGAUGAUGAUGAUGAAA	::::.:: :::::::::::	AAUCAUUAUAAUCAUCAUCAU	Cleavage	-
ath-miR5658	MSTRG.76746.1	2	1	21	3312	3332	AUGAUGAUGAUGAUGAUGAAA	: ::: : :::::::::::::	UCUCACCUUCAUCAUCAUCAU	Cleavage	+
ath-miR5996	MSTRG.28870.6	2	1	22	1083	1104	UGACAUCCAGAUAGAAGCUUUG	:.::.:::::::::::::	CUUUGUUUUUAUCUGGAUGUCA	Cleavage	-
ath-miR833a-3p	MSTRG.64209.1	2	1	22	1448	1469	UAGACCGAUGUCAACAAACAAG	: ::::::::::::.: ::::	AUAGUUUGUUGACAUUGAUCUA	Cleavage	-
ath-miR833a-3p	MSTRG.64209.2	2	1	22	710	731	UAGACCGAUGUCAACAAACAAG	: ::::::::::::.: ::::	AUAGUUUGUUGACAUUGAUCUA	Cleavage	-
ath-miR834	MSTRG.64321.4	2	1	21	193	213	UGGUAGCAGUAGCGGUGGUAA	:::::.:::.:::::.::.	CCACCACUGCUGCUGCUGCCG	Cleavage	+
ath-miR845a	MSTRG.69442.3	2	1	21	252	272	CGGCUCUGAUACCAAUUGAUG	:. :::::::::::::::::	CGACAAUUGGUAUCAGAGCCA	Cleavage	-
ath-miR868-3p	MSTRG.38738.7	2	1	21	6751	6771	CUUCUUAAGUGCUGAUAAUGC	::::: :::::::::..::::	GCAUUUUCAGCACUUGGGAAG	Cleavage	+

## Sheet: miRNA_eTM
Data S4 Prediction of lncRNA acting as eTM in citrus
>csi-miR169a MIMAT0014074 Citrus sinensis miR169a	Score: 3	MSTRG.30487.1	-
v v
Query: 1 GAGCCAAGAA---TGACTTGCCGA 21
:||||||||| |:||||:||o|
Sbjct: 1516 TTCGGTTCTTTTCATTGAATGGAT 1493
>csi-miR169a MIMAT0014074 Citrus sinensis miR169a	Score: 3	MSTRG.30487.3	-
v v
Query: 1 GAGCCAAGAA---TGACTTGCCGA 21
:||||||||| |:||||:||o|
Sbjct: 1516 TTCGGTTCTTTTCATTGAATGGAT 1493
>csi-miR172c-3p MIMAT0018458 Citrus sinensis miR172c-3p	Score: 4	MSTRG.52390.6	-
v v
Query: 1 TGGAATCTTG---ATGATGCTGCAG 22
|||||||o|| ||||||||:|o:
Sbjct: 1677 ACCTTAGTACTTATACTACGATGGT 1653
>csi-miR396a-3p MIMAT0037398 Citrus sinensis miR396a-3p	Score: 3.5	MSTRG.21034.1	-
v v
Query: 1 ATTCAAGAA-A--GCTGTGGAAAA 21
||||||:|| | ||||:|||||o
Sbjct: 2414 TAAGTTTTTGTATCGACGCCTTTA 2391
>csi-miR396a-3p MIMAT0037398 Citrus sinensis miR396a-3p	Score: 4	MSTRG.73768.6	-
v v
Query: 1 ATTCAAGAAA---GCTGTGGAAAA 21
||:o|||||| ||||||o||||
Sbjct: 752 TAGTTTCTTTGGTCGACACATTTT 729
>csi-miR403a-3p MIMAT0018471 Citrus sinensis miR403a-3p	Score: 3.5	MSTRG.36013.18	+
v v
Query: 1 TTAGATTCAC---GCACAAACTCG 21
o||||||||| :|||||||o|:
Sbjct: 7440 TATCTAAGTGTGTTGTGTTTGTGT 7417
>csi-miR477c-5p MIMAT0018474 Citrus sinensis miR477c-5p	Score: 2.5	MSTRG.19886.1	-
vv
Query: 1 ACTCTCCCT---CAAGGGCTTCGC 21
||||||||| |||::|||||:|
Sbjct: 9186 TGAGAGGGAATTGTTTTCGAAGTG 9163
>csi-miR530a-3p MIMAT0037412 Citrus sinensis miR530a-3p	Score: 3.5	MSTRG.56404.1	-
v v
Query: 1 AGGTGCAGCT---GTATATGCAGG 21
||:||||||| |:||o||||:|
Sbjct: 3240 TCTACGTCGAACACGTAGACGTTC 3217
>csi-miR530b-5p MIMAT0018483 Citrus sinensis miR530b-5p	Score: 4	MSTRG.75231.10	-
v v
Query: 1 TGCATTTGC-A--CCTGCATCTTG 21
:|||||||| | |||o|||o:||
Sbjct: 3269 GCGTAAACGGTAAGGAGGTACGAC 3246
>csi-miR530b-3p MIMAT0037413 Citrus sinensis miR530b-3p	Score: 3.5	MSTRG.4839.1	-
v v
Query: 1 AGGTGCAGTT---GCAAGTGCAGA 21
|:|||||||| :||||:||||o
Sbjct: 737 TTCACGTCAAGTGTGTTCGCGTCC 714
>csi-miR3950 MIMAT0018491 Citrus sinensis miR3950	Score: 4	MSTRG.75492.5	+
v v
Query: 1 TTTTTCGGCA---ACATGATTTCT 21
|||||o|||| |||::||||o|
Sbjct: 9666 AAAAAACCGTCCTTGTGTTAAACA 9643
>csi-miR3950 MIMAT0018491 Citrus sinensis miR3950	Score: 3.5	MSTRG.53658.1	+
v v
Query: 1 TTTTTCGGCA--A-CATGATTTCT 21
|||||||||| | |||:|||oo|
Sbjct: 4116 AAAAAGCCGTGTTCGTATTAATAA 4093
>csi-miR3951a-5p MIMAT0018492 Citrus sinensis miR3951a-5p	Score: 3.5	MSTRG.55630.1	-
v v
Query: 1 TAGATAAAGA---TGAGAGAAAAA 21
||:||||||| |:|||:||o||
Sbjct: 2004 ATTTATTTCTTTTATTCTTTTCTT 1981
>csi-miR3951a-5p MIMAT0018492 Citrus sinensis miR3951a-5p	Score: 3.5	MSTRG.55630.2	-
v v
Query: 1 TAGATAAAGA---TGAGAGAAAAA 21
||:||||||| |:|||:||o||
Sbjct: 2004 ATTTATTTCTTTTATTCTTTTCTT 1981
>csi-miR3951a-5p MIMAT0018492 Citrus sinensis miR3951a-5p	Score: 3.5	MSTRG.55630.3	-
v v
Query: 1 TAGATAAAGA---TGAGAGAAAAA 21
||:||||||| |:|||:||o||
Sbjct: 2004 ATTTATTTCTTTTATTCTTTTCTT 1981
>csi-miR3951a-5p MIMAT0018492 Citrus sinensis miR3951a-5p	Score: 4	MSTRG.44614.6	+
v v
Query: 1 TAGATAAAGA--T-GAGAGAAAAA 21
o||||||||| | :|||||o|||
Sbjct: 14621 CTCTATTTCTCTATTTCTCTATTT 14598
>csi-miR3951a-5p MIMAT0018492 Citrus sinensis miR3951a-5p	Score: 4	MSTRG.23676.2	-
vv
Query: 1 TAGATAAAGAT---GAGAGAAAAA 21
||||||||o|| ||o|||||||
Sbjct: 766 ATCTATTTGTATTTCTGTCTTTTT 743
>csi-miR3951a-5p MIMAT0018492 Citrus sinensis miR3951a-5p	Score: 3.5	MSTRG.12906.2	-
v v
Query: 1 TAGATAAAGA---TGAGAGAAAAA 21
o||||||||| |:|:|o|||||
Sbjct: 4284 CTCTATTTCTTCCATTTTGTTTTT 4261
>csi-miR3952-3p MIMAT0018494 Citrus sinensis miR3952-3p	Score: 3	MSTRG.23674.1	+
v v
Query: 1 TGAAGGGCCT---TTCTAGAGCAC 21
|||||::||| |||:|:|||||
Sbjct: 4184 ACTTCTTGGAGATAAGGTTTCGTG 4161
>csi-miR169b-5p MIMAT0048888 Citrus sinensis miR169b-5p	Score: 3.5	MSTRG.30487.1	-
v v
Query: 1 TAGCCAAGGA---TGACTTGCCT 20
o|||||||:| |:||||:|||
Sbjct: 1516 TTCGGTTCTTTTCATTGAATGGA 1494
>csi-miR169b-5p MIMAT0048888 Citrus sinensis miR169b-5p	Score: 3.5	MSTRG.30487.3	-
v v
Query: 1 TAGCCAAGGA---TGACTTGCCT 20
o|||||||:| |:||||:|||
Sbjct: 1516 TTCGGTTCTTTTCATTGAATGGA 1494
>csi-miR169c-5p MIMAT0048889 Citrus sinensis miR169c-5p	Score: 3.5	MSTRG.30487.1	-
v v
Query: 1 TAGCCAAGGA---TGACTTGCCT 20
o|||||||:| |:||||:|||
Sbjct: 1516 TTCGGTTCTTTTCATTGAATGGA 1494
>csi-miR169c-5p MIMAT0048889 Citrus sinensis miR169c-5p	Score: 3.5	MSTRG.30487.3	-
v v
Query: 1 TAGCCAAGGA---TGACTTGCCT 20
o|||||||:| |:||||:|||
Sbjct: 1516 TTCGGTTCTTTTCATTGAATGGA 1494
>csi-miR169d-5p MIMAT0048891 Citrus sinensis miR169d-5p	Score: 3.5	MSTRG.30487.1	-
v v
Query: 1 TAGCCAAGGA---TGACTTGCCT 20
o|||||||:| |:||||:|||
Sbjct: 1516 TTCGGTTCTTTTCATTGAATGGA 1494
>csi-miR169d-5p MIMAT0048891 Citrus sinensis miR169d-5p	Score: 3.5	MSTRG.30487.3	-
v v
Query: 1 TAGCCAAGGA---TGACTTGCCT 20
o|||||||:| |:||||:|||
Sbjct: 1516 TTCGGTTCTTTTCATTGAATGGA 1494
>csi-miR169e-5p MIMAT0048893 Citrus sinensis miR169e-5p	Score: 3.5	MSTRG.30487.1	-
v v
Query: 1 TAGCCAAGGA---TGACTTGCCT 20
o|||||||:| |:||||:|||
Sbjct: 1516 TTCGGTTCTTTTCATTGAATGGA 1494
>csi-miR169e-5p MIMAT0048893 Citrus sinensis miR169e-5p	Score: 3.5	MSTRG.30487.3	-
v v
Query: 1 TAGCCAAGGA---TGACTTGCCT 20
o|||||||:| |:||||:|||
Sbjct: 1516 TTCGGTTCTTTTCATTGAATGGA 1494
>csi-miR169f-5p MIMAT0048895 Citrus sinensis miR169f-5p	Score: 3.5	MSTRG.30487.1	-
v v
Query: 1 TAGCCAAGGA---TGACTTGCCT 20
o|||||||:| |:||||:|||
Sbjct: 1516 TTCGGTTCTTTTCATTGAATGGA 1494
>csi-miR169f-5p MIMAT0048895 Citrus sinensis miR169f-5p	Score: 3.5	MSTRG.30487.3	-
v v
Query: 1 TAGCCAAGGA---TGACTTGCCT 20
o|||||||:| |:||||:|||
Sbjct: 1516 TTCGGTTCTTTTCATTGAATGGA 1494
>csi-miR169h-5p MIMAT0048897 Citrus sinensis miR169h-5p	Score: 3.5	MSTRG.30487.1	-
v v
Query: 1 TAGCCAAGGA---TGACTTGCCT 20
o|||||||:| |:||||:|||
Sbjct: 1516 TTCGGTTCTTTTCATTGAATGGA 1494
>csi-miR169h-5p MIMAT0048897 Citrus sinensis miR169h-5p	Score: 3.5	MSTRG.30487.3	-
v v
Query: 1 TAGCCAAGGA---TGACTTGCCT 20
o|||||||:| |:||||:|||
Sbjct: 1516 TTCGGTTCTTTTCATTGAATGGA 1494
>csi-miR169i-5p MIMAT0048898 Citrus sinensis miR169i-5p	Score: 3.5	MSTRG.30487.1	-
v v
Query: 1 TAGCCAAGGA---TGACTTGCCT 20
o|||||||:| |:||||:|||
Sbjct: 1516 TTCGGTTCTTTTCATTGAATGGA 1494
>csi-miR169i-5p MIMAT0048898 Citrus sinensis miR169i-5p	Score: 3.5	MSTRG.30487.3	-
v v
Query: 1 TAGCCAAGGA---TGACTTGCCT 20
o|||||||:| |:||||:|||
Sbjct: 1516 TTCGGTTCTTTTCATTGAATGGA 1494
>csi-miR169j-5p MIMAT0048899 Citrus sinensis miR169j-5p	Score: 3.5	MSTRG.30487.1	-
v v
Query: 1 TAGCCAAGGA---TGACTTGCCT 20
o|||||||:| |:||||:|||
Sbjct: 1516 TTCGGTTCTTTTCATTGAATGGA 1494
>csi-miR169j-5p MIMAT0048899 Citrus sinensis miR169j-5p	Score: 3.5	MSTRG.30487.3	-
v v
Query: 1 TAGCCAAGGA---TGACTTGCCT 20
o|||||||:| |:||||:|||
Sbjct: 1516 TTCGGTTCTTTTCATTGAATGGA 1494
>csi-miR169l-5p MIMAT0048901 Citrus sinensis miR169l-5p	Score: 3.5	MSTRG.30487.1	-
v v
Query: 1 TAGCCAAGGA---TGACTTGCCT 20
o|||||||:| |:||||:|||
Sbjct: 1516 TTCGGTTCTTTTCATTGAATGGA 1494
>csi-miR169l-5p MIMAT0048901 Citrus sinensis miR169l-5p	Score: 3.5	MSTRG.30487.3	-
v v
Query: 1 TAGCCAAGGA---TGACTTGCCT 20
o|||||||:| |:||||:|||
Sbjct: 1516 TTCGGTTCTTTTCATTGAATGGA 1494
>csi-miR169l-3p MIMAT0048902 Citrus sinensis miR169l-3p	Score: 4	MSTRG.45122.2	-
v v
Query: 1 AGGCAGTCTC---CTTGGCTAAC 20
||:||||o|| |||o||||||
Sbjct: 723 TCTGTCACAGGTAGAAACGATTG 701
>csi-miR172d-5p MIMAT0048917 Citrus sinensis miR172d-5p	Score: 4	MSTRG.6645.2	-
vv
Query: 1 GCGGCATCATC---AAGATTCACA 21
||||||o|||| |||||||||o
Sbjct: 1155 CGCCGTCGTAGACTTTCTAAGTGA 1132
>csi-miR396f-3p MIMAT0048931 Citrus sinensis miR396f-3p	Score: 3.5	MSTRG.55630.1	-
v v
Query: 1 GCTCAAGAAA---GCTGTGGGAGA 21
||||o||||| |||o||:||||
Sbjct: 518 CGAGCTCTTTTAACGAGACTCTCT 495
>csi-miR396f-3p MIMAT0048931 Citrus sinensis miR396f-3p	Score: 3.5	MSTRG.55630.2	-
v v
Query: 1 GCTCAAGAAA---GCTGTGGGAGA 21
||||o||||| |||o||:||||
Sbjct: 518 CGAGCTCTTTTAACGAGACTCTCT 495
>csi-miR396f-3p MIMAT0048931 Citrus sinensis miR396f-3p	Score: 3.5	MSTRG.55630.3	-
v v
Query: 1 GCTCAAGAAA---GCTGTGGGAGA 21
||||o||||| |||o||:||||
Sbjct: 518 CGAGCTCTTTTAACGAGACTCTCT 495
>csi-miR403b-3p MIMAT0048938 Citrus sinensis miR403b-3p	Score: 3.5	MSTRG.36013.18	+
v v
Query: 1 TTAGATTCAC---GCACAAACTCG 21
o||||||||| :|||||||o|:
Sbjct: 7440 TATCTAAGTGTGTTGTGTTTGTGT 7417
>csi-miR477d-5p MIMAT0048939 Citrus sinensis miR477d-5p	Score: 4	MSTRG.19886.1	-
vv
Query: 1 ACTCTCCCT---CAAGGGCTTCTGG 22
||||||||| |||::|||||oo|
Sbjct: 9186 TGAGAGGGAATTGTTTTCGAAGTGC 9162
>csi-miR477e-5p MIMAT0048941 Citrus sinensis miR477e-5p	Score: 4	MSTRG.21671.1	-
v v
Query: 1 ACTCTCCCTC-A--AGGGCTTCTGA 22
o||||||||| | |||o||:||:|
Sbjct: 2257 CGAGAGGGAGATACTCCAGAGGATT 2233
>csi-miR477e-5p MIMAT0048941 Citrus sinensis miR477e-5p	Score: 4	MSTRG.21671.2	-
v v
Query: 1 ACTCTCCCTC-A--AGGGCTTCTGA 22
o||||||||| | |||o||:||:|
Sbjct: 2257 CGAGAGGGAGATACTCCAGAGGATT 2233
>csi-miR482d-5p MIMAT0048943 Citrus sinensis miR482d-5p	Score: 3.5	MSTRG.57259.20	+
v v
Query: 1 TGGTATGGGT---GAGTAGGGAAG 21
|o|||||||| |||:|::||||
Sbjct: 6453 AGCATACCCACAACTCGTTTCTTC 6430
>csi-miR2275a-5p MIMAT0048950 Citrus sinensis miR2275a-5p	Score: 3	MSTRG.27719.5	+
v v
Query: 1 AGAATTGGAT---GGAACTAAACA 21
|||||||:|| :|||o||||o|
Sbjct: 7344 TCTTAACTTACTTTCTTTATTTCT 7321
>csi-miR2275a-5p MIMAT0048950 Citrus sinensis miR2275a-5p	Score: 3	MSTRG.27719.6	+
v v
Query: 1 AGAATTGGAT---GGAACTAAACA 21
|||||||:|| :|||o||||o|
Sbjct: 7344 TCTTAACTTACTTTCTTTATTTCT 7321
>csi-miR2275a-5p MIMAT0048950 Citrus sinensis miR2275a-5p	Score: 3	MSTRG.27719.20	+
v v
Query: 1 AGAATTGGAT---GGAACTAAACA 21
|||||||:|| :|||o||||o|
Sbjct: 7578 TCTTAACTTACTTTCTTTATTTCT 7555
>csi-miR2275a-3p MIMAT0048951 Citrus sinensis miR2275a-3p	Score: 3.5	MSTRG.28806.2	+
v v
Query: 1 TTTAGTTTCC---TCCAATATCTTA 22
:|||||:||| ||oo||||||||
Sbjct: 2014 GAATCAGAGGAAAAGTGTATAGAAT 1990
>csi-miR2275b-5p MIMAT0048952 Citrus sinensis miR2275b-5p	Score: 3	MSTRG.27719.5	+
v v
Query: 1 AGAATTGGAT---GGAACTAAACA 21
|||||||:|| :|||o||||o|
Sbjct: 7344 TCTTAACTTACTTTCTTTATTTCT 7321
>csi-miR2275b-5p MIMAT0048952 Citrus sinensis miR2275b-5p	Score: 3	MSTRG.27719.6	+
v v
Query: 1 AGAATTGGAT---GGAACTAAACA 21
|||||||:|| :|||o||||o|
Sbjct: 7344 TCTTAACTTACTTTCTTTATTTCT 7321
>csi-miR2275b-5p MIMAT0048952 Citrus sinensis miR2275b-5p	Score: 3	MSTRG.27719.20	+
v v
Query: 1 AGAATTGGAT---GGAACTAAACA 21
|||||||:|| :|||o||||o|
Sbjct: 7578 TCTTAACTTACTTTCTTTATTTCT 7555
>csi-miR2275b-3p MIMAT0048953 Citrus sinensis miR2275b-3p	Score: 3.5	MSTRG.28806.2	+
v v
Query: 1 TTTAGTTTCC---TCCAATATCTTA 22
:|||||:||| ||oo||||||||
Sbjct: 2014 GAATCAGAGGAAAAGTGTATAGAAT 1990
>csi-miR3952b-3p MIMAT0048962 Citrus sinensis miR3952b-3p	Score: 3	MSTRG.23674.1	+
v v
Query: 1 TGAAGGGCCT---TTCTAGAGCAC 21
|||||::||| |||:|:|||||
Sbjct: 4184 ACTTCTTGGAGATAAGGTTTCGTG 4161
>csi-miR12107-3p MIMAT0048972 Citrus sinensis miR12107-3p	Score: 3	MSTRG.37691.8	+
vv
Query: 1 TCATTCGCG---CTCTCATCATTA 21
o|||||||| |||||||o||||
Sbjct: 2847 TGTAAGCGCTCCGAGAGTAATAAT 2824
>csi-miR12107-3p MIMAT0048972 Citrus sinensis miR12107-3p	Score: 3	MSTRG.37691.13	+
vv
Query: 1 TCATTCGCG---CTCTCATCATTA 21
o|||||||| |||||||o||||
Sbjct: 2496 TGTAAGCGCTCCGAGAGTAATAAT 2473
>csi-miR12107-3p MIMAT0048972 Citrus sinensis miR12107-3p	Score: 3	MSTRG.37691.18	+
vv
Query: 1 TCATTCGCG---CTCTCATCATTA 21
o|||||||| |||||||o||||
Sbjct: 2424 TGTAAGCGCTCCGAGAGTAATAAT 2401
>csi-miR12107-3p MIMAT0048972 Citrus sinensis miR12107-3p	Score: 4	MSTRG.29814.6	+
v v
Query: 1 TCATTCGCGC---TCTCATCATTA 21
||||:|:||| |||||o||o||
Sbjct: 3972 AGTAGGTGCGTAAAGAGTCGTCAT 3949
>csi-miR12107-3p MIMAT0048972 Citrus sinensis miR12107-3p	Score: 3	MSTRG.37691.5	+
vv
Query: 1 TCATTCGCG---CTCTCATCATTA 21
o|||||||| |||||||o||||
Sbjct: 2847 TGTAAGCGCTCCGAGAGTAATAAT 2824
>csi-miR12107-3p MIMAT0048972 Citrus sinensis miR12107-3p	Score: 3	MSTRG.37691.6	+
vv
Query: 1 TCATTCGCG---CTCTCATCATTA 21
o|||||||| |||||||o||||
Sbjct: 2847 TGTAAGCGCTCCGAGAGTAATAAT 2824
>csi-miR482e-5p MIMAT0048973 Citrus sinensis miR482e-5p	Score: 3	MSTRG.33640.2	+
v v
Query: 1 GGTCATGGGA---GGATTGGCGA 20
:||||||||| :||o||:o||
Sbjct: 2853 TCAGTACCCTTACTCTTACTTCT 2831
>csi-miR482e-5p MIMAT0048973 Citrus sinensis miR482e-5p	Score: 3	MSTRG.33640.3	+
v v
Query: 1 GGTCATGGGA---GGATTGGCGA 20
:||||||||| :||o||:o||
Sbjct: 2811 TCAGTACCCTTACTCTTACTTCT 2789
>csi-miR12110-5p MIMAT0048981 Citrus sinensis miR12110-5p	Score: 3.5	MSTRG.76968.4	+
v v
Query: 1 CTGGGGAGT-T--GCACCCGGAGT 21
||||||||| | ||||||o||o:
Sbjct: 1720 GACCCCTCACAACCGTGGGGCTGG 1697
>csi-miR12110-5p MIMAT0048981 Citrus sinensis miR12110-5p	Score: 3.5	MSTRG.76968.6	+
v v
Query: 1 CTGGGGAGT-T--GCACCCGGAGT 21
||||||||| | ||||||o||o:
Sbjct: 1719 GACCCCTCACAACCGTGGGGCTGG 1696
>csi-miR156i-5p MIMAT0048990 Citrus sinensis miR156i-5p	Score: 3	MSTRG.73787.1	-
v v
Query: 1 TTGACAGAAG---ATAGATAGCAC 21
o||||||||: |||:|||:|o|
Sbjct: 7887 TACTGTCTTTCTTTATTTATTGAG 7864
>csi-miR169p-5p MIMAT0048996 Citrus sinensis miR169p-5p	Score: 3.5	MSTRG.30487.1	-
v v
Query: 1 TAGCCAAGGA---TGACTTGCCT 20
o|||||||:| |:||||:|||
Sbjct: 1516 TTCGGTTCTTTTCATTGAATGGA 1494
>csi-miR169p-5p MIMAT0048996 Citrus sinensis miR169p-5p	Score: 3.5	MSTRG.30487.3	-
v v
Query: 1 TAGCCAAGGA---TGACTTGCCT 20
o|||||||:| |:||||:|||
Sbjct: 1516 TTCGGTTCTTTTCATTGAATGGA 1494
>csi-miR169q-5p MIMAT0048997 Citrus sinensis miR169q-5p	Score: 3.5	MSTRG.30487.1	-
v v
Query: 1 TAGCCAAGGA---TGACTTGCCT 20
o|||||||:| |:||||:|||
Sbjct: 1516 TTCGGTTCTTTTCATTGAATGGA 1494
>csi-miR169q-5p MIMAT0048997 Citrus sinensis miR169q-5p	Score: 3.5	MSTRG.30487.3	-
v v
Query: 1 TAGCCAAGGA---TGACTTGCCT 20
o|||||||:| |:||||:|||
Sbjct: 1516 TTCGGTTCTTTTCATTGAATGGA 1494
>csi-miR3951b-5p MIMAT0049003 Citrus sinensis miR3951b-5p	Score: 3.5	MSTRG.29962.14	+
v v
Query: 1 CAGGTAAAGA---TGAGAGAAAAA 21
o|||:||||| |||||:||o||
Sbjct: 2406 ATCCGTTTCTATTACTCTTTTATT 2383
