# Supplementary material for: Role of long non-coding RNA in regulatory network response to Candidatus Liberibacter asiaticus in citrus
Source: Front Plant Sci. 2023 Feb 20;14:1090711. doi: 10.3389/fpls.2023.1090711 (PMC9986497; doi:10.3389/fpls.2023.1090711)
Supplement: Supplementary file 3 [file DataSheet_3.zip › Supplementary Data/Data S5.xlsx]

## Sheet: Rough lemon
Data S5 Functional categories of genes related to biotic stress in significant modules in rough lemon using MapMan.
Transcript ID	Functional category	modules	BinName	Description	log2FC
Ciclev10014119m.v1.0	abiotic stress	turquoise	Cytoskeleton organisation.microfilament network.myosin microfilament-based motor protein activities.myosin receptor (MyoB)	myosin receptor (MyoB)	-11.4144	ath-miR5021
Ciclev10007765m.v1.0	R genes	turquoise	Cytoskeleton organisation.microtubular network.microtubule Tubulin heterodimer formation.Augmin gamma-Tubulin Ring Complex recruiting complex.component AUG8	component AUG8 of Augmin gamma-TuRC recruiting complex	-6.8955
MSTRG.56143.1	ABA	pink	Protein biosynthesis.ribosome biogenesis.small ribosomal subunit (SSU).SSU proteome.component RPS19	component RPS19 of SSU proteome	9.80903
Ciclev10032969m.v1.0	ABA	pink	Protein biosynthesis.ribosome biogenesis.small ribosomal subunit (SSU).SSU proteome.component RPS27a	component RPS27a of SSU proteome	1.03074
MSTRG.56768.7	JA	turquoise	Protein biosynthesis.organelle machinery.mitochondrial ribosome.large ribosomal subunit proteome.component mtRPL7/L12	component mtRPL7/L12 of large ribosomal subunit proteome	-9.38823
Ciclev10016904m.v1.0	JA	turquoise	Protein biosynthesis.organelle machinery.mitochondrial ribosome.large ribosomal subunit proteome.component mtRPL14	component mtRPL14 of large ribosomal subunit proteome	-3.03593
MSTRG.29213.1	cell wall	blue	Redox homeostasis.glutathione-based redox regulation.glutathione S-transferase activities.class tau glutathione S-transferase	class tau glutathione S-transferase	3.5888
MSTRG.37664.1	cell wall	green	Redox homeostasis.thiol-based redox regulation.thioredoxin activities.nucleoredoxin	nucleoredoxin	3.83345
Ciclev10000010m.v1.0	redox state	turquoise	Cell wall organisation.cellulose.cellulose synthase complex (CSC).microtubule-dependent CSC insertion.regulatory protein (CSI)	cellulose synthase CSC-interactive protein (CSI)	-1.13767
Ciclev10004838m.v1.0	redox state	pink	Cell wall organisation.hemicellulose.xyloglucan.biosynthesis.galactosyltransferase (XLT2)	galactosyltransferase (XLT2)	2.69469
Ciclev10015791m.v1.0	redox state	blue	Cell wall organisation.hemicellulose.xylan.biosynthesis.galacturonosyltransferase	galacturonosyltransferase	3.76734
MSTRG.33553.1	redox state	turquoise	Cell wall organisation.pectin.modification and degradation.pectate lyase	pectate lyase	-1.58012
Ciclev10031429m.v1.0	redox state	turquoise	Cell wall organisation.pectin.modification and degradation.pectate lyase	pectate lyase	-8.75731
MSTRG.14964.1	redox state	turquoise	Cell wall organisation.cell wall proteins.hydroxyproline-rich glycoprotein activities.arabinogalactan-protein activities.Fasciclin-type arabinogalactan protein (FLA)	arabinogalactan protein (Fasciclin)	-3.82628
Ciclev10019633m.v1.0	redox state	turquoise	Cell wall organisation.cutin and suberin.cuticular lipid formation.fatty acyl omega-hydroxylase (CYP86A)	fatty acyl omega-hydroxylase	-4.72137
Ciclev10024482m.v1.0	Glutathione-S-transferase	blue	External stimuli response.pathogen.effector-triggered immunity (ETI) network.TNL-mediated effector-triggered immunity.effector receptor (NLR)	effector receptor (NLR)	2.70447
MSTRG.29058.2	Glutathione-S-transferase	blue	External stimuli response.pathogen.effector-triggered immunity (ETI) network.RIN4-RPM1 immune signalling.RPM1-interacting factor (RIN4)	effector-triggered immunity RPM1-interacting factor (RIN4)	2.57485
MSTRG.29058.1	Glutathione-S-transferase	blue	External stimuli response.pathogen.effector-triggered immunity (ETI) network.RIN4-RPM1 immune signalling.RPM1-interacting factor (RIN4)	effector-triggered immunity RPM1-interacting factor (RIN4)	3.05614
Ciclev10001029m.v1.0	Glutathione-S-transferase	yellow	External stimuli response.pathogen.effector-triggered immunity (ETI) network.EDS1-PAD4/SAG101 signalling heterodimers.component EDS1	effector-triggered immunity regulator (EDS1)	2.50221
MSTRG.38997.3	Glutathione-S-transferase	yellow	External stimuli response.pathogen.effector-triggered immunity (ETI) network.EDS1-PAD4/SAG101 signalling heterodimers.component EDS1	effector-triggered immunity regulator (EDS1)	6.28336
MSTRG.7725.5	Glutathione-S-transferase	blue	External stimuli response.pathogen.defense mechanisms.systemic acquired resistance (SAR).regulatory protein (CBP60/SARD)	systemic acquired resistance regulatory protein (CBP60)	3.69393
Ciclev10007783m.v1.0	Glutathione-S-transferase	blue	External stimuli response.pathogen.defense mechanisms.systemic acquired resistance (SAR).regulatory protein (CBP60/SARD)	systemic acquired resistance regulatory protein (CBP60)	-3.19365
Ciclev10008453m.v1.0	Glutathione-S-transferase	magenta	External stimuli response.pathogen.defense mechanisms.systemic acquired resistance (SAR).regulatory protein (CBP60/SARD)	systemic acquired resistance regulatory protein (CBP60)	6.03717
Ciclev10002803m.v1.0	Glutathione-S-transferase	blue	External stimuli response.pathogen.defense mechanisms.WRKY33-dependent plant immunity.WRKY33-activating protein (SIB)	WRKY33-activating protein (SIB)	2.75627
Ciclev10022688m.v1.0	Glutathione-S-transferase	yellow	External stimuli response.pathogen.defense mechanisms.WRKY33-dependent plant immunity.WRKY33-activating protein (SIB)	WRKY33-activating protein (SIB)	2.05357
Ciclev10004206m.v1.0	secondary metabolites	green	RNA processing.pre-mRNA splicing.spliceosome assembly and disassembly.RNA helicase activities.RNA helicase (Prp5)	RNA helicase (Prp5)	2.09432
MSTRG.40169.2	secondary metabolites	turquoise	RNA processing.RNA 3'-end processing.mRNA polyadenylation.Cleavage and Polyadenylation Specificity Factor (CPSF) complex.nuclease component CPSF73-I	component CPSF73/Ysh1 of Cleavage and Polyadenylation Specificity Factor (CPSF) complex	7.08347
MSTRG.47277.2	secondary metabolites	pink	RNA processing.RNA modification.tRNA methylation.TRM9-TRM112 tRNA uridine-methyltransferase complex.component TRM112	component TRM112 of TRM9-TRM112 tRNA uridine-methyltransferase complex	-6.61355
MSTRG.76892.9	secondary metabolites	pink	RNA processing.RNA modification.mRNA methylation.N6-methyladenosine methylation reading.methylation reader (ECT)	methylation reader (ECT)	6.32779
MSTRG.32051.2	secondary metabolites	turquoise	RNA processing.mRNA sequestration.mRNA-binding regulatory factor (TZF)	mRNA-binding regulatory factor (TZF)	-1.9167
MSTRG.62855.3	secondary metabolites	magenta	RNA processing.mRNA silencing.miRNA pathway.AGO1-regulatory protein (SQN)	AGO1-regulatory protein (SQN)	3.17371
MSTRG.16943.8	secondary metabolites	turquoise	RNA processing.mRNA silencing.miRNA/siRNA methyltransferase (HEN1)	miRNA/siRNA methyltransferase (HEN1)	-2.04724
Ciclev10009124m.v1.0	secondary metabolites	green	RNA processing.organelle machinery.RNA modification.C-to-U RNA editing.PPR-type RNA editing factor activities.RNA editing factor (MEF21)	RNA editing factor (MEF21)	-1.52738	ath-miR5021
Ciclev10025166m.v1.0	secondary metabolites	green	RNA processing.organelle machinery.RNA modification.C-to-U RNA editing.PPR-type RNA editing factor activities.RNA editing factor (MEF37)	RNA editing factor (MEF37)	-2.06712
MSTRG.35566.6	secondary metabolites	blue	RNA processing.organelle machinery.RNA modification.C-to-U RNA editing.PPR-type RNA editing factor activities.RNA editing factor (OTP71)	RNA editing factor (OTP71)	2.07577
Ciclev10024388m.v1.0	secondary metabolites	brown	RNA processing.organelle machinery.RNA modification.C-to-U RNA editing.PPR-type RNA editing factor activities.RNA editing factor (OTP86)	RNA editing factor (OTP86)	-1.38502
MSTRG.30790.1	secondary metabolites	brown	RNA processing.organelle machinery.pre-mRNA splicing.plastidial RNA splicing.group-II intron splicing.basal splicing factor (WTF1)	plastidial RNA basal splicing factor (WTF1)	-3.20358

## Sheet: Sweet orange
Data S5 Functional categories of genes related to biotic stress in significant modules in sweet orange using MapMan.
transcript ID	Functional category	modules	BinName	Description	log2FC
Ciclev10004130m.v1.0	Abiotic stress	blue	Cytoskeleton organisation.microfilament network.actin-membrane compartment interaction.NET-type actin-membrane nexus protein families.actin-binding protein (NET1)	actin-binding protein (NET1)	3.47361
MSTRG.70590.4	Auxins	grey	Protein biosynthesis.aminoacyl-tRNA synthetase activities.glutamyl-tRNA-dependent amidotransferase complex.component GatB	component GatB of glutamyl-tRNA-dependent amidotransferase complex	-13.4226
MSTRG.69317.2	JA	grey	Protein biosynthesis.organelle machinery.plastidial ribosome.large ribosomal subunit proteome.component psRPL22	component psRPL22 of large ribosomal subunit proteome	-4.58024
Ciclev10018943m.v1.0	JA	yellow	Protein biosynthesis.organelle machinery.translation elongation.elongation factor (EF-G)	translation elongation factor (EF-G)	1.51049
MSTRG.37664.1	cell wall	green	Redox homeostasis.thiol-based redox regulation.thioredoxin activities.nucleoredoxin	nucleoredoxin	4.26315
MSTRG.53188.6	cell wall	grey	Redox homeostasis.ascorbate-based redox regulation.ascorbate metabolism.L-galactose biosynthesis pathway.GDP-D-mannose pyrophosphorylase (VTC1)	GDP-D-mannose pyrophosphorylase (VTC1)	-2.86171
Ciclev10021923m.v1.0	Beta glucanase/Glutathione-S-transferase	blue	External stimuli response.temperature.cold response.ICE-CBF cold acclimation transcriptional cascade.transcription factor (CBF/DREB1)	transcription factor (CBF/DREB1)	5.71734
MSTRG.47597.1	Redox state	blue	Cell wall organisation.cellulose.cellulose synthase complex (CSC).microtubule-dependent CSC insertion.regulatory protein (CSI)	cellulose synthase CSC-interactive protein (CSI)	2.31565
Ciclev10019438m.v1.0	Redox state	blue	Cell wall organisation.cellulose.cellulose synthase complex (CSC).microtubule-dependent CSC insertion.regulatory protein (CMU)	regulatory protein (CMU) of microtubule-dependent CSC insertion	5.97604
MSTRG.20983.10	Redox state	blue	Cell wall organisation.cellulose.cellulose-hemicellulose network assembly.regulatory protein (COB)	regulatory protein (COB) of cellulose-hemicellulose network assembly	2.60905
MSTRG.36813.1	Redox state	blue	Cell wall organisation.hemicellulose.xylan.biosynthesis.galacturonosyltransferase	galacturonosyltransferase	1.35509
Ciclev10008306m.v1.0	Redox state	grey	Cell wall organisation.hemicellulose.xylan.biosynthesis.xylosyltransferase activities.xylosyltransferase (IRX9)	xylosyltransferase (IRX9)	-8.3254
Ciclev10007993m.v1.0	Redox state	blue	Cell wall organisation.pectin.homogalacturonan.modification and degradation.pectin methylesterase	pectin methylesterase	1.01931
Ciclev10014882m.v1.0	Redox state	blue	Cell wall organisation.pectin.rhamnogalacturonan I.biosynthesis.beta-1,4-galactosyltransferase	beta-1,4-galactosyltransferase	2.10895
Ciclev10021043m.v1.0	Redox state	blue	Cell wall organisation.pectin.rhamnogalacturonan II.biosynthesis.2-keto-3-deoxymanno-octulosonic acid (KDO) biosynthesis.D-arabinose-5-phosphate isomerase	D-arabinose-5-phosphate isomerase	1.96741
Ciclev10021519m.v1.0	Redox state	blue	Cell wall organisation.pectin.rhamnogalacturonan II.biosynthesis.2-keto-3-deoxymanno-octulosonic acid (KDO) biosynthesis.D-arabinose-5-phosphate isomerase	D-arabinose-5-phosphate isomerase	-4.3507
Ciclev10030947m.v1.0	Redox state	blue	Cell wall organisation.pectin.modification and degradation.polygalacturonase activities.non-catalytic polygalacturonase regulator	non-catalytic polygalacturonase regulator	1.97914
Ciclev10031429m.v1.0	Redox state	blue	Cell wall organisation.pectin.modification and degradation.pectate lyase	pectate lyase	7.05843
Ciclev10029471m.v1.0	Redox state	blue	Cell wall organisation.cell wall proteins.hydroxyproline-rich glycoprotein activities.arabinogalactan-protein activities.classical arabinogalactan protein	classical arabinogalactan protein	4.10754
Ciclev10026322m.v1.0	Redox state	blue	Cell wall organisation.cell wall proteins.hydroxyproline-rich glycoprotein activities.arabinogalactan-protein activities.lysine-rich arabinogalactan protein	lysine-rich arabinogalactan protein	5.77777
Ciclev10011704m.v1.0	Redox state	blue	Cell wall organisation.cell wall proteins.hydroxyproline-rich glycoprotein activities.arabinogalactan-protein activities.Fasciclin-type arabinogalactan protein (FLA)	arabinogalactan protein (Fasciclin)	4.16494
MSTRG.54539.3	Redox state	blue	Cell wall organisation.cell wall proteins.hydroxyproline-rich glycoprotein activities.arabinogalactan-protein activities.Fasciclin-type arabinogalactan protein (FLA)	arabinogalactan protein (Fasciclin)	5.33914
Ciclev10015097m.v1.0	Redox state	blue	Cell wall organisation.cell wall proteins.hydroxyproline-rich glycoprotein activities.arabinogalactan-protein activities.Fasciclin-type arabinogalactan protein (FLA)	arabinogalactan protein (Fasciclin)	6.37043
Ciclev10015469m.v1.0	Redox state	blue	Cell wall organisation.cell wall proteins.hydroxyproline-rich glycoprotein activities.arabinogalactan-protein activities.Fasciclin-type arabinogalactan protein (FLA)	arabinogalactan protein (Fasciclin)	2.68386
MSTRG.76267.5	Redox state	grey	Cell wall organisation.lignin.monolignol biosynthesis.Cyt-P450 hydroxylase scaffold protein (MSBP)	Cyt-P450 hydroxylase scaffold protein (MSBP)	-4.90267
MSTRG.10000.1	Redox state	blue	Cell wall organisation.callose.callose synthase	callose synthase	1.27975
MSTRG.38382.1	Redox state	grey	Cell wall organisation.callose.callose synthase	callose synthase	-6.84715
Ciclev10019616m.v1.0	Redox state	blue	Cell wall organisation.cutin and suberin.cuticular lipid formation.fatty acyl omega-hydroxylase (CYP86A)	fatty acyl omega-hydroxylase	1.84709
MSTRG.30932.17	Redox state	blue	Cell wall organisation.cutin and suberin.cuticular lipid formation.fatty acyl omega-hydroxylase (CYP86A)	fatty acyl omega-hydroxylase	-2.82095
Ciclev10004977m.v1.0	Redox state	blue	Cell wall organisation.cutin and suberin.cutin polyester biosynthesis.cutin synthase (DCR)	cutin synthase (DCR)	4.23847
Ciclev10014237m.v1.0	secondary metabolites	grey	RNA processing.RNA 5'-end capping.CBP80-CBP20 mRNA Cap-Binding complex (CBC).component CBP80	component CBP80 of CBP80-CBP20 mRNA Cap-Binding complex (CBC)	5.89321
MSTRG.36587.1	secondary metabolites	grey	RNA processing.pre-mRNA splicing.U2-type-intron-specific major spliceosome.U5 small nuclear ribonucleoprotein particle (snRNP).protein factor (U5-15kDa/YLS8)	protein factor U5-15kDa/YLS8 of U5 small nuclear ribonucleoprotein particle (snRNP)	3.25095
MSTRG.19048.1	secondary metabolites	blue	RNA processing.pre-mRNA splicing.spliceosome-associated non-snRNP MOS4-associated complex (MAC).associated components.component CRN/MAC10	component CRN/MAC10 of non-snRNP MOS4-associated complex	-1.10218
MSTRG.76830.3	secondary metabolites	grey	RNA processing.pre-mRNA splicing.spliceosome assembly and disassembly.RNA helicase activities.RNA helicase (Prp5)	RNA helicase (Prp5)	2.09162
MSTRG.15511.4	secondary metabolites	grey	RNA processing.pre-mRNA splicing.spliceosome assembly and disassembly.Intron-Lariat Spliceosome (ILS) complex.component STIPL	spliceosome disassembly factor (STIPL)	1.98962
MSTRG.54718.2	secondary metabolites	grey	RNA processing.RNA surveillance.mRNA deadenylation-dependent decay.mRNA decapping complex.regulatory component DCP1	regulatory component DCP1 of mRNA decapping complex	10.7251
Ciclev10010889m.v1.0	secondary metabolites	grey	RNA processing.RNA modification.tRNA methylation.TRM7-TRM732/TRM734 tRNA cytidine/guanosine-methyltransferase complex.component TRM732	component TRM732 of TRM7-TRM732/TRM734 tRNA cytidine/guanosine-methyltransferase complex	-1.11374
MSTRG.68315.1	secondary metabolites	grey	RNA processing.messenger ribonucleoparticle (mRNP) export.TREX/THO mRNP trafficking complex.regulatory mRNA export factor (SDE5)	regulatory mRNA export factor (SDE5)	5.45738
MSTRG.7603.1	secondary metabolites	grey	RNA processing.organelle machinery.RNA modification.C-to-U RNA editing.PPR-type RNA editing factor activities.RNA editing factor (MEF29)	RNA editing factor (MEF29)	-1.0312
Ciclev10030551m.v1.0	secondary metabolites	green	RNA processing.organelle machinery.pre-mRNA splicing.plastidial RNA splicing.group-II intron splicing.RNA helicase (ISE2)	RNA helicase (ISE2)	-1.11891
