# Supplementary material for: Role of long non-coding RNA in regulatory network response to Candidatus Liberibacter asiaticus in citrus
Source: Front Plant Sci. 2023 Feb 20;14:1090711. doi: 10.3389/fpls.2023.1090711 (PMC9986497; doi:10.3389/fpls.2023.1090711)
Supplement: Supplementary file 3 [file DataSheet_3.zip › Supplementary Data/Data S6.xlsx]

## Sheet: Rough lemon
Data S6 Genes first connected to pathogen response related genes with edge weight higher than 0.2 in rough lemon
Source	Target	Gene symbol (source)	Gene symbol (target)	Edge weight
Ciclev10024482m.v1.0	MSTRG.53891.1	AT5G46450	AT5G01750	0.218656
Ciclev10024482m.v1.0	Ciclev10008261m.v1.0	AT5G46450	AT5G20050	0.226932
Ciclev10024482m.v1.0	MSTRG.54919.2	AT5G46450	ABCG39	0.263266
lncRNA_MSTRG.61985.4	Ciclev10024482m.v1.0	--	AT5G46450	0.211405
lncRNA_MSTRG.15107.2	Ciclev10024482m.v1.0	--	AT5G46450	0.272241
MSTRG.67790.6	Ciclev10024482m.v1.0	--	AT5G46450	0.208718
MSTRG.30769.4	Ciclev10024482m.v1.0	--	AT5G46450	0.23582
MSTRG.53858.3	Ciclev10024482m.v1.0	WRKY33	AT5G46450	0.281675
MSTRG.53858.1	Ciclev10024482m.v1.0	WRKY33	AT5G46450	0.38596
Ciclev10022337m.v1.0	Ciclev10024482m.v1.0	BAP2	AT5G46450	0.405528
MSTRG.68171.1	Ciclev10024482m.v1.0	MTPB1	AT5G46450	0.274829
Ciclev10021038m.v1.0	Ciclev10024482m.v1.0	WRKY53	AT5G46450	0.241948
Ciclev10002277m.v1.0	Ciclev10024482m.v1.0	ATAF1	AT5G46450	0.228092
Ciclev10014857m.v1.0	Ciclev10024482m.v1.0	AT4G20820	AT5G46450	0.409367
MSTRG.54573.1	Ciclev10024482m.v1.0	SYP121	AT5G46450	0.405937
Ciclev10015791m.v1.0	Ciclev10024482m.v1.0	GATL10	AT5G46450	0.266768
Ciclev10010491m.v1.0	Ciclev10024482m.v1.0	AT5G62865	AT5G46450	0.359295
Ciclev10013071m.v1.0	Ciclev10024482m.v1.0	--	AT5G46450	0.24412
MSTRG.7725.5	Ciclev10024482m.v1.0	AT2G24300	AT5G46450	0.224438
Ciclev10020033m.v1.0	Ciclev10024482m.v1.0	AT5G41330	AT5G46450	0.387764
Ciclev10001995m.v1.0	Ciclev10024482m.v1.0	PLA2A	AT5G46450	0.235987
Ciclev10014726m.v1.0	Ciclev10024482m.v1.0	AT4G20820	AT5G46450	0.392707
MSTRG.2415.3	Ciclev10024482m.v1.0	AT4G26180	AT5G46450	0.279218
Ciclev10029421m.v1.0	Ciclev10024482m.v1.0	--	AT5G46450	0.382199
Ciclev10022388m.v1.0	Ciclev10024482m.v1.0	--	AT5G46450	0.328625
Ciclev10009120m.v1.0	Ciclev10024482m.v1.0	WRKY17	AT5G46450	0.232343
Ciclev10028314m.v1.0	Ciclev10024482m.v1.0	GCH	AT5G46450	0.28134
MSTRG.124.1	Ciclev10024482m.v1.0	WRKY17	AT5G46450	0.265851
MSTRG.37887.3	Ciclev10024482m.v1.0	AT1G59710	AT5G46450	0.42795
Ciclev10022199m.v1.0	Ciclev10024482m.v1.0	WRKY53	AT5G46450	0.229536
Ciclev10001957m.v1.0	Ciclev10024482m.v1.0	PLA2A	AT5G46450	0.301451
Ciclev10029464m.v1.0	Ciclev10024482m.v1.0	AT2G28200	AT5G46450	0.394647
MSTRG.7381.4	Ciclev10024482m.v1.0	ATR2	AT5G46450	0.360251
MSTRG.30725.1	Ciclev10024482m.v1.0	CNGC1	AT5G46450	0.231295
Ciclev10025719m.v1.0	Ciclev10024482m.v1.0	CPK28	AT5G46450	0.28724
MSTRG.76711.5	Ciclev10024482m.v1.0	--	AT5G46450	0.227656
MSTRG.19947.5	Ciclev10024482m.v1.0	AT5G47070	AT5G46450	0.245231
Ciclev10001882m.v1.0	Ciclev10024482m.v1.0	--	AT5G46450	0.206393
MSTRG.27121.23	Ciclev10024482m.v1.0	PR5K	AT5G46450	0.206206
Ciclev10031023m.v1.0	Ciclev10024482m.v1.0	MKP1	AT5G46450	0.218899
MSTRG.59186.4	Ciclev10024482m.v1.0	--	AT5G46450	0.201885
MSTRG.46884.4	Ciclev10024482m.v1.0	BCAT-2	AT5G46450	0.275983
MSTRG.9992.1	Ciclev10024482m.v1.0	--	AT5G46450	0.231965
MSTRG.46772.4	Ciclev10024482m.v1.0	AT1G27700	AT5G46450	0.243318
MSTRG.58699.9	Ciclev10024482m.v1.0	--	AT5G46450	0.214895
MSTRG.48834.3	Ciclev10024482m.v1.0	--	AT5G46450	0.37929
Ciclev10012977m.v1.0	Ciclev10024482m.v1.0	AT1G32700	AT5G46450	0.242013
Ciclev10006005m.v1.0	Ciclev10024482m.v1.0	--	AT5G46450	0.205608
MSTRG.38267.12	Ciclev10024482m.v1.0	PUB43	AT5G46450	0.340979
MSTRG.10041.1	Ciclev10024482m.v1.0	RLK1	AT5G46450	0.237284
Ciclev10017094m.v1.0	Ciclev10024482m.v1.0	--	AT5G46450	0.215068
Ciclev10023018m.v1.0	Ciclev10024482m.v1.0	AT2G30540	AT5G46450	0.204538
MSTRG.67709.6	Ciclev10024482m.v1.0	MLO6	AT5G46450	0.231229
MSTRG.16340.2	Ciclev10024482m.v1.0	AT1G68390	AT5G46450	0.252915
Ciclev10031298m.v1.0	Ciclev10024482m.v1.0	AT1G68580	AT5G46450	0.277177
Ciclev10028602m.v1.0	Ciclev10024482m.v1.0	MTPB1	AT5G46450	0.378484
Ciclev10009080m.v1.0	Ciclev10024482m.v1.0	--	AT5G46450	0.214854
Ciclev10030732m.v1.0	Ciclev10024482m.v1.0	CCR3	AT5G46450	0.208094
MSTRG.49144.6	Ciclev10024482m.v1.0	AT1G76520	AT5G46450	0.231698
MSTRG.28084.2	Ciclev10024482m.v1.0	ERF-1	AT5G46450	0.204495
MSTRG.29058.2	Ciclev10024482m.v1.0	--	AT5G46450	0.220237
MSTRG.61985.3	Ciclev10024482m.v1.0	--	AT5G46450	0.367586
Ciclev10000654m.v1.0	Ciclev10024482m.v1.0	--	AT5G46450	0.208718
MSTRG.37887.1	Ciclev10024482m.v1.0	AT1G27100	AT5G46450	0.339511
MSTRG.57954.4	Ciclev10024482m.v1.0	--	AT5G46450	0.301118
Ciclev10026156m.v1.0	Ciclev10024482m.v1.0	AT1G53820	AT5G46450	0.405404
MSTRG.1062.6	Ciclev10024482m.v1.0	AT2G26190	AT5G46450	0.327776
Ciclev10020517m.v1.0	Ciclev10024482m.v1.0	AT1G16670	AT5G46450	0.366482
Ciclev10025392m.v1.0	Ciclev10024482m.v1.0	TT7	AT5G46450	0.359419
MSTRG.36336.5	Ciclev10024482m.v1.0	--	AT5G46450	0.286273
Ciclev10010903m.v1.0	Ciclev10024482m.v1.0	ABCG39	AT5G46450	0.212237
Ciclev10007783m.v1.0	Ciclev10024482m.v1.0	AT2G24300	AT5G46450	0.216828
MSTRG.17654.5	Ciclev10024482m.v1.0	GLR3.5	AT5G46450	0.292395
MSTRG.17571.6	Ciclev10024482m.v1.0	NSL1	AT5G46450	0.202689
MSTRG.66926.1	Ciclev10024482m.v1.0	RLP14	AT5G46450	0.25759
MSTRG.69823.3	Ciclev10024482m.v1.0	--	AT5G46450	0.369687
MSTRG.28234.1	Ciclev10024482m.v1.0	--	AT5G46450	0.342445
Ciclev10022734m.v1.0	Ciclev10024482m.v1.0	ERF13	AT5G46450	0.209535
Ciclev10028860m.v1.0	Ciclev10024482m.v1.0	--	AT5G46450	0.327986
MSTRG.29213.1	Ciclev10024482m.v1.0	GSTU5	AT5G46450	0.41143
Ciclev10013069m.v1.0	Ciclev10024482m.v1.0	--	AT5G46450	0.329297
MSTRG.17571.7	Ciclev10024482m.v1.0	NSL1	AT5G46450	0.249412
MSTRG.947.1	Ciclev10024482m.v1.0	AT5G25930	AT5G46450	0.33977
MSTRG.29058.1	Ciclev10024482m.v1.0	--	AT5G46450	0.350253
Ciclev10000182m.v1.0	Ciclev10024482m.v1.0	AT1G34420	AT5G46450	0.35177
Ciclev10018146m.v1.0	Ciclev10024482m.v1.0	AT4G20820	AT5G46450	0.415432
Ciclev10002803m.v1.0	Ciclev10024482m.v1.0	--	AT5G46450	0.233185
MSTRG.48686.3	Ciclev10024482m.v1.0	--	AT5G46450	0.227233
MSTRG.58085.1	Ciclev10024482m.v1.0	ATBFRUCT1	AT5G46450	0.200311
MSTRG.58085.6	Ciclev10024482m.v1.0	ATBFRUCT1	AT5G46450	0.203572
MSTRG.48834.2	Ciclev10024482m.v1.0	--	AT5G46450	0.331753
Ciclev10012979m.v1.0	Ciclev10024482m.v1.0	--	AT5G46450	0.418686
Ciclev10002523m.v1.0	Ciclev10024482m.v1.0	CML37	AT5G46450	0.356892
MSTRG.10899.2	Ciclev10024482m.v1.0	AT5G21090	AT5G46450	0.227827
Ciclev10021551m.v1.0	Ciclev10024482m.v1.0	AT2G46940	AT5G46450	0.204661
Ciclev10014412m.v1.0	Ciclev10024482m.v1.0	GLR3.5	AT5G46450	0.335008
Ciclev10014227m.v1.0	Ciclev10024482m.v1.0	GLR3.5	AT5G46450	0.363694
Ciclev10011386m.v1.0	Ciclev10024482m.v1.0	WRKY33	AT5G46450	0.383846
MSTRG.46788.1	Ciclev10024482m.v1.0	STZ	AT5G46450	0.219651
Ciclev10008291m.v1.0	Ciclev10024482m.v1.0	DGK3	AT5G46450	0.316827
MSTRG.15716.2	Ciclev10024482m.v1.0	TTA1	AT5G46450	0.353507
Ciclev10029792m.v1.0	Ciclev10024482m.v1.0	--	AT5G46450	0.210663
MSTRG.36753.1	Ciclev10024482m.v1.0	AT4G39670	AT5G46450	0.268748
MSTRG.46884.3	Ciclev10024482m.v1.0	BCAT-2	AT5G46450	0.285205
MSTRG.17654.1	Ciclev10024482m.v1.0	GLR3.5	AT5G46450	0.229256
MSTRG.56761.7	Ciclev10024482m.v1.0	ZAR1	AT5G46450	0.349909
Ciclev10022829m.v1.0	Ciclev10024482m.v1.0	--	AT5G46450	0.202845
Ciclev10001538m.v1.0	Ciclev10024482m.v1.0	AT5G42440	AT5G46450	0.232489
Ciclev10027761m.v1.0	Ciclev10024482m.v1.0	XLG1	AT5G46450	0.251133
MSTRG.16337.19	Ciclev10024482m.v1.0	PR5K	AT5G46450	0.209758
Ciclev10032760m.v1.0	Ciclev10024482m.v1.0	SUE4	AT5G46450	0.240524
MSTRG.66926.15	Ciclev10024482m.v1.0	RLP14	AT5G46450	0.249779
MSTRG.29325.1	Ciclev10024482m.v1.0	AT3G14470	AT5G46450	0.272989
Ciclev10023060m.v1.0	Ciclev10024482m.v1.0	--	AT5G46450	0.348087
MSTRG.1062.4	Ciclev10024482m.v1.0	AT2G26190	AT5G46450	0.352417
MSTRG.16876.1	Ciclev10024482m.v1.0	--	AT5G46450	0.330042
MSTRG.45105.11	Ciclev10024482m.v1.0	--	AT5G46450	0.201067
MSTRG.29058.2	MSTRG.61985.3	--	--	0.359406
MSTRG.29058.2	MSTRG.37887.1	--	AT1G27100	0.353884
MSTRG.29058.2	MSTRG.57954.4	--	--	0.263809
MSTRG.29058.2	Ciclev10026156m.v1.0	--	AT1G53820	0.413784
MSTRG.29058.2	MSTRG.1062.6	--	AT2G26190	0.344297
MSTRG.29058.2	Ciclev10020517m.v1.0	--	AT1G16670	0.34221
MSTRG.29058.2	Ciclev10025392m.v1.0	--	TT7	0.365819
MSTRG.29058.2	MSTRG.36336.5	--	--	0.258868
MSTRG.29058.2	MSTRG.17654.5	--	GLR3.5	0.280991
MSTRG.29058.2	MSTRG.66926.1	--	RLP14	0.233075
MSTRG.29058.2	MSTRG.69823.3	--	--	0.365098
MSTRG.29058.2	MSTRG.28234.1	--	--	0.330177
MSTRG.29058.2	Ciclev10022734m.v1.0	--	ERF13	0.223509
MSTRG.29058.2	Ciclev10028860m.v1.0	--	--	0.316811
MSTRG.29058.2	MSTRG.29213.1	--	GSTU5	0.376761
MSTRG.29058.2	Ciclev10013069m.v1.0	--	--	0.363177
MSTRG.29058.2	MSTRG.17571.7	--	NSL1	0.258391
MSTRG.29058.2	MSTRG.947.1	--	AT5G25930	0.356743
MSTRG.29058.2	MSTRG.29058.1	--	--	0.38439
MSTRG.29058.2	Ciclev10000182m.v1.0	--	AT1G34420	0.318755
MSTRG.29058.2	Ciclev10018146m.v1.0	--	AT4G20820	0.429801
MSTRG.29058.2	Ciclev10008474m.v1.0	--	AT4G08850	0.206076
MSTRG.29058.2	Ciclev10002803m.v1.0	--	--	0.21965
MSTRG.29058.2	MSTRG.58085.1	--	ATBFRUCT1	0.217759
MSTRG.29058.2	MSTRG.48834.2	--	--	0.290061
MSTRG.29058.2	Ciclev10012979m.v1.0	--	--	0.405424
MSTRG.29058.2	Ciclev10002523m.v1.0	--	CML37	0.372355
MSTRG.29058.2	MSTRG.10899.2	--	AT5G21090	0.224645
MSTRG.29058.2	Ciclev10014412m.v1.0	--	GLR3.5	0.319103
MSTRG.29058.2	Ciclev10014227m.v1.0	--	GLR3.5	0.324077
MSTRG.29058.2	Ciclev10001361m.v1.0	--	PLA2A	0.23469
MSTRG.29058.2	Ciclev10011386m.v1.0	--	WRKY33	0.365488
MSTRG.29058.2	MSTRG.46788.1	--	STZ	0.216594
MSTRG.29058.2	Ciclev10008291m.v1.0	--	DGK3	0.283218
MSTRG.29058.2	MSTRG.15716.2	--	TTA1	0.329851
MSTRG.29058.2	MSTRG.36753.1	--	AT4G39670	0.263814
MSTRG.29058.2	MSTRG.46884.3	--	BCAT-2	0.308413
MSTRG.29058.2	MSTRG.17654.1	--	GLR3.5	0.205339
MSTRG.29058.2	MSTRG.56761.7	--	ZAR1	0.312856
MSTRG.29058.2	MSTRG.60806.1	--	AT5G05320	0.208171
MSTRG.29058.2	Ciclev10001538m.v1.0	--	AT5G42440	0.208557
MSTRG.29058.2	Ciclev10027761m.v1.0	--	XLG1	0.230612
MSTRG.29058.2	Ciclev10032760m.v1.0	--	SUE4	0.234643
MSTRG.29058.2	MSTRG.29325.1	--	AT3G14470	0.236056
MSTRG.29058.2	Ciclev10023060m.v1.0	--	--	0.327332
MSTRG.29058.2	MSTRG.1062.4	--	AT2G26190	0.373581
MSTRG.29058.2	MSTRG.16876.1	--	--	0.331231
MSTRG.29058.2	Ciclev10024482m.v1.0	--	AT5G46450	0.220237
MSTRG.29058.2	MSTRG.53891.1	--	AT5G01750	0.211094
MSTRG.29058.2	Ciclev10008261m.v1.0	--	AT5G20050	0.240854
MSTRG.29058.2	MSTRG.54919.2	--	ABCG39	0.291628
lncRNA_MSTRG.15107.2	MSTRG.29058.2	--	--	0.275689
MSTRG.67790.6	MSTRG.29058.2	--	--	0.253397
MSTRG.30769.4	MSTRG.29058.2	--	--	0.216513
MSTRG.53858.3	MSTRG.29058.2	WRKY33	--	0.302487
MSTRG.53858.1	MSTRG.29058.2	WRKY33	--	0.363284
Ciclev10022337m.v1.0	MSTRG.29058.2	BAP2	--	0.392606
MSTRG.68171.1	MSTRG.29058.2	MTPB1	--	0.262978
Ciclev10021038m.v1.0	MSTRG.29058.2	WRKY53	--	0.239955
Ciclev10002277m.v1.0	MSTRG.29058.2	ATAF1	--	0.205338
Ciclev10014857m.v1.0	MSTRG.29058.2	AT4G20820	--	0.413168
MSTRG.54573.1	MSTRG.29058.2	SYP121	--	0.405124
Ciclev10015791m.v1.0	MSTRG.29058.2	GATL10	--	0.208239
Ciclev10010491m.v1.0	MSTRG.29058.2	AT5G62865	--	0.357949
Ciclev10013071m.v1.0	MSTRG.29058.2	--	--	0.273574
MSTRG.7725.5	MSTRG.29058.2	AT2G24300	--	0.200346
Ciclev10020033m.v1.0	MSTRG.29058.2	AT5G41330	--	0.357049
Ciclev10001995m.v1.0	MSTRG.29058.2	PLA2A	--	0.284817
Ciclev10014726m.v1.0	MSTRG.29058.2	AT4G20820	--	0.415211
MSTRG.2415.3	MSTRG.29058.2	AT4G26180	--	0.285117
Ciclev10029421m.v1.0	MSTRG.29058.2	--	--	0.376506
Ciclev10022388m.v1.0	MSTRG.29058.2	--	--	0.315282
Ciclev10009120m.v1.0	MSTRG.29058.2	WRKY17	--	0.240882
Ciclev10028314m.v1.0	MSTRG.29058.2	GCH	--	0.271635
MSTRG.49144.5	MSTRG.29058.2	AT1G76520	--	0.211048
MSTRG.124.1	MSTRG.29058.2	WRKY17	--	0.257817
MSTRG.37887.3	MSTRG.29058.2	AT1G59710	--	0.412193
Ciclev10001957m.v1.0	MSTRG.29058.2	PLA2A	--	0.340859
Ciclev10029464m.v1.0	MSTRG.29058.2	AT2G28200	--	0.368623
MSTRG.7381.4	MSTRG.29058.2	ATR2	--	0.351098
MSTRG.30725.1	MSTRG.29058.2	CNGC1	--	0.20697
Ciclev10025719m.v1.0	MSTRG.29058.2	CPK28	--	0.266962
MSTRG.19947.5	MSTRG.29058.2	AT5G47070	--	0.268641
Ciclev10031023m.v1.0	MSTRG.29058.2	MKP1	--	0.216739
MSTRG.36336.2	MSTRG.29058.2	--	--	0.209394
MSTRG.46884.4	MSTRG.29058.2	BCAT-2	--	0.318318
MSTRG.9992.1	MSTRG.29058.2	--	--	0.224723
MSTRG.48834.3	MSTRG.29058.2	--	--	0.353899
Ciclev10012977m.v1.0	MSTRG.29058.2	AT1G32700	--	0.218798
MSTRG.38267.12	MSTRG.29058.2	PUB43	--	0.336977
Ciclev10017094m.v1.0	MSTRG.29058.2	--	--	0.200409
MSTRG.67709.6	MSTRG.29058.2	MLO6	--	0.261876
MSTRG.16340.2	MSTRG.29058.2	AT1G68390	--	0.305458
Ciclev10031298m.v1.0	MSTRG.29058.2	AT1G68580	--	0.271781
Ciclev10028602m.v1.0	MSTRG.29058.2	MTPB1	--	0.368483
MSTRG.49144.6	MSTRG.29058.2	AT1G76520	--	0.243502
MSTRG.29058.1	MSTRG.60806.4	--	AT5G05320	0.284141
MSTRG.29058.1	Ciclev10000182m.v1.0	--	AT1G34420	0.354479
MSTRG.29058.1	Ciclev10018146m.v1.0	--	AT4G20820	0.470989
MSTRG.29058.1	Ciclev10008474m.v1.0	--	AT4G08850	0.398794
MSTRG.29058.1	MSTRG.67759.3	--	PLA2A	0.267395
MSTRG.29058.1	MSTRG.67759.2	--	PLA2A	0.293187
MSTRG.29058.1	MSTRG.76515.5	--	AT1G51160	0.266737
MSTRG.29058.1	Ciclev10002803m.v1.0	--	--	0.311099
MSTRG.29058.1	MSTRG.4703.1	--	--	0.330108
MSTRG.29058.1	MSTRG.48686.3	--	--	0.291001
MSTRG.29058.1	MSTRG.58085.1	--	ATBFRUCT1	0.411843
MSTRG.29058.1	MSTRG.58085.6	--	ATBFRUCT1	0.398462
MSTRG.29058.1	MSTRG.48834.2	--	--	0.388887
MSTRG.29058.1	Ciclev10012979m.v1.0	--	--	0.443815
MSTRG.29058.1	Ciclev10002523m.v1.0	--	CML37	0.405293
MSTRG.29058.1	MSTRG.10899.2	--	AT5G21090	0.409852
MSTRG.29058.1	MSTRG.7698.5	--	AT5G58200	0.327207
MSTRG.29058.1	MSTRG.32310.8	--	CYP79A2	0.294456
MSTRG.29058.1	Ciclev10021551m.v1.0	--	AT2G46940	0.26888
MSTRG.29058.1	Ciclev10014412m.v1.0	--	GLR3.5	0.401545
MSTRG.29058.1	Ciclev10014227m.v1.0	--	GLR3.5	0.39116
MSTRG.29058.1	Ciclev10001361m.v1.0	--	PLA2A	0.390615
MSTRG.29058.1	Ciclev10011386m.v1.0	--	WRKY33	0.393842
MSTRG.29058.1	MSTRG.46788.1	--	STZ	0.402588
MSTRG.29058.1	Ciclev10008291m.v1.0	--	DGK3	0.347923
MSTRG.29058.1	MSTRG.15716.2	--	TTA1	0.406013
MSTRG.29058.1	Ciclev10029792m.v1.0	--	--	0.311568
MSTRG.29058.1	MSTRG.36753.1	--	AT4G39670	0.389918
MSTRG.29058.1	MSTRG.67333.4	--	AT5G22860	0.217997
MSTRG.29058.1	MSTRG.46884.3	--	BCAT-2	0.441021
MSTRG.29058.1	MSTRG.17654.1	--	GLR3.5	0.418078
MSTRG.29058.1	Ciclev10026544m.v1.0	--	--	0.312255
MSTRG.29058.1	MSTRG.56761.7	--	ZAR1	0.380646
MSTRG.29058.1	Ciclev10022829m.v1.0	--	--	0.327529
MSTRG.29058.1	MSTRG.1222.3	--	--	0.265321
MSTRG.29058.1	Ciclev10010989m.v1.0	--	DPE2	0.269203
MSTRG.29058.1	MSTRG.32056.1	--	AT2G30020	0.302649
MSTRG.29058.1	MSTRG.60806.1	--	AT5G05320	0.375396
MSTRG.29058.1	Ciclev10016980m.v1.0	--	--	0.32198
MSTRG.29058.1	MSTRG.15782.2	--	AT1G14780	0.393489
MSTRG.29058.1	Ciclev10001538m.v1.0	--	AT5G42440	0.344374
MSTRG.29058.1	Ciclev10027761m.v1.0	--	XLG1	0.382101
MSTRG.29058.1	MSTRG.16337.19	--	PR5K	0.282963
MSTRG.29058.1	Ciclev10032760m.v1.0	--	SUE4	0.42652
MSTRG.29058.1	MSTRG.66926.15	--	RLP14	0.331886
MSTRG.29058.1	MSTRG.61448.2	--	SERK1	0.308124
MSTRG.29058.1	MSTRG.29325.1	--	AT3G14470	0.382374
MSTRG.29058.1	Ciclev10023060m.v1.0	--	--	0.382946
MSTRG.29058.1	MSTRG.1062.4	--	AT2G26190	0.437612
MSTRG.29058.1	MSTRG.16876.1	--	--	0.420388
MSTRG.29058.1	MSTRG.45105.11	--	--	0.370134
MSTRG.29058.1	Ciclev10024482m.v1.0	--	AT5G46450	0.350253
MSTRG.29058.1	MSTRG.53891.1	--	AT5G01750	0.426182
MSTRG.29058.1	Ciclev10008261m.v1.0	--	AT5G20050	0.404038
MSTRG.29058.1	MSTRG.54919.2	--	ABCG39	0.401153
MSTRG.29058.1	Ciclev10028084m.v1.0	--	NRT1:2	0.27135
MSTRG.29058.1	MSTRG.10269.6	--	--	0.386124
lncRNA_MSTRG.61985.4	MSTRG.29058.1	--	--	0.415316
lncRNA_MSTRG.15107.2	MSTRG.29058.1	--	--	0.421209
lncRNA_MSTRG.12321.3	MSTRG.29058.1	--	--	0.286288
MSTRG.67790.6	MSTRG.29058.1	--	--	0.412919
MSTRG.37943.1	MSTRG.29058.1	BIK1	--	0.330269
MSTRG.30769.4	MSTRG.29058.1	--	--	0.34799
MSTRG.53858.3	MSTRG.29058.1	WRKY33	--	0.42624
MSTRG.53858.1	MSTRG.29058.1	WRKY33	--	0.39872
MSTRG.67756.5	MSTRG.29058.1	At3g45590	--	0.265837
Ciclev10022337m.v1.0	MSTRG.29058.1	BAP2	--	0.437553
MSTRG.68171.1	MSTRG.29058.1	MTPB1	--	0.412554
Ciclev10021038m.v1.0	MSTRG.29058.1	WRKY53	--	0.328634
Ciclev10002277m.v1.0	MSTRG.29058.1	ATAF1	--	0.324181
Ciclev10014857m.v1.0	MSTRG.29058.1	AT4G20820	--	0.452722
MSTRG.54573.1	MSTRG.29058.1	SYP121	--	0.473005
Ciclev10015791m.v1.0	MSTRG.29058.1	GATL10	--	0.371184
Ciclev10010491m.v1.0	MSTRG.29058.1	AT5G62865	--	0.397301
Ciclev10013071m.v1.0	MSTRG.29058.1	--	--	0.427698
Ciclev10008453m.v1.0	MSTRG.29058.1	AT2G24300	--	0.234688
MSTRG.7725.5	MSTRG.29058.1	AT2G24300	--	0.399275
MSTRG.56355.5	MSTRG.29058.1	GLR3.6	--	0.313298
Ciclev10020033m.v1.0	MSTRG.29058.1	AT5G41330	--	0.39854
Ciclev10001995m.v1.0	MSTRG.29058.1	PLA2A	--	0.431618
Ciclev10014726m.v1.0	MSTRG.29058.1	AT4G20820	--	0.455975
MSTRG.2415.3	MSTRG.29058.1	AT4G26180	--	0.416472
Ciclev10029421m.v1.0	MSTRG.29058.1	--	--	0.422558
Ciclev10022388m.v1.0	MSTRG.29058.1	--	--	0.396676
Ciclev10009120m.v1.0	MSTRG.29058.1	WRKY17	--	0.404347
Ciclev10028314m.v1.0	MSTRG.29058.1	GCH	--	0.374796
MSTRG.49144.5	MSTRG.29058.1	AT1G76520	--	0.358572
Ciclev10028407m.v1.0	MSTRG.29058.1	AT4G38550	--	0.378309
MSTRG.124.1	MSTRG.29058.1	WRKY17	--	0.382616
Ciclev10008624m.v1.0	MSTRG.29058.1	AT5G11000	--	0.401423
MSTRG.37887.3	MSTRG.29058.1	AT1G59710	--	0.461538
Ciclev10022199m.v1.0	MSTRG.29058.1	WRKY53	--	0.339683
Ciclev10001957m.v1.0	MSTRG.29058.1	PLA2A	--	0.433894
MSTRG.19152.2	MSTRG.29058.1	ACS6	--	0.287037
Ciclev10008036m.v1.0	MSTRG.29058.1	KCS11	--	0.239049
Ciclev10029464m.v1.0	MSTRG.29058.1	AT2G28200	--	0.421999
MSTRG.7381.4	MSTRG.29058.1	ATR2	--	0.412018
MSTRG.30725.1	MSTRG.29058.1	CNGC1	--	0.445963
MSTRG.37912.4	MSTRG.29058.1	--	--	0.268403
MSTRG.69996.18	MSTRG.29058.1	CSLE1	--	0.382525
MSTRG.6044.7	MSTRG.29058.1	--	--	0.399796
Ciclev10025719m.v1.0	MSTRG.29058.1	CPK28	--	0.406853
MSTRG.76711.5	MSTRG.29058.1	--	--	0.293681
Ciclev10021869m.v1.0	MSTRG.29058.1	--	--	0.259229
MSTRG.19947.5	MSTRG.29058.1	AT5G47070	--	0.390228
MSTRG.61628.2	MSTRG.29058.1	AT4G39830	--	0.240514
MSTRG.69996.8	MSTRG.29058.1	CSLE1	--	0.402438
Ciclev10001882m.v1.0	MSTRG.29058.1	--	--	0.382795
MSTRG.27121.23	MSTRG.29058.1	PR5K	--	0.311557
Ciclev10031023m.v1.0	MSTRG.29058.1	MKP1	--	0.425882
Ciclev10016974m.v1.0	MSTRG.29058.1	PP2-A9	--	0.229645
MSTRG.59186.4	MSTRG.29058.1	--	--	0.334225
MSTRG.36336.2	MSTRG.29058.1	--	--	0.368271
MSTRG.27719.40	MSTRG.29058.1	--	--	0.354588
Ciclev10030027m.v1.0	MSTRG.29058.1	PLA2A	--	0.218893
Ciclev10012790m.v1.0	MSTRG.29058.1	--	--	0.327802
MSTRG.60822.44	MSTRG.29058.1	--	--	0.32195
MSTRG.46300.33	MSTRG.29058.1	AT3G14470	--	0.342474
MSTRG.46884.4	MSTRG.29058.1	BCAT-2	--	0.443425
MSTRG.9992.1	MSTRG.29058.1	--	--	0.380784
Ciclev10006384m.v1.0	MSTRG.29058.1	--	--	0.267969
MSTRG.46772.4	MSTRG.29058.1	AT1G27700	--	0.364653
MSTRG.66926.54	MSTRG.29058.1	RLP14	--	0.274943
MSTRG.58699.9	MSTRG.29058.1	--	--	0.330849
MSTRG.48834.3	MSTRG.29058.1	--	--	0.397647
Ciclev10012977m.v1.0	MSTRG.29058.1	AT1G32700	--	0.352755
MSTRG.39083.7	MSTRG.29058.1	--	--	0.379837
Ciclev10003850m.v1.0	MSTRG.29058.1	CRK25	--	0.345464
Ciclev10025775m.v1.0	MSTRG.29058.1	--	--	0.212849
Ciclev10006005m.v1.0	MSTRG.29058.1	--	--	0.297205
MSTRG.38267.12	MSTRG.29058.1	PUB43	--	0.408467
MSTRG.18964.2	MSTRG.29058.1	DL1	--	0.25484
MSTRG.48438.5	MSTRG.29058.1	--	--	0.278803
MSTRG.10041.1	MSTRG.29058.1	RLK1	--	0.384089
Ciclev10015525m.v1.0	MSTRG.29058.1	CPK7	--	0.368173
MSTRG.6906.1	MSTRG.29058.1	--	--	0.246294
Ciclev10017094m.v1.0	MSTRG.29058.1	--	--	0.389279
Ciclev10023018m.v1.0	MSTRG.29058.1	AT2G30540	--	0.320755
MSTRG.67709.6	MSTRG.29058.1	MLO6	--	0.407775
MSTRG.16340.2	MSTRG.29058.1	AT1G68390	--	0.415315
Ciclev10031298m.v1.0	MSTRG.29058.1	AT1G68580	--	0.412351
Ciclev10028602m.v1.0	MSTRG.29058.1	MTPB1	--	0.419655
MSTRG.48136.1	MSTRG.29058.1	AT1G34420	--	0.308838
Ciclev10009080m.v1.0	MSTRG.29058.1	--	--	0.280231
Ciclev10030732m.v1.0	MSTRG.29058.1	CCR3	--	0.334462
MSTRG.49144.6	MSTRG.29058.1	AT1G76520	--	0.356422
MSTRG.28084.2	MSTRG.29058.1	ERF-1	--	0.295956
MSTRG.29058.2	MSTRG.29058.1	--	--	0.38439
MSTRG.61985.3	MSTRG.29058.1	--	--	0.426198
Ciclev10000654m.v1.0	MSTRG.29058.1	--	--	0.294059
MSTRG.37887.1	MSTRG.29058.1	AT1G27100	--	0.413599
MSTRG.48373.8	MSTRG.29058.1	--	--	0.279152
MSTRG.57954.4	MSTRG.29058.1	--	--	0.39319
Ciclev10026156m.v1.0	MSTRG.29058.1	AT1G53820	--	0.469385
MSTRG.53890.2	MSTRG.29058.1	AT5G01750	--	0.382345
MSTRG.1062.6	MSTRG.29058.1	AT2G26190	--	0.397272
MSTRG.11726.1	MSTRG.29058.1	--	--	0.326393
Ciclev10020517m.v1.0	MSTRG.29058.1	AT1G16670	--	0.388416
MSTRG.67333.5	MSTRG.29058.1	AT5G22860	--	0.230645
MSTRG.65367.1	MSTRG.29058.1	GCH	--	0.296884
Ciclev10025392m.v1.0	MSTRG.29058.1	TT7	--	0.421574
MSTRG.36336.5	MSTRG.29058.1	--	--	0.360308
Ciclev10020387m.v1.0	MSTRG.29058.1	PDE318	--	0.256172
Ciclev10010903m.v1.0	MSTRG.29058.1	ABCG39	--	0.336374
MSTRG.35566.6	MSTRG.29058.1	EMB2758	--	0.377884
MSTRG.10567.3	MSTRG.29058.1	RPP13	--	0.230452
Ciclev10007783m.v1.0	MSTRG.29058.1	AT2G24300	--	0.365189
MSTRG.17654.5	MSTRG.29058.1	GLR3.5	--	0.355489
MSTRG.61208.1	MSTRG.29058.1	MSL10	--	0.216456
MSTRG.67709.4	MSTRG.29058.1	MLO6	--	0.319338
MSTRG.17571.6	MSTRG.29058.1	NSL1	--	0.309854
MSTRG.24273.3	MSTRG.29058.1	--	--	0.23206
Ciclev10015826m.v1.0	MSTRG.29058.1	--	--	0.202885
MSTRG.66926.1	MSTRG.29058.1	RLP14	--	0.337954
MSTRG.48383.1	MSTRG.29058.1	PLA2A	--	0.326543
MSTRG.69823.3	MSTRG.29058.1	--	--	0.410931
MSTRG.28234.1	MSTRG.29058.1	--	--	0.38969
Ciclev10022734m.v1.0	MSTRG.29058.1	ERF13	--	0.436243
Ciclev10028860m.v1.0	MSTRG.29058.1	--	--	0.369952
MSTRG.29213.1	MSTRG.29058.1	GSTU5	--	0.428724
MSTRG.32630.4	MSTRG.29058.1	--	--	0.206345
Ciclev10032296m.v1.0	MSTRG.29058.1	PLPB	--	0.302346
Ciclev10013069m.v1.0	MSTRG.29058.1	--	--	0.43646
MSTRG.17571.7	MSTRG.29058.1	NSL1	--	0.427969
MSTRG.947.1	MSTRG.29058.1	AT5G25930	--	0.422907
Ciclev10001029m.v1.0	Ciclev10010829m.v1.0	EDS1	--	0.221127
MSTRG.7725.5	Ciclev10020033m.v1.0	AT2G24300	AT5G41330	0.397218
MSTRG.7725.5	Ciclev10001995m.v1.0	AT2G24300	PLA2A	0.25686
MSTRG.7725.5	Ciclev10014726m.v1.0	AT2G24300	AT4G20820	0.393493
MSTRG.7725.5	MSTRG.2415.3	AT2G24300	AT4G26180	0.335428
MSTRG.7725.5	Ciclev10029421m.v1.0	AT2G24300	--	0.424943
MSTRG.7725.5	Ciclev10022388m.v1.0	AT2G24300	--	0.354685
MSTRG.7725.5	Ciclev10009120m.v1.0	AT2G24300	WRKY17	0.319418
MSTRG.7725.5	Ciclev10028314m.v1.0	AT2G24300	GCH	0.35123
MSTRG.7725.5	Ciclev10028407m.v1.0	AT2G24300	AT4G38550	0.26975
MSTRG.7725.5	MSTRG.124.1	AT2G24300	WRKY17	0.351464
MSTRG.7725.5	Ciclev10008624m.v1.0	AT2G24300	AT5G11000	0.209216
MSTRG.7725.5	MSTRG.37887.3	AT2G24300	AT1G59710	0.459486
MSTRG.7725.5	Ciclev10022199m.v1.0	AT2G24300	WRKY53	0.240533
MSTRG.7725.5	Ciclev10001957m.v1.0	AT2G24300	PLA2A	0.320803
MSTRG.7725.5	Ciclev10029464m.v1.0	AT2G24300	AT2G28200	0.412445
MSTRG.7725.5	MSTRG.7381.4	AT2G24300	ATR2	0.44202
MSTRG.7725.5	MSTRG.30725.1	AT2G24300	CNGC1	0.252614
MSTRG.7725.5	MSTRG.69996.18	AT2G24300	CSLE1	0.221303
MSTRG.7725.5	Ciclev10025719m.v1.0	AT2G24300	CPK28	0.29564
MSTRG.7725.5	MSTRG.76711.5	AT2G24300	--	0.206627
MSTRG.7725.5	MSTRG.19947.5	AT2G24300	AT5G47070	0.289687
MSTRG.7725.5	MSTRG.69996.8	AT2G24300	CSLE1	0.225278
MSTRG.7725.5	Ciclev10001882m.v1.0	AT2G24300	--	0.28691
MSTRG.7725.5	Ciclev10031023m.v1.0	AT2G24300	MKP1	0.272133
MSTRG.7725.5	MSTRG.27719.40	AT2G24300	--	0.231338
MSTRG.7725.5	Ciclev10012790m.v1.0	AT2G24300	--	0.213275
MSTRG.7725.5	MSTRG.46884.4	AT2G24300	BCAT-2	0.327466
MSTRG.7725.5	MSTRG.9992.1	AT2G24300	--	0.302776
MSTRG.7725.5	MSTRG.46772.4	AT2G24300	AT1G27700	0.212311
MSTRG.7725.5	MSTRG.66926.54	AT2G24300	RLP14	0.222385
MSTRG.7725.5	MSTRG.48834.3	AT2G24300	--	0.360553
MSTRG.7725.5	Ciclev10012977m.v1.0	AT2G24300	AT1G32700	0.241231
MSTRG.7725.5	MSTRG.39083.7	AT2G24300	--	0.260048
MSTRG.7725.5	MSTRG.38267.12	AT2G24300	PUB43	0.352767
MSTRG.7725.5	MSTRG.48438.5	AT2G24300	--	0.234598
MSTRG.7725.5	MSTRG.10041.1	AT2G24300	RLK1	0.245476
MSTRG.7725.5	Ciclev10017094m.v1.0	AT2G24300	--	0.233036
MSTRG.7725.5	MSTRG.67709.6	AT2G24300	MLO6	0.290129
MSTRG.7725.5	MSTRG.16340.2	AT2G24300	AT1G68390	0.271297
MSTRG.7725.5	Ciclev10031298m.v1.0	AT2G24300	AT1G68580	0.309016
MSTRG.7725.5	Ciclev10028602m.v1.0	AT2G24300	MTPB1	0.404771
MSTRG.7725.5	Ciclev10009080m.v1.0	AT2G24300	--	0.201386
MSTRG.7725.5	Ciclev10030732m.v1.0	AT2G24300	CCR3	0.226106
MSTRG.7725.5	MSTRG.49144.6	AT2G24300	AT1G76520	0.211273
MSTRG.7725.5	MSTRG.29058.2	AT2G24300	--	0.200346
MSTRG.7725.5	MSTRG.61985.3	AT2G24300	--	0.401625
MSTRG.7725.5	MSTRG.37887.1	AT2G24300	AT1G27100	0.38337
MSTRG.7725.5	MSTRG.48373.8	AT2G24300	--	0.225221
MSTRG.7725.5	MSTRG.57954.4	AT2G24300	--	0.349228
MSTRG.7725.5	Ciclev10026156m.v1.0	AT2G24300	AT1G53820	0.42609
MSTRG.7725.5	MSTRG.1062.6	AT2G24300	AT2G26190	0.363914
MSTRG.7725.5	Ciclev10020517m.v1.0	AT2G24300	AT1G16670	0.396233
MSTRG.7725.5	Ciclev10025392m.v1.0	AT2G24300	TT7	0.353516
MSTRG.7725.5	MSTRG.36336.5	AT2G24300	--	0.282869
MSTRG.7725.5	Ciclev10010903m.v1.0	AT2G24300	ABCG39	0.215353
MSTRG.7725.5	MSTRG.17654.5	AT2G24300	GLR3.5	0.269717
MSTRG.7725.5	MSTRG.17571.6	AT2G24300	NSL1	0.222984
MSTRG.7725.5	MSTRG.66926.1	AT2G24300	RLP14	0.268781
MSTRG.7725.5	MSTRG.69823.3	AT2G24300	--	0.401754
MSTRG.7725.5	MSTRG.28234.1	AT2G24300	--	0.405822
MSTRG.7725.5	Ciclev10022734m.v1.0	AT2G24300	ERF13	0.205733
MSTRG.7725.5	Ciclev10028860m.v1.0	AT2G24300	--	0.349953
MSTRG.7725.5	MSTRG.29213.1	AT2G24300	GSTU5	0.435124
MSTRG.7725.5	Ciclev10013069m.v1.0	AT2G24300	--	0.344385
MSTRG.7725.5	MSTRG.17571.7	AT2G24300	NSL1	0.294403
MSTRG.7725.5	MSTRG.947.1	AT2G24300	AT5G25930	0.38917
MSTRG.7725.5	MSTRG.29058.1	AT2G24300	--	0.399275
MSTRG.7725.5	Ciclev10000182m.v1.0	AT2G24300	AT1G34420	0.337833
MSTRG.7725.5	Ciclev10018146m.v1.0	AT2G24300	AT4G20820	0.418864
MSTRG.7725.5	Ciclev10002803m.v1.0	AT2G24300	--	0.217357
MSTRG.7725.5	MSTRG.4703.1	AT2G24300	--	0.223454
MSTRG.7725.5	MSTRG.48834.2	AT2G24300	--	0.301375
MSTRG.7725.5	Ciclev10012979m.v1.0	AT2G24300	--	0.435479
MSTRG.7725.5	Ciclev10002523m.v1.0	AT2G24300	CML37	0.344805
MSTRG.7725.5	MSTRG.10899.2	AT2G24300	AT5G21090	0.278588
MSTRG.7725.5	MSTRG.7698.5	AT2G24300	AT5G58200	0.200487
MSTRG.7725.5	Ciclev10014412m.v1.0	AT2G24300	GLR3.5	0.312644
MSTRG.7725.5	Ciclev10014227m.v1.0	AT2G24300	GLR3.5	0.329535
MSTRG.7725.5	Ciclev10001361m.v1.0	AT2G24300	PLA2A	0.201763
MSTRG.7725.5	Ciclev10011386m.v1.0	AT2G24300	WRKY33	0.384151
MSTRG.7725.5	MSTRG.46788.1	AT2G24300	STZ	0.304449
MSTRG.7725.5	Ciclev10008291m.v1.0	AT2G24300	DGK3	0.327509
MSTRG.7725.5	MSTRG.15716.2	AT2G24300	TTA1	0.379518
MSTRG.7725.5	MSTRG.36753.1	AT2G24300	AT4G39670	0.28175
MSTRG.7725.5	MSTRG.46884.3	AT2G24300	BCAT-2	0.327125
MSTRG.7725.5	MSTRG.17654.1	AT2G24300	GLR3.5	0.230292
MSTRG.7725.5	MSTRG.56761.7	AT2G24300	ZAR1	0.346194
MSTRG.7725.5	Ciclev10022829m.v1.0	AT2G24300	--	0.213784
MSTRG.7725.5	Ciclev10001538m.v1.0	AT2G24300	AT5G42440	0.223989
MSTRG.7725.5	Ciclev10027761m.v1.0	AT2G24300	XLG1	0.247739
MSTRG.7725.5	Ciclev10032760m.v1.0	AT2G24300	SUE4	0.259579
MSTRG.7725.5	MSTRG.29325.1	AT2G24300	AT3G14470	0.273869
MSTRG.7725.5	Ciclev10023060m.v1.0	AT2G24300	--	0.396795
MSTRG.7725.5	MSTRG.1062.4	AT2G24300	AT2G26190	0.388986
MSTRG.7725.5	MSTRG.16876.1	AT2G24300	--	0.321379
MSTRG.7725.5	Ciclev10024482m.v1.0	AT2G24300	AT5G46450	0.224438
MSTRG.7725.5	MSTRG.53891.1	AT2G24300	AT5G01750	0.244345
MSTRG.7725.5	Ciclev10008261m.v1.0	AT2G24300	AT5G20050	0.228929
MSTRG.7725.5	MSTRG.54919.2	AT2G24300	ABCG39	0.26468
lncRNA_MSTRG.61985.4	MSTRG.7725.5	--	AT2G24300	0.241277
lncRNA_MSTRG.15107.2	MSTRG.7725.5	--	AT2G24300	0.281834
MSTRG.67790.6	MSTRG.7725.5	--	AT2G24300	0.259359
MSTRG.37943.1	MSTRG.7725.5	BIK1	AT2G24300	0.21921
MSTRG.30769.4	MSTRG.7725.5	--	AT2G24300	0.300231
MSTRG.53858.3	MSTRG.7725.5	WRKY33	AT2G24300	0.341013
MSTRG.53858.1	MSTRG.7725.5	WRKY33	AT2G24300	0.382767
MSTRG.67756.5	MSTRG.7725.5	At3g45590	AT2G24300	0.236144
Ciclev10022337m.v1.0	MSTRG.7725.5	BAP2	AT2G24300	0.456553
MSTRG.68171.1	MSTRG.7725.5	MTPB1	AT2G24300	0.36456
Ciclev10021038m.v1.0	MSTRG.7725.5	WRKY53	AT2G24300	0.235816
Ciclev10002277m.v1.0	MSTRG.7725.5	ATAF1	AT2G24300	0.267813
Ciclev10014857m.v1.0	MSTRG.7725.5	AT4G20820	AT2G24300	0.406614
MSTRG.54573.1	MSTRG.7725.5	SYP121	AT2G24300	0.47798
Ciclev10015791m.v1.0	MSTRG.7725.5	GATL10	AT2G24300	0.255666
Ciclev10010491m.v1.0	MSTRG.7725.5	AT5G62865	AT2G24300	0.359652
Ciclev10013071m.v1.0	MSTRG.7725.5	--	AT2G24300	0.322321
Ciclev10007783m.v1.0	MSTRG.17654.5	AT2G24300	GLR3.5	0.316511
Ciclev10007783m.v1.0	MSTRG.67709.4	AT2G24300	MLO6	0.214195
Ciclev10007783m.v1.0	MSTRG.66926.1	AT2G24300	RLP14	0.289072
Ciclev10007783m.v1.0	MSTRG.69823.3	AT2G24300	--	0.329796
Ciclev10007783m.v1.0	MSTRG.28234.1	AT2G24300	--	0.405679
Ciclev10007783m.v1.0	Ciclev10022734m.v1.0	AT2G24300	ERF13	0.21805
Ciclev10007783m.v1.0	Ciclev10028860m.v1.0	AT2G24300	--	0.387388
Ciclev10007783m.v1.0	MSTRG.29213.1	AT2G24300	GSTU5	0.425577
Ciclev10007783m.v1.0	Ciclev10013069m.v1.0	AT2G24300	--	0.348097
Ciclev10007783m.v1.0	MSTRG.17571.7	AT2G24300	NSL1	0.289242
Ciclev10007783m.v1.0	MSTRG.947.1	AT2G24300	AT5G25930	0.381036
Ciclev10007783m.v1.0	MSTRG.29058.1	AT2G24300	--	0.365189
Ciclev10007783m.v1.0	Ciclev10000182m.v1.0	AT2G24300	AT1G34420	0.401967
Ciclev10007783m.v1.0	Ciclev10018146m.v1.0	AT2G24300	AT4G20820	0.418792
Ciclev10007783m.v1.0	Ciclev10002803m.v1.0	AT2G24300	--	0.28179
Ciclev10007783m.v1.0	MSTRG.48686.3	AT2G24300	--	0.205803
Ciclev10007783m.v1.0	MSTRG.48834.2	AT2G24300	--	0.328063
Ciclev10007783m.v1.0	Ciclev10012979m.v1.0	AT2G24300	--	0.412636
Ciclev10007783m.v1.0	Ciclev10002523m.v1.0	AT2G24300	CML37	0.361837
Ciclev10007783m.v1.0	MSTRG.10899.2	AT2G24300	AT5G21090	0.221376
Ciclev10007783m.v1.0	Ciclev10014412m.v1.0	AT2G24300	GLR3.5	0.277694
Ciclev10007783m.v1.0	Ciclev10014227m.v1.0	AT2G24300	GLR3.5	0.320153
Ciclev10007783m.v1.0	Ciclev10011386m.v1.0	AT2G24300	WRKY33	0.416949
Ciclev10007783m.v1.0	MSTRG.46788.1	AT2G24300	STZ	0.248485
Ciclev10007783m.v1.0	Ciclev10008291m.v1.0	AT2G24300	DGK3	0.344347
Ciclev10007783m.v1.0	MSTRG.15716.2	AT2G24300	TTA1	0.317093
Ciclev10007783m.v1.0	Ciclev10029792m.v1.0	AT2G24300	--	0.24461
Ciclev10007783m.v1.0	MSTRG.36753.1	AT2G24300	AT4G39670	0.220626
Ciclev10007783m.v1.0	MSTRG.46884.3	AT2G24300	BCAT-2	0.289298
Ciclev10007783m.v1.0	MSTRG.56761.7	AT2G24300	ZAR1	0.349058
Ciclev10007783m.v1.0	Ciclev10001538m.v1.0	AT2G24300	AT5G42440	0.255725
Ciclev10007783m.v1.0	Ciclev10027761m.v1.0	AT2G24300	XLG1	0.249771
Ciclev10007783m.v1.0	Ciclev10032760m.v1.0	AT2G24300	SUE4	0.248659
Ciclev10007783m.v1.0	MSTRG.66926.15	AT2G24300	RLP14	0.205235
Ciclev10007783m.v1.0	MSTRG.29325.1	AT2G24300	AT3G14470	0.265206
Ciclev10007783m.v1.0	Ciclev10023060m.v1.0	AT2G24300	--	0.412277
Ciclev10007783m.v1.0	MSTRG.1062.4	AT2G24300	AT2G26190	0.363191
Ciclev10007783m.v1.0	MSTRG.16876.1	AT2G24300	--	0.342564
Ciclev10007783m.v1.0	Ciclev10024482m.v1.0	AT2G24300	AT5G46450	0.216828
Ciclev10007783m.v1.0	Ciclev10008261m.v1.0	AT2G24300	AT5G20050	0.2462
Ciclev10007783m.v1.0	MSTRG.54919.2	AT2G24300	ABCG39	0.277076
lncRNA_MSTRG.15107.2	Ciclev10007783m.v1.0	--	AT2G24300	0.258416
MSTRG.37943.1	Ciclev10007783m.v1.0	BIK1	AT2G24300	0.240548
MSTRG.30769.4	Ciclev10007783m.v1.0	--	AT2G24300	0.280504
MSTRG.53858.3	Ciclev10007783m.v1.0	WRKY33	AT2G24300	0.257405
MSTRG.53858.1	Ciclev10007783m.v1.0	WRKY33	AT2G24300	0.43065
Ciclev10022337m.v1.0	Ciclev10007783m.v1.0	BAP2	AT2G24300	0.377546
MSTRG.68171.1	Ciclev10007783m.v1.0	MTPB1	AT2G24300	0.259971
Ciclev10021038m.v1.0	Ciclev10007783m.v1.0	WRKY53	AT2G24300	0.324149
Ciclev10002277m.v1.0	Ciclev10007783m.v1.0	ATAF1	AT2G24300	0.290225
Ciclev10014857m.v1.0	Ciclev10007783m.v1.0	AT4G20820	AT2G24300	0.39763
MSTRG.54573.1	Ciclev10007783m.v1.0	SYP121	AT2G24300	0.426106
Ciclev10015791m.v1.0	Ciclev10007783m.v1.0	GATL10	AT2G24300	0.213363
Ciclev10010491m.v1.0	Ciclev10007783m.v1.0	AT5G62865	AT2G24300	0.370069
Ciclev10013071m.v1.0	Ciclev10007783m.v1.0	--	AT2G24300	0.279697
Ciclev10020033m.v1.0	Ciclev10007783m.v1.0	AT5G41330	AT2G24300	0.43541
Ciclev10001995m.v1.0	Ciclev10007783m.v1.0	PLA2A	AT2G24300	0.204732
Ciclev10014726m.v1.0	Ciclev10007783m.v1.0	AT4G20820	AT2G24300	0.406041
MSTRG.2415.3	Ciclev10007783m.v1.0	AT4G26180	AT2G24300	0.25879
Ciclev10029421m.v1.0	Ciclev10007783m.v1.0	--	AT2G24300	0.436248
Ciclev10022388m.v1.0	Ciclev10007783m.v1.0	--	AT2G24300	0.302941
Ciclev10009120m.v1.0	Ciclev10007783m.v1.0	WRKY17	AT2G24300	0.240485
Ciclev10028314m.v1.0	Ciclev10007783m.v1.0	GCH	AT2G24300	0.339612
MSTRG.49144.5	Ciclev10007783m.v1.0	AT1G76520	AT2G24300	0.231426
MSTRG.124.1	Ciclev10007783m.v1.0	WRKY17	AT2G24300	0.302792
MSTRG.37887.3	Ciclev10007783m.v1.0	AT1G59710	AT2G24300	0.433951
Ciclev10001957m.v1.0	Ciclev10007783m.v1.0	PLA2A	AT2G24300	0.278789
Ciclev10029464m.v1.0	Ciclev10007783m.v1.0	AT2G28200	AT2G24300	0.425423
MSTRG.7381.4	Ciclev10007783m.v1.0	ATR2	AT2G24300	0.382494
Ciclev10025719m.v1.0	Ciclev10007783m.v1.0	CPK28	AT2G24300	0.293597
MSTRG.19947.5	Ciclev10007783m.v1.0	AT5G47070	AT2G24300	0.286267
Ciclev10001882m.v1.0	Ciclev10007783m.v1.0	--	AT2G24300	0.242713
Ciclev10012790m.v1.0	Ciclev10007783m.v1.0	--	AT2G24300	0.212388
MSTRG.46884.4	Ciclev10007783m.v1.0	BCAT-2	AT2G24300	0.264647
MSTRG.9992.1	Ciclev10007783m.v1.0	--	AT2G24300	0.275106
MSTRG.48834.3	Ciclev10007783m.v1.0	--	AT2G24300	0.390285
Ciclev10012977m.v1.0	Ciclev10007783m.v1.0	AT1G32700	AT2G24300	0.279469
Ciclev10006005m.v1.0	Ciclev10007783m.v1.0	--	AT2G24300	0.258492
MSTRG.38267.12	Ciclev10007783m.v1.0	PUB43	AT2G24300	0.367744
Ciclev10017094m.v1.0	Ciclev10007783m.v1.0	--	AT2G24300	0.248068
MSTRG.67709.6	Ciclev10007783m.v1.0	MLO6	AT2G24300	0.2224
MSTRG.16340.2	Ciclev10007783m.v1.0	AT1G68390	AT2G24300	0.22924
Ciclev10031298m.v1.0	Ciclev10007783m.v1.0	AT1G68580	AT2G24300	0.283813
Ciclev10028602m.v1.0	Ciclev10007783m.v1.0	MTPB1	AT2G24300	0.396656
MSTRG.49144.6	Ciclev10007783m.v1.0	AT1G76520	AT2G24300	0.253444
MSTRG.61985.3	Ciclev10007783m.v1.0	--	AT2G24300	0.337398
Ciclev10000654m.v1.0	Ciclev10007783m.v1.0	--	AT2G24300	0.269385
MSTRG.37887.1	Ciclev10007783m.v1.0	AT1G27100	AT2G24300	0.308619
MSTRG.57954.4	Ciclev10007783m.v1.0	--	AT2G24300	0.280986
Ciclev10026156m.v1.0	Ciclev10007783m.v1.0	AT1G53820	AT2G24300	0.420713
MSTRG.1062.6	Ciclev10007783m.v1.0	AT2G26190	AT2G24300	0.348248
MSTRG.11726.1	Ciclev10007783m.v1.0	--	AT2G24300	0.25251
Ciclev10020517m.v1.0	Ciclev10007783m.v1.0	AT1G16670	AT2G24300	0.346089
Ciclev10025392m.v1.0	Ciclev10007783m.v1.0	TT7	AT2G24300	0.317987
MSTRG.36336.5	Ciclev10007783m.v1.0	--	AT2G24300	0.292842
Ciclev10010903m.v1.0	Ciclev10007783m.v1.0	ABCG39	AT2G24300	0.239622
Ciclev10008453m.v1.0	Ciclev10020033m.v1.0	AT2G24300	AT5G41330	0.35975
Ciclev10008453m.v1.0	Ciclev10014726m.v1.0	AT2G24300	AT4G20820	0.29948
Ciclev10008453m.v1.0	Ciclev10029421m.v1.0	AT2G24300	--	0.323849
Ciclev10008453m.v1.0	Ciclev10022388m.v1.0	AT2G24300	--	0.21193
Ciclev10008453m.v1.0	Ciclev10028314m.v1.0	AT2G24300	GCH	0.265007
Ciclev10008453m.v1.0	MSTRG.49144.5	AT2G24300	AT1G76520	0.209192
Ciclev10008453m.v1.0	MSTRG.124.1	AT2G24300	WRKY17	0.232665
Ciclev10008453m.v1.0	MSTRG.37887.3	AT2G24300	AT1G59710	0.320429
Ciclev10008453m.v1.0	Ciclev10008036m.v1.0	AT2G24300	KCS11	0.2026
Ciclev10008453m.v1.0	Ciclev10029464m.v1.0	AT2G24300	AT2G28200	0.347303
Ciclev10008453m.v1.0	MSTRG.7381.4	AT2G24300	ATR2	0.282472
Ciclev10008453m.v1.0	Ciclev10025719m.v1.0	AT2G24300	CPK28	0.205004
Ciclev10008453m.v1.0	MSTRG.19947.5	AT2G24300	AT5G47070	0.222704
Ciclev10008453m.v1.0	MSTRG.9992.1	AT2G24300	--	0.225692
Ciclev10008453m.v1.0	MSTRG.48834.3	AT2G24300	--	0.290501
Ciclev10008453m.v1.0	Ciclev10012977m.v1.0	AT2G24300	AT1G32700	0.227736
Ciclev10008453m.v1.0	Ciclev10006005m.v1.0	AT2G24300	--	0.274789
Ciclev10008453m.v1.0	MSTRG.38267.12	AT2G24300	PUB43	0.280187
Ciclev10008453m.v1.0	Ciclev10031298m.v1.0	AT2G24300	AT1G68580	0.203523
Ciclev10008453m.v1.0	Ciclev10028602m.v1.0	AT2G24300	MTPB1	0.272782
Ciclev10008453m.v1.0	MSTRG.49144.6	AT2G24300	AT1G76520	0.231237
Ciclev10008453m.v1.0	MSTRG.61985.3	AT2G24300	--	0.233077
Ciclev10008453m.v1.0	Ciclev10000654m.v1.0	AT2G24300	--	0.292739
Ciclev10008453m.v1.0	MSTRG.37887.1	AT2G24300	AT1G27100	0.219779
Ciclev10008453m.v1.0	MSTRG.57954.4	AT2G24300	--	0.221611
Ciclev10008453m.v1.0	Ciclev10026156m.v1.0	AT2G24300	AT1G53820	0.308221
Ciclev10008453m.v1.0	MSTRG.1062.6	AT2G24300	AT2G26190	0.276479
Ciclev10008453m.v1.0	MSTRG.11726.1	AT2G24300	--	0.206519
Ciclev10008453m.v1.0	Ciclev10020517m.v1.0	AT2G24300	AT1G16670	0.264835
Ciclev10008453m.v1.0	Ciclev10025392m.v1.0	AT2G24300	TT7	0.215334
Ciclev10008453m.v1.0	MSTRG.36336.5	AT2G24300	--	0.233022
Ciclev10008453m.v1.0	Ciclev10010903m.v1.0	AT2G24300	ABCG39	0.233335
Ciclev10008453m.v1.0	MSTRG.17654.5	AT2G24300	GLR3.5	0.262287
Ciclev10008453m.v1.0	MSTRG.66926.1	AT2G24300	RLP14	0.278163
Ciclev10008453m.v1.0	MSTRG.69823.3	AT2G24300	--	0.224159
Ciclev10008453m.v1.0	MSTRG.28234.1	AT2G24300	--	0.317926
Ciclev10008453m.v1.0	Ciclev10025686m.v1.0	AT2G24300	AT5G05320	0.210691
Ciclev10008453m.v1.0	Ciclev10028860m.v1.0	AT2G24300	--	0.341476
Ciclev10008453m.v1.0	MSTRG.29213.1	AT2G24300	GSTU5	0.334306
Ciclev10008453m.v1.0	Ciclev10013069m.v1.0	AT2G24300	--	0.228205
Ciclev10008453m.v1.0	MSTRG.947.1	AT2G24300	AT5G25930	0.27417
Ciclev10008453m.v1.0	MSTRG.29058.1	AT2G24300	--	0.234688
Ciclev10008453m.v1.0	Ciclev10000182m.v1.0	AT2G24300	AT1G34420	0.336839
Ciclev10008453m.v1.0	Ciclev10018146m.v1.0	AT2G24300	AT4G20820	0.299494
Ciclev10008453m.v1.0	Ciclev10002803m.v1.0	AT2G24300	--	0.259618
Ciclev10008453m.v1.0	MSTRG.48686.3	AT2G24300	--	0.218001
Ciclev10008453m.v1.0	MSTRG.48834.2	AT2G24300	--	0.24521
Ciclev10008453m.v1.0	Ciclev10012979m.v1.0	AT2G24300	--	0.309914
Ciclev10008453m.v1.0	Ciclev10002523m.v1.0	AT2G24300	CML37	0.273414
Ciclev10008453m.v1.0	Ciclev10014412m.v1.0	AT2G24300	GLR3.5	0.20161
Ciclev10008453m.v1.0	Ciclev10014227m.v1.0	AT2G24300	GLR3.5	0.249186
Ciclev10008453m.v1.0	Ciclev10011386m.v1.0	AT2G24300	WRKY33	0.318997
Ciclev10008453m.v1.0	Ciclev10008291m.v1.0	AT2G24300	DGK3	0.317667
Ciclev10008453m.v1.0	MSTRG.37501.2	AT2G24300	CYP71B35	0.200822
Ciclev10008453m.v1.0	MSTRG.15716.2	AT2G24300	TTA1	0.2263
Ciclev10008453m.v1.0	Ciclev10029792m.v1.0	AT2G24300	--	0.228815
Ciclev10008453m.v1.0	MSTRG.56761.7	AT2G24300	ZAR1	0.270888
Ciclev10008453m.v1.0	Ciclev10001538m.v1.0	AT2G24300	AT5G42440	0.226994
Ciclev10008453m.v1.0	Ciclev10027761m.v1.0	AT2G24300	XLG1	0.213175
Ciclev10008453m.v1.0	MSTRG.29325.1	AT2G24300	AT3G14470	0.215206
Ciclev10008453m.v1.0	Ciclev10023060m.v1.0	AT2G24300	--	0.340919
Ciclev10008453m.v1.0	MSTRG.1062.4	AT2G24300	AT2G26190	0.227628
Ciclev10008453m.v1.0	MSTRG.16876.1	AT2G24300	--	0.224802
Ciclev10008453m.v1.0	MSTRG.54919.2	AT2G24300	ABCG39	0.209516
Ciclev10002803m.v1.0	MSTRG.4703.1	--	--	0.260508
Ciclev10002803m.v1.0	MSTRG.48686.3	--	--	0.281144
Ciclev10002803m.v1.0	MSTRG.58085.1	--	ATBFRUCT1	0.225946
Ciclev10002803m.v1.0	MSTRG.58085.6	--	ATBFRUCT1	0.211949
Ciclev10002803m.v1.0	MSTRG.48834.2	--	--	0.281211
Ciclev10002803m.v1.0	Ciclev10012979m.v1.0	--	--	0.351488
Ciclev10002803m.v1.0	Ciclev10002523m.v1.0	--	CML37	0.31622
Ciclev10002803m.v1.0	MSTRG.10899.2	--	AT5G21090	0.235429
Ciclev10002803m.v1.0	MSTRG.7698.5	--	AT5G58200	0.278673
Ciclev10002803m.v1.0	Ciclev10014412m.v1.0	--	GLR3.5	0.251321
Ciclev10002803m.v1.0	Ciclev10014227m.v1.0	--	GLR3.5	0.279326
Ciclev10002803m.v1.0	Ciclev10001361m.v1.0	--	PLA2A	0.223888
Ciclev10002803m.v1.0	Ciclev10011386m.v1.0	--	WRKY33	0.347007
Ciclev10002803m.v1.0	MSTRG.46788.1	--	STZ	0.257309
Ciclev10002803m.v1.0	Ciclev10008291m.v1.0	--	DGK3	0.320385
Ciclev10002803m.v1.0	MSTRG.15716.2	--	TTA1	0.263892
Ciclev10002803m.v1.0	Ciclev10029792m.v1.0	--	--	0.29595
Ciclev10002803m.v1.0	MSTRG.36753.1	--	AT4G39670	0.232062
Ciclev10002803m.v1.0	MSTRG.46884.3	--	BCAT-2	0.239185
Ciclev10002803m.v1.0	Ciclev10026544m.v1.0	--	--	0.233209
Ciclev10002803m.v1.0	MSTRG.56761.7	--	ZAR1	0.295971
Ciclev10002803m.v1.0	MSTRG.60806.1	--	AT5G05320	0.237814
Ciclev10002803m.v1.0	MSTRG.15782.2	--	AT1G14780	0.201643
Ciclev10002803m.v1.0	Ciclev10001538m.v1.0	--	AT5G42440	0.287227
Ciclev10002803m.v1.0	Ciclev10027761m.v1.0	--	XLG1	0.285707
Ciclev10002803m.v1.0	Ciclev10032760m.v1.0	--	SUE4	0.255131
Ciclev10002803m.v1.0	MSTRG.66926.15	--	RLP14	0.22737
Ciclev10002803m.v1.0	MSTRG.61448.2	--	SERK1	0.25804
Ciclev10002803m.v1.0	MSTRG.29325.1	--	AT3G14470	0.283153
Ciclev10002803m.v1.0	Ciclev10023060m.v1.0	--	--	0.359445
Ciclev10002803m.v1.0	MSTRG.1062.4	--	AT2G26190	0.291629
Ciclev10002803m.v1.0	MSTRG.16876.1	--	--	0.258664
Ciclev10002803m.v1.0	MSTRG.45105.11	--	--	0.273094
Ciclev10002803m.v1.0	Ciclev10024482m.v1.0	--	AT5G46450	0.233185
Ciclev10002803m.v1.0	Ciclev10025396m.v1.0	--	CYP71A26	0.204897
Ciclev10002803m.v1.0	Ciclev10008261m.v1.0	--	AT5G20050	0.266502
Ciclev10002803m.v1.0	MSTRG.54919.2	--	ABCG39	0.25547
lncRNA_MSTRG.61985.4	Ciclev10002803m.v1.0	--	--	0.242547
lncRNA_MSTRG.15107.2	Ciclev10002803m.v1.0	--	--	0.226955
Ciclev10019666m.v1.0	Ciclev10002803m.v1.0	At4g16820	--	0.211762
MSTRG.67790.6	Ciclev10002803m.v1.0	--	--	0.200132
MSTRG.37943.1	Ciclev10002803m.v1.0	BIK1	--	0.301243
MSTRG.30769.4	Ciclev10002803m.v1.0	--	--	0.286837
MSTRG.53858.3	Ciclev10002803m.v1.0	WRKY33	--	0.230843
MSTRG.53858.1	Ciclev10002803m.v1.0	WRKY33	--	0.373682
Ciclev10022337m.v1.0	Ciclev10002803m.v1.0	BAP2	--	0.310209
MSTRG.68171.1	Ciclev10002803m.v1.0	MTPB1	--	0.250303
Ciclev10021038m.v1.0	Ciclev10002803m.v1.0	WRKY53	--	0.296857
Ciclev10002277m.v1.0	Ciclev10002803m.v1.0	ATAF1	--	0.290688
Ciclev10014857m.v1.0	Ciclev10002803m.v1.0	AT4G20820	--	0.354112
MSTRG.54573.1	Ciclev10002803m.v1.0	SYP121	--	0.359494
Ciclev10015791m.v1.0	Ciclev10002803m.v1.0	GATL10	--	0.239551
Ciclev10010491m.v1.0	Ciclev10002803m.v1.0	AT5G62865	--	0.316593
Ciclev10013071m.v1.0	Ciclev10002803m.v1.0	--	--	0.257624
Ciclev10008453m.v1.0	Ciclev10002803m.v1.0	AT2G24300	--	0.259618
MSTRG.7725.5	Ciclev10002803m.v1.0	AT2G24300	--	0.217357
MSTRG.56355.5	Ciclev10002803m.v1.0	GLR3.6	--	0.244111
Ciclev10020033m.v1.0	Ciclev10002803m.v1.0	AT5G41330	--	0.372934
Ciclev10001995m.v1.0	Ciclev10002803m.v1.0	PLA2A	--	0.211541
Ciclev10014726m.v1.0	Ciclev10002803m.v1.0	AT4G20820	--	0.365194
MSTRG.2415.3	Ciclev10002803m.v1.0	AT4G26180	--	0.250043
Ciclev10029421m.v1.0	Ciclev10002803m.v1.0	--	--	0.357573
Ciclev10022388m.v1.0	Ciclev10002803m.v1.0	--	--	0.26534
Ciclev10009120m.v1.0	Ciclev10002803m.v1.0	WRKY17	--	0.25153
Ciclev10028314m.v1.0	Ciclev10002803m.v1.0	GCH	--	0.284548
MSTRG.49144.5	Ciclev10002803m.v1.0	AT1G76520	--	0.274344
Ciclev10028407m.v1.0	Ciclev10002803m.v1.0	AT4G38550	--	0.247558
MSTRG.124.1	Ciclev10002803m.v1.0	WRKY17	--	0.271785
MSTRG.37887.3	Ciclev10002803m.v1.0	AT1G59710	--	0.362804
Ciclev10001957m.v1.0	Ciclev10002803m.v1.0	PLA2A	--	0.237471
Ciclev10008036m.v1.0	Ciclev10002803m.v1.0	KCS11	--	0.286703
Ciclev10029464m.v1.0	Ciclev10002803m.v1.0	AT2G28200	--	0.382505
MSTRG.7381.4	Ciclev10002803m.v1.0	ATR2	--	0.315955
MSTRG.30725.1	Ciclev10002803m.v1.0	CNGC1	--	0.225325
MSTRG.37912.4	Ciclev10002803m.v1.0	--	--	0.28953
Ciclev10025719m.v1.0	Ciclev10002803m.v1.0	CPK28	--	0.281114
Ciclev10021869m.v1.0	Ciclev10002803m.v1.0	--	--	0.279999
MSTRG.19947.5	Ciclev10002803m.v1.0	AT5G47070	--	0.264364
Ciclev10001882m.v1.0	Ciclev10002803m.v1.0	--	--	0.282525
MSTRG.27121.23	Ciclev10002803m.v1.0	PR5K	--	0.275375
Ciclev10031023m.v1.0	Ciclev10002803m.v1.0	MKP1	--	0.221175
MSTRG.27719.40	Ciclev10002803m.v1.0	--	--	0.226865
Ciclev10012790m.v1.0	Ciclev10002803m.v1.0	--	--	0.263952
MSTRG.60822.44	Ciclev10002803m.v1.0	--	--	0.206477
MSTRG.46300.33	Ciclev10002803m.v1.0	AT3G14470	--	0.242393
MSTRG.46884.4	Ciclev10002803m.v1.0	BCAT-2	--	0.228668
MSTRG.9992.1	Ciclev10002803m.v1.0	--	--	0.284295
MSTRG.46772.4	Ciclev10002803m.v1.0	AT1G27700	--	0.241067
MSTRG.48834.3	Ciclev10002803m.v1.0	--	--	0.331622
Ciclev10012977m.v1.0	Ciclev10002803m.v1.0	AT1G32700	--	0.300556
Ciclev10006005m.v1.0	Ciclev10002803m.v1.0	--	--	0.30805
MSTRG.38267.12	Ciclev10002803m.v1.0	PUB43	--	0.296302
MSTRG.18964.2	Ciclev10002803m.v1.0	DL1	--	0.263519
MSTRG.10041.1	Ciclev10002803m.v1.0	RLK1	--	0.214834
Ciclev10015525m.v1.0	Ciclev10002803m.v1.0	CPK7	--	0.200861
Ciclev10017094m.v1.0	Ciclev10002803m.v1.0	--	--	0.287357
Ciclev10023018m.v1.0	Ciclev10002803m.v1.0	AT2G30540	--	0.270854
MSTRG.67709.6	Ciclev10002803m.v1.0	MLO6	--	0.220503
MSTRG.16340.2	Ciclev10002803m.v1.0	AT1G68390	--	0.220659
Ciclev10031298m.v1.0	Ciclev10002803m.v1.0	AT1G68580	--	0.266772
Ciclev10028602m.v1.0	Ciclev10002803m.v1.0	MTPB1	--	0.308411
MSTRG.48136.1	Ciclev10002803m.v1.0	AT1G34420	--	0.251995
MSTRG.49144.6	Ciclev10002803m.v1.0	AT1G76520	--	0.274883
MSTRG.28084.2	Ciclev10002803m.v1.0	ERF-1	--	0.29868
MSTRG.29058.2	Ciclev10002803m.v1.0	--	--	0.21965
MSTRG.61985.3	Ciclev10002803m.v1.0	--	--	0.27523
Ciclev10000654m.v1.0	Ciclev10002803m.v1.0	--	--	0.3052
MSTRG.37887.1	Ciclev10002803m.v1.0	AT1G27100	--	0.270229
MSTRG.57954.4	Ciclev10002803m.v1.0	--	--	0.265091
Ciclev10026156m.v1.0	Ciclev10002803m.v1.0	AT1G53820	--	0.368059
MSTRG.1062.6	Ciclev10002803m.v1.0	AT2G26190	--	0.332292
MSTRG.11726.1	Ciclev10002803m.v1.0	--	--	0.296805
Ciclev10020517m.v1.0	Ciclev10002803m.v1.0	AT1G16670	--	0.288026
MSTRG.65367.1	Ciclev10002803m.v1.0	GCH	--	0.285699
Ciclev10025392m.v1.0	Ciclev10002803m.v1.0	TT7	--	0.274065
MSTRG.36336.5	Ciclev10002803m.v1.0	--	--	0.279884
Ciclev10010903m.v1.0	Ciclev10002803m.v1.0	ABCG39	--	0.28732
MSTRG.35566.6	Ciclev10002803m.v1.0	EMB2758	--	0.213144
MSTRG.10567.3	Ciclev10002803m.v1.0	RPP13	--	0.255165
Ciclev10007783m.v1.0	Ciclev10002803m.v1.0	AT2G24300	--	0.28179
MSTRG.17654.5	Ciclev10002803m.v1.0	GLR3.5	--	0.27452
MSTRG.67709.4	Ciclev10002803m.v1.0	MLO6	--	0.295727
MSTRG.17571.6	Ciclev10002803m.v1.0	NSL1	--	0.214125
Ciclev10009278m.v1.0	Ciclev10002803m.v1.0	CPN20	--	0.231435
MSTRG.55155.2	Ciclev10002803m.v1.0	AT2G40860	--	0.222779
MSTRG.66926.1	Ciclev10002803m.v1.0	RLP14	--	0.287646
MSTRG.57690.5	Ciclev10002803m.v1.0	ELI3-2	--	0.230105
MSTRG.48383.1	Ciclev10002803m.v1.0	PLA2A	--	0.236144
MSTRG.69823.3	Ciclev10002803m.v1.0	--	--	0.275141
MSTRG.28234.1	Ciclev10002803m.v1.0	--	--	0.343142
Ciclev10022734m.v1.0	Ciclev10002803m.v1.0	ERF13	--	0.255722
MSTRG.55490.1	Ciclev10002803m.v1.0	AT1G67025	--	0.26497
Ciclev10028860m.v1.0	Ciclev10002803m.v1.0	--	--	0.372558
MSTRG.29213.1	Ciclev10002803m.v1.0	GSTU5	--	0.369703
MSTRG.32630.4	Ciclev10002803m.v1.0	--	--	0.203134
Ciclev10032296m.v1.0	Ciclev10002803m.v1.0	PLPB	--	0.26617
Ciclev10013069m.v1.0	Ciclev10002803m.v1.0	--	--	0.293036
MSTRG.17571.7	Ciclev10002803m.v1.0	NSL1	--	0.269347
MSTRG.947.1	Ciclev10002803m.v1.0	AT5G25930	--	0.347237
MSTRG.29058.1	Ciclev10002803m.v1.0	--	--	0.311099
MSTRG.60806.4	Ciclev10002803m.v1.0	AT5G05320	--	0.259563
Ciclev10000182m.v1.0	Ciclev10002803m.v1.0	AT1G34420	--	0.355593
Ciclev10018146m.v1.0	Ciclev10002803m.v1.0	AT4G20820	--	0.367874
MSTRG.67759.3	Ciclev10002803m.v1.0	PLA2A	--	0.203872
MSTRG.67759.2	Ciclev10002803m.v1.0	PLA2A	--	0.212613
MSTRG.76515.5	Ciclev10002803m.v1.0	AT1G51160	--	0.267827
Ciclev10022688m.v1.0	Ciclev10008164m.v1.0	--	--	0.238242
Ciclev10022688m.v1.0	Ciclev10018146m.v1.0	--	AT4G20820	0.223867
Ciclev10022688m.v1.0	MSTRG.38420.1	--	RLK1	0.216306
Ciclev10022688m.v1.0	Ciclev10005139m.v1.0	--	TBL11	0.212276
Ciclev10022688m.v1.0	Ciclev10024220m.v1.0	--	PR5K	0.205664
Ciclev10014857m.v1.0	Ciclev10022688m.v1.0	AT4G20820	--	0.222058
Ciclev10014726m.v1.0	Ciclev10022688m.v1.0	AT4G20820	--	0.220488
MSTRG.27105.5	Ciclev10022688m.v1.0	--	--	0.207069
MSTRG.61628.2	Ciclev10022688m.v1.0	AT4G39830	--	0.21054
MSTRG.14978.10	Ciclev10022688m.v1.0	AT5G35735	--	0.210432
Ciclev10025235m.v1.0	Ciclev10022688m.v1.0	AT4G39830	--	0.219487
Ciclev10012554m.v1.0	Ciclev10022688m.v1.0	--	--	0.201469

## Sheet: sweet orange
Data S6 Genes first connected to callose sythase related genes with edge weight higher than 0.2 in sweet orange.
Source	Target	Gene symbol (source)	Gene symbol (target)	Edge weight
MSTRG.10000.1	MSTRG.17937.5	CALS1	LHB1B1	0.309668
MSTRG.10000.1	Ciclev10014764m.v1.0	CALS1	AT4G12700	0.248561
MSTRG.10000.1	Ciclev10000860m.v1.0	CALS1	CYP706A5	0.228913
MSTRG.10000.1	Ciclev10004905m.v1.0	CALS1	AT1G68470	0.430749
MSTRG.10000.1	MSTRG.21058.1	CALS1	AT5G15740	0.238289
MSTRG.10000.1	Ciclev10004977m.v1.0	CALS1	PEL3	0.408947
MSTRG.10000.1	Ciclev10026759m.v1.0	CALS1	RALFL34	0.451352
MSTRG.10000.1	Ciclev10029471m.v1.0	CALS1	Ciclev10029471m.v1.0	0.324251
MSTRG.10000.1	Ciclev10012944m.v1.0	CALS1	AT5G16450	0.215023
MSTRG.10000.1	Ciclev10016737m.v1.0	CALS1	Ciclev10016737m.v1.0	0.298356
MSTRG.10000.1	Ciclev10012575m.v1.0	CALS1	Ciclev10012575m.v1.0	0.261448
MSTRG.10000.1	Ciclev10005522m.v1.0	CALS1	CHIA	0.221562
MSTRG.10000.1	Ciclev10012701m.v1.0	CALS1	Ciclev10012701m.v1.0	0.30256
MSTRG.10000.1	Ciclev10011613m.v1.0	CALS1	AT3G52500	0.445459
MSTRG.10000.1	MSTRG.6922.1	CALS1	AT5G12010	0.241111
MSTRG.10000.1	Ciclev10031364m.v1.0	CALS1	AT1G25510	0.377618
MSTRG.10000.1	MSTRG.58400.1	CALS1	AT3G14240	0.45813
MSTRG.10000.1	Ciclev10030625m.v1.0	CALS1	AT3G56370	0.23774
MSTRG.10000.1	Ciclev10001438m.v1.0	CALS1	WAT1	0.212876
MSTRG.10000.1	Ciclev10012698m.v1.0	CALS1	AT3G10080	0.301135
MSTRG.10000.1	Ciclev10031082m.v1.0	CALS1	AT2G40480	0.404236
MSTRG.10000.1	MSTRG.54042.1	CALS1	AT3G08670	0.324414
MSTRG.10000.1	MSTRG.15234.2	CALS1	AIR3	0.390318
MSTRG.10000.1	Ciclev10026684m.v1.0	CALS1	AT2G23690	0.257096
MSTRG.30867.1	MSTRG.10000.1	AT3G61490	CALS1	0.312399
Ciclev10012680m.v1.0	MSTRG.10000.1	Ciclev10012680m.v1.0	CALS1	0.303444
Ciclev10000992m.v1.0	MSTRG.10000.1	AT1G76660	CALS1	0.208724
Ciclev10027967m.v1.0	MSTRG.10000.1	LACS2	CALS1	0.302556
MSTRG.38772.2	MSTRG.10000.1	MSTRG.38772.2	CALS1	0.332086
MSTRG.30100.3	MSTRG.10000.1	AT4G02320	CALS1	0.386566
Ciclev10032973m.v1.0	MSTRG.10000.1	MLP423	CALS1	0.346671
Ciclev10029269m.v1.0	MSTRG.10000.1	Ciclev10029269m.v1.0	CALS1	0.232138
Ciclev10009194m.v1.0	MSTRG.10000.1	AT5G55830	CALS1	0.30833
Ciclev10015449m.v1.0	MSTRG.10000.1	FaTA	CALS1	0.240172
Ciclev10029408m.v1.0	MSTRG.10000.1	AT4G35320	CALS1	0.234897
Ciclev10001451m.v1.0	MSTRG.10000.1	Ciclev10001451m.v1.0	CALS1	0.389095
Ciclev10011974m.v1.0	MSTRG.10000.1	ACT7	CALS1	0.380161
Ciclev10025939m.v1.0	MSTRG.10000.1	CAD9	CALS1	0.460786
MSTRG.56739.2	MSTRG.10000.1	BGAL3	CALS1	0.24692
Ciclev10024805m.v1.0	MSTRG.10000.1	FH6	CALS1	0.239293
Ciclev10029568m.v1.0	MSTRG.10000.1	Ciclev10029568m.v1.0	CALS1	0.203288
Ciclev10031232m.v1.0	MSTRG.10000.1	NPC6	CALS1	0.377784
Ciclev10000364m.v1.0	MSTRG.10000.1	ARA12	CALS1	0.262776
Ciclev10022410m.v1.0	MSTRG.10000.1	AT1G01250	CALS1	0.357583
Ciclev10019706m.v1.0	MSTRG.10000.1	CYP82G1	CALS1	0.213654
Ciclev10019694m.v1.0	MSTRG.10000.1	AT4G23490	CALS1	0.23704
MSTRG.57748.1	MSTRG.10000.1	PRX52	CALS1	0.360011
Ciclev10009892m.v1.0	MSTRG.10000.1	AT2G45180	CALS1	0.323539
Ciclev10024888m.v1.0	MSTRG.10000.1	BGAL1	CALS1	0.249996
Ciclev10000917m.v1.0	MSTRG.10000.1	AT5G12890	CALS1	0.309957
Ciclev10028674m.v1.0	MSTRG.10000.1	AT3G05910	CALS1	0.269523
Ciclev10009526m.v1.0	MSTRG.10000.1	SHN2	CALS1	0.292359
Ciclev10019616m.v1.0	MSTRG.10000.1	CYP86A2	CALS1	0.468336
Ciclev10030947m.v1.0	MSTRG.10000.1	PG2	CALS1	0.222219
Ciclev10028203m.v1.0	MSTRG.10000.1	AT4G34880	CALS1	0.304331
Ciclev10026322m.v1.0	MSTRG.10000.1	Ciclev10026322m.v1.0	CALS1	0.427535
Ciclev10004130m.v1.0	MSTRG.10000.1	NET1B	CALS1	0.375422
MSTRG.5636.4	MSTRG.10000.1	AT3G14490	CALS1	0.388005
MSTRG.5636.1	MSTRG.10000.1	MSTRG.5636.1	CALS1	0.283375
Ciclev10019456m.v1.0	MSTRG.10000.1	AT1G12570	CALS1	0.368351
Ciclev10002569m.v1.0	MSTRG.10000.1	IAA1	CALS1	0.20939
Ciclev10000761m.v1.0	MSTRG.10000.1	HMG1	CALS1	0.289554
Ciclev10019427m.v1.0	MSTRG.10000.1	AT1G12570	CALS1	0.221513
Ciclev10005954m.v1.0	MSTRG.10000.1	Ciclev10005954m.v1.0	CALS1	0.228237
MSTRG.75933.1	MSTRG.10000.1	CYP706A6	CALS1	0.279515
Ciclev10027716m.v1.0	MSTRG.10000.1	AT4G39050	CALS1	0.454707
Ciclev10012100m.v1.0	MSTRG.10000.1	Ciclev10012100m.v1.0	CALS1	0.280345
MSTRG.56786.1	MSTRG.10000.1	JMT	CALS1	0.203834
Ciclev10011536m.v1.0	MSTRG.10000.1	GPAT6	CALS1	0.279762
MSTRG.47206.3	MSTRG.10000.1	DHS1	CALS1	0.235031
MSTRG.55010.2	MSTRG.10000.1	MSTRG.55010.2	CALS1	0.228265
Ciclev10007510m.v1.0	MSTRG.10000.1	AT2G05920	CALS1	0.389569
