# Supplementary material for: Role of long non-coding RNA in regulatory network response to Candidatus Liberibacter asiaticus in citrus
Source: Front Plant Sci. 2023 Feb 20;14:1090711. doi: 10.3389/fpls.2023.1090711 (PMC9986497; doi:10.3389/fpls.2023.1090711)
Supplement: Supplementary file 3 [file DataSheet_3.zip › Supplementary Data/Data S7.xlsx]

## Sheet: roughlemon
Data S7 Analysis of PPI network in rough lemon.
Source	modules_source	Target	modules_target	Gene symbol (source)	Gene symbol (Target)	Edge confidence	Relation
MSTRG.19152.2	blue	MSTRG.32056.1	blue	ACS6	AT2G30020	0.839	PPI
MSTRG.19152.2	blue	Ciclev10002523m.v1.0	blue	ACS6	CML37	0.627	PPI
MSTRG.19152.2	blue	Ciclev10025719m.v1.0	blue	ACS6	CPK28	0.424	PPI
MSTRG.19152.2	blue	MSTRG.28084.2	blue	ACS6	ERF-1	0.563	PPI
MSTRG.19152.2	blue	Ciclev10022734m.v1.0	blue	ACS6	ERF13	0.646	PPI
MSTRG.19152.2	blue	Ciclev10015791m.v1.0	blue	ACS6	GATL10	0.443	PPI
MSTRG.19152.2	blue	MSTRG.46788.1	blue	ACS6	STZ	0.897	PPI
MSTRG.19152.2	blue	MSTRG.53858.3	blue	ACS6	WRKY33	0.958	PPI
Ciclev10020517m.v1.0	blue	Ciclev10008474m.v1.0	blue	AT1G16670	AT4G08850	0.402	PPI
Ciclev10020517m.v1.0	blue	MSTRG.947.1	blue	AT1G16670	AT5G25930	0.616	PPI
Ciclev10020517m.v1.0	blue	Ciclev10025719m.v1.0	blue	AT1G16670	CPK28	0.472	PPI
Ciclev10020517m.v1.0	blue	Ciclev10015525m.v1.0	blue	AT1G16670	CPK7	0.407	PPI
Ciclev10020517m.v1.0	blue	MSTRG.17571.6	blue	AT1G16670	NSL1	0.433	PPI
Ciclev10020517m.v1.0	blue	MSTRG.54573.1	blue	AT1G16670	SYP121	0.574	PPI
Ciclev10026156m.v1.0	blue	MSTRG.947.1	blue	AT1G53820	AT5G25930	0.636	PPI
MSTRG.1062.6	blue	Ciclev10025719m.v1.0	blue	AT2G26190	CPK28	0.499	PPI
MSTRG.1062.6	blue	MSTRG.17571.6	blue	AT2G26190	NSL1	0.403	PPI
MSTRG.1062.6	blue	MSTRG.54573.1	blue	AT2G26190	SYP121	0.499	PPI
MSTRG.1062.6	blue	MSTRG.53858.3	blue	AT2G26190	WRKY33	0.824	PPI
MSTRG.1062.6	blue	Ciclev10021038m.v1.0	blue	AT2G26190	WRKY53	0.447	PPI
MSTRG.1062.6	blue	MSTRG.56761.7	blue	AT2G26190	ZAR1	0.404	PPI
Ciclev10029464m.v1.0	blue	MSTRG.28084.2	blue	AT2G28200	ERF-1	0.432	PPI
MSTRG.32056.1	blue	MSTRG.19152.2	blue	AT2G30020	ACS6	0.839	PPI
MSTRG.32056.1	blue	Ciclev10002523m.v1.0	blue	AT2G30020	CML37	0.619	PPI
MSTRG.32056.1	blue	Ciclev10022734m.v1.0	blue	AT2G30020	ERF13	0.541	PPI
MSTRG.32056.1	blue	Ciclev10015791m.v1.0	blue	AT2G30020	GATL10	0.41	PPI
MSTRG.32056.1	blue	Ciclev10031023m.v1.0	blue	AT2G30020	MKP1	0.602	PPI
MSTRG.32056.1	blue	MSTRG.46788.1	blue	AT2G30020	STZ	0.748	PPI
MSTRG.32056.1	blue	MSTRG.53858.3	blue	AT2G30020	WRKY33	0.498	PPI
Ciclev10008474m.v1.0	blue	Ciclev10020517m.v1.0	blue	AT4G08850	AT1G16670	0.402	PPI
Ciclev10008474m.v1.0	blue	Ciclev10028407m.v1.0	blue	AT4G08850	AT4G38550	0.524	PPI
Ciclev10008474m.v1.0	blue	MSTRG.947.1	blue	AT4G08850	AT5G25930	0.501	PPI
Ciclev10008474m.v1.0	blue	MSTRG.56761.7	blue	AT4G08850	ZAR1	0.742	PPI
Ciclev10028407m.v1.0	blue	Ciclev10008474m.v1.0	blue	AT4G38550	AT4G08850	0.524	PPI
Ciclev10028407m.v1.0	blue	Ciclev10001029m.v1.0	yellow	AT4G38550	EDS1	0.52	PPI
Ciclev10028407m.v1.0	blue	MSTRG.17571.6	blue	AT4G38550	NSL1	0.431	PPI
Ciclev10028407m.v1.0	blue	MSTRG.54573.1	blue	AT4G38550	SYP121	0.691	PPI
Ciclev10028407m.v1.0	blue	MSTRG.56761.7	blue	AT4G38550	ZAR1	0.499	PPI
MSTRG.36753.1	blue	MSTRG.947.1	blue	AT4G39670	AT5G25930	0.57	PPI
MSTRG.36753.1	blue	Ciclev10002523m.v1.0	blue	AT4G39670	CML37	0.799	PPI
MSTRG.36753.1	blue	Ciclev10001029m.v1.0	yellow	AT4G39670	EDS1	0.485	PPI
MSTRG.36753.1	blue	Ciclev10001995m.v1.0	blue	AT4G39670	PLA2A	0.535	PPI
MSTRG.36753.1	blue	MSTRG.53858.3	blue	AT4G39670	WRKY33	0.406	PPI
MSTRG.61628.2	yellow	Ciclev10021038m.v1.0	blue	AT4G39830	WRKY53	0.458	PPI
MSTRG.53890.2	blue	Ciclev10009278m.v1.0	greenyellow	AT5G01750	CPN20	0.45	PPI
Ciclev10008261m.v1.0	blue	Ciclev10015525m.v1.0	blue	AT5G20050	CPK7	0.51	PPI
MSTRG.67333.5	blue	MSTRG.947.1	blue	AT5G22860	AT5G25930	0.414	PPI
MSTRG.947.1	blue	Ciclev10020517m.v1.0	blue	AT5G25930	AT1G16670	0.616	PPI
MSTRG.947.1	blue	Ciclev10026156m.v1.0	blue	AT5G25930	AT1G53820	0.636	PPI
MSTRG.947.1	blue	Ciclev10008474m.v1.0	blue	AT5G25930	AT4G08850	0.501	PPI
MSTRG.947.1	blue	MSTRG.36753.1	blue	AT5G25930	AT4G39670	0.57	PPI
MSTRG.947.1	blue	MSTRG.67333.5	blue	AT5G25930	AT5G22860	0.414	PPI
MSTRG.947.1	blue	MSTRG.14978.10	yellow	AT5G25930	AT5G35735	0.493	PPI
MSTRG.947.1	blue	MSTRG.67709.6	blue	AT5G25930	MLO6	0.575	PPI
MSTRG.947.1	blue	MSTRG.17571.6	blue	AT5G25930	NSL1	0.499	PPI
MSTRG.947.1	blue	Ciclev10001995m.v1.0	blue	AT5G25930	PLA2A	0.406	PPI
MSTRG.947.1	blue	MSTRG.54573.1	blue	AT5G25930	SYP121	0.829	PPI
MSTRG.947.1	blue	MSTRG.53858.3	blue	AT5G25930	WRKY33	0.774	PPI
MSTRG.947.1	blue	Ciclev10021038m.v1.0	blue	AT5G25930	WRKY53	0.644	PPI
MSTRG.14978.10	yellow	MSTRG.947.1	blue	AT5G35735	AT5G25930	0.493	PPI
MSTRG.14978.10	yellow	Ciclev10002523m.v1.0	blue	AT5G35735	CML37	0.406	PPI
MSTRG.14978.10	yellow	MSTRG.17571.6	blue	AT5G35735	NSL1	0.414	PPI
MSTRG.14978.10	yellow	MSTRG.46788.1	blue	AT5G35735	STZ	0.537	PPI
MSTRG.14978.10	yellow	MSTRG.54573.1	blue	AT5G35735	SYP121	0.546	PPI
MSTRG.14978.10	yellow	MSTRG.53858.3	blue	AT5G35735	WRKY33	0.664	PPI
Ciclev10001538m.v1.0	blue	Ciclev10009120m.v1.0	blue	AT5G42440	WRKY17	0.439	PPI
MSTRG.19947.5	blue	Ciclev10002523m.v1.0	blue	AT5G47070	CML37	0.427	PPI
MSTRG.19947.5	blue	Ciclev10025719m.v1.0	blue	AT5G47070	CPK28	0.452	PPI
MSTRG.19947.5	blue	MSTRG.54573.1	blue	AT5G47070	SYP121	0.414	PPI
MSTRG.19947.5	blue	MSTRG.53858.3	blue	AT5G47070	WRKY33	0.501	PPI
Ciclev10002277m.v1.0	blue	Ciclev10022734m.v1.0	blue	ATAF1	ERF13	0.57	PPI
Ciclev10002277m.v1.0	blue	MSTRG.53858.3	blue	ATAF1	WRKY33	0.475	PPI
MSTRG.7381.4	blue	Ciclev10025719m.v1.0	blue	ATR2	CPK28	0.407	PPI
MSTRG.7381.4	blue	MSTRG.17571.6	blue	ATR2	NSL1	0.53	PPI
Ciclev10022337m.v1.0	blue	Ciclev10002523m.v1.0	blue	BAP2	CML37	0.431	PPI
Ciclev10022337m.v1.0	blue	Ciclev10001995m.v1.0	blue	BAP2	PLA2A	0.417	PPI
MSTRG.37943.1	blue	Ciclev10025719m.v1.0	blue	BIK1	CPK28	0.529	PPI
MSTRG.37943.1	blue	Ciclev10001029m.v1.0	yellow	BIK1	EDS1	0.412	PPI
MSTRG.37943.1	blue	MSTRG.28084.2	blue	BIK1	ERF-1	0.4	PPI
MSTRG.37943.1	blue	MSTRG.53858.3	blue	BIK1	WRKY33	0.658	PPI
Ciclev10002523m.v1.0	blue	MSTRG.19152.2	blue	CML37	ACS6	0.627	PPI
Ciclev10002523m.v1.0	blue	MSTRG.32056.1	blue	CML37	AT2G30020	0.619	PPI
Ciclev10002523m.v1.0	blue	MSTRG.36753.1	blue	CML37	AT4G39670	0.799	PPI
Ciclev10002523m.v1.0	blue	MSTRG.14978.10	yellow	CML37	AT5G35735	0.406	PPI
Ciclev10002523m.v1.0	blue	MSTRG.19947.5	blue	CML37	AT5G47070	0.427	PPI
Ciclev10002523m.v1.0	blue	Ciclev10022337m.v1.0	blue	CML37	BAP2	0.431	PPI
Ciclev10002523m.v1.0	blue	Ciclev10025719m.v1.0	blue	CML37	CPK28	0.584	PPI
Ciclev10002523m.v1.0	blue	Ciclev10003850m.v1.0	blue	CML37	CRK25	0.459	PPI
Ciclev10002523m.v1.0	blue	Ciclev10022734m.v1.0	blue	CML37	ERF13	0.435	PPI
Ciclev10002523m.v1.0	blue	Ciclev10015791m.v1.0	blue	CML37	GATL10	0.426	PPI
Ciclev10002523m.v1.0	blue	MSTRG.46788.1	blue	CML37	STZ	0.708	PPI
Ciclev10002523m.v1.0	blue	MSTRG.54573.1	blue	CML37	SYP121	0.446	PPI
Ciclev10002523m.v1.0	blue	MSTRG.53858.3	blue	CML37	WRKY33	0.617	PPI
Ciclev10025719m.v1.0	blue	MSTRG.19152.2	blue	CPK28	ACS6	0.424	PPI
Ciclev10025719m.v1.0	blue	Ciclev10020517m.v1.0	blue	CPK28	AT1G16670	0.472	PPI
Ciclev10025719m.v1.0	blue	MSTRG.1062.6	blue	CPK28	AT2G26190	0.499	PPI
Ciclev10025719m.v1.0	blue	MSTRG.19947.5	blue	CPK28	AT5G47070	0.452	PPI
Ciclev10025719m.v1.0	blue	MSTRG.7381.4	blue	CPK28	ATR2	0.407	PPI
Ciclev10025719m.v1.0	blue	MSTRG.37943.1	blue	CPK28	BIK1	0.529	PPI
Ciclev10025719m.v1.0	blue	Ciclev10002523m.v1.0	blue	CPK28	CML37	0.584	PPI
Ciclev10025719m.v1.0	blue	Ciclev10015525m.v1.0	blue	CPK28	CPK7	0.913	PPI
Ciclev10025719m.v1.0	blue	MSTRG.17571.6	blue	CPK28	NSL1	0.775	PPI
Ciclev10025719m.v1.0	blue	MSTRG.46788.1	blue	CPK28	STZ	0.475	PPI
Ciclev10025719m.v1.0	blue	MSTRG.54573.1	blue	CPK28	SYP121	0.821	PPI
Ciclev10025719m.v1.0	blue	MSTRG.53858.3	blue	CPK28	WRKY33	0.699	PPI
Ciclev10015525m.v1.0	blue	Ciclev10020517m.v1.0	blue	CPK7	AT1G16670	0.407	PPI
Ciclev10015525m.v1.0	blue	Ciclev10008261m.v1.0	blue	CPK7	AT5G20050	0.51	PPI
Ciclev10015525m.v1.0	blue	Ciclev10025719m.v1.0	blue	CPK7	CPK28	0.913	PPI
Ciclev10009278m.v1.0	greenyellow	MSTRG.53890.2	blue	CPN20	AT5G01750	0.45	PPI
Ciclev10003850m.v1.0	blue	Ciclev10002523m.v1.0	blue	CRK25	CML37	0.459	PPI
Ciclev10001029m.v1.0	yellow	Ciclev10028407m.v1.0	blue	EDS1	AT4G38550	0.52	PPI
Ciclev10001029m.v1.0	yellow	MSTRG.36753.1	blue	EDS1	AT4G39670	0.485	PPI
Ciclev10001029m.v1.0	yellow	MSTRG.37943.1	blue	EDS1	BIK1	0.412	PPI
Ciclev10001029m.v1.0	yellow	MSTRG.10567.3	blue	EDS1	RPP13	0.529	PPI
Ciclev10001029m.v1.0	yellow	MSTRG.54573.1	blue	EDS1	SYP121	0.608	PPI
Ciclev10001029m.v1.0	yellow	MSTRG.53858.3	blue	EDS1	WRKY33	0.619	PPI
MSTRG.28084.2	blue	MSTRG.19152.2	blue	ERF-1	ACS6	0.563	PPI
MSTRG.28084.2	blue	Ciclev10029464m.v1.0	blue	ERF-1	AT2G28200	0.432	PPI
MSTRG.28084.2	blue	MSTRG.37943.1	blue	ERF-1	BIK1	0.4	PPI
MSTRG.28084.2	blue	MSTRG.67709.6	blue	ERF-1	MLO6	0.416	PPI
MSTRG.28084.2	blue	Ciclev10001995m.v1.0	blue	ERF-1	PLA2A	0.474	PPI
MSTRG.28084.2	blue	MSTRG.46788.1	blue	ERF-1	STZ	0.84	PPI
MSTRG.28084.2	blue	MSTRG.54573.1	blue	ERF-1	SYP121	0.435	PPI
MSTRG.28084.2	blue	MSTRG.53858.3	blue	ERF-1	WRKY33	0.763	PPI
Ciclev10022734m.v1.0	blue	MSTRG.19152.2	blue	ERF13	ACS6	0.646	PPI
Ciclev10022734m.v1.0	blue	MSTRG.32056.1	blue	ERF13	AT2G30020	0.541	PPI
Ciclev10022734m.v1.0	blue	Ciclev10002277m.v1.0	blue	ERF13	ATAF1	0.57	PPI
Ciclev10022734m.v1.0	blue	Ciclev10002523m.v1.0	blue	ERF13	CML37	0.435	PPI
Ciclev10022734m.v1.0	blue	MSTRG.46788.1	blue	ERF13	STZ	0.69	PPI
Ciclev10022734m.v1.0	blue	MSTRG.53858.3	blue	ERF13	WRKY33	0.615	PPI
Ciclev10015791m.v1.0	blue	MSTRG.19152.2	blue	GATL10	ACS6	0.443	PPI
Ciclev10015791m.v1.0	blue	MSTRG.32056.1	blue	GATL10	AT2G30020	0.41	PPI
Ciclev10015791m.v1.0	blue	Ciclev10002523m.v1.0	blue	GATL10	CML37	0.426	PPI
Ciclev10015791m.v1.0	blue	MSTRG.46788.1	blue	GATL10	STZ	0.561	PPI
Ciclev10015791m.v1.0	blue	MSTRG.53858.3	blue	GATL10	WRKY33	0.499	PPI
Ciclev10031023m.v1.0	blue	MSTRG.32056.1	blue	MKP1	AT2G30020	0.602	PPI
Ciclev10031023m.v1.0	blue	MSTRG.53858.3	blue	MKP1	WRKY33	0.423	PPI
MSTRG.67709.6	blue	MSTRG.947.1	blue	MLO6	AT5G25930	0.575	PPI
MSTRG.67709.6	blue	MSTRG.28084.2	blue	MLO6	ERF-1	0.416	PPI
MSTRG.67709.6	blue	Ciclev10001995m.v1.0	blue	MLO6	PLA2A	0.436	PPI
MSTRG.67709.6	blue	MSTRG.54573.1	blue	MLO6	SYP121	0.538	PPI
MSTRG.17571.6	blue	Ciclev10020517m.v1.0	blue	NSL1	AT1G16670	0.433	PPI
MSTRG.17571.6	blue	MSTRG.1062.6	blue	NSL1	AT2G26190	0.403	PPI
MSTRG.17571.6	blue	Ciclev10028407m.v1.0	blue	NSL1	AT4G38550	0.431	PPI
MSTRG.17571.6	blue	MSTRG.947.1	blue	NSL1	AT5G25930	0.499	PPI
MSTRG.17571.6	blue	MSTRG.14978.10	yellow	NSL1	AT5G35735	0.414	PPI
MSTRG.17571.6	blue	MSTRG.7381.4	blue	NSL1	ATR2	0.53	PPI
MSTRG.17571.6	blue	Ciclev10025719m.v1.0	blue	NSL1	CPK28	0.775	PPI
MSTRG.17571.6	blue	MSTRG.54573.1	blue	NSL1	SYP121	0.902	PPI
MSTRG.17571.6	blue	MSTRG.53858.3	blue	NSL1	WRKY33	0.647	PPI
MSTRG.17571.6	blue	MSTRG.56761.7	blue	NSL1	ZAR1	0.497	PPI
Ciclev10001995m.v1.0	blue	MSTRG.36753.1	blue	PLA2A	AT4G39670	0.535	PPI
Ciclev10001995m.v1.0	blue	MSTRG.947.1	blue	PLA2A	AT5G25930	0.406	PPI
Ciclev10001995m.v1.0	blue	Ciclev10022337m.v1.0	blue	PLA2A	BAP2	0.417	PPI
Ciclev10001995m.v1.0	blue	MSTRG.28084.2	blue	PLA2A	ERF-1	0.474	PPI
Ciclev10001995m.v1.0	blue	MSTRG.67709.6	blue	PLA2A	MLO6	0.436	PPI
Ciclev10001995m.v1.0	blue	MSTRG.54573.1	blue	PLA2A	SYP121	0.556	PPI
Ciclev10001995m.v1.0	blue	MSTRG.53858.3	blue	PLA2A	WRKY33	0.405	PPI
MSTRG.10041.1	blue	MSTRG.66926.1	blue	RLK1	RLP14	0.457	PPI
MSTRG.66926.1	blue	MSTRG.10041.1	blue	RLP14	RLK1	0.457	PPI
MSTRG.10567.3	blue	Ciclev10001029m.v1.0	yellow	RPP13	EDS1	0.529	PPI
MSTRG.46788.1	blue	MSTRG.19152.2	blue	STZ	ACS6	0.897	PPI
MSTRG.46788.1	blue	MSTRG.32056.1	blue	STZ	AT2G30020	0.748	PPI
MSTRG.46788.1	blue	MSTRG.14978.10	yellow	STZ	AT5G35735	0.537	PPI
MSTRG.46788.1	blue	Ciclev10002523m.v1.0	blue	STZ	CML37	0.708	PPI
MSTRG.46788.1	blue	Ciclev10025719m.v1.0	blue	STZ	CPK28	0.475	PPI
MSTRG.46788.1	blue	MSTRG.28084.2	blue	STZ	ERF-1	0.84	PPI
MSTRG.46788.1	blue	Ciclev10022734m.v1.0	blue	STZ	ERF13	0.69	PPI
MSTRG.46788.1	blue	Ciclev10015791m.v1.0	blue	STZ	GATL10	0.561	PPI
MSTRG.46788.1	blue	MSTRG.54573.1	blue	STZ	SYP121	0.403	PPI
MSTRG.46788.1	blue	MSTRG.53858.3	blue	STZ	WRKY33	0.945	PPI
MSTRG.46788.1	blue	Ciclev10021038m.v1.0	blue	STZ	WRKY53	0.446	PPI
MSTRG.54573.1	blue	Ciclev10020517m.v1.0	blue	SYP121	AT1G16670	0.574	PPI
MSTRG.54573.1	blue	MSTRG.1062.6	blue	SYP121	AT2G26190	0.499	PPI
MSTRG.54573.1	blue	Ciclev10028407m.v1.0	blue	SYP121	AT4G38550	0.691	PPI
MSTRG.54573.1	blue	MSTRG.947.1	blue	SYP121	AT5G25930	0.829	PPI
MSTRG.54573.1	blue	MSTRG.14978.10	yellow	SYP121	AT5G35735	0.546	PPI
MSTRG.54573.1	blue	MSTRG.19947.5	blue	SYP121	AT5G47070	0.414	PPI
MSTRG.54573.1	blue	Ciclev10002523m.v1.0	blue	SYP121	CML37	0.446	PPI
MSTRG.54573.1	blue	Ciclev10025719m.v1.0	blue	SYP121	CPK28	0.821	PPI
MSTRG.54573.1	blue	Ciclev10001029m.v1.0	yellow	SYP121	EDS1	0.608	PPI
MSTRG.54573.1	blue	MSTRG.28084.2	blue	SYP121	ERF-1	0.435	PPI
MSTRG.54573.1	blue	MSTRG.67709.6	blue	SYP121	MLO6	0.538	PPI
MSTRG.54573.1	blue	MSTRG.17571.6	blue	SYP121	NSL1	0.902	PPI
MSTRG.54573.1	blue	Ciclev10001995m.v1.0	blue	SYP121	PLA2A	0.556	PPI
MSTRG.54573.1	blue	MSTRG.46788.1	blue	SYP121	STZ	0.403	PPI
MSTRG.54573.1	blue	MSTRG.53858.3	blue	SYP121	WRKY33	0.868	PPI
MSTRG.54573.1	blue	Ciclev10021038m.v1.0	blue	SYP121	WRKY53	0.493	PPI
MSTRG.54573.1	blue	MSTRG.56761.7	blue	SYP121	ZAR1	0.499	PPI
Ciclev10009120m.v1.0	blue	Ciclev10001538m.v1.0	blue	WRKY17	AT5G42440	0.439	PPI
MSTRG.53858.3	blue	MSTRG.19152.2	blue	WRKY33	ACS6	0.958	PPI
MSTRG.53858.3	blue	MSTRG.1062.6	blue	WRKY33	AT2G26190	0.824	PPI
MSTRG.53858.3	blue	MSTRG.32056.1	blue	WRKY33	AT2G30020	0.498	PPI
MSTRG.53858.3	blue	MSTRG.36753.1	blue	WRKY33	AT4G39670	0.406	PPI
MSTRG.53858.3	blue	MSTRG.947.1	blue	WRKY33	AT5G25930	0.774	PPI
MSTRG.53858.3	blue	MSTRG.14978.10	yellow	WRKY33	AT5G35735	0.664	PPI
MSTRG.53858.3	blue	MSTRG.19947.5	blue	WRKY33	AT5G47070	0.501	PPI
MSTRG.53858.3	blue	Ciclev10002277m.v1.0	blue	WRKY33	ATAF1	0.475	PPI
MSTRG.53858.3	blue	MSTRG.37943.1	blue	WRKY33	BIK1	0.658	PPI
MSTRG.53858.3	blue	Ciclev10002523m.v1.0	blue	WRKY33	CML37	0.617	PPI
MSTRG.53858.3	blue	Ciclev10025719m.v1.0	blue	WRKY33	CPK28	0.699	PPI
MSTRG.53858.3	blue	Ciclev10001029m.v1.0	yellow	WRKY33	EDS1	0.619	PPI
MSTRG.53858.3	blue	MSTRG.28084.2	blue	WRKY33	ERF-1	0.763	PPI
MSTRG.53858.3	blue	Ciclev10022734m.v1.0	blue	WRKY33	ERF13	0.615	PPI
MSTRG.53858.3	blue	Ciclev10015791m.v1.0	blue	WRKY33	GATL10	0.499	PPI
MSTRG.53858.3	blue	Ciclev10031023m.v1.0	blue	WRKY33	MKP1	0.423	PPI
MSTRG.53858.3	blue	MSTRG.17571.6	blue	WRKY33	NSL1	0.647	PPI
MSTRG.53858.3	blue	Ciclev10001995m.v1.0	blue	WRKY33	PLA2A	0.405	PPI
MSTRG.53858.3	blue	MSTRG.46788.1	blue	WRKY33	STZ	0.945	PPI
MSTRG.53858.3	blue	MSTRG.54573.1	blue	WRKY33	SYP121	0.868	PPI
MSTRG.53858.3	blue	Ciclev10021038m.v1.0	blue	WRKY33	WRKY53	0.854	PPI
Ciclev10021038m.v1.0	blue	MSTRG.1062.6	blue	WRKY53	AT2G26190	0.447	PPI
Ciclev10021038m.v1.0	blue	MSTRG.61628.2	yellow	WRKY53	AT4G39830	0.458	PPI
Ciclev10021038m.v1.0	blue	MSTRG.947.1	blue	WRKY53	AT5G25930	0.644	PPI
Ciclev10021038m.v1.0	blue	MSTRG.46788.1	blue	WRKY53	STZ	0.446	PPI
Ciclev10021038m.v1.0	blue	MSTRG.54573.1	blue	WRKY53	SYP121	0.493	PPI
Ciclev10021038m.v1.0	blue	MSTRG.53858.3	blue	WRKY53	WRKY33	0.854	PPI
Ciclev10021038m.v1.0	blue	MSTRG.56761.7	blue	WRKY53	ZAR1	0.406	PPI
MSTRG.56761.7	blue	MSTRG.1062.6	blue	ZAR1	AT2G26190	0.404	PPI
MSTRG.56761.7	blue	Ciclev10008474m.v1.0	blue	ZAR1	AT4G08850	0.742	PPI
MSTRG.56761.7	blue	Ciclev10028407m.v1.0	blue	ZAR1	AT4G38550	0.499	PPI
MSTRG.56761.7	blue	MSTRG.17571.6	blue	ZAR1	NSL1	0.497	PPI
MSTRG.56761.7	blue	MSTRG.54573.1	blue	ZAR1	SYP121	0.499	PPI
MSTRG.56761.7	blue	Ciclev10021038m.v1.0	blue	ZAR1	WRKY53	0.406	PPI

## Sheet: sweet orange
Data S7 Analysis of PPI network in sweet orange.
Source	Source_module	Target_module		Gene symbol (source)	Gene symbol (Target)	Edge confidence	Relation
Ciclev10011974m.v1.0	blue	Ciclev10027967m.v1.0	blue	ACT7	LACS2	0.735	PPI
Ciclev10019456m.v1.0	blue	Ciclev10011536m.v1.0	blue	AT1G12570	GPAT6	0.558	PPI
Ciclev10030625m.v1.0	blue	MSTRG.56739.2	blue	AT3G56370	BGAL3	0.414	PPI
MSTRG.30867.1	blue	Ciclev10030947m.v1.0	blue	AT3G61490	PG2	0.568	PPI
MSTRG.56739.2	blue	Ciclev10030625m.v1.0	blue	BGAL3	AT3G56370	0.414	PPI
Ciclev10025939m.v1.0	blue	MSTRG.57748.1	blue	CAD9	PRX52	0.652	PPI
Ciclev10019616m.v1.0	blue	Ciclev10011536m.v1.0	blue	CYP86A2	GPAT6	0.82	PPI
Ciclev10019616m.v1.0	blue	Ciclev10027967m.v1.0	blue	CYP86A2	LACS2	0.843	PPI
Ciclev10019616m.v1.0	blue	Ciclev10004977m.v1.0	blue	CYP86A2	PEL3	0.617	PPI
Ciclev10011536m.v1.0	blue	Ciclev10019456m.v1.0	blue	GPAT6	AT1G12570	0.558	PPI
Ciclev10011536m.v1.0	blue	Ciclev10019616m.v1.0	blue	GPAT6	CYP86A2	0.82	PPI
Ciclev10011536m.v1.0	blue	Ciclev10027967m.v1.0	blue	GPAT6	LACS2	0.635	PPI
Ciclev10011536m.v1.0	blue	Ciclev10004977m.v1.0	blue	GPAT6	PEL3	0.67	PPI
Ciclev10027967m.v1.0	blue	Ciclev10011974m.v1.0	blue	LACS2	ACT7	0.735	PPI
Ciclev10027967m.v1.0	blue	Ciclev10019616m.v1.0	blue	LACS2	CYP86A2	0.843	PPI
Ciclev10027967m.v1.0	blue	Ciclev10011536m.v1.0	blue	LACS2	GPAT6	0.635	PPI
Ciclev10027967m.v1.0	blue	Ciclev10004977m.v1.0	blue	LACS2	PEL3	0.55	PPI
Ciclev10027967m.v1.0	blue	Ciclev10009526m.v1.0	blue	LACS2	SHN2	0.454	PPI
Ciclev10004977m.v1.0	blue	Ciclev10019616m.v1.0	blue	PEL3	CYP86A2	0.617	PPI
Ciclev10004977m.v1.0	blue	Ciclev10011536m.v1.0	blue	PEL3	GPAT6	0.67	PPI
Ciclev10004977m.v1.0	blue	Ciclev10027967m.v1.0	blue	PEL3	LACS2	0.55	PPI
Ciclev10030947m.v1.0	blue	MSTRG.30867.1	blue	PG2	AT3G61490	0.568	PPI
MSTRG.57748.1	blue	Ciclev10025939m.v1.0	blue	PRX52	CAD9	0.652	PPI
Ciclev10009526m.v1.0	blue	Ciclev10027967m.v1.0	blue	SHN2	LACS2	0.454	PPI
