# Supplementary material for: Role of long non-coding RNA in regulatory network response to Candidatus Liberibacter asiaticus in citrus
Source: Front Plant Sci. 2023 Feb 20;14:1090711. doi: 10.3389/fpls.2023.1090711 (PMC9986497; doi:10.3389/fpls.2023.1090711)
Supplement: Supplementary file 3 [file DataSheet_3.zip › Supplementary Data/Data S8.xlsx]

## Sheet: Sheet1
Data S8 Identification and annotation of LNC28805 first neighboring coexpression genes.
Transcript ID (source)	LncRNA ID (Source)	Target mRNA	Edge weight	gene symbol	miR5021 target genes	annotation
MSTRG.15107.2	LNC_28805	MSTRG.67790.6	0.282796	--	--	unknown protein
MSTRG.15107.2	LNC_28805	MSTRG.30769.4	0.23958	--	miR5021	probable WRKY transcription factor 46
MSTRG.15107.2	LNC_28805	MSTRG.53858.3	0.338085	WRKY33	miR5021	Probable WRKY transcription factor 33; Transcription factor. Interacts specifically with the W box (5'-TTGAC[CT]-3'), a frequently occurring elicitor-responsive cis-acting element. Involved in defense responses. Required for resistance to the necrotrophic fungal pathogen B.cinerea. Regulates the antagonistic relationship between defense pathways mediating responses to the bacterial pathogen P. sy…
MSTRG.15107.2	LNC_28805	MSTRG.53858.1	0.384951	WRKY33	miR5021	Probable WRKY transcription factor 33; Transcription factor. Interacts specifically with the W box (5'-TTGAC[CT]-3'), a frequently occurring elicitor-responsive cis-acting element. Involved in defense responses. Required for resistance to the necrotrophic fungal pathogen B.cinerea. Regulates the antagonistic relationship between defense pathways mediating responses to the bacterial pathogen P. sy…
MSTRG.15107.2	LNC_28805	Ciclev10022337m.v1.0	0.442408	BAP2	--	BON association protein 2; Negative regulator of cell death and defense responses. Exhibits calcium-dependent phospholipid binding properties (By similarity)
MSTRG.15107.2	LNC_28805	MSTRG.68171.1	0.306355	MTPB1	--	Metal tolerance protein B1; Involved in sequestration of excess zinc in the cytoplasm into vacuoles to maintain zinc homeostasis
MSTRG.15107.2	LNC_28805	Ciclev10021038m.v1.0	0.242621	WRKY53	--	Probable WRKY transcription factor 53; Transcription factor. Interacts specifically with the W box (5'-(T)TGAC[CT]-3'), a frequently occurring elicitor- responsive cis-acting element. May regulate the early events of leaf senescence. Negatively regulates the expression of ESR/ESP
MSTRG.15107.2	LNC_28805	Ciclev10002277m.v1.0	0.22461	ATAF1	--	NAC (No Apical Meristem) domain transcriptional regulator superfamily protein; Belongs to a large family of putative transcriptional activators with NAC domain. Transcript level increases in response to wounding and abscisic acid. ATAF1 attentuates ABA signaling and sythesis. Mutants are hyposensitive to ABA
MSTRG.15107.2	LNC_28805	Ciclev10014857m.v1.0	0.440727	AT4G20820	--	FAD-binding Berberine family protein; Its function is described as electron carrier activity, oxidoreductase activity, FAD binding, catalytic activity; Involved in oxidation reduction; Expressed in 6 plant structures; Expressed during LP.06 six leaves visible, LP.04 four leaves visible, LP.08 eight leaves visible; Contains the following InterPro domains: FAD-binding, type 2 (InterPro:IPR016166), …
MSTRG.15107.2	LNC_28805	MSTRG.54573.1	0.457093	SYP121	miR5021	Syntaxin of plants 121; Encodes a syntaxin localized at the plasma membrane (SYR1, Syntaxin Related Protein 1, also known as SYP121, PENETRATION1/PEN1). SYR1/PEN1 is a member of the SNARE superfamily proteins. SNARE proteins are involved in cell signaling, vesicle traffic, growth and development. SYR1/PEN1 functions in positioning anchoring of the KAT1 K+ channel protein at the plasma membrane. T…
MSTRG.15107.2	LNC_28805	Ciclev10015791m.v1.0	0.282638	GATL10	--	Probable galacturonosyltransferase-like 10; Encodes a protein with putative galacturonosyltransferase activity; Belongs to the glycosyltransferase 8 family
MSTRG.15107.2	LNC_28805	Ciclev10010491m.v1.0	0.368877	AT5G62865	--	Uncharacterized protein At5g62860/MQB2_160; Unknown protein; BEST Arabidopsis thaliana protein match is: unknown protein (TAIR:AT3G48020.1)
MSTRG.15107.2	LNC_28805	Ciclev10013071m.v1.0	0.296641	--	--	zinc finger CCCH domain-containing protein 15-like
MSTRG.15107.2	LNC_28805	MSTRG.7725.5	0.281834	AT2G24300	--	Calmodulin-binding protein 60 E; Transcription activator that binds DNA in a sequence- specific manner, likely 5'-GAAATTTTGG-3', to promote the expression of target genes; Belongs to the plant ACBP60 protein family
MSTRG.15107.2	LNC_28805	Ciclev10020033m.v1.0	0.384968	AT5G41330	--	BTB/POZ domain with WD40/YVTN repeat-like protein; May act as a substrate-specific adapter of an E3 ubiquitin-protein ligase complex (CUL3-RBX1-BTB) which mediates the ubiquitination and subsequent proteasomal degradation of target proteins
MSTRG.15107.2	LNC_28805	Ciclev10001995m.v1.0	0.295747	PLA2A	--	Patatin-like protein 2; Possesses non-specific lipolytic acyl hydrolase (LAH) activity. Catalyzes the hydrolysis of the galactolipids monogalactosyldiacylglycerol (MGDG) and digalactosyldiacylglycerol (DGDG), and less efficiently the phoshpolipids phosphatidylcholine (PC), phosphatidylethanolamine (PE), phosphatidylglycerol (PG), phosphatidic acid (PA), phosphatidylserine (PS) and phosphatidylino…
MSTRG.15107.2	LNC_28805	Ciclev10014726m.v1.0	0.430255	AT4G20820	--	FAD-binding Berberine family protein; Its function is described as electron carrier activity, oxidoreductase activity, FAD binding, catalytic activity; Involved in oxidation reduction; Expressed in 6 plant structures; Expressed during LP.06 six leaves visible, LP.04 four leaves visible, LP.08 eight leaves visible; Contains the following InterPro domains: FAD-binding, type 2 (InterPro:IPR016166), …
MSTRG.15107.2	LNC_28805	MSTRG.2415.3	0.319551	AT4G26180	--	Mitochondrial substrate carrier family protein; Required for the accumulation of coenzyme A in the mitochondrial matrix; Belongs to the mitochondrial carrier (TC 2.A.29) family
MSTRG.15107.2	LNC_28805	Ciclev10029421m.v1.0	0.409274	--	--	unknown protein
MSTRG.15107.2	LNC_28805	Ciclev10022388m.v1.0	0.354951	--	--	BON1-associated protein 2-like
MSTRG.15107.2	LNC_28805	Ciclev10009120m.v1.0	0.273749	WRKY17	--	Probable WRKY transcription factor 17; Transcription factor. Interacts specifically with the W box (5'-(T)TGAC[CT]-3'), a frequently occurring elicitor- responsive cis-acting element (By similarity)
MSTRG.15107.2	LNC_28805	Ciclev10028314m.v1.0	0.297591	GCH	--	Bifunctional riboflavin biosynthesis protein RIBA 1, chloroplastic; Involved in riboflavin biosynthesis. Catalyzes both the conversion of D-ribulose 5-phosphate to formate and 3,4-dihydroxy- 2-butanone 4-phosphate and the conversion of GTP to 2,5-diamino-6- ribosylamino-4(3H)-pyrimidinone 5'-phosphate (DARP), formate and pyrophosphate. RIBA2 and RIBA3 together are not able to complement the loss …
MSTRG.15107.2	LNC_28805	MSTRG.49144.5	0.220688	AT1G76520	--	Auxin efflux carrier family protein; Involved in cellular auxin homeostasis by regulating auxin metabolism. Regulates intracellular auxin accumulation at the endoplasmic reticulum and thus auxin availability for nuclear auxin signaling
MSTRG.15107.2	LNC_28805	Ciclev10028407m.v1.0	0.243809	AT4G38550	miR5021	Arabidopsis phospholipase-like protein (PEARLI 4) family; Located in chloroplast; Expressed in 21 plant structures; Expressed during 13 growth stages; Contains the following InterPro domains: Phospholipase-like, arabidopsis (InterPro:IPR007942); BEST Arabidopsis thaliana protein match is: Arabidopsis phospholipase-like protein (PEARLI 4) family (TAIR:AT2G20950.1); Has 2973 Blast hits to 2400 prot…
MSTRG.15107.2	LNC_28805	MSTRG.124.1	0.292412	WRKY17	--	Probable WRKY transcription factor 17; Transcription factor. Interacts specifically with the W box (5'-(T)TGAC[CT]-3'), a frequently occurring elicitor- responsive cis-acting element (By similarity)
MSTRG.15107.2	LNC_28805	Ciclev10008624m.v1.0	0.264889	AT5G11000	--	Plant protein of unknown function (DUF868); Its function is described as molecular_function unknown; Involved in biological_process unknown; Located in plasma membrane; Expressed in 22 plant structures; Expressed during 13 growth stages; Contains the following InterPro domains: Protein of unknown function DUF868, plant (InterPro:IPR008586); BEST Arabidopsis thaliana protein match is: Plant protei…
MSTRG.15107.2	LNC_28805	MSTRG.37887.3	0.457062	AT1G59710	--	Actin cross-linking protein (DUF569); Its function is described as molecular_function unknown; Involved in biological_process unknown; Located in cellular_component unknown; Expressed in 23 plant structures; Expressed during 13 growth stages; Contains the following InterPro domains: Protein of unknown function DUF569 (InterPro:IPR007679), Actin cross-linking (InterPro:IPR008999); BEST Arabidopsis…
MSTRG.15107.2	LNC_28805	Ciclev10022199m.v1.0	0.244781	WRKY53	--	Probable WRKY transcription factor 53; Transcription factor. Interacts specifically with the W box (5'-(T)TGAC[CT]-3'), a frequently occurring elicitor- responsive cis-acting element. May regulate the early events of leaf senescence. Negatively regulates the expression of ESR/ESP
MSTRG.15107.2	LNC_28805	Ciclev10001957m.v1.0	0.354642	PLA2A	--	Patatin-like protein 2; Possesses non-specific lipolytic acyl hydrolase (LAH) activity. Catalyzes the hydrolysis of the galactolipids monogalactosyldiacylglycerol (MGDG) and digalactosyldiacylglycerol (DGDG), and less efficiently the phoshpolipids phosphatidylcholine (PC), phosphatidylethanolamine (PE), phosphatidylglycerol (PG), phosphatidic acid (PA), phosphatidylserine (PS) and phosphatidylino…
MSTRG.15107.2	LNC_28805	Ciclev10029464m.v1.0	0.401261	AT2G28200	--	C2H2-type zinc finger family protein; Probable transcription factor that may be involved in stress responses
MSTRG.15107.2	LNC_28805	MSTRG.7381.4	0.390654	ATR2	--	NADPH--cytochrome P450 reductase 2; This enzyme is required for electron transfer from NADP to cytochrome P450 in microsomes. It can also provide electron transfer to heme oxygenase and cytochrome B5. Reduces a variety of substrates in vitro, such as cytochrome c, feericyanide and dichloroindophenol; In the N-terminal section; belongs to the flavodoxin family
MSTRG.15107.2	LNC_28805	MSTRG.30725.1	0.323546	CNGC1	--	Cyclic nucleotide-gated ion channel 1; Acts as cyclic nucleotide-gated ion channel. Can be activated by cyclic AMP which leads to an opening of the cation channel. May be responsible for cAMP-induced calcium entry in cells and thus should be involved in the calcium signal transduction. Could transport K(+), Na(+) and Pb(2+)
MSTRG.15107.2	LNC_28805	MSTRG.69996.18	0.25545	CSLE1	--	Cellulose synthase-like protein E1; Thought to be a Golgi-localized beta-glycan synthase that polymerize the backbones of noncellulosic polysaccharides (hemicelluloses) of plant cell wall
MSTRG.15107.2	LNC_28805	MSTRG.6044.7	0.258105	--	--	dr1-associated corepressor homolog
MSTRG.15107.2	LNC_28805	Ciclev10025719m.v1.0	0.310257	CPK28	--	Calcium-dependent protein kinase 28; May play a role in signal transduction pathways that involve calcium as a second messenger (Probable). Acts as developmentally controlled regulator for coordinated stem elongation and vascular development. Acts as key component which contributes to the developmental switch that establishes the transition from vegetative to reproductive growth. Involved in path…
MSTRG.15107.2	LNC_28805	MSTRG.76711.5	0.223996	--	--	probable plastid-lipid-associated protein 14, chloroplastic
MSTRG.15107.2	LNC_28805	MSTRG.19947.5	0.27753	AT5G47070	--	Probable serine/threonine-protein kinase PBL19; May be involved in plant defense signaling
MSTRG.15107.2	LNC_28805	MSTRG.69996.8	0.293492	CSLE1	--	Cellulose synthase-like protein E1; Thought to be a Golgi-localized beta-glycan synthase that polymerize the backbones of noncellulosic polysaccharides (hemicelluloses) of plant cell wall
MSTRG.15107.2	LNC_28805	Ciclev10001882m.v1.0	0.241384	--	--	unknow protein
MSTRG.15107.2	LNC_28805	MSTRG.27121.23	0.200875	PR5K	--	Putative receptor serine/threonine kinase PR5K (PR5K) mRNA, PR5-like receptor kinase
MSTRG.15107.2	LNC_28805	Ciclev10031023m.v1.0	0.296973	MKP1	--	Mitogen-activated protein kinase phosphatase 1; Protein-tyrosine-phosphatase that acts as a negative regulator of MPK6 and MPK3 signaling by dephosphorylating and repressing MPK6 and MPK3. Modulates defense response by repressing salicylic acid (SA) production, camalexin biosynthesis and SNC1- mediated responses. Acts as a negative regulator of MPK6-mediated pathogen-associated molecular pattern …
MSTRG.15107.2	LNC_28805	MSTRG.59186.4	0.247762	MSTRG.59186.4	--	protein tesmin/TSO1-like CXC 3 isoform X1
MSTRG.15107.2	LNC_28805	MSTRG.36336.2	0.272686	MSTRG.36336.2	miR5021	PREDICTED: uncharacterized protein LOC104881375 isoform X1
MSTRG.15107.2	LNC_28805	MSTRG.27719.40	0.244243	MSTRG.27719.40	--	probable LRR receptor-like serine/threonine-protein kinase At1g53430 isoform X1
MSTRG.15107.2	LNC_28805	Ciclev10012790m.v1.0	0.211385	--	--	unknown protein
MSTRG.15107.2	LNC_28805	MSTRG.46300.33	0.217834	AT3G14470	miR5021	NB-ARC domain-containing disease resistance protein; Potential disease resistance protein
MSTRG.15107.2	LNC_28805	MSTRG.46884.4	0.345501	BCAT-2	--	Branched-chain-amino-acid aminotransferase 2, chloroplastic; Converts 2-oxo acids to branched-chain amino acids. Shows activity with L-Leu, L-Ile and L-Val as amino donors and 2- oxoglutarate as an amino acceptor, but no activity for D-isomers of Leu, Ile, Val, Asp, Glu or Ala; Belongs to the class-IV pyridoxal-phosphate-dependent aminotransferase family
MSTRG.15107.2	LNC_28805	MSTRG.9992.1	0.249913	--	--	unknown protein
MSTRG.15107.2	LNC_28805	Ciclev10006384m.v1.0	0.202043	--	--	unknown protein
MSTRG.15107.2	LNC_28805	MSTRG.46772.4	0.277868	AT1G27700	--	Syntaxin/t-SNARE family protein; Involved in Golgi vesicle transport, vesicle-mediated transport; Located in nucleus; Expressed in 24 plant structures; Expressed during 15 growth stages; Contains the following InterPro domains: t-SNARE (InterPro:IPR010989), Syntaxin 6, N-terminal (InterPro:IPR015260); BEST Arabidopsis thaliana protein match is: Syntaxin/t-SNARE family protein (TAIR:AT4G30240.1); …
MSTRG.15107.2	LNC_28805	MSTRG.66926.54	0.214088	RLP14	--	Receptor like protein 14 (RLP14); Involved in signal transduction; Located in chloroplast; Expressed in 19 plant structures; Expressed during 13 growth stages; Contains the following InterPro domains: Leucine-rich repeat, typical subtype (InterPro:IPR003591), Leucine-rich repeat-containing N-terminal domain, type 2 (InterPro:IPR013210), Leucine-rich repeat (InterPro:IPR001611); BEST Arabidopsis t…
MSTRG.15107.2	LNC_28805	MSTRG.58699.9	0.267753	--	--	protein CURVATURE THYLAKOID 1C, chloroplastic
MSTRG.15107.2	LNC_28805	MSTRG.48834.3	0.390228	--	miR5021	uncharacterized protein LOC116141823
MSTRG.15107.2	LNC_28805	Ciclev10012977m.v1.0	0.241416	AT1G32700	--	PLATZ transcription factor family protein; Contains the following InterPro domains: Protein of unknown function DUF597 (InterPro:IPR006734); BEST Arabidopsis thaliana protein match is: PLATZ transcription factor family protein (TAIR:AT4G17900.1); Has 399 Blast hits to 399 proteins in 26 species: Archae - 0; Bacteria - 0; Metazoa - 0; Fungi - 0; Plants - 399; Viruses - 0; Other Eukaryotes - 0 (sou…
MSTRG.15107.2	LNC_28805	MSTRG.39083.7	0.274577	--	--	uncharacterized protein LOC18043181 isoform X1
MSTRG.15107.2	LNC_28805	Ciclev10003850m.v1.0	0.22818	CRK25	--	Cysteine-rich RLK (RECEPTOR-like protein kinase) 25; Encodes a cysteine-rich receptor-like protein kinase; Belongs to the protein kinase superfamily. Ser/Thr protein kinase family. CRK subfamily
MSTRG.15107.2	LNC_28805	MSTRG.38267.12	0.355414	PUB43	--	U-box domain-containing protein 43; Functions as an E3 ubiquitin ligase
MSTRG.15107.2	LNC_28805	MSTRG.48438.5	0.201256	--	--	mitogen-activated protein kinase kinase kinase 5-like
MSTRG.15107.2	LNC_28805	MSTRG.10041.1	0.291398	RLK1	--	Encodes a receptor-like protein kinase
MSTRG.15107.2	LNC_28805	Ciclev10015525m.v1.0	0.25285	CPK7	--	Calcium-dependent protein kinase 7; May play a role in signal transduction pathways that involve calcium as a second messenger; Belongs to the protein kinase superfamily. Ser/Thr protein kinase family. CDPK subfamily
MSTRG.15107.2	LNC_28805	Ciclev10017094m.v1.0	0.260806	--	--	NDR1/HIN1-like protein 6
MSTRG.15107.2	LNC_28805	Ciclev10023018m.v1.0	0.221883	AT2G30540	--	Thioredoxin superfamily protein; May only reduce GSH-thiol disulfides, but not protein disulfides
MSTRG.15107.2	LNC_28805	MSTRG.67709.6	0.277548	MLO6	--	A member of a large family of seven-transmembrane domain proteins specific to plants, homologs of the barley mildew resistance locus o (MLO) protein. The Arabidopsis genome contains 15 genes encoding MLO proteins, with localization in plasma membrane. Phylogenetic analysis revealed four clades of closely-related AtMLO genes. ATMLO6 belongs to the clade IV, with AtMLO2, AtMLO3 and AtMLO12. The gen…
MSTRG.15107.2	LNC_28805	MSTRG.16340.2	0.311574	AT1G68390	--	Core-2/I-branching beta-1,6-N-acetylglucosaminyltransferase family protein; Contains the following InterPro domains: Core-2/I-Branching enzyme (InterPro:IPR021141); BEST Arabidopsis thaliana protein match is: Core-2/I-branching beta-1,6-N-acetylglucosaminyltransferase family protein (TAIR:AT1G68380.1); Has 622 Blast hits to 618 proteins in 34 species: Archae - 0; Bacteria - 10; Metazoa - 12; Fung…
MSTRG.15107.2	LNC_28805	Ciclev10031298m.v1.0	0.300644	AT1G68580	--	Agenet domain-containing protein / bromo-adjacent homology (BAH) domain-containing protein; Its function is described as RNA binding, DNA binding; Involved in biological_process unknown; Located in cellular_component unknown; Expressed in 24 plant structures; Expressed during 15 growth stages; Contains the following InterPro domains: Tudor-like, plant (InterPro:IPR014002), Agenet (InterPro:IPR008…
MSTRG.15107.2	LNC_28805	Ciclev10028602m.v1.0	0.412622	MTPB1	--	Metal tolerance protein B1; Involved in sequestration of excess zinc in the cytoplasm into vacuoles to maintain zinc homeostasis
MSTRG.15107.2	LNC_28805	Ciclev10009080m.v1.0	0.219288	--	--	unknown protein
MSTRG.15107.2	LNC_28805	Ciclev10030732m.v1.0	0.248589	CCR3	miR5021	Putative serine/threonine-protein kinase-like protein CCR3; Serine/threonine-protein kinase
MSTRG.15107.2	LNC_28805	MSTRG.49144.6	0.233981	AT1G76520	--	Auxin efflux carrier family protein; Involved in cellular auxin homeostasis by regulating auxin metabolism. Regulates intracellular auxin accumulation at the endoplasmic reticulum and thus auxin availability for nuclear auxin signaling
MSTRG.15107.2	LNC_28805	MSTRG.28084.2	0.200136	ERF-1	--	Ethylene responsive element binding factor 1; Encodes a member of the ERF (ethylene response factor) subfamily B-3 of ERF/AP2 transcription factor family (ATERF-1). The protein contains one AP2 domain. There are 18 members in this subfamily including ATERF-1, ATERF-2, AND ATERF-5
MSTRG.15107.2	LNC_28805	MSTRG.29058.2	0.275689	--	--	RPM1-interacting protein 4
MSTRG.15107.2	LNC_28805	MSTRG.61985.3	0.404552	--	--	unknown protein
MSTRG.15107.2	LNC_28805	MSTRG.37887.1	0.379739	AT1G27100	--	Uncharacterized protein At1g27100; Actin cross-linking protein; Its function is described as molecular_function unknown; Involved in biological_process unknown; Located in vacuole; Expressed in 23 plant structures; Expressed during 13 growth stages; Contains the following InterPro domains: Protein of unknown function DUF569 (InterPro:IPR007679), Actin cross-linking (InterPro:IPR008999); BEST Arab…
MSTRG.15107.2	LNC_28805	MSTRG.48373.8	0.205001	--	--	phosphatidate phosphatase PAH2 isoform X1
MSTRG.15107.2	LNC_28805	MSTRG.57954.4	0.307095	--	miR5021	unknown protein
MSTRG.15107.2	LNC_28805	Ciclev10026156m.v1.0	0.446801	AT1G53820	miR5021	RING/U-box superfamily protein; Its function is described as zinc ion binding; Contains the following InterPro domains: Zinc finger, RING-type (InterPro:IPR001841), Zinc finger, C3HC4 RING-type (InterPro:IPR018957); BEST Arabidopsis thaliana protein match is: RING/U-box superfamily protein (TAIR:AT1G72310.1); Has 9301 Blast hits to 9282 proteins in 297 species: Archae - 0; Bacteria - 0; Metazoa -…
MSTRG.15107.2	LNC_28805	MSTRG.53890.2	0.269401	AT5G01750	--	Protein of unknown function (DUF567); Might be related to the phospholipid scramblase and tubby-like superfamily of membrane tethered transcription factors
MSTRG.15107.2	LNC_28805	MSTRG.1062.6	0.358545	AT2G26190	--	IQ domain-containing protein IQM4; May be involved in biotic and abiotic stress responses
MSTRG.15107.2	LNC_28805	MSTRG.11726.1	0.212567	--	--	unknown protein
MSTRG.15107.2	LNC_28805	Ciclev10020517m.v1.0	0.374644	AT1G16670	--	Protein kinase superfamily protein; Negative regulator of freezing tolerance that phosphorylates 14-3-3 proteins (e.g. GRF6) thus triggering their translocation from the cytosol to the nucleus in response to cold stress; Belongs to the protein kinase superfamily. Ser/Thr protein kinase family
MSTRG.15107.2	LNC_28805	Ciclev10025392m.v1.0	0.394104	TT7	--	Cytochrome P450 superfamily protein; Catalyzes the 3'-hydroxylation of the flavonoid B-ring to the 3',4'-hydroxylated state. Convert naringenin to eriodictyol and dihydrokaempferol to dihydroquercetin; Belongs to the cytochrome P450 family
MSTRG.15107.2	LNC_28805	MSTRG.36336.5	0.288382	--	--	PREDICTED: uncharacterized protein LOC104881375 isoform X1
MSTRG.15107.2	LNC_28805	Ciclev10010903m.v1.0	0.216094	ABCG39	--	ABC transporter G family member 39; May be a general defense protein
MSTRG.15107.2	LNC_28805	MSTRG.35566.6	0.23215	EMB2758	--	Tetratricopeptide repeat (TPR)-like superfamily protein; Embryo defective 2758 (EMB2758); Involved in embryo development ending in seed dormancy; Located in mitochondrion; Expressed in shoot apex, embryo; Expressed during D bilateral stage; Contains the following InterPro domains: Pentatricopeptide repeat (InterPro:IPR002885); BEST Arabidopsis thaliana protein match is: Pentatricopeptide repeat (…
MSTRG.15107.2	LNC_28805	Ciclev10007783m.v1.0	0.258416	AT2G24300	--	Calmodulin-binding protein 60 E; Transcription activator that binds DNA in a sequence- specific manner, likely 5'-GAAATTTTGG-3', to promote the expression of target genes; Belongs to the plant ACBP60 protein family
MSTRG.15107.2	LNC_28805	MSTRG.17654.5	0.285839	GLR3.5	--	Encodes a ionotropic glutamate receptor ortholog, a member of a putative ligand-gated ion channel subunit family; Belongs to the glutamate-gated ion channel (TC 1.A.10.1) family
MSTRG.15107.2	LNC_28805	MSTRG.17571.6	0.231725	NSL1	--	MAC/Perforin domain-containing protein; This gene is predicted to encode a protein involved in negatively regulating salicylic acid-related defense responses and cell death programs. nsl1 mutants develop necrotic lesions spontaneously and show other features of a defense response, such as higher levels of SA and disease resistance-related transcripts, in the absence of a biotic stimulus. The NSL1…
MSTRG.15107.2	LNC_28805	MSTRG.66926.1	0.243218	RLP14	miR5021	Receptor like protein 14 (RLP14); Involved in signal transduction; Located in chloroplast; Expressed in 19 plant structures; Expressed during 13 growth stages; Contains the following InterPro domains: Leucine-rich repeat, typical subtype (InterPro:IPR003591), Leucine-rich repeat-containing N-terminal domain, type 2 (InterPro:IPR013210), Leucine-rich repeat (InterPro:IPR001611); BEST Arabidopsis t…
MSTRG.15107.2	LNC_28805	MSTRG.48383.1	0.213219	PLA2A	--	Patatin-like protein 2; Possesses non-specific lipolytic acyl hydrolase (LAH) activity. Catalyzes the hydrolysis of the galactolipids monogalactosyldiacylglycerol (MGDG) and digalactosyldiacylglycerol (DGDG), and less efficiently the phoshpolipids phosphatidylcholine (PC), phosphatidylethanolamine (PE), phosphatidylglycerol (PG), phosphatidic acid (PA), phosphatidylserine (PS) and phosphatidylino…
MSTRG.15107.2	LNC_28805	MSTRG.69823.3	0.405775	--	--	U-box domain-containing protein 43-like
MSTRG.15107.2	LNC_28805	MSTRG.28234.1	0.361905	--	--	zinc finger BED domain-containing protein DAYSLEEPER-like
MSTRG.15107.2	LNC_28805	Ciclev10022734m.v1.0	0.294264	ERF13	--	Ethylene-responsive element binding factor 13; Encodes a member of the ERF (ethylene response factor) subfamily B-3 of ERF/AP2 transcription factor family. The protein contains one AP2 domain. There are 18 members in this subfamily including ATERF-1, ATERF-2, AND ATERF-5
MSTRG.15107.2	LNC_28805	Ciclev10028860m.v1.0	0.330518	--	--	GATA transcription factor 5-like
MSTRG.15107.2	LNC_28805	MSTRG.29213.1	0.41943	GSTU5	--	Glutathione S-transferase tau 5; In vitro, possesses glutathione S-transferase activity toward 1-chloro-2,4-dinitrobenzene (CDNB) and benzyl isothiocyanate (BITC). May be involved in the conjugation of reduced glutathione to a wide number of exogenous and endogenous hydrophobic electrophiles and have a detoxification role against certain herbicides; Belongs to the GST superfamily. Tau family
MSTRG.15107.2	LNC_28805	Ciclev10013069m.v1.0	0.387751	--	--	uncharacterized protein LOC107177560
MSTRG.15107.2	LNC_28805	MSTRG.17571.7	0.299211	NSL1	--	MAC/Perforin domain-containing protein; This gene is predicted to encode a protein involved in negatively regulating salicylic acid-related defense responses and cell death programs. nsl1 mutants develop necrotic lesions spontaneously and show other features of a defense response, such as higher levels of SA and disease resistance-related transcripts, in the absence of a biotic stimulus. The NSL1…
MSTRG.15107.2	LNC_28805	MSTRG.947.1	0.386235	AT5G25930	--	Protein kinase family protein with leucine-rich repeat domain; Its function is described as kinase activity; Involved in protein amino acid phosphorylation; Located in plasma membrane, membrane; Expressed in 23 plant structures; Expressed during 14 growth stages; Contains the following InterPro domains: Protein kinase, ATP binding site (InterPro:IPR017441), Protein kinase, catalytic domain (Inter…
MSTRG.15107.2	LNC_28805	MSTRG.29058.1	0.421209	MSTRG.29058.1	--	RPM1-interacting protein 4
MSTRG.15107.2	LNC_28805	Ciclev10000182m.v1.0	0.342027	AT1G34420	--	Leucine-rich repeat transmembrane protein kinase family protein; Its function is described as protein kinase activity, ATP binding; Involved in protein amino acid phosphorylation; Located in cellular_component unknown; Expressed in 17 plant structures; Expressed during 11 growth stages; Contains the following InterPro domains: Protein kinase, catalytic domain (InterPro:IPR000719), Leucine-rich re…
MSTRG.15107.2	LNC_28805	Ciclev10018146m.v1.0	0.454075	AT4G20820	--	FAD-binding Berberine family protein; Its function is described as electron carrier activity, oxidoreductase activity, FAD binding, catalytic activity; Involved in oxidation reduction; Expressed in 6 plant structures; Expressed during LP.06 six leaves visible, LP.04 four leaves visible, LP.08 eight leaves visible; Contains the following InterPro domains: FAD-binding, type 2 (InterPro:IPR016166), …
MSTRG.15107.2	LNC_28805	Ciclev10008474m.v1.0	0.272224	AT4G08850	--	Leucine-rich repeat receptor-like protein kinase family protein; Involved in the pollen tube perception of the female signal
MSTRG.15107.2	LNC_28805	Ciclev10002803m.v1.0	0.226955	--	--	sigma factor binding protein 1, chloroplastic-like
MSTRG.15107.2	LNC_28805	MSTRG.4703.1	0.214549	--	--	unknown protein
MSTRG.15107.2	LNC_28805	MSTRG.48686.3	0.207868	--	--	thioredoxin H-type-like
MSTRG.15107.2	LNC_28805	MSTRG.58085.1	0.270227	ATBFRUCT1	--	Beta-fructofuranosidase, insoluble isoenzyme CWINV1; Beta-fructofuranosidase that can use sucrose and 1- kestose, and, to a lower extent, neokestose and levan, as substrates, but not inuline; Belongs to the glycosyl hydrolase 32 family
MSTRG.15107.2	LNC_28805	MSTRG.58085.6	0.264489	ATBFRUCT1	--	Beta-fructofuranosidase, insoluble isoenzyme CWINV1; Beta-fructofuranosidase that can use sucrose and 1- kestose, and, to a lower extent, neokestose and levan, as substrates, but not inuline; Belongs to the glycosyl hydrolase 32 family
MSTRG.15107.2	LNC_28805	MSTRG.48834.2	0.32656	--	miR5021	uncharacterized protein LOC116141823
MSTRG.15107.2	LNC_28805	Ciclev10012979m.v1.0	0.439107	--	--	uncharacterized protein LOC114265942
MSTRG.15107.2	LNC_28805	Ciclev10002523m.v1.0	0.381839	CML37	--	Calcium-binding protein CML37; Potential calcium sensor that binds calcium in vitro
MSTRG.15107.2	LNC_28805	MSTRG.10899.2	0.288767	AT5G21090	--	Leucine-rich repeat (LRR) family protein; Involved in plant defense response
MSTRG.15107.2	LNC_28805	Ciclev10021551m.v1.0	0.213606	AT2G46940	--	Unknown protein; BEST Arabidopsis thaliana protein match is: unknown protein (TAIR:AT3G62070.1); Has 143 Blast hits to 141 proteins in 14 species: Archae - 0; Bacteria - 0; Metazoa - 4; Fungi - 0; Plants - 139; Viruses - 0; Other Eukaryotes - 0 (source: NCBI BLink)
MSTRG.15107.2	LNC_28805	Ciclev10014412m.v1.0	0.346355	GLR3.5	--	Encodes a ionotropic glutamate receptor ortholog, a member of a putative ligand-gated ion channel subunit family; Belongs to the glutamate-gated ion channel (TC 1.A.10.1) family
MSTRG.15107.2	LNC_28805	Ciclev10014227m.v1.0	0.356473	GLR3.5	--	Encodes a ionotropic glutamate receptor ortholog, a member of a putative ligand-gated ion channel subunit family; Belongs to the glutamate-gated ion channel (TC 1.A.10.1) family
MSTRG.15107.2	LNC_28805	Ciclev10001361m.v1.0	0.254581	PLA2A	--	Patatin-like protein 2; Possesses non-specific lipolytic acyl hydrolase (LAH) activity. Catalyzes the hydrolysis of the galactolipids monogalactosyldiacylglycerol (MGDG) and digalactosyldiacylglycerol (DGDG), and less efficiently the phoshpolipids phosphatidylcholine (PC), phosphatidylethanolamine (PE), phosphatidylglycerol (PG), phosphatidic acid (PA), phosphatidylserine (PS) and phosphatidylino…
MSTRG.15107.2	LNC_28805	Ciclev10011386m.v1.0	0.390368	WRKY33	miR5021	Probable WRKY transcription factor 33; Transcription factor. Interacts specifically with the W box (5'-TTGAC[CT]-3'), a frequently occurring elicitor-responsive cis-acting element. Involved in defense responses. Required for resistance to the necrotrophic fungal pathogen B.cinerea. Regulates the antagonistic relationship between defense pathways mediating responses to the bacterial pathogen P. sy…
MSTRG.15107.2	LNC_28805	MSTRG.46788.1	0.273309	STZ	--	Related to Cys2/His2-type zinc-finger proteins found in higher plants. Compensated for a subset of calcineurin deficiency in yeast. Salt tolerance produced by ZAT10 appeared to be partially dependent on ENA1/PMR2, a P-type ATPase required for Li+ and Na+ efflux in yeast. The protein is localized to the nucleus, acts as a transcriptional repressor and is responsive to chitin oligomers. Also involv…
MSTRG.15107.2	LNC_28805	Ciclev10008291m.v1.0	0.3018	DGK3	--	Diacylglycerol kinase 3; Phosphorylates the second messenger diacylglycerol (DAG) to generate phosphatidic acid (PA), another important signaling molecule. PA is required for plant development and responses to abiotic stress and pathogen attack. May be involved in the accumulation of PA during cold stress (By similarity)
MSTRG.15107.2	LNC_28805	MSTRG.15716.2	0.374291	TTA1	--	Protein of unknown function (DUF1423); Contains the following InterPro domains: Protein of unknown function DUF1423, plant (InterPro:IPR004082); BEST Arabidopsis thaliana protein match is: Protein of unknown function (DUF1423) (TAIR:AT3G63500.1); Has 415 Blast hits to 414 proteins in 82 species: Archae - 3; Bacteria - 32; Metazoa - 64; Fungi - 8; Plants - 255; Viruses - 0; Other Eukaryotes - 53 (…
MSTRG.15107.2	LNC_28805	Ciclev10029792m.v1.0	0.20545	--	--	unknown protein
MSTRG.15107.2	LNC_28805	MSTRG.36753.1	0.278507	AT4G39670	miR5021	Glycolipid transfer protein (GLTP) family protein; Its function is described as glycolipid transporter activity, glycolipid binding; Involved in glycolipid transport; Located in cytoplasm; Expressed in 16 plant structures; Expressed during 10 growth stages; Contains the following InterPro domains: Glycolipid transfer protein, GLTP (InterPro:IPR014830); BEST Arabidopsis thaliana protein match is: …
MSTRG.15107.2	LNC_28805	MSTRG.46884.3	0.343152	BCAT-2	--	Branched-chain-amino-acid aminotransferase 2, chloroplastic; Converts 2-oxo acids to branched-chain amino acids. Shows activity with L-Leu, L-Ile and L-Val as amino donors and 2- oxoglutarate as an amino acceptor, but no activity for D-isomers of Leu, Ile, Val, Asp, Glu or Ala; Belongs to the class-IV pyridoxal-phosphate-dependent aminotransferase family
MSTRG.15107.2	LNC_28805	MSTRG.17654.1	0.296997	GLR3.5	--	Encodes a ionotropic glutamate receptor ortholog, a member of a putative ligand-gated ion channel subunit family; Belongs to the glutamate-gated ion channel (TC 1.A.10.1) family
MSTRG.15107.2	LNC_28805	Ciclev10026544m.v1.0	0.209245	--	--	unknown protein
MSTRG.15107.2	LNC_28805	MSTRG.56761.7	0.3488	ZAR1	--	Disease resistance RPP13-like protein 4; CC-NB-LRR receptor-like protein required for recognition of the Pseudomonas syringae type III effector HopZ1a. Confers allele-specific recognition and virulence attenuation of HopZ1a. Immunity mediated by ZAR1 is independent of several genes required by other resistance protein signaling pathways such as NDR1 and RAR1
MSTRG.15107.2	LNC_28805	Ciclev10022829m.v1.0	0.251236	--	--	uncharacterized protein LOC18046732
MSTRG.15107.2	LNC_28805	MSTRG.1222.3	0.212827	--	--	unknown protein
MSTRG.15107.2	LNC_28805	MSTRG.32056.1	0.214325	AT2G30020	--	Protein phosphatase 2C family protein; Protein phosphatase that negatively regulates defense respones. Inactivates MPK4 and MPK6 MAP kinases involved in stress and defense signaling
MSTRG.15107.2	LNC_28805	MSTRG.60806.1	0.232374	AT5G05320	--	FAD/NAD(P)-binding oxidoreductase family protein; Its function is described as monooxygenase activity; Involved in oxidation reduction; Located in cellular_component unknown; Expressed in 8 plant structures; Expressed during 9 growth stages; Contains the following InterPro domains: Monooxygenase, FAD-binding (InterPro:IPR002938); BEST Arabidopsis thaliana protein match is: FAD/NAD(P)-binding oxid…
MSTRG.15107.2	LNC_28805	Ciclev10016980m.v1.0	0.212344	--	--	glycine-rich protein A3
MSTRG.15107.2	LNC_28805	MSTRG.15782.2	0.258227	AT1G14780	--	MACPF domain-containing protein At1g14780; Negatively controls the salicylic acid (SA)-mediated pathway of programmed cell death in plant immunity
MSTRG.15107.2	LNC_28805	Ciclev10001538m.v1.0	0.235135	AT5G42440	--	Protein kinase superfamily protein; Its function is described as protein serine/threonine kinase activity, protein kinase activity, kinase activity, ATP binding; Involved in protein amino acid phosphorylation; Located in endomembrane system; Expressed in 17 plant structures; Expressed during 10 growth stages; Contains the following InterPro domains: Protein kinase, ATP binding site (InterPro:IPR0…
MSTRG.15107.2	LNC_28805	Ciclev10027761m.v1.0	0.259035	XLG1	--	Extra-large guanine nucleotide-binding protein 1; Encodes a novel G-alpha protein that shares similarity to plant, yeast, and animal G-alpha proteins at the C-terminus. It contains an N-terminus that is as large as the C-terminus, is a member of a small family, and is expressed in all tissues examined, including roots, leaves, stems, flowers, and fruits
MSTRG.15107.2	LNC_28805	MSTRG.16337.19	0.240365	PR5K	--	Putative receptor serine/threonine kinase PR5K (PR5K) mRNA, PR5-like receptor kinase
MSTRG.15107.2	LNC_28805	Ciclev10032760m.v1.0	0.305847	SUE4	--	Alpha/beta hydrolase related protein; A gain-of-function mutant of SUE4 exhibited improved low sulphur tolerance
MSTRG.15107.2	LNC_28805	MSTRG.66926.15	0.263877	RLP14	miR5021	Receptor like protein 14 (RLP14); Involved in signal transduction; Located in chloroplast; Expressed in 19 plant structures; Expressed during 13 growth stages; Contains the following InterPro domains: Leucine-rich repeat, typical subtype (InterPro:IPR003591), Leucine-rich repeat-containing N-terminal domain, type 2 (InterPro:IPR013210), Leucine-rich repeat (InterPro:IPR001611); BEST Arabidopsis t…
MSTRG.15107.2	LNC_28805	MSTRG.29325.1	0.272345	AT3G14470	--	NB-ARC domain-containing disease resistance protein; Potential disease resistance protein
MSTRG.15107.2	LNC_28805	Ciclev10023060m.v1.0	0.357141	--	--	unknown protein
MSTRG.15107.2	LNC_28805	MSTRG.1062.4	0.417802	AT2G26190	--	IQ domain-containing protein IQM4; May be involved in biotic and abiotic stress responses
MSTRG.15107.2	LNC_28805	MSTRG.16876.1	0.362371	--	miR5021	unknown protein
MSTRG.15107.2	LNC_28805	MSTRG.45105.11	0.25382	--	--	unknown protein
MSTRG.15107.2	LNC_28805	Ciclev10024482m.v1.0	0.272241	AT5G46450	--	Disease resistance protein (TIR-NBS-LRR class) family; Its function is described as transmembrane receptor activity, nucleoside-triphosphatase activity, nucleotide binding, ATP binding; Involved in signal transduction, defense response, apoptosis, innate immune response; Located in intrinsic to membrane; Expressed in 18 plant structures; Expressed during 11 growth stages; Contains the following I…
MSTRG.15107.2	LNC_28805	MSTRG.53891.1	0.308187	AT5G01750	miR5021	Protein of unknown function (DUF567); Might be related to the phospholipid scramblase and tubby-like superfamily of membrane tethered transcription factors
MSTRG.15107.2	LNC_28805	Ciclev10008261m.v1.0	0.27335	AT5G20050	--	Probable receptor-like protein kinase At5g20050; Protein kinase superfamily protein; Its function is described as kinase activity; Involved in protein amino acid phosphorylation; Located in endomembrane system; Expressed in 23 plant structures; Expressed during 13 growth stages; Contains the following InterPro domains: Protein kinase, ATP binding site (InterPro:IPR017441), Protein kinase, catalyt…
MSTRG.15107.2	LNC_28805	MSTRG.54919.2	0.284274	ABCG39	--	ABC transporter G family member 39; May be a general defense protein
MSTRG.15107.2	LNC_28805	MSTRG.10269.6	0.249999	--	--	unknown protein
