# Supplementary material for: Role of long non-coding RNA in regulatory network response to Candidatus Liberibacter asiaticus in citrus
Source: Front Plant Sci. 2023 Feb 20;14:1090711. doi: 10.3389/fpls.2023.1090711 (PMC9986497; doi:10.3389/fpls.2023.1090711)
Supplement: Supplementary file 3 [file DataSheet_3.zip › Supplementary Data/Data S9.xlsx]

## Sheet: Sheet1
Data S9 Positions and sequences of transcripts targeted by miRNA5021
# Search parameters
# score <= 4
# mfe ratio >= 0.65
#------------------------
target MSTRG.15107.2 (LNC_28805)
miRNA miR5021
score 2
mfe_ratio 0.92
start 4308
miRNA_3' AAAAGAAGAAGAAGAAGAGU
aln ||||||||||o||||||||.
target_5' UUUUCUUCUUUUUCUUCUCU
//
target MSTRG.16876.1
miRNA miR5021
score 2
mfe_ratio 0.92
start 29572
miRNA_3' AAAAGAAAAAGAAGAAGAGU
aln ||||||||||||||||||o.
target_5' UUUUCUUUUUCUUCUUCUUU
//
target MSTRG.46300.33
miRNA miR5021
score 3
mfe_ratio 0.85
start 56073
miRNA_3' AAAAGAAAAAGAAGAAGAGU
aln |||||||||||||o||||o.
target_5' UUUUCUUUUUCUUUUUCUUU
//
target MSTRG.48834.2
miRNA miR5021
score 3
mfe_ratio 0.85
start 284
miRNA_3' AAAAGAAAAAGAAGAAGAGU
aln |||||||||||||o||||o.
target_5' UUUUCUUUUUCUUUUUCUUU
//
target MSTRG.48834.3
miRNA miR5021
score 3
mfe_ratio 0.85
start 275
miRNA_3' AAAAGAAAAAGAAGAAGAGU
aln |||||||||||||o||||o.
target_5' UUUUCUUUUUCUUUUUCUUU
//
target MSTRG.66926.1
miRNA miR5021
score 4
mfe_ratio 0.71
start 14195
miRNA_3' AAAAGAAAAAGAAGAAGAGU
aln |||.||.|||||||||||o.
target_5' UUUACUGUUUCUUCUUCUUU
//
target MSTRG.36336.2
miRNA miR5021
score 4
mfe_ratio 0.74
start 52406
miRNA_3' AAAAGAAAAAGAAGAAGAGU
aln |||||.|||||||o||||o.
target_5' UUUUCCUUUUCUUUUUCUUU
//
target MSTRG.66926.15
miRNA miR5021
score 4
mfe_ratio 0.71
start 12519
miRNA_3' AAAAGAAAAAGAAGAAGAGU
aln |||.||.|||||||||||o.
target_5' UUUACUGUUUCUUCUUCUUU
//
target MSTRG.53891.1
miRNA miR5021
score 4
mfe_ratio 0.69
start 10615
miRNA_3' AAAAGAAAAAGAAGAAGAGU
aln |||..||||||.||||||||
target_5' UUUAGUUUUUCAUCUUCUCA
//
target Ciclev10028407m.v1.0
miRNA miR5021
score 4
mfe_ratio 0.74
start 1655
miRNA_3' AAAAGAAAAAGAAGAAGAGU
aln |.|||||.||||||||||o.
target_5' UCUUCUUCUUCUUCUUCUUC
//
target MSTRG.36753.1
miRNA miR5021
score 4
mfe_ratio 0.72
start 515
miRNA_3' AAAAGAAAAAGAAGAAGAGU
aln .||||||.||||||||o||.
target_5' CUUUCUUCUUCUUCUUUUCU
//
target MSTRG.57954.4
miRNA miR5021
score 4
mfe_ratio 0.74
start 253
miRNA_3' AAAAGAAAAAGAAGAAGAGU
aln |.|||||.||||||||||o.
target_5' UCUUCUUCUUCUUCUUCUUU
//
target MSTRG.54573.1
miRNA miR5021
score 4
mfe_ratio 0.74
start 296
miRNA_3' AAAAGAAAAAGAAGAAGAGU
aln |.|||||.||||||||||o.
target_5' UCUUCUUCUUCUUCUUCUUC
//
target Ciclev10026156m.v1.0
miRNA miR5021
score 4
mfe_ratio 0.74
start 996
miRNA_3' AAAAGAAAAAGAAGAAGAGU
aln |.|||||.||||||||||o.
target_5' UCUUCUUCUUCUUCUUCUUC
//
target MSTRG.30769.4
miRNA miR5021
score 3.5
mfe_ratio 0.76
start 3233
miRNA_3' AAAAGAAAAAGAAGAAGAGU
aln ||||o|.|||o||||||||.
target_5' UUUUUUCUUUUUUCUUCUCU
//
target Ciclev10011386m.v1.0
miRNA miR5021
score 3.5
mfe_ratio 0.70
start 1451
miRNA_3' AAAAGAAAAAGAAGAAGAGU
aln |.||o||||||||o||o|||
target_5' UGUUUUUUUUCUUUUUUUCA
//
target Ciclev10030732m.v1.0
miRNA miR5021
score 3.5
mfe_ratio 0.73
start 102
miRNA_3' AAAAGAAAAAGAAGAAGAGU
aln ||||o|||||o||o||o|||
target_5' UUUUUUUUUUUUUUUUUUCA
//
target MSTRG.27121.23
miRNA ath-miR5658
score 3.5
mfe_ratio 0.78
start 50212
miRNA_3' AAAGUAGUAGUAGUAGUAGUA
aln .|.o||||||||||||||||.
target_5' AUGUAUCAUCAUCAUCAUCAC
//
target MSTRG.19152.2
miRNA ath-miR5021
score 3.5
mfe_ratio 0.80
start 1323
miRNA_3' AAAAGAAGAAGAAGAAGAGU
aln |||||||o|||||o||||o.
target_5' UUUUCUUUUUCUUUUUCUUU
//
target MSTRG.10567.3
miRNA ath-miR5021
score 4
mfe_ratio 0.72
start 23514
miRNA_3' AAAAGAAGAAGAAGAAGAGU
aln .||.||||||||||||||o.
target_5' GUUACUUCUUCUUCUUCUUU
//
target MSTRG.57690.5
miRNA ath-miR5021
score 3.5
mfe_ratio 0.75
start 2983
miRNA_3' AAAAGAAGAAGAAGAAGAGU
aln ||||o||o||||||||o|oo
target_5' UUUUUUUUUUCUUCUUUUUG
//
target MSTRG.76515.5
miRNA ath-miR5021
score 4
mfe_ratio 0.73
start 5467
miRNA_3' AAAAGAAGAAGAAGAAGAGU
aln ||||o||o||o||o|||||.
target_5' UUUUUUUUUUUUUUUUCUCU
//
target Ciclev10024220m.v1.0
miRNA ath-miR5021
score 3.5
mfe_ratio 0.79
start 4622
miRNA_3' AAAAGAAGAAGAAGAAGAGU
aln ||||o|||||||||||o|.|
target_5' UUUUUUUCUUCUUCUUUUGA
//
target Ciclev10024805m.v1.0
miRNA ath-miR5021
score 3
mfe_ratio 0.84
start 4941
miRNA_3' AAAAGAAGAAGAAGAAGAGU
aln |.||||||||||||||||o.
target_5' UCUUCUUCUUCUUCUUCUUC
//
target Ciclev10030947m.v1.0
miRNA ath-miR5021
score 4
mfe_ratio 0.76
start 167
miRNA_3' AAAAGAAGAAGAAGAAGAGU
aln ||.|||||.|||||||||o|
target_5' UUAUCUUCAUCUUCUUCUUA
//
target MSTRG.5636.1
miRNA ath-miR5021
score 3
mfe_ratio 0.83
start 16320
miRNA_3' AAAAGAAGAAGAAGAAGAGU
aln |.||||||||||||||||.|
target_5' UCUUCUUCUUCUUCUUCUAA
